# Supplementary material for: The genome variation and developmental transcriptome maps reveal genetic differentiation of skeletal muscle in pigs
Source: PLoS Genet. 2021 Nov 15;17(11):e1009910. doi: 10.1371/journal.pgen.1009910 (PMC8629385; doi:10.1371/journal.pgen.1009910)
Supplement: S1 Table — (XLSX) [file pgen.1009910.s017.xlsx]

## Sheet: S1 Table 
S1 Table. Summary of read mapping in the RNA-seq libraries.
Sample	SRA_RUN	SRA_Project	Breed	Stage	Read length (bp)	Sequenced reads	Mapped reads		Mapped ratio
							Read1	Read2	Read1	Read2
LE33	SRR7763659	SRP159036	Landrace	E33	90	25,980,411×2	24696185	24190143	95.1%	93.1%
LE40	SRR7763658	SRP159036	Landrace	E40	90	26,622,780×2	24671321	24224260	92.7%	91.0%
LE45	SRR7763657	SRP159036	Landrace	E45	90	26,496,103×2	24122420	23562379	91.0%	88.9%
LE50	SRR7763656	SRP159036	Landrace	E50	90	26,870,449×2	25093209	24628445	93.4%	91.7%
LE55	SRR7763663	SRP159036	Landrace	E55	90	27,289,023×2	25292270	24435352	92.7%	89.5%
LE60	SRR7763655	SRP159036	Landrace	E60	90	27,517,591×2	24589080	25280422	89.4%	91.9%
LE65	SRR7763661	SRP159036	Landrace	E65	90	26,944,006×2	25078002	24295352	93.1%	90.2%
LE70	SRR7763660	SRP159036	Landrace	E70	90	26,042,960×2	24212005	24127711	93.0%	92.6%
LE75	SRR7763665	SRP159036	Landrace	E75	90	25,845,007×2	23696109	23199137	91.7%	89.8%
LE80	SRR7763664	SRP159036	Landrace	E80	90	26,293,598×2	24266620	23870936	92.3%	90.8%
LE85	SRR7763668	SRP159036	Landrace	E85	90	25,946,451×2	24108603	23369284	92.9%	90.1%
LE90	SRR7763667	SRP159036	Landrace	E90	90	27,760,808×2	25773179	25272810	92.8%	91.0%
LE95	SRR7763670	SRP159036	Landrace	E95	90	26,185,865×2	24559971	24140947	93.8%	92.2%
LE100	SRR7763669	SRP159036	Landrace	E100	90	26,482,054×2	24016937	23541596	90.7%	88.9%
LE105	SRR7763672	SRP159036	Landrace	E105	90	26,931,974×2	24663700	24238882	91.6%	90.0%
LD0	SRR7763671	SRP159036	Landrace	D0	90	26,470,068×2	24657761	24170850	93.2%	91.3%
LD9	SRR7763674	SRP159036	Landrace	D9	90	39,145,676×2	33306437	31866177	85.1%	81.4%
LD20	SRR7763673	SRP159036	Landrace	D20	90	26,778,590×2	24975205	24204751	93.3%	90.4%
LD30	SRR7763676	SRP159036	Landrace	D30	90	41,681,633×2	34449159	32957330	82.6%	79.1%
LD40	SRR7763675	SRP159036	Landrace	D40	90	26,778,590×2	25041705	24221060	93.5%	90.4%
LD60	SRR7763629	SRP159036	Landrace	D60	90	40,984,042×2	34836522	33392029	85.0%	81.5%
LD80	SRR7763630	SRP159036	Landrace	D80	90	40,099,528×2	34219122	32699222	85.3%	81.5%
LD100	SRR7763631	SRP159036	Landrace	D100	90	26,082,944×2	23800906	23250274	91.3%	89.1%
LD120	SRR7763632	SRP159036	Landrace	D120	90	37,990,616×2	34253962	32678171	90.2%	86.0%
LD140	SRR7763625	SRP159036	Landrace	D140	90	25,974,278×2	24517515	24108190	94.4%	92.8%
LD160	SRR7763626	SRP159037	Landrace	D160	90	60,864,727×2	53139202	50866340	87.3%	83.6%
LD180	SRR7763627	SRP159038	Landrace	D180	90	26,245,578×2	25217035	24778839	96.1%	94.4%
TE33	SRR7763646	SRP159036	Tongcheng	E33	90	26,342,705×2	24574736	24424126	93.3%	92.7%
TE40	SRR7763621	SRP159036	Tongcheng	E40	90	25,862,585×2	23826592	23102413	92.1%	89.3%
TE45	SRR7763614	SRP159036	Tongcheng	E45	90	26,453,843×2	24544973	24380605	92.8%	92.2%
TE50	SRR7763613	SRP159036	Tongcheng	E50	90	27,263,005×2	25016925	24834845	91.8%	91.1%
TE55	SRR7763653	SRP159036	Tongcheng	E55	90	27,337,461×2	24939840	24196928	91.2%	88.5%
TE60	SRR7763666	SRP159036	Tongcheng	E60	90	26,385,878×2	23817287	23409206	90.3%	88.7%
TE65	SRR7763641	SRP159036	Tongcheng	E65	90	26,385,878×2	23971120	23611873	90.8%	89.5%
TE70	SRR7763642	SRP159036	Tongcheng	E70	90	26,693,490×2	24166256	23829666	90.5%	89.3%
TE75	SRR7763643	SRP159036	Tongcheng	E75	90	25,796,791×2	23603349	23169092	91.5%	89.8%
TE80	SRR7763644	SRP159036	Tongcheng	E80	90	25,904,120×2	23877467	23769990	92.2%	91.8%
TE85	SRR7763645	SRP159036	Tongcheng	E85	90	27,489,582×2	24950580	24511791	90.8%	89.2%
TE90	SRR7763654	SRP159036	Tongcheng	E90	90	26,012,118×2	23764897	23932454	91.4%	92.0%
TE95	SRR7763647	SRP159036	Tongcheng	E95	90	25,889,898×2	24207916	23705744	93.5%	91.6%
TE100	SRR7763648	SRP159036	Tongcheng	E100	90	25,787,987×2	23495040	23101674	91.1%	89.6%
TE105	SRR7763649	SRP159036	Tongcheng	E105	90	25,802,681×2	23876276	23049775	92.5%	89.3%
TD0	SRR7763650	SRP159036	Tongcheng	D0	90	26,417,420×2	24320278	23391431	92.1%	88.5%
TD9	SRR7763690	SRP159036	Tongcheng	D9	90	26,209,303×2	24437654	23793347	93.2%	90.8%
TD20	SRR7763689	SRP159036	Tongcheng	D20	90	27,487,847×2	25685322	25670732	93.4%	93.4%
TD30	SRR7763688	SRP159036	Tongcheng	D30	90	26,052,489×2	23899722	23448195	91.7%	90.0%
TD40	SRR7763652	SRP159036	Tongcheng	D40	90	25,618,868×2	23485505	23065201	91.7%	90.0%
TD60	SRR7763686	SRP159036	Tongcheng	D60	90	25,618,868×2	23065553	22135222	90.0%	86.4%
TD80	SRR7763685	SRP159036	Tongcheng	D80	90	26,774,364×2	24429696	24049168	91.2%	89.8%
TD100	SRR7763684	SRP159036	Tongcheng	D100	90	27,187,667×2	25051127	23946591	92.1%	88.1%
TD120	SRR7763683	SRP159036	Tongcheng	D120	90	27,472,316×2	25092106	24672511	91.3%	89.8%
TD140	SRR7763693	SRP159036	Tongcheng	D140	90	26,831,332×2	24682989	24380157	92.0%	90.9%
TD160	SRR7763692	SRP159036	Tongcheng	D160	90	27,691,896×2	25267190	24885550	91.2%	89.9%
TD180	SRR7763651	SRP159036	Tongcheng	D180	90	26,652,109×2	24591361	24242083	92.3%	91.0%
