# Supplementary material for: The genome variation and developmental transcriptome maps reveal genetic differentiation of skeletal muscle in pigs
Source: PLoS Genet. 2021 Nov 15;17(11):e1009910. doi: 10.1371/journal.pgen.1009910 (PMC8629385; doi:10.1371/journal.pgen.1009910)
Supplement: S2 Table — (XLSX) [file pgen.1009910.s018.xlsx]

## Sheet: S2 Table
S2 Table. Summary of read mapping in the miRNA-seq libraries.
Sample	SRA_RUN	SRA_Project	Breed	Stage	Read length (bp)	Sequenced reads	Mapped reads	Mapped ratio
						total	mapped	Mapped ratio
LE33	SRR13615874	SRP304406	Landrace	E33	49	10705981	6629950	0.619
LE40	SRR13615873	SRP304406	Landrace	E40	49	12959025	11587814	0.894
LE45	SRR13615872	SRP304406	Landrace	E45	49	12777278	11215209	0.878
LE50	SRR13615871	SRP304406	Landrace	E50	49	9983859	7871750	0.788
LE55	SRR13615870	SRP304406	Landrace	E55	49	16895001	14880177	0.881
LE60	SRR13615869	SRP304406	Landrace	E60	49	13356672	11336559	0.849
LE65	SRR13615867	SRP304406	Landrace	E65	49	15897909	13674118	0.86
LE70	SRR13615866	SRP304406	Landrace	E70	49	16007162	13956450	0.872
LE75	SRR13615865	SRP304406	Landrace	E75	49	9295253	8197024	0.882
LE80	SRR13615864	SRP304406	Landrace	E80	49	15339673	13535271	0.882
LE85	SRR13615863	SRP304406	Landrace	E85	49	11263208	8561868	0.76
LE90	SRR13615862	SRP304406	Landrace	E90	49	11394457	8839142	0.776
LE95	SRR13615861	SRP304406	Landrace	E95	49	10387462	7938463	0.764
LE100	SRR13615876	SRP304406	Landrace	E100	49	9612001	8584645	0.893
LE105	SRR13615875	SRP304406	Landrace	E105	49	11332672	9776201	0.863
LD0	SRR13615880	SRP304406	Landrace	D0	49	10339049	8917111	0.862
LD9	SRR13615877	SRP304406	Landrace	D9	49	10325078	4259633	0.413
LD20	SRR13615831	SRP304406	Landrace	D20	49	11409321	9623604	0.843
LD30	SRR13615830	SRP304406	Landrace	D30	49	11495372	10944600	0.952
LD40	SRR13615829	SRP304406	Landrace	D40	49	11489275	10948025	0.953
LD60	SRR13615828	SRP304406	Landrace	D60	49	10372220	7493883	0.722
LD80	SRR13615878	SRP304406	Landrace	D80	49	11466175	10604226	0.925
LD100	SRR13615879	SRP304406	Landrace	D100	49	8583415	6529768	0.761
LD120	SRR13615868	SRP304406	Landrace	D120	49	10794048	7408536	0.686
LD140	SRR13615857	SRP304406	Landrace	D140	49	11416469	9895796	0.867
LD160	SRR13615846	SRP304406	Landrace	D160	49	11029854	9679208	0.878
LD180	SRR13615835	SRP304406	Landrace	D180	49	9509787	8386279	0.882
TE33	SRR13615845	SRP304406	Tongcheng	E33	49	12212119	10380249	0.85
TE40	SRR13615844	SRP304406	Tongcheng	E40	49	11327951	9460623	0.835
TE45	SRR13615843	SRP304406	Tongcheng	E45	49	12720999	9699587	0.762
TE50	SRR13615842	SRP304406	Tongcheng	E50	49	12709469	9546409	0.751
TE55	SRR13615841	SRP304406	Tongcheng	E55	49	12257459	7438133	0.607
TE60	SRR13615840	SRP304406	Tongcheng	E60	49	12297290	9116020	0.741
TE65	SRR13615839	SRP304406	Tongcheng	E65	49	9996353	4868971	0.487
TE70	SRR13615838	SRP304406	Tongcheng	E70	49	11737814	6305674	0.537
TE75	SRR13809443	SRP304406	Tongcheng	E75	49	11074678	7518016	0.679
TE80	SRR13809442	SRP304406	Tongcheng	E80	49	10611971	7448440	0.702
TE85	SRR13809441	SRP304406	Tongcheng	E85	49	11866178	8522885	0.718
TE90	SRR13809440	SRP304406	Tongcheng	E90	49	11198696	8324634	0.743
TE95	SRR13809439	SRP304406	Tongcheng	E95	49	8980050	4047053	0.451
TE100	SRR13809432	SRP304406	Tongcheng	E100	49	12729163	8161858	0.641
TE105	SRR13809431	SRP304406	Tongcheng	E105	49	10971639	7014996	0.639
TD0	SRR13809433	SRP304406	Tongcheng	D0	49	7955637	5129533	0.645
TD9	SRR13615849	SRP304406	Tongcheng	D9	49	17359331	13742309	0.792
TD20	SRR13809438	SRP304406	Tongcheng	D20	49	14873472	14279285	0.96
TD30	SRR13809437	SRP304406	Tongcheng	D30	49	34780563	33134571	0.953
TD40	SRR13809436	SRP304406	Tongcheng	D40	49	17431290	16785586	0.963
TD60	SRR13809435	SRP304406	Tongcheng	D60	49	19386435	18696695	0.964
TD80	SRR13809434	SRP304406	Tongcheng	D80	49	15708149	15297290	0.974
TD100	SRR13809445	SRP304406	Tongcheng	D100	49	17813922	17361566	0.975
TD120	SRR13615859	SRP304406	Tongcheng	D120	49	15725262	13514002	0.859
TD140	SRR13809444	SRP304406	Tongcheng	D140	49	18593727	17949623	0.965
TD160	SRR13615856	SRP304406	Tongcheng	D160	49	12678741	10611432	0.837
TD180	SRR13615855	SRP304406	Tongcheng	D180	49	14787266	13664178	0.924
