# Supplementary material for: The genome variation and developmental transcriptome maps reveal genetic differentiation of skeletal muscle in pigs
Source: PLoS Genet. 2021 Nov 15;17(11):e1009910. doi: 10.1371/journal.pgen.1009910 (PMC8629385; doi:10.1371/journal.pgen.1009910)
Supplement: S3 Table — (XLSX) [file pgen.1009910.s019.xlsx]

## Sheet: S3 Table
S3 Table. Annotation of the identified lncRNAs.
Transcript	LincRNA	Length (bp)	Exon	Chr	Strand	Location
TCONS_00000020	XLOC_000004	5786	2	1	+	230000-230633,234722-239873
TCONS_00000021	XLOC_000004	5719	2	1	+	230053-230619,234722-239873
TCONS_00000064	XLOC_000012	2173	2	1	+	728236-729456,736754-737705
TCONS_00000073	XLOC_000014	2515	2	1	+	993761-994077,994412-996609
TCONS_00000085	XLOC_000017	2838	2	1	+	1698887-1698946,1707172-1709949
TCONS_00000169	XLOC_000034	3372	4	1	+	4255283-4257171,4257409-4257481,4258073-4258194,4261715-4263002
TCONS_00000170	XLOC_000034	1783	5	1	+	4255335-4255371,4256910-4257171,4257409-4257482,4258073-4258194,4261715-4263002
TCONS_00000171	XLOC_000035	592	2	1	+	4394461-4394616,4398421-4398856
TCONS_00000174	XLOC_000036	12894	3	1	+	4885791-4887145,4888059-4894115,4895892-4901373
TCONS_00000175	XLOC_000037	22640	2	1	+	4901441-4915749,4916739-4925069
TCONS_00000176	XLOC_000037	20571	3	1	+	4901441-4916238,4916739-4916813,4919372-4925069
TCONS_00000177	XLOC_000037	23551	2	1	+	4901441-4916813,4916892-4925069
TCONS_00000178	XLOC_000037	8372	2	1	+	4916194-4916238,4916743-4925069
TCONS_00000179	XLOC_000038	2055	2	1	+	4940137-4940327,4949690-4951553
TCONS_00000180	XLOC_000038	1915	2	1	+	4940675-4940725,4949690-4951553
TCONS_00000181	XLOC_000038	700	2	1	+	4949186-4949609,4951278-4951553
TCONS_00000182	XLOC_000038	2069	2	1	+	4949377-4949609,4949718-4951553
TCONS_00000183	XLOC_000038	790	2	1	+	4949767-4949796,4950794-4951553
TCONS_00000186	XLOC_000039	1313	2	1	+	5465378-5465517,5468641-5469813
TCONS_00000247	XLOC_000051	3849	2	1	+	8110418-8112662,8113400-8115003
TCONS_00000249	XLOC_000052	3325	2	1	+	8116021-8118623,8119933-8120654
TCONS_00000311	XLOC_000061	1780	4	1	+	9324706-9325379,9325954-9326452,9326855-9326978,9329008-9329490
TCONS_00000312	XLOC_000061	870	2	1	+	9326592-9326978,9329008-9329490
TCONS_00000494	XLOC_000097	2506	2	1	+	21113184-21113575,21114018-21116131
TCONS_00000495	XLOC_000097	2204	2	1	+	21113488-21113577,21114018-21116131
TCONS_00000758	XLOC_000133	3311	2	1	+	30796116-30798462,30799846-30800809
TCONS_00000905	XLOC_000167	8979	2	1	+	37915069-37922460,37951250-37952836
TCONS_00000984	XLOC_000175	779	3	1	+	39582285-39582385,39582995-39583219,39637027-39637479
TCONS_00000985	XLOC_000175	928	4	1	+	39582285-39582385,39582995-39583219,39637027-39637090,39643453-39643990
TCONS_00001032	XLOC_000185	4964	2	1	+	43281677-43282557,43287048-43291130
TCONS_00001055	XLOC_000189	4661	4	1	+	44557910-44557942,44576914-44577014,44618622-44618679,44760638-44765106
TCONS_00001056	XLOC_000189	4556	3	1	+	44557914-44557942,44618622-44618679,44760638-44765106
TCONS_00001058	XLOC_000189	4742	5	1	+	44557979-44558034,44576914-44577014,44618622-44618679,44623392-44623449,44760638-44765106
TCONS_00001059	XLOC_000189	4661	4	1	+	44576943-44577014,44618622-44618679,44623388-44623449,44760638-44765106
TCONS_00001063	XLOC_000189	4523	2	1	+	44719175-44719228,44760638-44765106
TCONS_00001118	XLOC_000198	1667	2	1	+	46701992-46702270,46716329-46717716
TCONS_00001119	XLOC_000198	1643	2	1	+	46701993-46702247,46716329-46717716
TCONS_00001120	XLOC_000198	359	2	1	+	46702033-46702270,46741921-46742041
TCONS_00001229	XLOC_000210	5348	2	1	+	52464139-52464239,52466551-52471797
TCONS_00001264	XLOC_000218	4141	2	1	+	54627624-54631741,54631940-54631962
TCONS_00001463	XLOC_000268	1043	4	1	+	73510615-73510643,73512708-73512817,73513347-73513539,73537874-73538584
TCONS_00001509	XLOC_000273	792	2	1	+	74765669-74766204,74768165-74768420
TCONS_00001617	XLOC_000293	1958	2	1	+	77540757-77541087,77543103-77544729
TCONS_00001618	XLOC_000293	1137	3	1	+	77540759-77541087,77543103-77543864,77557154-77557199
TCONS_00001807	XLOC_000329	1405	2	1	+	90099750-90100009,90103382-90104526
TCONS_00001844	XLOC_000334	443	3	1	+	91114866-91114954,91169953-91170062,91199933-91200176
TCONS_00002085	XLOC_000375	1364	2	1	+	106933126-106933434,106963094-106964148
TCONS_00002266	XLOC_000405	867	2	1	+	112942602-112942624,112944066-112944909
TCONS_00002324	XLOC_000412	803	2	1	+	115078683-115079461,115125406-115125429
TCONS_00002615	XLOC_000447	639	2	1	+	122579118-122579733,122581929-122581951
TCONS_00002643	XLOC_000451	8773	4	1	+	123466865-123473726,123474792-123474880,123475421-123475478,123475846-123477609
TCONS_00002644	XLOC_000451	10205	2	1	+	123466865-123474880,123475421-123477609
TCONS_00002645	XLOC_000451	9838	3	1	+	123466865-123474880,123475421-123475478,123475846-123477609
TCONS_00002646	XLOC_000451	9140	3	1	+	123466865-123473726,123474792-123474880,123475421-123477609
TCONS_00002655	XLOC_000451	2437	3	1	+	123474268-123474880,123475421-123475478,123475844-123477609
TCONS_00002670	XLOC_000453	491	2	1	+	123671388-123671511,123671941-123672307
TCONS_00002672	XLOC_000454	3449	4	1	+	124216552-124216736,124232435-124232594,124243788-124243995,124245415-124248310
TCONS_00002673	XLOC_000454	584	4	1	+	124216552-124216736,124232435-124232594,124243788-124243995,124253220-124253250
TCONS_00002674	XLOC_000454	2049	4	1	+	124216552-124216736,124232435-124232594,124243788-124243995,124265284-124266779
TCONS_00002675	XLOC_000454	3123	4	1	+	124216552-124216736,124232435-124232594,124243788-124243995,124264210-124266779
TCONS_00002676	XLOC_000454	3271	3	1	+	124216570-124216736,124243788-124243995,124245415-124248310
TCONS_00002677	XLOC_000454	1859	3	1	+	124216582-124216736,124243788-124243995,124265284-124266779
TCONS_00002678	XLOC_000454	3447	3	1	+	124236622-124236964,124243788-124243995,124245415-124248310
TCONS_00002679	XLOC_000454	1605	2	1	+	124262761-124262869,124265284-124266779
TCONS_00002680	XLOC_000454	2664	2	1	+	124262776-124262869,124264210-124266779
TCONS_00002738	XLOC_000465	1874	2	1	+	127019323-127020325,127021371-127022241
TCONS_00002826	XLOC_000473	1006	3	1	+	127937040-127937173,127937414-127937489,127937984-127938779
TCONS_00002827	XLOC_000473	1245	2	1	+	127937041-127937489,127937984-127938779
TCONS_00003119	XLOC_000521	640	3	1	+	132196259-132196385,132227943-132228028,132258695-132259121
TCONS_00003120	XLOC_000522	2437	2	1	+	132287960-132288002,132298426-132300819
TCONS_00003122	XLOC_000523	992	3	1	+	132503560-132503613,132507570-132507671,132522537-132523372
TCONS_00003124	XLOC_000524	735	2	1	+	132578417-132579001,132580420-132580569
TCONS_00003139	XLOC_000528	4744	2	1	+	134004609-134007229,134009776-134011898
TCONS_00003198	XLOC_000538	4800	3	1	+	136286727-136290632,136291461-136291553,136304541-136305341
TCONS_00003199	XLOC_000538	7147	3	1	+	136286727-136290632,136291461-136293900,136304541-136305341
TCONS_00003200	XLOC_000538	7011	3	1	+	136286727-136290632,136291461-136293764,136304541-136305341
TCONS_00003201	XLOC_000538	6323	4	1	+	136286727-136290632,136291461-136291553,136293709-136295231,136304541-136305341
TCONS_00003202	XLOC_000538	17787	2	1	+	136286727-136290632,136291461-136305341
TCONS_00003205	XLOC_000540	505	3	1	+	136366154-136366187,136378104-136378294,136467757-136468036
TCONS_00003206	XLOC_000540	380	2	1	+	136378159-136378258,136467757-136468036
TCONS_00003267	XLOC_000547	2234	3	1	+	138255334-138255528,138257228-138258110,138262150-138263305
TCONS_00003268	XLOC_000547	2510	5	1	+	138255334-138255528,138257228-138258110,138260685-138260788,138261474-138261645,138262150-138263305
TCONS_00003269	XLOC_000547	2134	2	1	+	138260668-138261645,138262150-138263305
TCONS_00003467	XLOC_000583	1045	4	1	+	147787153-147787636,147788207-147788398,147790550-147790623,147792143-147792437
TCONS_00003501	XLOC_000591	547	3	1	+	151484830-151484995,151493553-151493673,151496026-151496285
TCONS_00003527	XLOC_000599	1105	3	1	+	156735507-156735645,156744486-156744657,156746015-156746808
TCONS_00003575	XLOC_000607	1517	2	1	+	159421565-159422084,159528569-159529565
TCONS_00003576	XLOC_000607	1650	3	1	+	159421565-159422084,159479372-159479504,159528569-159529565
TCONS_00003834	XLOC_000662	1719	2	1	+	170068858-170070527,170073103-170073151
TCONS_00003835	XLOC_000663	638	4	1	+	170073225-170073398,170076061-170076165,170092907-170093052,170134539-170134751
TCONS_00003836	XLOC_000664	311	2	1	+	170166822-170166949,170284361-170284543
TCONS_00003837	XLOC_000665	1080	3	1	+	170612922-170612964,170616466-170616563,170627011-170627949
TCONS_00003853	XLOC_000669	1594	3	1	+	172731529-172731692,172836278-172836411,172845430-172846725
TCONS_00003953	XLOC_000690	1489	4	1	+	180147422-180147982,180153286-180153417,180156032-180156210,180162318-180162934
TCONS_00003954	XLOC_000690	1412	3	1	+	180152802-180153417,180156032-180156210,180162318-180162934
TCONS_00003955	XLOC_000690	1057	2	1	+	180155771-180156210,180162318-180162934
TCONS_00004009	XLOC_000701	855	3	1	+	182641287-182641365,182664107-182664215,182666194-182666860
TCONS_00004010	XLOC_000701	801	3	1	+	182644359-182644383,182664107-182664215,182666194-182666860
TCONS_00004018	XLOC_000703	345	2	1	+	183863429-183863629,183872064-183872207
TCONS_00004019	XLOC_000703	622	2	1	+	183863476-183863629,183867805-183868272
TCONS_00004187	XLOC_000723	2543	2	1	+	188040515-188042671,188057428-188057813
TCONS_00004237	XLOC_000731	5311	2	1	+	189626086-189631355,189638090-189638130
TCONS_00004238	XLOC_000731	6088	3	1	+	189626086-189632044,189638090-189638174,189639742-189639785
TCONS_00004403	XLOC_000772	1344	2	1	+	201292588-201292733,201295618-201296815
TCONS_00004412	XLOC_000771	1455	2	1	+	201323296-201323346,201332506-201333909
TCONS_00004413	XLOC_000771	460	2	1	+	201323321-201323346,201325699-201326132
TCONS_00004414	XLOC_000771	2519	3	1	+	201323378-201325367,201325462-201325556,201325699-201326132
TCONS_00004517	XLOC_000806	1888	3	1	+	204383985-204384122,204399059-204399165,204412573-204414215
TCONS_00004518	XLOC_000806	2180	5	1	+	204383991-204384122,204387353-204387526,204387675-204387798,204399059-204399165,204412573-204414215
TCONS_00004585	XLOC_000814	2963	2	1	+	207932745-207935395,207935518-207935829
TCONS_00004611	XLOC_000816	2487	3	1	+	208914876-208915345,208986997-208987753,209047213-209048472
TCONS_00004612	XLOC_000816	5977	4	1	+	208914876-208915345,208986997-208987753,209047213-209047328,209152758-209157391
TCONS_00004613	XLOC_000816	5861	3	1	+	208914876-208915345,208986997-208987753,209152758-209157391
TCONS_00004615	XLOC_000816	1269	2	1	+	208915123-208915345,208986997-208988042
TCONS_00004616	XLOC_000816	13716	3	1	+	208915151-208915345,208986997-208987753,209167668-209180431
TCONS_00004617	XLOC_000816	12604	4	1	+	208915151-208915345,208986997-208987753,209167668-209167885,209168998-209180431
TCONS_00004618	XLOC_000816	9172	3	1	+	208915209-208915345,208986997-208987753,209172154-209180431
TCONS_00004620	XLOC_000816	4661	2	1	+	209143630-209143656,209152758-209157391
TCONS_00004623	XLOC_000816	13069	2	1	+	209166251-209167885,209168998-209180431
TCONS_00004624	XLOC_000816	11184	2	1	+	209166251-209169156,209172154-209180431
TCONS_00004792	XLOC_000841	2101	7	1	+	219210558-219210711,219288682-219288816,219291560-219291648,219295209-219295457,219300640-219300769,219318990-219319159,219334298-219335471
TCONS_00004793	XLOC_000841	2609	9	1	+	219210558-219210711,219288682-219288816,219291560-219291648,219295209-219295457,219300640-219300769,219318990-219319159,219334235-219335118,219346496-219346631,219349101-219349762
TCONS_00004794	XLOC_000841	2084	10	1	+	219210558-219210711,219288682-219288816,219291560-219291648,219295209-219295457,219300640-219300769,219318990-219319159,219334235-219334492,219335018-219335118,219346496-219346631,219349101-219349762
TCONS_00004795	XLOC_000841	4296	10	1	+	219210558-219210711,219288682-219288816,219291560-219291648,219295209-219295457,219300640-219300769,219318990-219319159,219334298-219335118,219346496-219346631,219349101-219349315,219372848-219375044
TCONS_00004796	XLOC_000841	3949	12	1	+	219210558-219210711,219288682-219288816,219291560-219291648,219295209-219295457,219300640-219300769,219318990-219319159,219334235-219334492,219335018-219335118,219346280-219346394,219346496-219346631,219349101-219349315,219372848-219375044
TCONS_00004797	XLOC_000841	3771	11	1	+	219210558-219210711,219288682-219288816,219291560-219291648,219295209-219295457,219300640-219300769,219318990-219319159,219334298-219334492,219335018-219335118,219346496-219346631,219349101-219349315,219372848-219375044
TCONS_00004798	XLOC_000841	3772	11	1	+	219210558-219210711,219288682-219288816,219291560-219291648,219295209-219295457,219300640-219300769,219318990-219319159,219334298-219334492,219335017-219335118,219346496-219346631,219349101-219349315,219372848-219375044
TCONS_00004799	XLOC_000841	4359	10	1	+	219210558-219210711,219288682-219288816,219291560-219291648,219295209-219295457,219300640-219300769,219318990-219319159,219334235-219335118,219346496-219346631,219349101-219349315,219372848-219375044
TCONS_00004800	XLOC_000841	4300	10	1	+	219210558-219210711,219288682-219288816,219291560-219291648,219295209-219295457,219300640-219300769,219318990-219319159,219334298-219335122,219346496-219346631,219349101-219349315,219372848-219375044
TCONS_00004801	XLOC_000841	3834	11	1	+	219210558-219210711,219288682-219288816,219291560-219291648,219295209-219295457,219300640-219300769,219318990-219319159,219334235-219334492,219335018-219335118,219346496-219346631,219349101-219349315,219372848-219375044
TCONS_00004805	XLOC_000841	2965	13	1	+	219210558-219210711,219288682-219288816,219291560-219291648,219295209-219295457,219300640-219300769,219318990-219319159,219334298-219334492,219335018-219335118,219346496-219346631,219349101-219349315,219372848-219373029,219374767-219374850,219381188-219382312
TCONS_00004806	XLOC_000841	3490	12	1	+	219210558-219210711,219288682-219288816,219291560-219291648,219295209-219295457,219300640-219300769,219318990-219319159,219334298-219335118,219346496-219346631,219349101-219349315,219372848-219373029,219374767-219374850,219381188-219382312
TCONS_00004807	XLOC_000841	4099	9	1	+	219210666-219210711,219288682-219288816,219295209-219295457,219300640-219300769,219318990-219319159,219334298-219335118,219346496-219346631,219349101-219349315,219372848-219375044
TCONS_00004809	XLOC_000841	2304	7	1	+	219288681-219288816,219295209-219295457,219300640-219300769,219318990-219319159,219334298-219335118,219346496-219346631,219349101-219349762
TCONS_00004810	XLOC_000841	1866	9	1	+	219288683-219288816,219291560-219291648,219295209-219295457,219300640-219300769,219318990-219319159,219334298-219334492,219335018-219335118,219346496-219346631,219349101-219349762
TCONS_00004811	XLOC_000841	3407	3	1	+	219343786-219346394,219346496-219346631,219349101-219349762
TCONS_00004812	XLOC_000841	5258	3	1	+	219343786-219346631,219349101-219349315,219372848-219375044
TCONS_00004814	XLOC_000841	4395	5	1	+	219343843-219346631,219349101-219349315,219372848-219373029,219374767-219374850,219381188-219382312
TCONS_00004815	XLOC_000841	3280	3	1	+	219370959-219373029,219374767-219374850,219381188-219382312
TCONS_00005335	XLOC_000929	2896	2	1	+	241083524-241085614,241086790-241087594
TCONS_00005395	XLOC_000938	4036	2	1	+	242355043-242356360,242369177-242371894
TCONS_00005396	XLOC_000939	544	4	1	+	242399681-242399809,242400762-242400901,242494679-242494867,242592942-242593027
TCONS_00005879	XLOC_001034	1969	3	1	+	264223099-264223643,264228418-264228767,264237266-264238339
TCONS_00005880	XLOC_001034	588	2	1	+	264223258-264223643,264230952-264231153
TCONS_00005881	XLOC_001034	1998	4	1	+	264223258-264223643,264228418-264228767,264230952-264231139,264237266-264238339
TCONS_00005882	XLOC_001034	875	3	1	+	264223315-264223643,264228418-264228767,264229694-264229889
TCONS_00005883	XLOC_001034	865	4	1	+	264223316-264223643,264228418-264228767,264230952-264231137,264237264-264237264
TCONS_00005884	XLOC_001034	1379	2	1	+	264223339-264223643,264237266-264238339
TCONS_00006265	XLOC_001089	4399	3	1	+	269455621-269455927,269458850-269458974,269462799-269466765
TCONS_00006266	XLOC_001089	4228	3	1	+	269458140-269458275,269458850-269458974,269462799-269466765
TCONS_00006267	XLOC_001090	702	3	1	+	269575163-269575189,269583521-269583665,269586036-269586565
TCONS_00006268	XLOC_001090	730	3	1	+	269575570-269575624,269583521-269583665,269586036-269586565
TCONS_00006269	XLOC_001090	864	3	1	+	269580215-269580403,269583521-269583665,269586036-269586565
TCONS_00006270	XLOC_001090	1096	3	1	+	269582644-269583064,269583521-269583665,269586036-269586565
TCONS_00006271	XLOC_001090	721	3	1	+	269583164-269583209,269583521-269583665,269586036-269586565
TCONS_00006736	XLOC_001156	410	2	1	-	3400732-3400970,3401713-3401883
TCONS_00006751	XLOC_001158	3872	2	1	-	4901441-4905265,4912832-4912878
TCONS_00006802	XLOC_001166	1075	2	1	-	7488420-7489234,7490496-7490755
TCONS_00006803	XLOC_001166	5312	2	1	-	7488420-7489234,7491529-7496025
TCONS_00006804	XLOC_001166	1623	3	1	-	7488420-7489234,7491529-7492234,7504117-7504218
TCONS_00006805	XLOC_001166	1938	4	1	-	7488420-7489234,7490492-7490788,7491529-7492234,7504117-7504236
TCONS_00006806	XLOC_001166	1319	3	1	-	7490278-7490788,7491529-7492234,7504117-7504218
TCONS_00007053	XLOC_001190	4314	3	1	-	14145204-14149171,14149708-14149767,14151033-14151318
TCONS_00007054	XLOC_001190	4553	3	1	-	14145204-14149215,14149551-14149767,14151033-14151356
TCONS_00007055	XLOC_001190	4441	3	1	-	14145204-14149217,14149708-14149767,14151033-14151399
TCONS_00007056	XLOC_001190	4475	3	1	-	14145204-14149215,14149708-14149767,14151033-14151435
TCONS_00007057	XLOC_001190	4977	2	1	-	14145204-14149767,14151033-14151445
TCONS_00007129	XLOC_001197	1537	3	1	-	15841168-15841824,15848254-15848457,15849660-15850335
TCONS_00007130	XLOC_001197	702	2	1	-	15841168-15841824,15853557-15853601
TCONS_00007181	XLOC_001207	664	2	1	-	16653407-16653743,16681212-16681538
TCONS_00007182	XLOC_001207	453	2	1	-	16659472-16659611,16681212-16681524
TCONS_00007184	XLOC_001208	4869	2	1	-	16668316-16672449,16672783-16673517
TCONS_00007186	XLOC_001207	2344	2	1	-	16673695-16675725,16681212-16681524
TCONS_00007187	XLOC_001207	827	2	1	-	16673695-16674208,16681212-16681524
TCONS_00007247	XLOC_001216	6565	2	1	-	19716347-19716480,19749271-19755701
TCONS_00007326	XLOC_001230	1139	4	1	-	22454228-22454467,22458822-22458925,22469189-22469356,22471843-22472469
TCONS_00007403	XLOC_001245	1814	2	1	-	27869473-27871143,27871868-27872010
TCONS_00007404	XLOC_001245	1780	2	1	-	27869473-27870163,27871015-27872103
TCONS_00007406	XLOC_001246	1286	2	1	-	27934581-27935309,27940830-27941386
TCONS_00007425	XLOC_001254	520	2	1	-	29377700-29378073,29378600-29378745
TCONS_00007448	XLOC_001258	1103	4	1	-	30624158-30624794,30633321-30633498,30641323-30641483,30645010-30645136
TCONS_00007449	XLOC_001258	1162	5	1	-	30624158-30624794,30633321-30633498,30636396-30636454,30641323-30641483,30645010-30645136
TCONS_00007450	XLOC_001258	7768	4	1	-	30624158-30624794,30633321-30640163,30641323-30641483,30645010-30645136
TCONS_00007451	XLOC_001258	4063	4	1	-	30624158-30624798,30633321-30636454,30641323-30641483,30645010-30645136
TCONS_00007452	XLOC_001258	7464	5	1	-	30624158-30624794,30633321-30633498,30633822-30640163,30641323-30641483,30645010-30645155
TCONS_00007460	XLOC_001259	10924	3	1	-	30774501-30775193,30775933-30776602,30780716-30790276
TCONS_00007461	XLOC_001259	5159	5	1	-	30774501-30775193,30775933-30776086,30779431-30779589,30791325-30791404,30791562-30795634
TCONS_00007476	XLOC_001268	4106	2	1	-	31408876-31412940,31435220-31435260
TCONS_00007477	XLOC_001268	4801	2	1	-	31408876-31412940,31442653-31443388
TCONS_00007478	XLOC_001268	4234	4	1	-	31408876-31412940,31616616-31616670,31640261-31640316,31648798-31648855
TCONS_00007512	XLOC_001273	1569	2	1	-	32632362-32633207,32633523-32634245
TCONS_00007632	XLOC_001291	3406	3	1	-	37199497-37201456,37201932-37203217,37203388-37203547
TCONS_00007633	XLOC_001291	1055	2	1	-	37201852-37202039,37202629-37203495
TCONS_00007655	XLOC_001295	1326	3	1	-	37967080-37967810,37968747-37969289,38011222-38011273
TCONS_00007656	XLOC_001295	1106	3	1	-	37967080-37967810,37969089-37969407,38011222-38011277
TCONS_00007657	XLOC_001295	1155	3	1	-	37967080-37967810,37969049-37969407,38011222-38011286
TCONS_00007658	XLOC_001295	2248	3	1	-	37967080-37968931,37969089-37969407,38011222-38011298
TCONS_00007706	XLOC_001311	7587	2	1	-	43335513-43337303,43356884-43362679
TCONS_00007720	XLOC_001317	2204	2	1	-	43978886-43980923,43981338-43981503
TCONS_00007741	XLOC_001321	686	4	1	-	44399523-44399783,44401539-44401640,44403186-44403311,44404021-44404217
TCONS_00007776	XLOC_001330	572	2	1	-	45106889-45107186,45112897-45113170
TCONS_00007789	XLOC_001337	756	2	1	-	50011787-50012402,50045672-50045811
TCONS_00007790	XLOC_001337	1667	2	1	-	50011787-50012711,50045672-50046413
TCONS_00007792	XLOC_001337	4912	2	1	-	50037741-50042458,50043776-50043969
TCONS_00007793	XLOC_001337	6396	2	1	-	50037741-50042458,50044736-50046413
TCONS_00007815	XLOC_001348	1424	2	1	-	52964403-52965288,52965876-52966413
TCONS_00008208	XLOC_001410	1226	3	1	-	73235093-73236154,73241002-73241056,73247845-73247953
TCONS_00008421	XLOC_001434	5698	2	1	-	79551502-79557161,79557776-79557813
TCONS_00008423	XLOC_001435	663	2	1	-	79786334-79786672,79787168-79787491
TCONS_00008424	XLOC_001435	735	2	1	-	79786334-79786711,79787168-79787524
TCONS_00008460	XLOC_001443	789	2	1	-	82160764-82160982,82161091-82161660
TCONS_00008461	XLOC_001444	527	2	1	-	82424489-82424808,82425176-82425382
TCONS_00008524	XLOC_001458	244	3	1	-	88614362-88614445,88651861-88651994,88652181-88652206
TCONS_00008525	XLOC_001458	950	3	1	-	88647356-88648108,88651861-88651994,88652124-88652186
TCONS_00008526	XLOC_001458	910	3	1	-	88647356-88648108,88651861-88651994,88652181-88652203
TCONS_00008571	XLOC_001465	898	2	1	-	91094115-91094526,91109997-91110482
TCONS_00008572	XLOC_001466	352	2	1	-	91113151-91113360,91114262-91114403
TCONS_00009125	XLOC_001552	5731	3	1	-	115697324-115702479,115732322-115732439,115733876-115734332
TCONS_00009126	XLOC_001552	662	3	1	-	115705038-115705124,115732322-115732439,115733876-115734332
TCONS_00009128	XLOC_001552	1158	3	1	-	115727045-115727627,115732322-115732439,115733876-115734332
TCONS_00009196	XLOC_001570	473	2	1	-	122065605-122066045,122067975-122068006
TCONS_00009197	XLOC_001570	545	2	1	-	122065605-122066045,122085763-122085866
TCONS_00009198	XLOC_001570	463	2	1	-	122065605-122066045,122085884-122085905
TCONS_00009199	XLOC_001570	1401	3	1	-	122065605-122066045,122086244-122086339,122087410-122088273
TCONS_00009200	XLOC_001570	9383	5	1	-	122065605-122066045,122086244-122086339,122087410-122087566,122102891-122102936,122110993-122119635
TCONS_00009201	XLOC_001570	9415	5	1	-	122065605-122066045,122086244-122086339,122087410-122087573,122102866-122102936,122110993-122119635
TCONS_00009202	XLOC_001570	8715	6	1	-	122065605-122066045,122086244-122086339,122087410-122087566,122102866-122102936,122110993-122111123,122111817-122119635
TCONS_00009203	XLOC_001570	9317	6	1	-	122065605-122066045,122086244-122086339,122087410-122087566,122102866-122102936,122110993-122111123,122111215-122119635
TCONS_00009204	XLOC_001570	8904	6	1	-	122085973-122086000,122086244-122086339,122087410-122087566,122102866-122102936,122110993-122111123,122111215-122119635
TCONS_00009731	XLOC_001632	1076	3	1	-	130777732-130778701,130783580-130783651,130804495-130804528
TCONS_00009761	XLOC_001637	739	2	1	-	130957314-130957737,130962489-130962803
TCONS_00009821	XLOC_001643	984	2	1	-	132190357-132190551,132263316-132264104
TCONS_00009822	XLOC_001643	471	3	1	-	132190357-132190551,132263316-132263463,132268478-132268605
TCONS_00009823	XLOC_001643	492	4	1	-	132190357-132190551,132263316-132263463,132306560-132306649,132505385-132505443
TCONS_00009824	XLOC_001643	587	3	1	-	132190357-132190551,132460075-132460205,132505385-132505645
TCONS_00009825	XLOC_001643	560	3	1	-	132190357-132190551,132306560-132306649,132505385-132505659
TCONS_00009826	XLOC_001643	763	4	1	-	132306271-132306318,132306560-132306649,132334882-132334968,132335268-132335805
TCONS_00009827	XLOC_001643	518	4	1	-	132306570-132306649,132520947-132521062,132522623-132522705,132522960-132523198
TCONS_00009828	XLOC_001643	1330	3	1	-	132314189-132315193,132334882-132334968,132505385-132505622
TCONS_00009829	XLOC_001643	1458	2	1	-	132333554-132334968,132505385-132505427
TCONS_00009830	XLOC_001643	6500	2	1	-	132435839-132441887,132443289-132443739
TCONS_00009831	XLOC_001643	7034	2	1	-	132435839-132441905,132443289-132444255
TCONS_00009833	XLOC_001643	6393	2	1	-	132435839-132441887,132460075-132460418
TCONS_00009834	XLOC_001643	6102	2	1	-	132435839-132441887,132505385-132505437
TCONS_00009835	XLOC_001643	6142	2	1	-	132435839-132441905,132505385-132505459
TCONS_00009836	XLOC_001643	8176	2	1	-	132435839-132443776,132505385-132505622
TCONS_00009837	XLOC_001643	6459	3	1	-	132435839-132441905,132460075-132460205,132505385-132505645
TCONS_00009838	XLOC_001643	6441	3	1	-	132435839-132441887,132460075-132460205,132505385-132505645
TCONS_00009839	XLOC_001643	6241	3	1	-	132435839-132441905,132460075-132460205,132520947-132520989
TCONS_00009840	XLOC_001643	438	2	1	-	132446476-132446860,132505385-132505437
TCONS_00009841	XLOC_001643	690	2	1	-	132446476-132446927,132505385-132505622
TCONS_00009842	XLOC_001643	662	2	1	-	132459805-132460205,132505385-132505645
TCONS_00009863	XLOC_001648	2257	2	1	-	134004609-134005466,134011395-134012793
TCONS_00009974	XLOC_001664	2990	2	1	-	139434366-139437306,139438007-139438055
TCONS_00009975	XLOC_001664	3254	2	1	-	139434366-139437306,139441055-139441367
TCONS_00010016	XLOC_001684	4155	5	1	-	142078228-142081829,142082543-142082655,142083412-142083542,142088477-142088684,142088991-142089091
TCONS_00010017	XLOC_001684	4446	5	1	-	142078228-142081829,142082543-142082655,142083412-142083540,142088477-142088684,142088991-142089384
TCONS_00010174	XLOC_001706	2646	2	1	-	148789075-148789169,148791994-148794544
TCONS_00010175	XLOC_001706	642	4	1	-	148789075-148789169,148791994-148792178,148800823-148801064,148821062-148821181
TCONS_00010176	XLOC_001706	807	3	1	-	148798185-148798629,148800823-148801064,148821062-148821181
TCONS_00010203	XLOC_001714	439	3	1	-	152463183-152463244,152464492-152464680,152520020-152520207
TCONS_00010303	XLOC_001741	2694	2	1	-	161601237-161603864,161606537-161606602
TCONS_00010485	XLOC_001763	251	2	1	-	164285092-164285319,164308670-164308692
TCONS_00010531	XLOC_001781	3326	2	1	-	165767581-165770352,165770679-165771232
TCONS_00010532	XLOC_001781	3124	3	1	-	165767581-165770352,165770679-165770883,165775261-165775407
TCONS_00010533	XLOC_001781	3583	2	1	-	165767581-165770883,165775261-165775540
TCONS_00010667	XLOC_001801	1009	2	1	-	171903211-171903851,171904132-171904499
TCONS_00010669	XLOC_001802	971	3	1	-	172812919-172813622,172822199-172822419,172846976-172847021
TCONS_00010670	XLOC_001802	1489	3	1	-	172812919-172813622,172822199-172822419,172911663-172912226
TCONS_00010671	XLOC_001802	1474	3	1	-	172812919-172813622,172822199-172822419,172911678-172912226
TCONS_00010672	XLOC_001802	1606	4	1	-	172812919-172813622,172821196-172821246,172822199-172822419,172911678-172912307
TCONS_00010673	XLOC_001802	816	3	1	-	172812919-172813622,172822360-172822419,172916808-172916859
TCONS_00010674	XLOC_001802	1064	3	1	-	172812919-172813622,172822199-172822419,172916808-172916946
TCONS_00010675	XLOC_001802	2787	3	1	-	172812919-172813622,172822360-172822419,172980759-172982781
TCONS_00010684	XLOC_001802	1583	2	1	-	172985703-172986411,173033358-173034231
TCONS_00010724	XLOC_001812	674	2	1	-	177448452-177448716,177494312-177494720
TCONS_00010725	XLOC_001812	764	3	1	-	177448452-177448716,177490682-177490745,177494312-177494746
TCONS_00010726	XLOC_001812	998	3	1	-	177448452-177448716,177490682-177490748,177494312-177494977
TCONS_00010756	XLOC_001822	2151	2	1	-	179772684-179772918,179800238-179802153
TCONS_00010899	XLOC_001839	659	5	1	-	183481105-183481147,183496560-183496674,183578351-183578440,183608966-183609154,183640909-183641130
TCONS_00010953	XLOC_001852	1174	3	1	-	186478112-186478349,186524285-186524372,186529198-186530045
TCONS_00010954	XLOC_001852	1355	3	1	-	186511768-186512186,186524285-186524372,186529198-186530045
TCONS_00010956	XLOC_001852	1235	2	1	-	186523986-186524372,186529198-186530045
TCONS_00011004	XLOC_001866	5811	2	1	-	189626086-189628185,189628625-189632335
TCONS_00011057	XLOC_001875	1178	3	1	-	192457122-192457665,192469610-192469923,192471151-192471470
TCONS_00011058	XLOC_001875	1097	2	1	-	192469176-192469923,192471151-192471499
TCONS_00011060	XLOC_001876	1280	2	1	-	192605989-192606985,192608256-192608538
TCONS_00011061	XLOC_001876	2449	2	1	-	192605989-192606985,192638687-192640138
TCONS_00011062	XLOC_001876	2001	3	1	-	192605989-192606985,192638687-192639646,192641763-192641806
TCONS_00011064	XLOC_001876	1513	2	1	-	192627063-192627123,192638687-192640138
TCONS_00011090	XLOC_001879	1533	2	1	-	194307008-194308434,194314286-194314391
TCONS_00011273	XLOC_001935	1517	2	1	-	208033571-208033744,208057522-208058864
TCONS_00011274	XLOC_001935	700	3	1	-	208033571-208033744,208057522-208057852,208058685-208058879
TCONS_00011275	XLOC_001935	3446	2	1	-	208054538-208057852,208058685-208058815
TCONS_00011290	XLOC_001937	2277	2	1	-	209031441-209031478,209046553-209048791
TCONS_00011291	XLOC_001937	2356	2	1	-	209032054-209032170,209046553-209048791
TCONS_00011292	XLOC_001937	2424	2	1	-	209042427-209042611,209046553-209048791
TCONS_00011445	XLOC_001969	711	2	1	-	219862953-219863031,219863928-219864559
TCONS_00011447	XLOC_001970	2659	2	1	-	219872334-219873944,219876734-219877781
TCONS_00011611	XLOC_002006	2721	3	1	-	229870653-229873193,229952108-229952245,229952434-229952475
TCONS_00011612	XLOC_002006	3005	4	1	-	229870653-229873193,229928721-229928855,229952108-229952245,229952570-229952760
TCONS_00011613	XLOC_002006	3068	3	1	-	229870653-229873193,229952108-229952245,229952570-229952958
TCONS_00011614	XLOC_002006	3008	3	1	-	229870653-229873193,229952108-229952245,229955621-229955949
TCONS_00011615	XLOC_002006	3293	4	1	-	229870653-229873193,229928721-229928855,229952108-229952245,229955621-229956099
TCONS_00011623	XLOC_002009	1052	2	1	-	234259391-234260406,234260638-234260673
TCONS_00011650	XLOC_002011	1590	3	1	-	235523311-235524814,235529256-235529311,235529712-235529741
TCONS_00011651	XLOC_002011	1559	2	1	-	235523311-235524814,235551144-235551198
TCONS_00011652	XLOC_002011	1756	3	1	-	235523311-235524814,235529256-235529311,235551144-235551339
TCONS_00011653	XLOC_002011	1815	3	1	-	235523311-235524814,235564369-235564465,235566048-235566261
TCONS_00011654	XLOC_002011	1871	4	1	-	235523311-235524814,235529256-235529311,235564369-235564465,235566048-235566261
TCONS_00011658	XLOC_002012	2715	2	1	-	235600259-235602938,235621774-235621808
TCONS_00011847	XLOC_002046	2724	2	1	-	237444788-237447257,237450875-237451128
TCONS_00011941	XLOC_002066	5829	3	1	-	241182459-241182637,241476751-241476900,241551073-241556572
TCONS_00011943	XLOC_002066	8374	2	1	-	241457491-241460364,241551073-241556572
TCONS_00011944	XLOC_002066	5860	2	1	-	241476541-241476900,241551073-241556572
TCONS_00011945	XLOC_002066	515	3	1	-	241476541-241476900,241551073-241551189,241567870-241567907
TCONS_00011946	XLOC_002066	5545	2	1	-	241490046-241490090,241551073-241556572
TCONS_00011969	XLOC_002069	1958	2	1	-	242375765-242375800,242376130-242378051
TCONS_00011998	XLOC_002078	790	2	1	-	245300843-245301366,245315782-245316047
TCONS_00011999	XLOC_002078	625	2	1	-	245300843-245301366,245317345-245317445
TCONS_00012018	XLOC_002093	513	4	1	-	248351539-248351680,248421466-248421538,248424632-248424745,248447884-248448067
TCONS_00012021	XLOC_002093	7765	4	1	-	248402111-248409552,248421466-248421538,248424632-248424745,248447884-248448019
TCONS_00012197	XLOC_002122	763	2	1	-	253192422-253192667,253201769-253202285
TCONS_00012216	XLOC_002126	697	3	1	-	253691237-253691798,253694235-253694320,253695357-253695405
TCONS_00012283	XLOC_002140	681	2	1	-	254722391-254722862,254723511-254723719
TCONS_00012523	XLOC_002198	716	2	1	-	264034678-264035364,264044288-264044316
TCONS_00012541	XLOC_002199	656	2	1	-	264223339-264223636,264228411-264228768
TCONS_00012805	XLOC_002241	1911	3	1	-	269039694-269039902,269051415-269052411,269052517-269053221
TCONS_00012806	XLOC_002241	2968	5	1	-	269039694-269039902,269051415-269052411,269052517-269052912,269054783-269054914,269055033-269056266
TCONS_00012807	XLOC_002241	4216	4	1	-	269050015-269052411,269052517-269052912,269054726-269054914,269055033-269056266
TCONS_00012808	XLOC_002241	4159	4	1	-	269050015-269052411,269052517-269052912,269054783-269054914,269055033-269056266
TCONS_00012810	XLOC_002241	2592	2	1	-	269053557-269054914,269055033-269056266
TCONS_00012873	XLOC_002252	593	3	1	-	269640915-269641218,269641738-269641808,269642907-269643124
TCONS_00012874	XLOC_002252	445	3	1	-	269640915-269641218,269641738-269641808,269643652-269643721
TCONS_00012875	XLOC_002253	689	2	1	-	269684883-269685288,269686004-269686286
TCONS_00012935	XLOC_002263	1709	2	1	-	270640092-270641760,270642930-270642969
TCONS_00012936	XLOC_002263	1756	2	1	-	270640092-270641760,270643484-270643570
TCONS_00012942	XLOC_002266	5825	2	1	-	271229934-271229997,271236116-271241876
TCONS_00013260	XLOC_002290	1615	2	1	-	273535268-273536843,273537408-273537446
TCONS_00013271	XLOC_002291	7348	5	1	-	273551190-273554036,273554681-273556558,273556714-273557632,273557859-273559118,273559720-273560163
TCONS_00013272	XLOC_002291	7342	5	1	-	273551190-273556558,273556714-273557632,273557859-273557963,273558614-273559118,273559720-273560163
TCONS_00013273	XLOC_002291	7767	4	1	-	273551190-273556558,273556714-273557963,273558474-273559118,273559661-273560163
TCONS_00013274	XLOC_002291	7574	4	1	-	273551190-273554036,273554681-273556558,273556714-273559118,273559720-273560163
TCONS_00013275	XLOC_002291	6698	6	1	-	273551190-273554036,273554681-273556558,273556714-273557632,273557859-273557963,273558614-273559118,273559720-273560163
TCONS_00013276	XLOC_002291	8051	4	1	-	273551190-273556558,273556714-273557632,273557859-273559118,273559661-273560163
TCONS_00013277	XLOC_002291	6899	6	1	-	273551190-273554036,273554679-273556558,273556714-273557632,273557859-273557963,273558474-273559118,273559661-273560163
TCONS_00013278	XLOC_002291	6840	6	1	-	273551190-273554036,273554679-273556558,273556714-273557632,273557859-273557963,273558474-273559118,273559720-273560163
TCONS_00013284	XLOC_002294	2025	3	1	-	273899584-273899949,273901045-273902580,273902766-273902888
TCONS_00013285	XLOC_002294	862	4	1	-	273899584-273899949,273901045-273901259,273902468-273902621,273902766-273902892
TCONS_00013286	XLOC_002294	2072	3	1	-	273899584-273899949,273901045-273902621,273902766-273902894
TCONS_00013287	XLOC_002294	865	4	1	-	273899584-273900063,273901045-273901167,273902468-273902580,273902766-273902914
TCONS_00013288	XLOC_002294	802	4	1	-	273899584-273899949,273901045-273901167,273902468-273902621,273902766-273902924
TCONS_00016337	XLOC_005252	537	2	10	+	667764-668065,669649-669883
TCONS_00016352	XLOC_005255	4330	2	10	+	1658520-1658628,1660376-1664596
TCONS_00016354	XLOC_005256	719	3	10	+	1675214-1675268,1679829-1679872,1680752-1681371
TCONS_00016355	XLOC_005256	721	3	10	+	1675215-1675268,1679829-1679872,1680749-1681371
TCONS_00016356	XLOC_005256	653	2	10	+	1675236-1675268,1680752-1681371
TCONS_00016357	XLOC_005257	846	3	10	+	2846221-2846372,2864567-2864760,2867205-2867704
TCONS_00016358	XLOC_005257	305	3	10	+	2846344-2846372,2848421-2848601,2864567-2864661
TCONS_00016376	XLOC_005262	8270	2	10	+	7090229-7090401,7098817-7106913
TCONS_00016379	XLOC_005263	1092	2	10	+	7317506-7317912,7318233-7318917
TCONS_00016411	XLOC_005270	1052	3	10	+	9206621-9207012,9220011-9220235,9220871-9221305
TCONS_00016412	XLOC_005270	539	2	10	+	9206909-9207012,9220871-9221305
TCONS_00016413	XLOC_005270	683	3	10	+	9206985-9207012,9220016-9220235,9220871-9221305
TCONS_00016523	XLOC_005287	624	2	10	+	12432007-12432086,12433109-12433652
TCONS_00016556	XLOC_005291	806	5	10	+	12756569-12756783,12774671-12774865,12819580-12819707,12821080-12821213,12848114-12848247
TCONS_00016558	XLOC_005291	1523	3	10	+	12756629-12756783,12774747-12774865,12790201-12791449
TCONS_00016559	XLOC_005291	2086	5	10	+	12756691-12756783,12774747-12774865,12819580-12819707,12821080-12821213,12838168-12839779
TCONS_00016560	XLOC_005291	1507	3	10	+	12756721-12756783,12774671-12774865,12790201-12791449
TCONS_00016563	XLOC_005291	1470	3	10	+	12757169-12757194,12774671-12774865,12790201-12791449
TCONS_00016596	XLOC_005297	803	2	10	+	13956189-13956720,13970101-13970371
TCONS_00016597	XLOC_005297	421	3	10	+	13956682-13956720,13968931-13969041,13970101-13970371
TCONS_00016598	XLOC_005297	466	3	10	+	13965283-13965366,13968931-13969041,13970101-13970371
TCONS_00016605	XLOC_005298	2757	2	10	+	13977184-13979509,14000957-14001387
TCONS_00016628	XLOC_005302	478	2	10	+	14567854-14568296,14596327-14596361
TCONS_00017087	XLOC_005372	5855	2	10	+	28461076-28462589,28463287-28467627
TCONS_00017201	XLOC_005388	1388	2	10	+	31806190-31806299,31822601-31823878
TCONS_00017202	XLOC_005389	1045	2	10	+	31824084-31825083,31826117-31826161
TCONS_00017418	XLOC_005432	1782	2	10	+	39171724-39172517,39177928-39178915
TCONS_00017520	XLOC_005445	959	2	10	+	41778454-41779371,41782145-41782185
TCONS_00017549	XLOC_005447	899	2	10	+	42260332-42260387,42261223-42262065
TCONS_00017733	XLOC_005478	5506	2	10	+	47533060-47533940,47534254-47538878
TCONS_00017734	XLOC_005478	4703	2	10	+	47533870-47533940,47534247-47538878
TCONS_00017855	XLOC_005491	5385	2	10	+	50481781-50483625,50484219-50487758
TCONS_00017856	XLOC_005492	1126	2	10	+	50497148-50497882,50498758-50499148
TCONS_00017881	XLOC_005499	1313	2	10	+	52051353-52052625,52073229-52073268
TCONS_00017940	XLOC_005515	1468	7	10	+	56440819-56440959,56459933-56460675,56466524-56466633,56467008-56467139,56471925-56472125,56475584-56475673,56477531-56477581
TCONS_00017952	XLOC_005516	4381	2	10	+	56765115-56766438,56768750-56771806
TCONS_00017953	XLOC_005516	4474	3	10	+	56765115-56766438,56767059-56767151,56768750-56771806
TCONS_00017954	XLOC_005516	6072	2	10	+	56765115-56766438,56767059-56771806
TCONS_00017955	XLOC_005517	1494	4	10	+	57601214-57601804,57604610-57604759,57608052-57608165,57612956-57613594
TCONS_00017956	XLOC_005517	1342	3	10	+	57601216-57601804,57608052-57608165,57612956-57613594
TCONS_00017957	XLOC_005517	1000	2	10	+	57607805-57608165,57612956-57613594
TCONS_00017958	XLOC_005518	759	2	10	+	57657812-57657875,57662997-57663691
TCONS_00017986	XLOC_005523	1279	2	10	+	58379819-58380784,58381055-58381367
TCONS_00018120	XLOC_005542	1676	2	10	+	65331673-65332807,65333825-65334365
TCONS_00018122	XLOC_005541	1100	2	10	+	65338389-65339218,65345077-65345346
TCONS_00018123	XLOC_005541	3370	3	10	+	65338501-65338859,65339098-65339218,65342457-65345346
TCONS_00018144	XLOC_005548	1718	2	10	+	66040234-66041886,66050613-66050677
TCONS_00018146	XLOC_005549	2252	2	10	+	66436966-66437096,66437253-66439373
TCONS_00018183	XLOC_005557	7483	2	10	+	68567532-68573406,68575268-68576875
TCONS_00018205	XLOC_005561	1192	4	10	+	69304603-69305146,69315900-69316019,69316706-69316821,69318511-69318922
TCONS_00018206	XLOC_005561	851	3	10	+	69304824-69305146,69316706-69316821,69318511-69318922
TCONS_00018239	XLOC_005571	1260	2	10	-	2961055-2961918,2962020-2962415
TCONS_00018244	XLOC_005576	1026	2	10	-	5070202-5071192,5093954-5093988
TCONS_00018264	XLOC_005581	3605	2	10	-	7293057-7295863,7297135-7297932
TCONS_00018276	XLOC_005583	1056	2	10	-	8303766-8304126,8304388-8305082
TCONS_00018278	XLOC_005584	790	5	10	-	8521912-8521971,8522851-8522959,8538111-8538182,8542751-8542959,8543970-8544309
TCONS_00018283	XLOC_005584	2909	2	10	-	8540433-8542959,8543970-8544351
TCONS_00018341	XLOC_005593	794	3	10	-	10277148-10277763,10278245-10278373,10278940-10278988
TCONS_00018342	XLOC_005594	3556	3	10	-	10594219-10596170,10598778-10599907,10609892-10610365
TCONS_00018343	XLOC_005594	2426	2	10	-	10594219-10596170,10609892-10610365
TCONS_00018350	XLOC_005596	8822	3	10	-	10986072-10990325,10992461-10996816,10997282-10997493
TCONS_00018351	XLOC_005596	9591	2	10	-	10986072-10990325,10992461-10997797
TCONS_00018491	XLOC_005616	1309	2	10	-	13647724-13647846,13648381-13649566
TCONS_00018554	XLOC_005627	1255	2	10	-	14362607-14363828,14364529-14364561
TCONS_00018681	XLOC_005639	718	3	10	-	17446480-17446747,17448023-17448136,17449035-17449370
TCONS_00018682	XLOC_005640	2639	2	10	-	17466054-17468635,17471166-17471222
TCONS_00018683	XLOC_005640	2859	2	10	-	17466054-17468635,17471250-17471526
TCONS_00018805	XLOC_005654	2442	2	10	-	21684074-21686223,21687449-21687740
TCONS_00018818	XLOC_005655	1712	2	10	-	21775321-21776777,21777903-21778157
TCONS_00018928	XLOC_005664	958	3	10	-	23601731-23602492,23605068-23605228,23607483-23607517
TCONS_00018929	XLOC_005664	1256	4	10	-	23601731-23602492,23605068-23605228,23606946-23607085,23610427-23610619
TCONS_00018930	XLOC_005664	1197	3	10	-	23601731-23602492,23605068-23605228,23610427-23610700
TCONS_00018931	XLOC_005664	1304	4	10	-	23601731-23602492,23605068-23605228,23606946-23607085,23613592-23613832
TCONS_00018932	XLOC_005664	1173	3	10	-	23601731-23602492,23605068-23605228,23613592-23613841
TCONS_00018933	XLOC_005664	1004	3	10	-	23605587-23606023,23606946-23607085,23610427-23610853
TCONS_00018934	XLOC_005664	603	3	10	-	23606025-23606220,23606946-23607085,23610427-23610693
TCONS_00019135	XLOC_005694	565	2	10	-	28513887-28514292,28514575-28514733
TCONS_00019141	XLOC_005696	4505	2	10	-	29061347-29065714,29065905-29066041
TCONS_00019150	XLOC_005699	560	2	10	-	29606066-29606418,29607144-29607350
TCONS_00019281	XLOC_005728	1308	2	10	-	38031992-38032051,38034373-38035620
TCONS_00019338	XLOC_005743	8044	3	10	-	39883147-39890933,39925680-39925818,39932388-39932505
TCONS_00019339	XLOC_005743	8161	4	10	-	39883147-39890933,39920737-39920832,39925680-39925804,39932388-39932540
TCONS_00019342	XLOC_005743	8077	3	10	-	39883147-39890933,39925680-39925804,39932388-39932552
TCONS_00019358	XLOC_005750	4697	5	10	-	41538606-41539808,41541822-41541950,41546201-41547661,41547976-41549645,41559724-41559957
TCONS_00019359	XLOC_005750	7110	2	10	-	41542646-41547661,41547976-41550069
TCONS_00019360	XLOC_005750	5980	4	10	-	41542646-41546279,41547220-41547661,41547976-41549645,41559724-41559957
TCONS_00019361	XLOC_005750	6920	3	10	-	41542646-41547661,41547976-41549645,41559724-41559957
TCONS_00019362	XLOC_005750	2856	2	10	-	41547667-41550333,41559724-41559912
TCONS_00019363	XLOC_005750	2631	2	10	-	41557031-41557697,41559724-41561687
TCONS_00019364	XLOC_005751	882	3	10	-	41566693-41567420,41567980-41568111,41569847-41569868
TCONS_00019395	XLOC_005753	2536	4	10	-	41778207-41780373,41782145-41782182,41783249-41783334,41783812-41784056
TCONS_00019396	XLOC_005753	4325	3	10	-	41778207-41782182,41783249-41783334,41783812-41784074
TCONS_00019397	XLOC_005753	739	2	10	-	41782850-41783334,41783812-41784065
TCONS_00019398	XLOC_005754	1048	2	10	-	41784318-41784999,41787418-41787783
TCONS_00019400	XLOC_005755	7079	2	10	-	41890561-41897590,41898924-41898972
TCONS_00019402	XLOC_005755	7171	2	10	-	41890561-41897590,41930122-41930262
TCONS_00019403	XLOC_005755	7265	3	10	-	41890561-41897590,41943202-41943310,42013394-42013519
TCONS_00019404	XLOC_005755	7477	3	10	-	41890561-41897590,41943202-41943309,42013394-42013732
TCONS_00019405	XLOC_005755	9320	3	10	-	41890561-41897590,41943202-41943309,42014162-42016343
TCONS_00019406	XLOC_005755	1240	3	10	-	41934990-41935998,41943202-41943309,42013394-42013516
TCONS_00019407	XLOC_005755	1328	3	10	-	41934990-41935892,41943202-41943309,42013394-42013710
TCONS_00019408	XLOC_005755	1038	3	10	-	41934990-41935892,41943202-41943309,42014162-42014188
TCONS_00019415	XLOC_005756	1172	2	10	-	42255392-42256324,42258708-42258946
TCONS_00019473	XLOC_005765	1682	2	10	-	43423494-43424344,43427014-43427844
TCONS_00019648	XLOC_005799	1845	3	10	-	50361591-50362390,50362740-50362831,50364846-50365798
TCONS_00019649	XLOC_005799	1714	3	10	-	50361591-50362259,50362740-50362831,50364846-50365798
TCONS_00019651	XLOC_005800	5921	2	10	-	50528948-50530018,50530110-50534959
TCONS_00019652	XLOC_005800	3796	4	10	-	50528948-50530018,50530110-50532412,50537258-50537337,50539548-50539889
TCONS_00019653	XLOC_005800	3767	3	10	-	50528948-50530018,50530110-50532412,50539548-50539940
TCONS_00019654	XLOC_005800	6086	3	10	-	50528948-50530018,50530110-50532412,50537258-50539969
TCONS_00019655	XLOC_005800	2348	2	10	-	50535541-50537337,50539548-50540098
TCONS_00019736	XLOC_005812	3493	3	10	-	53324901-53326113,53327396-53327469,53329812-53332017
TCONS_00019737	XLOC_005812	2823	2	10	-	53328820-53329970,53330129-53331800
TCONS_00019785	XLOC_005821	6003	2	10	-	56765099-56770078,56770784-56771806
TCONS_00019786	XLOC_005821	2367	2	10	-	56765099-56765602,56769944-56771806
TCONS_00020127	XLOC_005860	1091	2	10	-	66973813-66973873,66975851-66976880
TCONS_00020128	XLOC_005861	859	2	10	-	66991354-66992152,66992235-66992294
TCONS_00020137	XLOC_005864	1625	2	10	-	67479308-67480876,67487895-67487950
TCONS_00021273	XLOC_006918	1609	6	11	+	47321-47341,47949-48093,57086-57201,57762-57880,60104-60212,68230-69328
TCONS_00021276	XLOC_006918	1610	5	11	+	55261-55427,57086-57201,57762-57880,60104-60212,68230-69328
TCONS_00021362	XLOC_006935	1064	3	11	+	2067735-2067955,2068141-2068254,2068353-2069081
TCONS_00021365	XLOC_006937	3606	2	11	+	2203254-2205485,2206159-2207532
TCONS_00021367	XLOC_006938	1847	2	11	+	2212025-2212179,2213008-2214699
TCONS_00021368	XLOC_006938	1830	2	11	+	2212694-2212831,2213008-2214699
TCONS_00021429	XLOC_006947	262	2	11	+	4032327-4032550,4039488-4039525
TCONS_00021511	XLOC_006972	6200	2	11	+	6944574-6944899,6949817-6955690
TCONS_00021513	XLOC_006973	1679	2	11	+	7142196-7142897,7144334-7145310
TCONS_00021515	XLOC_006974	11911	2	11	+	7168462-7176110,7176456-7180717
TCONS_00021516	XLOC_006974	11852	2	11	+	7168462-7176110,7176515-7180717
TCONS_00021517	XLOC_006974	12011	2	11	+	7168462-7175696,7175942-7180717
TCONS_00021518	XLOC_006974	8216	2	11	+	7168462-7176110,7180151-7180717
TCONS_00021519	XLOC_006974	5668	2	11	+	7168487-7168723,7175287-7180717
TCONS_00021520	XLOC_006974	1628	3	11	+	7168487-7168723,7175287-7176110,7180151-7180717
TCONS_00021551	XLOC_006978	1416	2	11	+	7565092-7566399,7566491-7566598
TCONS_00021627	XLOC_006991	4442	3	11	+	9625463-9626275,9626671-9626783,9634632-9638147
TCONS_00021647	XLOC_006995	1698	2	11	+	10847167-10848156,10848458-10849165
TCONS_00021668	XLOC_006999	1368	3	11	+	12376156-12376187,12376938-12377047,12389333-12390558
TCONS_00021694	XLOC_007004	3244	5	11	+	12875668-12875723,12876572-12876726,12877161-12877231,12939634-12939739,13039509-13042364
TCONS_00021808	XLOC_007023	8920	2	11	+	17777015-17779114,17781637-17788456
TCONS_00021820	XLOC_007027	2375	2	11	+	17924089-17924109,17926049-17928402
TCONS_00022002	XLOC_007056	1353	2	11	+	22704337-22704387,22714719-22716020
TCONS_00022004	XLOC_007058	1872	3	11	+	23112600-23112727,23124302-23125457,23126191-23126778
TCONS_00022005	XLOC_007058	1888	2	11	+	23119930-23120268,23124302-23125850
TCONS_00022006	XLOC_007058	1975	2	11	+	23124071-23125457,23126191-23126778
TCONS_00022135	XLOC_007091	13014	2	11	+	46446218-46448322,46448629-46459537
TCONS_00022139	XLOC_007092	4310	3	11	+	46461039-46462940,46468759-46468818,46470723-46473070
TCONS_00022140	XLOC_007092	5503	3	11	+	46461039-46462198,46462910-46462940,46468759-46473070
TCONS_00022141	XLOC_007092	6214	2	11	+	46461039-46462940,46468759-46473070
TCONS_00022218	XLOC_007105	1057	2	11	+	51641094-51641409,51696608-51697348
TCONS_00022221	XLOC_007105	679	5	11	+	52160630-52160895,52175761-52175843,52237440-52237528,52239919-52239977,52242280-52242461
TCONS_00022222	XLOC_007105	458	5	11	+	52162764-52162808,52175761-52175843,52237440-52237528,52239919-52239977,52242280-52242461
TCONS_00022223	XLOC_007105	272	4	11	+	52175758-52175843,52237440-52237528,52239919-52239977,52241378-52241415
TCONS_00022224	XLOC_007105	388	4	11	+	52175758-52175843,52237440-52237500,52239919-52239977,52242280-52242461
TCONS_00022226	XLOC_007105	1129	4	11	+	52175790-52175843,52260659-52260785,52310948-52311047,52347162-52348009
TCONS_00022227	XLOC_007105	466	4	11	+	52175790-52175843,52260659-52260785,52310948-52311047,52416963-52417147
TCONS_00022229	XLOC_007106	701	2	11	+	52424356-52424502,52427159-52427712
TCONS_00022230	XLOC_007107	506	3	11	+	52550608-52550808,52564015-52564275,52577807-52577850
TCONS_00022231	XLOC_007107	1742	2	11	+	52550781-52550808,52574318-52576031
TCONS_00022235	XLOC_007111	466	2	11	+	55255596-55255663,55308645-55309042
TCONS_00022236	XLOC_007111	466	2	11	+	55255601-55255663,55308640-55309042
TCONS_00022251	XLOC_007116	798	3	11	+	60758006-60758038,60762659-60762902,60765033-60765553
TCONS_00022252	XLOC_007116	624	2	11	+	60762996-60763098,60765033-60765553
TCONS_00022395	XLOC_007142	1541	2	11	+	68765653-68766632,68766741-68767301
TCONS_00022416	XLOC_007150	853	2	11	+	70939873-70940419,70941476-70941781
TCONS_00022430	XLOC_007152	3637	3	11	+	71020961-71024093,71024248-71024420,71025002-71025332
TCONS_00022431	XLOC_007152	3357	3	11	+	71020961-71024093,71024248-71024420,71032485-71032535
TCONS_00022461	XLOC_007155	5480	2	11	+	71257320-71259240,71259429-71262987
TCONS_00022465	XLOC_007156	230	2	11	+	71774286-71774348,71863421-71863587
TCONS_00022471	XLOC_007161	1024	2	11	+	73878383-73878784,73883760-73884381
TCONS_00022474	XLOC_007163	889	3	11	+	74267483-74267543,74290444-74290536,74324939-74325673
TCONS_00022476	XLOC_007163	2187	3	11	+	74267492-74267543,74290444-74290536,74293950-74295991
TCONS_00022477	XLOC_007163	3534	3	11	+	74267492-74267543,74290444-74290536,74292603-74295991
TCONS_00022478	XLOC_007163	930	3	11	+	74290497-74290536,74293950-74294099,74295252-74295991
TCONS_00022479	XLOC_007164	846	2	11	+	74627045-74627181,74635755-74636463
TCONS_00022503	XLOC_007168	396	2	11	+	76514421-76514572,76516721-76516964
TCONS_00022504	XLOC_007169	932	2	11	+	76560094-76560601,76560706-76561129
TCONS_00022505	XLOC_007170	7536	2	11	+	76625697-76627303,76627432-76633360
TCONS_00022507	XLOC_007171	4402	2	11	+	76716998-76717230,76717843-76722011
TCONS_00022508	XLOC_007172	1176	2	11	+	76892059-76893201,76896364-76896396
TCONS_00022538	XLOC_007176	2126	2	11	+	77356245-77357990,77358163-77358542
TCONS_00022693	XLOC_007193	732	2	11	-	444043-444614,444942-445101
TCONS_00022792	XLOC_007208	1490	2	11	-	1529650-1529668,1529736-1531206
TCONS_00022797	XLOC_007211	1886	2	11	-	2155743-2156065,2163981-2165543
TCONS_00022798	XLOC_007211	1935	2	11	-	2155743-2156114,2163981-2165543
TCONS_00022811	XLOC_007214	1219	2	11	-	2653376-2654035,2656362-2656920
TCONS_00022890	XLOC_007227	886	2	11	-	4722901-4723616,4726017-4726186
TCONS_00022910	XLOC_007233	2955	3	11	-	5477786-5480439,5485954-5486096,5486685-5486842
TCONS_00022913	XLOC_007233	4984	3	11	-	5477786-5482603,5485954-5486096,5487023-5487045
TCONS_00022914	XLOC_007233	5251	4	11	-	5477786-5482603,5485954-5486096,5486426-5486675,5487023-5487062
TCONS_00022915	XLOC_007233	3073	4	11	-	5477786-5480439,5485954-5486096,5486426-5486653,5487023-5487070
TCONS_00022916	XLOC_007233	2852	3	11	-	5477786-5480439,5485954-5486096,5487023-5487077
TCONS_00022917	XLOC_007233	5007	3	11	-	5477786-5482603,5485954-5486096,5487232-5487277
TCONS_00022918	XLOC_007233	3094	4	11	-	5477786-5480439,5485954-5486096,5486426-5486675,5487232-5487278
TCONS_00022922	XLOC_007233	818	3	11	-	5484385-5484451,5485954-5486096,5486426-5487033
TCONS_00022937	XLOC_007235	3139	6	11	-	5879110-5879131,5900992-5901292,5901831-5904272,5932315-5932437,5933475-5933681,5953649-5953692
TCONS_00022938	XLOC_007235	3146	6	11	-	5879110-5879131,5900992-5901292,5901831-5904272,5932305-5932434,5933475-5933681,5953649-5953692
TCONS_00022939	XLOC_007235	5804	4	11	-	5899317-5900274,5900992-5901292,5901831-5904272,5904557-5906659
TCONS_00022941	XLOC_007235	407	4	11	-	5910101-5910124,5932305-5932437,5933475-5933681,5953649-5953691
TCONS_00022942	XLOC_007235	7459	3	11	-	5910510-5915657,5932305-5932434,5933475-5935655
TCONS_00022943	XLOC_007235	5523	4	11	-	5910510-5915657,5932315-5932437,5933475-5933681,5953649-5953693
TCONS_00022966	XLOC_007237	3522	3	11	-	6004051-6007417,6007786-6007876,6013047-6013110
TCONS_00022967	XLOC_007237	3337	2	11	-	6004051-6007295,6013047-6013138
TCONS_00022968	XLOC_007237	3575	3	11	-	6004051-6007295,6007786-6007876,6013047-6013285
TCONS_00022980	XLOC_007239	1801	2	11	-	6672908-6672959,6688183-6689931
TCONS_00022985	XLOC_007241	3095	5	11	-	6773808-6774284,6777827-6778196,6779162-6779275,6779391-6781167,6782052-6782408
TCONS_00022986	XLOC_007241	3080	6	11	-	6773808-6774284,6777827-6778196,6779162-6779275,6779391-6781167,6782052-6782140,6783529-6783781
TCONS_00022987	XLOC_007241	2778	4	11	-	6777619-6778196,6779187-6779252,6779391-6781167,6782052-6782408
TCONS_00022988	XLOC_007241	2788	5	11	-	6777619-6778196,6779162-6779252,6779391-6781167,6782052-6782140,6783529-6783781
TCONS_00022989	XLOC_007241	600	3	11	-	6780696-6781167,6782052-6782140,6783642-6783680
TCONS_00022990	XLOC_007241	1166	2	11	-	6783167-6783791,6785085-6785625
TCONS_00022994	XLOC_007242	7843	3	11	-	6945872-6949976,6993635-6993779,6994404-6997996
TCONS_00022996	XLOC_007243	8435	3	11	-	6956999-6965303,6965405-6965509,6992446-6992470
TCONS_00022998	XLOC_007242	4665	3	11	-	6973009-6973935,6993635-6993779,6994404-6997996
TCONS_00022999	XLOC_007242	5289	2	11	-	6973009-6973935,6993635-6997996
TCONS_00023015	XLOC_007245	1090	2	11	-	7070535-7071544,7085131-7085210
TCONS_00023016	XLOC_007245	1054	2	11	-	7070535-7071544,7085655-7085698
TCONS_00023017	XLOC_007245	1037	2	11	-	7070535-7071544,7094990-7095016
TCONS_00023018	XLOC_007245	1777	4	11	-	7070535-7071544,7109643-7109724,7119048-7119470,7130479-7130740
TCONS_00023019	XLOC_007245	259	2	11	-	7084280-7084349,7085131-7085319
TCONS_00023024	XLOC_007245	3723	2	11	-	7141932-7143875,7143974-7145752
TCONS_00023025	XLOC_007246	3460	3	11	-	7157050-7159857,7162177-7162244,7165268-7165851
TCONS_00023026	XLOC_007246	3071	3	11	-	7157050-7159381,7162177-7162244,7165268-7165938
TCONS_00023027	XLOC_007246	3531	3	11	-	7157050-7159829,7162177-7162244,7165268-7165950
TCONS_00023028	XLOC_007246	2540	4	11	-	7157050-7159381,7162177-7162244,7165268-7165379,7167232-7167259
TCONS_00023029	XLOC_007246	3723	4	11	-	7157050-7159829,7162177-7162244,7165268-7165379,7167216-7167978
TCONS_00023030	XLOC_007246	3389	5	11	-	7157050-7159381,7159716-7159829,7162177-7162244,7165268-7165379,7167216-7167978
TCONS_00023031	XLOC_007246	3275	4	11	-	7157050-7159381,7162177-7162244,7165268-7165379,7167216-7167978
TCONS_00023032	XLOC_007246	3264	5	11	-	7157050-7159857,7162177-7162244,7165268-7165379,7167216-7167459,7168248-7168279
TCONS_00023033	XLOC_007246	2808	5	11	-	7157050-7159381,7162177-7162244,7165268-7165379,7167216-7167459,7168248-7168299
TCONS_00023034	XLOC_007247	8881	2	11	-	7168462-7172040,7175416-7180717
TCONS_00023035	XLOC_007247	11395	2	11	-	7168462-7172040,7172902-7180717
TCONS_00023037	XLOC_007247	9170	3	11	-	7168462-7172040,7172902-7173190,7175416-7180717
TCONS_00023038	XLOC_007247	9836	3	11	-	7168462-7172706,7172902-7173190,7175416-7180717
TCONS_00023040	XLOC_007247	8934	3	11	-	7168462-7172706,7172902-7177544,7185543-7185588
TCONS_00023041	XLOC_007247	7784	3	11	-	7168462-7172040,7172902-7177001,7185543-7185647
TCONS_00023042	XLOC_007247	9634	4	11	-	7168462-7172706,7172902-7173190,7175416-7177001,7185543-7189056
TCONS_00023111	XLOC_007256	12926	2	11	-	9704783-9712994,9737987-9742700
TCONS_00023119	XLOC_007258	2808	2	11	-	10427517-10429869,10453153-10453607
TCONS_00023120	XLOC_007258	237	2	11	-	10448856-10448886,10453153-10453358
TCONS_00023127	XLOC_007260	564	2	11	-	10929418-10929709,11000012-11000283
TCONS_00023128	XLOC_007260	1079	2	11	-	10985426-10985949,11000012-11000566
TCONS_00023130	XLOC_007260	3867	2	11	-	10992025-10995341,11000012-11000561
TCONS_00023132	XLOC_007260	7547	3	11	-	10992025-10995341,10996379-11000173,11001720-11002154
TCONS_00023136	XLOC_007261	599	3	11	-	11064202-11064669,11068031-11068110,11084276-11084326
TCONS_00023154	XLOC_007264	544	2	11	-	12162177-12162615,12163461-12163565
TCONS_00023194	XLOC_007267	614	2	11	-	12696759-12696802,12699384-12699953
TCONS_00023250	XLOC_007271	3414	2	11	-	12903919-12906939,12908881-12909273
TCONS_00023252	XLOC_007272	684	2	11	-	12909531-12909678,12937148-12937683
TCONS_00023285	XLOC_007277	4391	6	11	-	14726484-14730052,14788581-14788717,14815368-14815467,14873437-14873503,14944570-14944889,15038469-15038666
TCONS_00023286	XLOC_007277	4394	7	11	-	14726484-14730052,14788581-14788717,14815368-14815467,14873437-14873503,14944570-14944889,15198209-15198284,15271403-15271527
TCONS_00023287	XLOC_007277	751	3	11	-	14873203-14873503,14944570-14944889,15038469-15038598
TCONS_00023288	XLOC_007277	695	3	11	-	14873203-14873503,14944570-14944889,15198209-15198282
TCONS_00023388	XLOC_007291	2143	2	11	-	17687028-17688440,17688811-17689540
TCONS_00023389	XLOC_007291	1827	2	11	-	17687028-17688124,17688811-17689540
TCONS_00023435	XLOC_007301	508	3	11	-	18419739-18419768,18459324-18459444,18461318-18461674
TCONS_00023436	XLOC_007301	1373	3	11	-	18425404-18426102,18459324-18459444,18461318-18461870
TCONS_00023437	XLOC_007301	968	3	11	-	18425404-18426102,18459324-18459444,18461953-18462100
TCONS_00023451	XLOC_007306	2624	3	11	-	18945203-18945360,18967337-18968644,18972252-18973409
TCONS_00023452	XLOC_007306	4861	3	11	-	18952132-18954526,18967337-18968644,18972252-18973409
TCONS_00023453	XLOC_007306	2513	3	11	-	18960415-18960461,18967337-18968644,18972252-18973409
TCONS_00023454	XLOC_007306	3653	2	11	-	18966150-18968644,18972252-18973409
TCONS_00023468	XLOC_007310	736	2	11	-	19042040-19042479,19053609-19053904
TCONS_00023469	XLOC_007310	330	2	11	-	19045142-19045240,19053609-19053839
TCONS_00023485	XLOC_007311	1047	2	11	-	19318188-19319191,19321081-19321123
TCONS_00023563	XLOC_007322	1590	2	11	-	22323032-22323453,22323538-22324705
TCONS_00023564	XLOC_007323	5410	3	11	-	22430933-22436161,22449504-22449654,22453613-22453642
TCONS_00023565	XLOC_007323	11074	6	11	-	22430933-22436161,22449504-22449654,22472614-22472680,22472787-22478223,22489857-22489969,22503511-22503587
TCONS_00023566	XLOC_007323	11007	5	11	-	22430933-22436161,22449504-22449654,22472787-22478223,22489857-22489969,22503511-22503587
TCONS_00023567	XLOC_007323	5998	5	11	-	22440688-22440734,22449504-22449654,22472614-22478223,22489857-22489969,22503511-22503587
TCONS_00023568	XLOC_007323	19100	3	11	-	22459314-22478223,22489857-22489969,22503511-22503587
TCONS_00023569	XLOC_007323	19161	3	11	-	22459314-22478223,22489857-22489969,22507809-22507946
TCONS_00024072	XLOC_007400	577	3	11	-	67575479-67575516,67604874-67604940,67622841-67623312
TCONS_00024167	XLOC_007420	622	4	11	-	71931860-71931900,71936433-71936553,71939665-71939849,71942109-71942383
TCONS_00024168	XLOC_007420	432	3	11	-	71939712-71939849,71941683-71941828,71942109-71942256
TCONS_00024185	XLOC_007423	2447	3	11	-	74292427-74292739,74293147-74293234,74293920-74295965
TCONS_00024199	XLOC_007431	5992	7	11	-	76339181-76339602,76346679-76347337,76347839-76348154,76349085-76349180,76349835-76350650,76350743-76351926,76352147-76354645
TCONS_00024200	XLOC_007431	4939	8	11	-	76339181-76339602,76345361-76345802,76347839-76348154,76349085-76349180,76349835-76350711,76351781-76351926,76352147-76353338,76354969-76356416
TCONS_00024206	XLOC_007431	6040	6	11	-	76340914-76343354,76349085-76349180,76349835-76350711,76351781-76351926,76352098-76353373,76354969-76356172
TCONS_00024212	XLOC_007431	6418	7	11	-	76346362-76348745,76349085-76349180,76349835-76349966,76350574-76351926,76352147-76352465,76352577-76353334,76354969-76356344
TCONS_00024213	XLOC_007431	4432	6	11	-	76346362-76346949,76349835-76349966,76350574-76351926,76352098-76353373,76354969-76355646,76355940-76356344
TCONS_00024218	XLOC_007433	4205	2	11	-	76717999-76722012,76728162-76728352
TCONS_00024270	XLOC_007439	1438	2	11	-	77421373-77422784,77424189-77424214
TCONS_00024272	XLOC_007439	4324	3	11	-	77421373-77422784,77422981-77423032,77424129-77426988
TCONS_00024273	XLOC_007439	3581	5	11	-	77421373-77422784,77422981-77423032,77424129-77424272,77424527-77425050,77425540-77426988
TCONS_00024335	XLOC_007445	2134	2	11	-	78751344-78752567,78753270-78754179
TCONS_00024336	XLOC_007445	1473	3	11	-	78751344-78752567,78754238-78754362,78755045-78755168
TCONS_00024337	XLOC_007445	1683	3	11	-	78751344-78752567,78754238-78754435,78755045-78755305
TCONS_00024338	XLOC_007445	1599	2	11	-	78751344-78752567,78755045-78755419
TCONS_00024348	XLOC_007448	986	2	11	-	78941120-78942040,78942261-78942325
TCONS_00025376	XLOC_008371	5168	2	12	+	615975-616278,618459-623322
TCONS_00025412	XLOC_008378	7495	3	12	+	806842-811543,811803-811941,812038-814691
TCONS_00025415	XLOC_008378	7528	3	12	+	806842-811543,811770-811941,812038-814691
TCONS_00025416	XLOC_008378	6867	4	12	+	806842-809533,810162-811543,811803-811941,812038-814691
TCONS_00025443	XLOC_008381	2153	2	12	+	960987-961476,961978-963640
TCONS_00025779	XLOC_008428	556	2	12	+	4059162-4059327,4068980-4069369
TCONS_00025782	XLOC_008431	2050	2	12	+	4492974-4494798,4494957-4495181
TCONS_00025783	XLOC_008432	2424	2	12	+	4510340-4510801,4512484-4514445
TCONS_00026100	XLOC_008479	3635	2	12	+	6739186-6740190,6741287-6743916
TCONS_00026181	XLOC_008494	483	2	12	+	11366856-11367122,11368236-11368451
TCONS_00026194	XLOC_008495	1048	2	12	+	11461482-11461607,11494567-11495488
TCONS_00026196	XLOC_008495	2039	2	12	+	11494071-11494701,11497042-11498449
TCONS_00026251	XLOC_008504	1052	2	12	+	13330130-13330179,13332741-13333742
TCONS_00026388	XLOC_008518	1675	3	12	+	14868300-14868535,14870797-14870989,14874075-14875320
TCONS_00026389	XLOC_008518	1288	3	12	+	14868302-14868854,14870797-14870989,14874779-14875320
TCONS_00026390	XLOC_008518	1992	3	12	+	14868302-14868854,14870797-14870989,14874075-14875320
TCONS_00026391	XLOC_008518	1470	3	12	+	14868302-14868854,14870797-14870989,14874597-14875320
TCONS_00026392	XLOC_008518	1719	4	12	+	14868302-14868535,14868809-14868854,14870797-14870989,14874075-14875320
TCONS_00026393	XLOC_008518	1340	3	12	+	14868302-14868854,14870797-14870989,14874727-14875320
TCONS_00026457	XLOC_008530	587	2	12	+	16049498-16049540,16052250-16052793
TCONS_00026488	XLOC_008534	2505	2	12	+	17213632-17213943,17215624-17217816
TCONS_00026749	XLOC_008577	3983	3	12	+	19582278-19582512,19585721-19585838,19592985-19596614
TCONS_00026750	XLOC_008577	416	3	12	+	19582284-19582512,19585721-19585838,19601921-19601989
TCONS_00026752	XLOC_008578	3206	2	12	+	19613559-19613606,19620475-19623632
TCONS_00026757	XLOC_008583	3077	3	12	+	19697902-19699048,19699149-19699351,19699439-19701165
TCONS_00027046	XLOC_008651	7046	2	12	+	21742544-21747304,21747596-21749880
TCONS_00027323	XLOC_008692	809	2	12	+	24293065-24293168,24294498-24295202
TCONS_00027383	XLOC_008709	936	2	12	+	25554158-25554237,25556694-25557549
TCONS_00027430	XLOC_008719	3322	2	12	+	26409599-26412394,26412583-26413108
TCONS_00027536	XLOC_008733	5896	2	12	+	27120266-27120799,27123490-27128851
TCONS_00027537	XLOC_008733	5901	2	12	+	27120266-27120804,27123490-27128851
TCONS_00027610	XLOC_008752	658	3	12	+	33212479-33212828,33214082-33214277,33214584-33214695
TCONS_00027660	XLOC_008759	3751	2	12	+	34229022-34230269,34231369-34233871
TCONS_00027661	XLOC_008759	2536	2	12	+	34230103-34230269,34231503-34233871
TCONS_00027860	XLOC_008794	2403	3	12	+	38563907-38565469,38566542-38566776,38566876-38567480
TCONS_00028107	XLOC_008842	6640	2	12	+	44848692-44848924,44849535-44855941
TCONS_00028181	XLOC_008857	933	2	12	+	45813328-45813765,45822414-45822908
TCONS_00028182	XLOC_008858	35736	2	12	+	45888332-45922731,45923753-45925088
TCONS_00028549	XLOC_008923	1728	2	12	+	51990371-51991413,51992193-51992877
TCONS_00028705	XLOC_008944	6789	2	12	+	52768272-52774682,52776405-52776782
TCONS_00028914	XLOC_008964	2874	2	12	+	53716192-53719025,53720743-53720782
TCONS_00028950	XLOC_008973	2761	2	12	+	56385191-56385889,56387241-56389302
TCONS_00029103	XLOC_008999	1399	2	12	+	59887470-59887573,59888244-59889538
TCONS_00029218	XLOC_009019	1346	3	12	+	60964719-60964751,60964883-60965589,60965702-60966307
TCONS_00029233	XLOC_009025	9088	3	12	+	61308523-61316531,61317831-61318087,61318454-61319275
TCONS_00029235	XLOC_009025	8528	4	12	+	61308699-61308758,61309229-61316531,61317831-61318646,61318927-61319275
TCONS_00029236	XLOC_009025	852	4	12	+	61316948-61317000,61317831-61318087,61318454-61318646,61318927-61319275
TCONS_00029269	XLOC_009030	1641	2	12	+	61516520-61518107,61518700-61518752
TCONS_00029382	XLOC_009044	1363	2	12	-	960990-962221,967962-968092
TCONS_00029721	XLOC_009079	658	2	12	-	4095469-4095704,4095932-4096353
TCONS_00029722	XLOC_009079	654	2	12	-	4095469-4095689,4095932-4096364
TCONS_00029780	XLOC_009087	390	2	12	-	4959566-4959871,4960404-4960487
TCONS_00030003	XLOC_009129	469	2	12	-	7686088-7686533,7709937-7709959
TCONS_00030090	XLOC_009148	638	2	12	-	11707909-11708281,11714729-11714993
TCONS_00030151	XLOC_009154	1307	2	12	-	13452616-13453552,13453908-13454277
TCONS_00030152	XLOC_009155	1309	2	12	-	13457767-13458697,13459009-13459386
TCONS_00030153	XLOC_009155	1326	3	12	-	13457767-13458697,13461294-13461348,13462610-13462949
TCONS_00030184	XLOC_009161	1157	3	12	-	14261875-14262089,14264335-14264646,14265323-14265952
TCONS_00030270	XLOC_009178	936	2	12	-	15888002-15888370,15889274-15889840
TCONS_00030286	XLOC_009182	3285	2	12	-	16120197-16123327,16123893-16124046
TCONS_00030397	XLOC_009203	1162	2	12	-	18121018-18121917,18122230-18122491
TCONS_00030398	XLOC_009203	1106	2	12	-	18121018-18121917,18125470-18125675
TCONS_00030399	XLOC_009203	1072	2	12	-	18121018-18121917,18140122-18140293
TCONS_00030406	XLOC_009205	10510	2	12	-	18231617-18241642,18242263-18242746
TCONS_00030407	XLOC_009205	10066	2	12	-	18231617-18241642,18249787-18249826
TCONS_00030410	XLOC_009205	3837	3	12	-	18242857-18246435,18248276-18248447,18249787-18249872
TCONS_00030495	XLOC_009223	693	3	12	-	19219438-19219789,19221009-19221200,19221428-19221576
TCONS_00030496	XLOC_009223	588	2	12	-	19220762-19221200,19221428-19221576
TCONS_00030887	XLOC_009282	931	2	12	-	23217219-23217874,23218457-23218731
TCONS_00030888	XLOC_009282	943	2	12	-	23217219-23217874,23218470-23218756
TCONS_00031027	XLOC_009298	2022	2	12	-	24737684-24739435,24739560-24739829
TCONS_00031164	XLOC_009327	3631	2	12	-	26528505-26531162,26531224-26532196
TCONS_00031171	XLOC_009329	515	3	12	-	26607059-26607221,26619942-26620170,26622810-26622932
TCONS_00031172	XLOC_009329	441	3	12	-	26607723-26607807,26619942-26620170,26622810-26622936
TCONS_00031265	XLOC_009348	1670	2	12	-	33525312-33526936,33531931-33531975
TCONS_00031266	XLOC_009348	1903	2	12	-	33525312-33526936,33533646-33533923
TCONS_00031267	XLOC_009348	1648	2	12	-	33525312-33526936,33536275-33536297
TCONS_00031767	XLOC_009426	878	3	12	-	42861326-42861885,42863519-42863639,42864090-42864286
TCONS_00031790	XLOC_009429	923	3	12	-	43319169-43319931,43320425-43320495,43322244-43322332
TCONS_00032066	XLOC_009478	3396	3	12	-	47559664-47562255,47563384-47563852,47570750-47571084
TCONS_00032067	XLOC_009478	2734	4	12	-	47559664-47561420,47562083-47562255,47563384-47563852,47570750-47571084
TCONS_00032323	XLOC_009536	1397	2	12	-	50365543-50366818,50368489-50368609
TCONS_00032711	XLOC_009591	769	2	12	-	53384067-53384787,53386734-53386781
TCONS_00032728	XLOC_009593	1362	3	12	-	53420615-53421665,53422397-53422546,53423074-53423234
TCONS_00032810	XLOC_009604	3901	2	12	-	54288845-54292325,54292538-54292957
TCONS_00032926	XLOC_009622	27746	2	12	-	57971923-57987977,57994440-58006130
TCONS_00032927	XLOC_009622	22305	3	12	-	57971923-57986376,57987133-57987977,57999125-58006130
TCONS_00032928	XLOC_009622	22960	3	12	-	57971923-57987031,57987133-57987977,57999125-58006130
TCONS_00032929	XLOC_009622	23203	3	12	-	57971923-57987977,57994440-57994581,57999125-58006130
TCONS_00032930	XLOC_009622	9853	3	12	-	57971923-57973924,57987133-57987977,57999125-58006130
TCONS_00032933	XLOC_009622	5457	3	12	-	57971923-57976278,57987133-57987977,58011516-58011771
TCONS_00032934	XLOC_009622	3195	4	12	-	57971923-57973924,57987133-57987977,57999125-57999212,58011516-58011775
TCONS_00032935	XLOC_009622	3111	3	12	-	57971923-57973924,57987133-57987977,58011516-58011779
TCONS_00033228	XLOC_009655	5230	2	12	-	61308469-61313379,61315664-61315982
TCONS_00033229	XLOC_009655	5282	2	12	-	61308469-61313379,61315612-61315982
TCONS_00033230	XLOC_009655	10222	2	12	-	61308469-61314839,61315612-61319462
TCONS_00033984	XLOC_010370	4232	2	13	+	1128108-1128288,1131343-1135393
TCONS_00033985	XLOC_010370	4103	2	13	+	1128174-1128225,1131343-1135393
TCONS_00034085	XLOC_010381	1359	2	13	+	5395716-5397027,5410564-5410610
TCONS_00034104	XLOC_010388	6272	2	13	+	8619569-8620686,8620971-8626124
TCONS_00034107	XLOC_010390	774	4	13	+	9844198-9844612,9851869-9851907,9905238-9905304,9906300-9906552
TCONS_00034108	XLOC_010390	588	3	13	+	9844345-9844612,9905238-9905304,9906300-9906552
TCONS_00034110	XLOC_010391	898	3	13	+	9867241-9867648,9871912-9872033,9884290-9884657
TCONS_00034111	XLOC_010391	415	2	13	+	9867602-9867648,9884290-9884657
TCONS_00034112	XLOC_010391	927	2	13	+	9871475-9872033,9884290-9884657
TCONS_00034172	XLOC_010405	847	2	13	+	14043306-14043965,14048397-14048583
TCONS_00034174	XLOC_010405	1238	4	13	+	14043306-14043965,14047297-14047445,14048397-14048603,14061633-14061854
TCONS_00034175	XLOC_010405	877	3	13	+	14046998-14047445,14048397-14048603,14061633-14061854
TCONS_00034314	XLOC_010429	2423	2	13	+	21128509-21129162,21135604-21137372
TCONS_00034315	XLOC_010429	1129	3	13	+	21128509-21129162,21159562-21159782,21161508-21161761
TCONS_00034335	XLOC_010432	2115	2	13	+	21349904-21351013,21351159-21352163
TCONS_00034678	XLOC_010482	1487	3	13	+	26229104-26229303,26229756-26229961,26235126-26236206
TCONS_00034937	XLOC_010517	3396	2	13	+	29996360-29996758,29997777-30000773
TCONS_00034939	XLOC_010517	362	2	13	+	29996439-29996758,29996850-29996891
TCONS_00035611	XLOC_010628	1869	2	13	+	54065515-54065615,54065886-54067653
TCONS_00035668	XLOC_010638	1022	2	13	+	59912253-59912305,59917756-59918724
TCONS_00036020	XLOC_010693	7128	2	13	+	69577369-69582739,69585428-69587184
TCONS_00036219	XLOC_010716	1735	2	13	+	73369825-73370054,73396161-73397665
TCONS_00036222	XLOC_010716	6586	2	13	+	73373473-73378553,73396161-73397665
TCONS_00036269	XLOC_010729	920	3	13	+	75389926-75390102,75439236-75439361,75440125-75440741
TCONS_00036270	XLOC_010729	944	2	13	+	75415078-75415326,75423041-75423735
TCONS_00036271	XLOC_010729	420	3	13	+	75415078-75415326,75427325-75427397,75439055-75439152
TCONS_00036272	XLOC_010729	1065	4	13	+	75415078-75415326,75427325-75427397,75439236-75439361,75440125-75440741
TCONS_00036273	XLOC_010729	952	3	13	+	75415118-75415326,75439236-75439361,75440125-75440741
TCONS_00036288	XLOC_010731	1326	3	13	+	75843039-75843540,75843672-75843760,75844773-75845507
TCONS_00036310	XLOC_010734	1611	2	13	+	77180816-77181131,77181704-77182998
TCONS_00036418	XLOC_010753	701	2	13	+	81849909-81850555,81854591-81854644
TCONS_00036546	XLOC_010772	402	2	13	+	87756728-87757080,87966766-87966814
TCONS_00036581	XLOC_010782	7463	2	13	+	89890125-89895456,89906483-89908613
TCONS_00036582	XLOC_010782	5665	3	13	+	89890125-89895456,89909856-89910104,89912733-89912816
TCONS_00036592	XLOC_010784	683	2	13	+	90464146-90464542,90464749-90465034
TCONS_00036675	XLOC_010798	1024	3	13	+	93051883-93052078,93052418-93052476,93053068-93053836
TCONS_00036676	XLOC_010798	1193	3	13	+	93051906-93052078,93052418-93052668,93053068-93053836
TCONS_00036724	XLOC_010810	2196	2	13	+	96390489-96390591,96397182-96399274
TCONS_00036733	XLOC_010812	2372	2	13	+	96643254-96643917,96646075-96647782
TCONS_00036740	XLOC_010815	1087	2	13	+	96894771-96894831,96903665-96904690
TCONS_00036788	XLOC_010825	1850	3	13	+	99821102-99821363,99837613-99837902,99838780-99840077
TCONS_00036789	XLOC_010825	2727	2	13	+	99821102-99821363,99837613-99840077
TCONS_00036833	XLOC_010839	7829	2	13	+	104944660-104950172,104950692-104953007
TCONS_00036867	XLOC_010844	1158	4	13	+	107711531-107711666,107731582-107731909,107732053-107732153,107732261-107732853
TCONS_00036911	XLOC_010856	1181	4	13	+	110052484-110053293,110054195-110054293,110054885-110054977,110057174-110057352
TCONS_00037049	XLOC_010893	1428	4	13	+	120625307-120625425,120625536-120626056,120626625-120626743,120657297-120657965
TCONS_00037050	XLOC_010893	6652	4	13	+	120625307-120625425,120625536-120626056,120626625-120626743,120674362-120680254
TCONS_00037051	XLOC_010893	1756	7	13	+	120625307-120625425,120625536-120626056,120626625-120626743,120703772-120703829,120712278-120712413,120714194-120714276,120718604-120719323
TCONS_00037052	XLOC_010893	6083	6	13	+	120625307-120625425,120625536-120626056,120626625-120626743,120703772-120703829,120712278-120712413,120714194-120719323
TCONS_00037053	XLOC_010893	5555	7	13	+	120625307-120625425,120625536-120626056,120626625-120626743,120703772-120703829,120712278-120712413,120714194-120718075,120718604-120719323
TCONS_00037056	XLOC_010893	7646	5	13	+	120672569-120679217,120703772-120703829,120712278-120712413,120714194-120714276,120718604-120719323
TCONS_00037058	XLOC_010893	3853	4	13	+	120700916-120703829,120712278-120712413,120714194-120714276,120718604-120719323
TCONS_00037389	XLOC_010940	2642	2	13	+	125028532-125028661,125032062-125034573
TCONS_00037395	XLOC_010944	1077	3	13	+	125432013-125432317,125441194-125441278,125447844-125448530
TCONS_00037396	XLOC_010944	859	4	13	+	125432037-125432317,125441194-125441278,125459530-125459966,125470367-125470422
TCONS_00037455	XLOC_010954	868	3	13	+	129628254-129628301,129629808-129629867,129631129-129631888
TCONS_00038036	XLOC_011033	1493	2	13	+	144855995-144856016,144856408-144857878
TCONS_00038046	XLOC_011033	495	4	13	+	144903624-144903764,145041194-145041245,145191075-145191148,145213606-145213833
TCONS_00038165	XLOC_011049	1619	2	13	+	147417978-147418008,147440735-147442322
TCONS_00038234	XLOC_011068	1596	3	13	+	153197331-153198135,153229752-153229919,153234630-153235252
TCONS_00038402	XLOC_011102	419	2	13	+	168159567-168159697,168200891-168201178
TCONS_00038404	XLOC_011104	372	3	13	+	168580608-168580730,168592440-168592481,168644731-168644937
TCONS_00038405	XLOC_011104	279	3	13	+	168618156-168618204,168620707-168620729,168644731-168644937
TCONS_00038501	XLOC_011122	3362	2	13	+	181187251-181189997,181246799-181247413
TCONS_00038549	XLOC_011137	1013	3	13	+	190287049-190287471,190288285-190288526,190289602-190289949
TCONS_00038703	XLOC_011165	1220	2	13	+	197559546-197560616,197582555-197582703
TCONS_00038704	XLOC_011165	1224	2	13	+	197559546-197560616,197582551-197582703
TCONS_00038819	XLOC_011185	1231	2	13	+	200836434-200836505,200837618-200838776
TCONS_00038839	XLOC_011187	880	2	13	+	201183284-201184011,201184168-201184319
TCONS_00038866	XLOC_011194	750	2	13	+	203140576-203140611,203142145-203142858
TCONS_00038966	XLOC_011209	1625	2	13	+	206131532-206131616,206133999-206135538
TCONS_00039011	XLOC_011216	729	2	13	+	206711133-206711482,206712377-206712755
TCONS_00039012	XLOC_011216	2349	6	13	+	206711202-206711482,206712377-206712439,206713578-206714429,206714654-206714764,206716313-206716587,206719553-206720319
TCONS_00039013	XLOC_011216	3865	5	13	+	206711202-206711482,206712377-206712439,206713578-206714429,206714654-206716587,206719585-206720319
TCONS_00039014	XLOC_011216	3977	3	13	+	206713154-206714429,206714654-206716587,206719553-206720319
TCONS_00039015	XLOC_011216	1554	4	13	+	206713209-206713667,206713908-206713992,206716313-206716587,206719585-206720319
TCONS_00039016	XLOC_011216	1271	3	13	+	206713407-206713667,206716313-206716587,206719585-206720319
TCONS_00039069	XLOC_011223	586	2	13	+	207205136-207205626,207205792-207205886
TCONS_00039149	XLOC_011235	2298	2	13	+	208020098-208020649,208020880-208022625
TCONS_00039329	XLOC_011258	589	2	13	-	5084861-5085117,5101562-5101893
TCONS_00039330	XLOC_011259	709	3	13	-	5203253-5203609,5225914-5226047,5304643-5304860
TCONS_00039365	XLOC_011270	914	2	13	-	9787413-9787832,9871518-9872011
TCONS_00039368	XLOC_011272	706	2	13	-	9918040-9918652,9922293-9922385
TCONS_00039397	XLOC_011277	770	2	13	-	11421917-11422652,11423279-11423312
TCONS_00039475	XLOC_011288	828	3	13	-	15616651-15617205,15618744-15618866,15711223-15711372
TCONS_00039476	XLOC_011288	886	3	13	-	15616651-15617205,15618703-15618866,15711223-15711389
TCONS_00039477	XLOC_011288	873	3	13	-	15616651-15617205,15618744-15618863,15711223-15711420
TCONS_00039478	XLOC_011288	957	4	13	-	15616651-15617205,15618744-15618866,15656937-15657017,15711223-15711420
TCONS_00039603	XLOC_011306	1003	2	13	-	20550562-20551510,20555166-20555219
TCONS_00039605	XLOC_011308	1255	3	13	-	21592916-21594054,21598724-21598801,21600066-21600103
TCONS_00039606	XLOC_011308	1200	2	13	-	21592916-21594054,21600066-21600126
TCONS_00039608	XLOC_011308	1212	3	13	-	21613506-21614246,21615401-21615567,21670091-21670394
TCONS_00039609	XLOC_011308	1045	2	13	-	21613506-21614246,21670091-21670394
TCONS_00039610	XLOC_011308	420	2	13	-	21659674-21659807,21670091-21670376
TCONS_00039629	XLOC_011316	1328	2	13	-	22697877-22699112,22701212-22701303
TCONS_00039834	XLOC_011351	797	3	13	-	29175730-29176194,29177605-29177823,29178024-29178136
TCONS_00039835	XLOC_011351	716	3	13	-	29175730-29176194,29177605-29177823,29181985-29182016
TCONS_00039836	XLOC_011351	736	3	13	-	29175730-29176194,29177605-29177823,29209624-29209675
TCONS_00039837	XLOC_011351	761	3	13	-	29175730-29176194,29177605-29177823,29209620-29209696
TCONS_00039851	XLOC_011355	2528	3	13	-	29533704-29535312,29536393-29536539,29536916-29537687
TCONS_00041123	XLOC_011506	3973	2	13	-	54796554-54797884,54797981-54800622
TCONS_00041191	XLOC_011518	2748	2	13	-	61442820-61443052,61453739-61456253
TCONS_00041192	XLOC_011518	388	3	13	-	61442820-61443052,61453739-61453804,61462025-61462113
TCONS_00041193	XLOC_011518	410	2	13	-	61442820-61443052,61462025-61462201
TCONS_00041194	XLOC_011518	329	3	13	-	61442820-61443052,61453739-61453804,61488180-61488209
TCONS_00041729	XLOC_011586	935	2	13	-	76840391-76841133,76843074-76843265
TCONS_00041831	XLOC_011607	1800	2	13	-	81597064-81598724,81749714-81749852
TCONS_00041833	XLOC_011608	11707	2	13	-	82558422-82562693,82564030-82571464
TCONS_00041867	XLOC_011611	1717	2	13	-	83063589-83064883,83066923-83067344
TCONS_00041894	XLOC_011615	1581	3	13	-	83691511-83692794,83699298-83699496,83703251-83703348
TCONS_00041898	XLOC_011615	3210	3	13	-	83691511-83694190,83699298-83699496,83704163-83704493
TCONS_00041902	XLOC_011615	1591	2	13	-	83698237-83699496,83704163-83704493
TCONS_00041903	XLOC_011615	661	3	13	-	83701437-83701722,83703251-83703399,83704196-83704421
TCONS_00041904	XLOC_011615	1375	2	13	-	83702253-83703399,83704196-83704423
TCONS_00041905	XLOC_011615	1408	2	13	-	83702253-83703399,83704163-83704423
TCONS_00041981	XLOC_011627	1494	3	13	-	87395156-87396340,87398149-87398443,87407489-87407502
TCONS_00041983	XLOC_011627	396	2	13	-	87681182-87681272,87707104-87707408
TCONS_00042002	XLOC_011629	860	2	13	-	87742310-87742346,87744840-87745662
TCONS_00042004	XLOC_011631	797	4	13	-	88487337-88487926,88642514-88642606,88746884-88746963,88784602-88784635
TCONS_00042005	XLOC_011631	1078	7	13	-	88487337-88487926,88642514-88642606,88712201-88712282,88746884-88746963,88850326-88850394,88877229-88877288,88878199-88878302
TCONS_00042006	XLOC_011631	845	4	13	-	88487337-88487926,88642514-88642606,88746884-88746963,88905008-88905089
TCONS_00042007	XLOC_011631	916	5	13	-	88487337-88487926,88642514-88642606,88746884-88746963,88850326-88850394,88905008-88905091
TCONS_00042074	XLOC_011641	477	5	13	-	90244717-90244841,90248167-90248267,90249310-90249386,90251207-90251324,90257058-90257113
TCONS_00042075	XLOC_011641	544	5	13	-	90244717-90244841,90248167-90248267,90249310-90249386,90251207-90251324,90273284-90273406
TCONS_00042076	XLOC_011641	988	7	13	-	90244717-90244841,90248167-90248267,90249310-90249386,90251207-90251324,90296358-90296549,90302781-90302844,90303868-90304178
TCONS_00042078	XLOC_011643	789	2	13	-	90427913-90428346,90455106-90455460
TCONS_00042079	XLOC_011643	750	2	13	-	90427913-90428346,90462793-90463108
TCONS_00042248	XLOC_011686	3753	2	13	-	100260011-100262936,100276419-100277245
TCONS_00042440	XLOC_011718	7323	2	13	-	110462342-110469600,110493102-110493165
TCONS_00042441	XLOC_011718	7937	4	13	-	110462342-110469600,110520975-110521107,110522782-110522873,110552329-110552781
TCONS_00042442	XLOC_011718	7810	3	13	-	110462342-110469600,110522782-110522873,110552329-110552787
TCONS_00042446	XLOC_011718	625	2	13	-	110523840-110524005,110552329-110552787
TCONS_00042504	XLOC_011729	4059	2	13	-	115674479-115678499,115712385-115712422
TCONS_00042505	XLOC_011729	476	2	13	-	115682149-115682527,115712385-115712481
TCONS_00042508	XLOC_011729	10188	2	13	-	115696375-115706512,115712385-115712434
TCONS_00042509	XLOC_011729	892	2	13	-	115707958-115708811,115712385-115712422
TCONS_00042510	XLOC_011730	2641	2	13	-	115717944-115720159,115736187-115736611
TCONS_00042511	XLOC_011730	2761	3	13	-	115717944-115720159,115721779-115721898,115736187-115736611
TCONS_00042512	XLOC_011731	4866	4	13	-	115909805-115910098,115919989-115920146,115922120-115922234,115939874-115944172
TCONS_00042513	XLOC_011731	12820	3	13	-	115909805-115910098,115922120-115922234,115939874-115952284
TCONS_00042515	XLOC_011731	6751	3	13	-	115912931-115913136,115919989-115922234,115939874-115944172
TCONS_00042516	XLOC_011731	6634	4	13	-	115914990-115917079,115919989-115920146,115922120-115922234,115939874-115944144
TCONS_00042521	XLOC_011733	3454	3	13	-	116253678-116256786,116414996-116415056,116603859-116604142
TCONS_00042522	XLOC_011733	3632	4	13	-	116253678-116256786,116335091-116335255,116414996-116415056,116603859-116604155
TCONS_00042523	XLOC_011733	3368	4	13	-	116253678-116256786,116335091-116335255,116414996-116415056,116606693-116606725
TCONS_00042524	XLOC_011733	3471	4	13	-	116253678-116256786,116335091-116335255,116414996-116415056,116606604-116606739
TCONS_00042526	XLOC_011735	509	3	13	-	117056912-117057133,117058919-117059047,117094882-117095039
TCONS_00042527	XLOC_011735	417	2	13	-	117056912-117057133,117094882-117095076
TCONS_00042558	XLOC_011745	641	3	13	-	118600910-118601392,118611706-118611802,118614303-118614363
TCONS_00042569	XLOC_011748	2850	4	13	-	119455610-119458202,119463368-119463439,119498196-119498289,119501375-119501465
TCONS_00042575	XLOC_011752	7390	2	13	-	120672569-120675537,120675834-120680254
TCONS_00042623	XLOC_011760	1608	3	13	-	121548266-121549714,121558929-121559011,121559168-121559243
TCONS_00042624	XLOC_011760	1635	3	13	-	121548266-121549714,121558929-121559011,121559716-121559818
TCONS_00042625	XLOC_011760	1786	4	13	-	121548266-121549714,121558613-121558759,121558929-121559011,121559716-121559822
TCONS_00042626	XLOC_011760	1787	4	13	-	121548266-121549715,121558613-121558759,121558929-121559011,121559716-121559822
TCONS_00042628	XLOC_011760	497	4	13	-	121553279-121553438,121558613-121558759,121558929-121559011,121559716-121559822
TCONS_00042629	XLOC_011760	252	3	13	-	121557323-121557389,121558929-121559011,121559716-121559817
TCONS_00042630	XLOC_011760	282	3	13	-	121558138-121558234,121558929-121559011,121559716-121559817
TCONS_00042824	XLOC_011788	3997	2	13	-	125574764-125575364,125576018-125579413
TCONS_00042825	XLOC_011788	1394	3	13	-	125574764-125575364,125576018-125576230,125580162-125580741
TCONS_00042826	XLOC_011788	1073	4	13	-	125574764-125575364,125576018-125576230,125580162-125580261,125614228-125614386
TCONS_00042828	XLOC_011788	982	3	13	-	125575372-125576230,125580162-125580261,125608767-125608789
TCONS_00042829	XLOC_011788	916	2	13	-	125589855-125590657,125614228-125614340
TCONS_00042833	XLOC_011791	538	2	13	-	126465986-126466062,126478373-126478833
TCONS_00042834	XLOC_011792	902	6	13	-	126885987-126886146,126897157-126897237,126904238-126904351,126904846-126904935,126914759-126914885,126943277-126943606
TCONS_00042835	XLOC_011792	1005	7	13	-	126885987-126886146,126896297-126896399,126897157-126897237,126904238-126904351,126904846-126904935,126914759-126914885,126943277-126943606
TCONS_00042836	XLOC_011792	1270	6	13	-	126895750-126896399,126897157-126897237,126904238-126904351,126904846-126904935,126914759-126914885,126943277-126943484
TCONS_00042837	XLOC_011792	1271	5	13	-	126895750-126896399,126897157-126897237,126904846-126904935,126914759-126914885,126943277-126943599
TCONS_00042838	XLOC_011792	5482	6	13	-	126895750-126896399,126897157-126901262,126904238-126904351,126904846-126904935,126914759-126914885,126943277-126943671
TCONS_00042840	XLOC_011792	588	5	13	-	126903392-126903440,126904238-126904351,126904846-126904935,126914759-126914885,126943277-126943484
TCONS_00042864	XLOC_011799	631	2	13	-	129817228-129817596,129817778-129818039
TCONS_00042972	XLOC_011818	1300	2	13	-	133154774-133155523,133155720-133156269
TCONS_00043032	XLOC_011833	1397	2	13	-	135269018-135270378,135270898-135270933
TCONS_00043072	XLOC_011838	2434	3	13	-	136210014-136212277,136212833-136212914,136213187-136213274
TCONS_00043073	XLOC_011838	3100	2	13	-	136210014-136212914,136213187-136213385
TCONS_00043074	XLOC_011838	2043	3	13	-	136210014-136211157,136212215-136212914,136213187-136213385
TCONS_00043263	XLOC_011878	502	4	13	-	144630108-144630152,144717469-144717606,144851087-144851195,144855257-144855466
TCONS_00043264	XLOC_011878	482	4	13	-	144717572-144717606,144850865-144850992,144851087-144851195,144855257-144855466
TCONS_00043265	XLOC_011878	4107	4	13	-	144757974-144761386,144768563-144768715,144850865-144851195,144855257-144855466
TCONS_00043267	XLOC_011879	426	2	13	-	144856306-144856705,144857029-144857054
TCONS_00043475	XLOC_011909	2236	3	13	-	151420077-151420264,151420574-151420765,151422469-151424324
TCONS_00043563	XLOC_011923	7715	2	13	-	157398903-157399604,157404932-157411944
TCONS_00043564	XLOC_011923	11261	2	13	-	157398903-157399604,157401386-157411944
TCONS_00043588	XLOC_011927	14348	2	13	-	158034001-158044729,158064901-158068519
TCONS_00043801	XLOC_012006	5778	2	13	-	170465904-170471633,170486487-170486534
TCONS_00043803	XLOC_012007	4373	2	13	-	170678415-170682266,170682594-170683114
TCONS_00043807	XLOC_012009	4600	2	13	-	173597443-173601872,173629873-173630042
TCONS_00043810	XLOC_012010	689	2	13	-	175652359-175652518,175652805-175653333
TCONS_00043860	XLOC_012019	1359	4	13	-	180167167-180167212,180200938-180201073,180207610-180208616,180209737-180209906
TCONS_00043861	XLOC_012019	2943	6	13	-	180178122-180179558,180186957-180187118,180187912-180187942,180200938-180201073,180207610-180208616,180209737-180209906
TCONS_00043862	XLOC_012019	3359	5	13	-	180185190-180187118,180187912-180187942,180200938-180201073,180207524-180208616,180209737-180209906
TCONS_00043863	XLOC_012019	1415	4	13	-	180194044-180194145,180200938-180201073,180207610-180208616,180209737-180209906
TCONS_00043864	XLOC_012019	3753	2	13	-	180205034-180208616,180209737-180209906
TCONS_00043885	XLOC_012031	238	2	13	-	188922105-188922239,188922624-188922726
TCONS_00044142	XLOC_012088	4059	3	13	-	200073374-200075270,200075398-200076515,200077451-200078494
TCONS_00044145	XLOC_012088	634	3	13	-	200077330-200077765,200079808-200079897,200084859-200084966
TCONS_00044146	XLOC_012088	691	2	13	-	200079286-200079897,200084859-200084937
TCONS_00044148	XLOC_012090	2015	2	13	-	200345822-200347199,200354756-200355392
TCONS_00044236	XLOC_012103	448	2	13	-	203189593-203189892,203201098-203201245
TCONS_00044339	XLOC_012126	5623	3	13	-	207032573-207036867,207039645-207040613,207042493-207042851
TCONS_00044341	XLOC_012126	7284	3	13	-	207032573-207036867,207037987-207040616,207042493-207042851
TCONS_00044346	XLOC_012126	5833	4	13	-	207032573-207036867,207039645-207040616,207041894-207042089,207042493-207042862
TCONS_00044347	XLOC_012126	7446	3	13	-	207032573-207036867,207039309-207042089,207042493-207042862
TCONS_00044415	XLOC_012136	2640	4	13	-	207663521-207664830,207667545-207667608,207671886-207673014,207676555-207676691
TCONS_00044416	XLOC_012136	1295	3	13	-	207668001-207668029,207671886-207673014,207676555-207676691
TCONS_00044418	XLOC_012136	2719	2	13	-	207670474-207673014,207676555-207676732
TCONS_00044419	XLOC_012137	5730	2	13	-	207788471-207791634,207794875-207797440
TCONS_00044431	XLOC_012140	1247	2	13	-	207849065-207849815,207860312-207860807
TCONS_00047286	XLOC_014877	1232	2	14	+	1339945-1339998,1344671-1345848
TCONS_00047288	XLOC_014878	863	2	14	+	1374539-1375043,1379644-1380001
TCONS_00047289	XLOC_014878	496	3	14	+	1374549-1374668,1374961-1375043,1400204-1400496
TCONS_00047290	XLOC_014878	499	3	14	+	1374549-1374668,1374961-1375043,1400201-1400496
TCONS_00047291	XLOC_014878	2838	2	14	+	1374579-1374684,1374961-1377692
TCONS_00047294	XLOC_014879	1952	3	14	+	1445310-1446789,1448473-1448626,1449396-1449713
TCONS_00047296	XLOC_014879	2160	2	14	+	1445871-1446789,1448473-1449713
TCONS_00047297	XLOC_014879	2330	3	14	+	1445871-1446789,1448473-1448626,1454720-1455976
TCONS_00047298	XLOC_014879	3670	3	14	+	1445871-1446789,1448473-1448626,1464540-1467136
TCONS_00047299	XLOC_014879	3704	3	14	+	1445871-1446789,1464540-1464968,1474382-1476737
TCONS_00047301	XLOC_014879	11683	3	14	+	1445871-1446789,1448473-1448626,1494552-1505161
TCONS_00047302	XLOC_014879	2086	7	14	+	1445871-1446789,1448473-1448626,1529643-1529753,1530887-1531000,1553781-1553920,1569123-1569255,1592499-1593013
TCONS_00047303	XLOC_014879	3671	2	14	+	1447312-1448626,1474382-1476737
TCONS_00047544	XLOC_014918	1792	5	14	+	10030776-10031036,10031190-10031288,10065295-10065412,10065686-10065759,10080967-10082206
TCONS_00047547	XLOC_014918	1319	4	14	+	10031069-10031288,10065295-10065412,10065645-10065759,10084693-10085558
TCONS_00047548	XLOC_014918	1648	4	14	+	10031196-10031288,10065295-10065494,10065645-10065759,10080967-10082206
TCONS_00047549	XLOC_014918	1383	3	14	+	10031261-10031288,10065645-10065759,10080967-10082206
TCONS_00047552	XLOC_014918	1886	3	14	+	10064882-10065412,10065645-10065759,10080967-10082206
TCONS_00047555	XLOC_014918	1686	3	14	+	10065031-10065402,10065686-10065759,10080967-10082206
TCONS_00047556	XLOC_014918	1911	2	14	+	10065089-10065759,10080967-10082206
TCONS_00047587	XLOC_014922	1029	2	14	+	11052337-11053111,11054084-11054337
TCONS_00047779	XLOC_014961	2073	3	14	+	17434834-17435731,17472360-17472407,17506927-17508053
TCONS_00047781	XLOC_014961	2231	3	14	+	17439943-17440006,17472360-17472407,17483097-17485215
TCONS_00047784	XLOC_014961	2894	2	14	+	17493830-17495596,17506927-17508053
TCONS_00047785	XLOC_014961	2432	2	14	+	17504545-17505849,17506927-17508053
TCONS_00048017	XLOC_014999	1260	3	14	+	28265624-28265635,28266867-28266919,28267305-28268499
TCONS_00048198	XLOC_015015	18085	2	14	+	29937071-29943477,29943778-29955455
TCONS_00048271	XLOC_015028	1043	3	14	+	30890115-30890317,30893619-30893668,30894188-30894977
TCONS_00048273	XLOC_015028	3970	3	14	+	30890134-30893668,30894094-30894164,30894614-30894977
TCONS_00048575	XLOC_015085	946	2	14	+	40356910-40357086,40357794-40358562
TCONS_00048603	XLOC_015090	759	2	14	+	40528236-40528624,40553400-40553769
TCONS_00048779	XLOC_015118	2646	2	14	+	43689565-43691917,43695168-43695460
TCONS_00048907	XLOC_015146	4157	3	14	+	47246984-47247031,47247373-47247520,47247850-47251810
TCONS_00049354	XLOC_015218	4569	2	14	+	51343093-51343162,51347016-51351514
TCONS_00049396	XLOC_015226	5343	2	14	+	51937172-51937880,51941599-51946232
TCONS_00049397	XLOC_015226	1378	2	14	+	51937172-51937880,51949756-51950424
TCONS_00049398	XLOC_015226	4340	3	14	+	51937172-51937880,51949756-51949889,51956400-51959896
TCONS_00049399	XLOC_015226	8260	3	14	+	51937172-51937880,51949756-51949889,51952480-51959896
TCONS_00049400	XLOC_015226	4427	6	14	+	51937172-51937880,51949756-51949889,51971212-51971327,51974444-51974534,51984766-51984860,51988519-51991800
TCONS_00049406	XLOC_015226	3509	2	14	+	51981650-51981876,51988519-51991800
TCONS_00049492	XLOC_015244	3893	2	14	+	56240726-56241042,56246776-56250351
TCONS_00049493	XLOC_015244	1108	2	14	+	56240901-56241042,56266194-56267159
TCONS_00049494	XLOC_015244	3668	2	14	+	56240947-56241042,56246780-56250351
TCONS_00049504	XLOC_015246	2264	2	14	+	56604758-56605142,56607677-56609555
TCONS_00049505	XLOC_015246	295	2	14	+	56604913-56605142,56606455-56606519
TCONS_00049692	XLOC_015268	3166	2	14	+	60426969-60428973,60441911-60443071
TCONS_00049760	XLOC_015276	2183	2	14	+	61674876-61676849,61677925-61678133
TCONS_00050002	XLOC_015314	1683	2	14	+	73296665-73298083,73298476-73298739
TCONS_00050043	XLOC_015317	2328	2	14	+	73673417-73675639,73677508-73677612
TCONS_00050102	XLOC_015327	1873	4	14	+	75445732-75445929,75447077-75447253,75447655-75448951,75449242-75449442
TCONS_00050103	XLOC_015327	534	3	14	+	75445756-75445929,75447077-75447253,75462194-75462376
TCONS_00050104	XLOC_015327	2241	3	14	+	75445765-75445929,75447077-75448951,75449242-75449442
TCONS_00050105	XLOC_015327	542	3	14	+	75445766-75445929,75447077-75447253,75449242-75449442
TCONS_00050106	XLOC_015327	375	3	14	+	75445766-75445929,75447077-75447253,75480186-75480219
TCONS_00050232	XLOC_015348	1040	3	14	+	81074095-81074953,81075201-81075345,81082087-81082122
TCONS_00050233	XLOC_015348	2250	2	14	+	81074544-81074953,81075201-81077040
TCONS_00050314	XLOC_015368	1150	2	14	+	85533227-85533553,85533817-85534639
TCONS_00050402	XLOC_015380	1089	2	14	+	88396127-88396685,88397033-88397562
TCONS_00050540	XLOC_015410	1756	2	14	+	94777080-94778777,94779452-94779509
TCONS_00050541	XLOC_015411	404	2	14	+	95530816-95531112,95658710-95658816
TCONS_00050639	XLOC_015431	2599	3	14	+	102613560-102613725,102634664-102637000,102651282-102651377
TCONS_00050640	XLOC_015431	1797	4	14	+	102613560-102613725,102634664-102635823,102636626-102637000,102651282-102651377
TCONS_00050643	XLOC_015431	1077	2	14	+	102636681-102637000,102642090-102642846
TCONS_00050645	XLOC_015431	3871	2	14	+	102645418-102649192,102651282-102651377
TCONS_00050646	XLOC_015431	859	2	14	+	102650928-102651385,102654319-102654719
TCONS_00050896	XLOC_015473	972	4	14	+	109070471-109070511,109071314-109071461,109073247-109073451,109073866-109074443
TCONS_00050956	XLOC_015488	1189	2	14	+	111633592-111633685,111633789-111634883
TCONS_00051013	XLOC_015497	7027	3	14	+	112287918-112294726,112294894-112295052,112296403-112296461
TCONS_00051014	XLOC_015497	4186	4	14	+	112290838-112294231,112294437-112295052,112308411-112308535,112323422-112323472
TCONS_00051015	XLOC_015497	4217	2	14	+	112290907-112294166,112294437-112295393
TCONS_00051016	XLOC_015497	4282	2	14	+	112290907-112294231,112294437-112295393
TCONS_00051019	XLOC_015498	5066	2	14	+	112297764-112298963,112301258-112305123
TCONS_00051054	XLOC_015501	3448	2	14	+	112742374-112744816,112746646-112747650
TCONS_00051318	XLOC_015544	1071	2	14	+	122578938-122579346,122609019-122609680
TCONS_00051417	XLOC_015556	1054	2	14	+	124520864-124521609,124522515-124522822
TCONS_00051446	XLOC_015563	6961	3	14	+	125328680-125331222,125341430-125341516,125342565-125346895
TCONS_00051447	XLOC_015563	4844	4	14	+	125330452-125330745,125331091-125331222,125341430-125341516,125342565-125346895
TCONS_00051759	XLOC_015614	2357	5	14	+	137415394-137415732,137416725-137416898,137417760-137417889,137422352-137422542,137423190-137424712
TCONS_00051761	XLOC_015615	2965	2	14	+	137617953-137620486,137620605-137621035
TCONS_00051763	XLOC_015615	2043	4	14	+	137618198-137618250,137618661-137618728,137618996-137620486,137620605-137621035
TCONS_00051787	XLOC_015620	2437	2	14	+	140372098-140372157,140373076-140375452
TCONS_00051808	XLOC_015629	2227	3	14	+	140725144-140726802,140727011-140727276,140727866-140728167
TCONS_00051810	XLOC_015630	6881	5	14	+	140728289-140728609,140728716-140729016,140729110-140730667,140730794-140731599,140732696-140736590
TCONS_00051811	XLOC_015630	7977	4	14	+	140728289-140728609,140728716-140729016,140729110-140730667,140730794-140736590
TCONS_00051918	XLOC_015651	9992	2	14	-	1490514-1490657,1495314-1505161
TCONS_00051953	XLOC_015657	3239	2	14	-	3764072-3765483,3769950-3771776
TCONS_00051955	XLOC_015658	927	6	14	-	3842131-3842194,3916866-3916929,3917495-3917715,3919799-3919973,3928879-3928966,3931199-3931513
TCONS_00051956	XLOC_015658	1112	6	14	-	3842131-3842194,3916866-3916929,3917495-3917715,3919614-3919973,3928879-3928966,3931199-3931513
TCONS_00051958	XLOC_015658	1358	7	14	-	3879430-3879884,3916866-3916929,3917495-3917715,3919614-3919973,3928879-3928966,3931205-3931311,3940565-3940627
TCONS_00051960	XLOC_015658	2274	6	14	-	3882407-3883638,3916866-3916929,3917495-3917715,3919614-3919973,3928879-3928966,3931205-3931513
TCONS_00051963	XLOC_015658	1399	7	14	-	3903812-3904307,3916866-3916929,3917495-3917715,3919614-3919973,3928879-3928966,3931205-3931311,3940565-3940627
TCONS_00051965	XLOC_015658	1136	6	14	-	3916633-3916929,3917495-3917715,3919614-3919973,3928879-3928966,3931205-3931311,3940565-3940627
TCONS_00051966	XLOC_015659	470	4	14	-	3998917-3998958,4012149-4012207,4049471-4049615,4050014-4050237
TCONS_00051967	XLOC_015659	5171	3	14	-	4015481-4020541,4026648-4026721,4039840-4039875
TCONS_00051968	XLOC_015659	5240	3	14	-	4015481-4020541,4020846-4020954,4039840-4039909
TCONS_00051977	XLOC_015660	2033	2	14	-	4027017-4027126,4027292-4029214
TCONS_00051992	XLOC_015665	660	2	14	-	5325140-5325778,5329911-5329931
TCONS_00051993	XLOC_015666	2270	2	14	-	5336765-5336889,5362425-5364569
TCONS_00051996	XLOC_015666	346	5	14	-	5494736-5494773,5495455-5495509,5585420-5585509,5647878-5647962,5648599-5648676
TCONS_00051997	XLOC_015666	377	4	14	-	5581782-5581873,5585420-5585509,5647878-5647962,5698745-5698854
TCONS_00051998	XLOC_015666	580	4	14	-	5581782-5581872,5585420-5585509,5704928-5705021,5705120-5705424
TCONS_00052011	XLOC_015670	839	2	14	-	6351326-6351978,6360119-6360304
TCONS_00052014	XLOC_015671	891	2	14	-	6377328-6378180,6378485-6378522
TCONS_00052069	XLOC_015686	836	4	14	-	7365739-7366117,7366473-7366524,7370890-7371269,7371624-7371648
TCONS_00052274	XLOC_015715	648	2	14	-	13325391-13325758,13327218-13327497
TCONS_00052339	XLOC_015735	1168	3	14	-	16469638-16470244,16471110-16471197,16471367-16471839
TCONS_00052343	XLOC_015737	10105	4	14	-	16684314-16694029,16702258-16702413,16703143-16703217,16705933-16706090
TCONS_00052344	XLOC_015737	10192	4	14	-	16684314-16694029,16702258-16702413,16703143-16703217,16708926-16709170
TCONS_00052345	XLOC_015737	10284	4	14	-	16684314-16694029,16702258-16702413,16703143-16703217,16708863-16709199
TCONS_00052346	XLOC_015737	10184	5	14	-	16684314-16694029,16702258-16702413,16703143-16703217,16708952-16709132,16709436-16709491
TCONS_00052347	XLOC_015737	10073	5	14	-	16684314-16694029,16702258-16702413,16703143-16703217,16708863-16708951,16709585-16709621
TCONS_00052348	XLOC_015737	10225	5	14	-	16684314-16694029,16702258-16702413,16703143-16703217,16708863-16708951,16709436-16709624
TCONS_00052349	XLOC_015737	10147	4	14	-	16684314-16694029,16702258-16702413,16703143-16703217,16709436-16709635
TCONS_00052350	XLOC_015737	10218	4	14	-	16684314-16694029,16702258-16702413,16703143-16703217,16709585-16709855
TCONS_00052365	XLOC_015742	580	3	14	-	17758548-17758954,17759328-17759460,17759599-17759638
TCONS_00052506	XLOC_015758	1062	2	14	-	23088018-23088893,23089498-23089683
TCONS_00052605	XLOC_015776	913	2	14	-	27228089-27228639,27230477-27230838
TCONS_00052834	XLOC_015805	901	2	14	-	31054343-31054578,31056340-31057004
TCONS_00053220	XLOC_015870	3061	2	14	-	40925343-40928010,40928864-40929256
TCONS_00053221	XLOC_015870	3002	3	14	-	40925343-40928010,40928864-40928935,40930988-40931249
TCONS_00053222	XLOC_015870	3336	7	14	-	40925343-40928010,40928864-40928935,40931040-40931064,40932319-40932389,40933436-40933613,40942728-40942872,40943692-40943868
TCONS_00054121	XLOC_015999	8360	2	14	-	56240623-56248935,56250639-56250685
TCONS_00054140	XLOC_016002	4152	2	14	-	56930598-56934655,56940804-56940897
TCONS_00054232	XLOC_016021	2768	2	14	-	59937795-59939751,59940262-59941072
TCONS_00054312	XLOC_016030	877	2	14	-	60929768-60930245,60938383-60938781
TCONS_00054315	XLOC_016031	1173	2	14	-	60936414-60936734,60937526-60938377
TCONS_00054316	XLOC_016030	7954	2	14	-	60968997-60976894,60980020-60980075
TCONS_00054334	XLOC_016034	3001	2	14	-	61199324-61199653,61286418-61289088
TCONS_00054366	XLOC_016037	2112	2	14	-	61686151-61687993,61688317-61688585
TCONS_00054367	XLOC_016037	2335	2	14	-	61686151-61687993,61688116-61688607
TCONS_00054602	XLOC_016067	2861	2	14	-	71921318-71924033,71926774-71926918
TCONS_00054606	XLOC_016070	2533	2	14	-	72032460-72034579,72039525-72039937
TCONS_00055037	XLOC_016128	9072	2	14	-	82294155-82303176,82303798-82303847
TCONS_00055117	XLOC_016146	2533	2	14	-	88379263-88380023,88387239-88389010
TCONS_00055176	XLOC_016159	606	2	14	-	89889633-89889832,89891911-89892316
TCONS_00055304	XLOC_016186	1489	2	14	-	99365305-99366299,99366428-99366921
TCONS_00055368	XLOC_016195	659	2	14	-	101270020-101270313,101272364-101272728
TCONS_00055391	XLOC_016197	836	4	14	-	101501143-101501255,101502778-101502875,101508088-101508237,101512089-101512563
TCONS_00055402	XLOC_016201	10537	4	14	-	102634418-102636750,102652125-102652245,102672178-102672252,102684315-102692322
TCONS_00055403	XLOC_016201	7000	5	14	-	102634418-102636750,102672178-102672252,102684315-102688575,102694983-102695102,102701028-102701238
TCONS_00055405	XLOC_016201	6536	3	14	-	102670071-102672252,102684315-102688575,102700982-102701074
TCONS_00055408	XLOC_016201	1153	2	14	-	102675822-102676890,102681202-102681285
TCONS_00055409	XLOC_016201	1427	3	14	-	102675822-102676890,102684315-102684537,102700982-102701116
TCONS_00055412	XLOC_016201	4786	3	14	-	102677313-102681508,102684315-102684537,102700833-102701199
TCONS_00055413	XLOC_016201	2911	3	14	-	102688415-102688575,102694983-102697623,102701028-102701136
TCONS_00055491	XLOC_016213	1372	2	14	-	105204822-105204866,105216366-105217692
TCONS_00056117	XLOC_016305	858	2	14	-	117966541-117967267,117967406-117967536
TCONS_00056289	XLOC_016323	941	3	14	-	125227253-125227784,125259806-125259911,125261731-125262033
TCONS_00056324	XLOC_016333	911	2	14	-	127593503-127593575,127649670-127650507
TCONS_00056326	XLOC_016333	1813	2	14	-	127629312-127630286,127649670-127650507
TCONS_00056327	XLOC_016333	2544	3	14	-	127629312-127630286,127632766-127633496,127649670-127650507
TCONS_00056328	XLOC_016333	1265	2	14	-	127629312-127629738,127649670-127650507
TCONS_00056329	XLOC_016333	2018	3	14	-	127632137-127632585,127632766-127633496,127649670-127650507
TCONS_00056330	XLOC_016333	1437	2	14	-	127632137-127632585,127649670-127650657
TCONS_00056479	XLOC_016359	440	3	14	-	133794334-133794428,133796004-133796126,133798434-133798655
TCONS_00056525	XLOC_016365	1319	4	14	-	134915414-134916381,134917653-134917779,134919336-134919502,134935806-134935862
TCONS_00056623	XLOC_016377	1591	3	14	-	137929741-137930708,137931284-137931506,137935327-137935726
TCONS_00056624	XLOC_016377	1534	3	14	-	137929741-137930708,137931284-137931506,137935748-137936090
TCONS_00056625	XLOC_016378	5186	2	14	-	137967993-137972142,137972224-137973259
TCONS_00056643	XLOC_016381	825	2	14	-	139013546-139014318,139015192-139015243
TCONS_00056727	XLOC_016396	1345	2	14	-	141352644-141353934,141357401-141357454
TCONS_00058318	XLOC_017962	698	2	15	+	48292-48399,49582-50171
TCONS_00058449	XLOC_017978	1930	2	15	+	7685651-7685749,7698343-7700173
TCONS_00058450	XLOC_017978	1951	2	15	+	7685968-7686087,7698343-7700173
TCONS_00058459	XLOC_017978	2637	2	15	+	7686309-7687114,7698343-7700173
TCONS_00058482	XLOC_017988	2688	2	15	+	13412737-13413164,13414738-13416997
TCONS_00058485	XLOC_017990	1194	2	15	+	15524792-15525013,15547478-15548449
TCONS_00058487	XLOC_017990	1715	2	15	+	15538082-15538824,15547478-15548449
TCONS_00058746	XLOC_018045	263	3	15	+	32600209-32600364,32762626-32762680,32830002-32830053
TCONS_00058830	XLOC_018052	266	3	15	+	34205339-34205381,34213390-34213549,34317206-34317268
TCONS_00058831	XLOC_018053	1327	2	15	+	34353947-34353996,34357852-34359128
TCONS_00058832	XLOC_018053	2289	4	15	+	34353968-34353996,34357852-34358094,34362588-34363092,34363179-34364690
TCONS_00058833	XLOC_018053	5221	3	15	+	34359290-34362706,34362801-34363092,34363179-34364690
TCONS_00058834	XLOC_018053	5048	3	15	+	34359290-34363092,34363179-34363289,34363557-34364690
TCONS_00058835	XLOC_018053	5221	3	15	+	34359290-34362704,34362799-34363092,34363179-34364690
TCONS_00059043	XLOC_018092	272	2	15	+	47897428-47897485,47897890-47898103
TCONS_00059121	XLOC_018104	872	3	15	+	48837823-48837926,48847960-48848113,48848231-48848844
TCONS_00059124	XLOC_018104	1682	7	15	+	48837895-48837926,48847019-48847118,48847960-48848113,48848231-48848330,48850565-48850648,48851625-48852435,48855122-48855522
TCONS_00059125	XLOC_018104	1358	3	15	+	48846529-48847118,48847960-48848113,48848231-48848844
TCONS_00059126	XLOC_018104	1588	3	15	+	48848305-48848330,48859170-48859253,48859782-48861259
TCONS_00059130	XLOC_018104	2325	2	15	+	48858407-48859253,48859782-48861259
TCONS_00059132	XLOC_018105	3837	3	15	+	48937747-48939037,48939236-48939317,48960415-48962878
TCONS_00059133	XLOC_018105	3874	3	15	+	48937747-48939037,48939199-48939317,48960415-48962878
TCONS_00059134	XLOC_018105	3789	3	15	+	48937747-48938952,48939199-48939317,48960415-48962878
TCONS_00059135	XLOC_018105	3840	3	15	+	48937747-48939037,48939236-48939320,48960415-48962878
TCONS_00059146	XLOC_018109	1714	2	15	+	52536527-52538118,52540326-52540447
TCONS_00059148	XLOC_018111	1969	3	15	+	53698902-53699951,53700564-53700638,53708866-53709709
TCONS_00059344	XLOC_018141	2373	2	15	+	60382714-60382737,60383168-60385516
TCONS_00059474	XLOC_018167	572	3	15	+	69674518-69674562,69674649-69674741,69683226-69683659
TCONS_00059531	XLOC_018179	6129	2	15	+	74015085-74016875,74017172-74021509
TCONS_00059675	XLOC_018202	4692	2	15	+	77705098-77709027,77709680-77710441
TCONS_00059790	XLOC_018217	2037	2	15	+	81667650-81667940,81668833-81670578
TCONS_00059943	XLOC_018240	384	3	15	+	86776603-86776802,86781026-86781106,86804794-86804896
TCONS_00059945	XLOC_018240	600	5	15	+	86776603-86776802,86781026-86781106,86832069-86832157,86898440-86898625,86898860-86898903
TCONS_00059946	XLOC_018240	707	5	15	+	86776603-86776802,86781026-86781106,86832069-86832157,86898440-86898625,86910147-86910297
TCONS_00059947	XLOC_018240	317	3	15	+	86776618-86776802,86781026-86781106,86782946-86782996
TCONS_00059948	XLOC_018240	315	3	15	+	86776618-86776802,86781026-86781106,86813601-86813649
TCONS_00059951	XLOC_018240	1572	2	15	+	86805847-86806692,86811951-86812676
TCONS_00060240	XLOC_018282	868	2	15	+	101601595-101602399,101614599-101614661
TCONS_00060241	XLOC_018282	1068	5	15	+	101601595-101602399,101602723-101602763,101616863-101616951,101618374-101618467,101618947-101618985
TCONS_00060256	XLOC_018282	266	4	15	+	101614721-101614764,101616863-101616951,101618374-101618467,101618947-101618985
TCONS_00060643	XLOC_018348	2842	2	15	+	112970319-112972587,112976529-112977101
TCONS_00060658	XLOC_018353	595	2	15	+	113573469-113573631,113574298-113574729
TCONS_00060659	XLOC_018354	655	3	15	+	113597755-113597971,113598732-113598868,113605785-113606085
TCONS_00060660	XLOC_018354	479	2	15	+	113597794-113597971,113605785-113606085
TCONS_00060728	XLOC_018369	2586	2	15	+	120094687-120095588,120097122-120098805
TCONS_00060822	XLOC_018391	1729	2	15	+	121098291-121099743,121100050-121100325
TCONS_00061131	XLOC_018422	835	3	15	+	129004451-129004540,129007564-129007665,129013704-129014346
TCONS_00061136	XLOC_018425	1298	2	15	+	129580856-129580890,129589342-129590604
TCONS_00061138	XLOC_018425	1381	2	15	+	129581239-129581356,129589342-129590604
TCONS_00061140	XLOC_018426	2752	2	15	+	129971098-129972692,129972970-129974126
TCONS_00061141	XLOC_018426	1185	2	15	+	129972660-129972687,129972970-129974126
TCONS_00061194	XLOC_018432	1803	2	15	+	131349036-131350789,131355945-131355993
TCONS_00061235	XLOC_018442	2795	2	15	+	132301035-132301573,132302552-132304807
TCONS_00061236	XLOC_018442	2361	2	15	+	132301692-132301796,132302552-132304807
TCONS_00061237	XLOC_018442	2306	2	15	+	132301799-132301848,132302552-132304807
TCONS_00061238	XLOC_018443	751	2	15	+	132329755-132329885,132330359-132330978
TCONS_00061572	XLOC_018491	886	2	15	+	138229611-138229761,138275612-138276346
TCONS_00061573	XLOC_018491	787	2	15	+	138240069-138240120,138275612-138276346
TCONS_00061574	XLOC_018491	907	2	15	+	138258084-138258255,138275612-138276346
TCONS_00061575	XLOC_018491	874	2	15	+	138270601-138270739,138275612-138276346
TCONS_00061576	XLOC_018491	790	2	15	+	138272968-138273022,138275612-138276346
TCONS_00061587	XLOC_018502	295	3	15	+	139315298-139315453,139315932-139315991,139317119-139317197
TCONS_00061588	XLOC_018503	2276	3	15	+	139333146-139334745,139335198-139335270,139335429-139336031
TCONS_00061754	XLOC_018529	902	5	15	-	2048172-2048398,2049003-2049046,2138393-2138582,2201659-2201857,2219571-2219812
TCONS_00061791	XLOC_018535	744	2	15	-	3651469-3651642,3653504-3654073
TCONS_00061953	XLOC_018573	4298	2	15	-	17037009-17037765,17039100-17042640
TCONS_00061977	XLOC_018578	1062	2	15	-	19915959-19916996,19919551-19919574
TCONS_00061990	XLOC_018580	2081	10	15	-	20021698-20022260,20034806-20034869,20042142-20042331,20060255-20060384,20071633-20071789,20079117-20079191,20080038-20080126,20080905-20081184,20083934-20084083,20104262-20104644
TCONS_00061991	XLOC_018580	2169	10	15	-	20021698-20022260,20034806-20034869,20042142-20042331,20043603-20043794,20046697-20046756,20060255-20060384,20071633-20071789,20080905-20081184,20083934-20084083,20104262-20104644
TCONS_00061992	XLOC_018580	2333	12	15	-	20021698-20022260,20034806-20034869,20042142-20042331,20043603-20043794,20046697-20046756,20060255-20060384,20071633-20071789,20079117-20079191,20080038-20080126,20080905-20081184,20083934-20084083,20104262-20104644
TCONS_00061993	XLOC_018580	5235	11	15	-	20021698-20022260,20034806-20034869,20042142-20042331,20043603-20046756,20060255-20060384,20071633-20071789,20079117-20079191,20080038-20080126,20080905-20081184,20083934-20084083,20104262-20104644
TCONS_00061994	XLOC_018580	6081	10	15	-	20021698-20022260,20034806-20034869,20042142-20042331,20043603-20046756,20060255-20060384,20071633-20071789,20079117-20080126,20080905-20081184,20083934-20084083,20104262-20104644
TCONS_00061995	XLOC_018580	4026	4	15	-	20042025-20042331,20043292-20046756,20060255-20060384,20071633-20071756
TCONS_00061997	XLOC_018580	2773	3	15	-	20077163-20079191,20080038-20080126,20080905-20081559
TCONS_00061998	XLOC_018580	4937	3	15	-	20077163-20080126,20080905-20081184,20083934-20085626
TCONS_00061999	XLOC_018580	4094	4	15	-	20077163-20079194,20080038-20080126,20080905-20081184,20083934-20085626
TCONS_00062000	XLOC_018580	3777	4	15	-	20077163-20080126,20080905-20081184,20083934-20084083,20104262-20104644
TCONS_00062001	XLOC_018580	2264	2	15	-	20080614-20081184,20083934-20085626
TCONS_00062052	XLOC_018591	3535	3	15	-	25077151-25080370,25086136-25086245,25086706-25086910
TCONS_00062053	XLOC_018591	3719	3	15	-	25077151-25080554,25086136-25086245,25086706-25086910
TCONS_00062061	XLOC_018593	1175	2	15	-	25302401-25303431,25306855-25306998
TCONS_00062063	XLOC_018594	932	3	15	-	25317291-25317741,25318461-25318559,25319571-25319952
TCONS_00062064	XLOC_018594	921	2	15	-	25317982-25318559,25319571-25319913
TCONS_00062065	XLOC_018594	1825	3	15	-	25317982-25318559,25319571-25319696,25321837-25322957
TCONS_00062066	XLOC_018594	3571	3	15	-	25317982-25318559,25319571-25319696,25323581-25326447
TCONS_00062293	XLOC_018641	4805	2	15	-	43715407-43719047,43719122-43720285
TCONS_00062294	XLOC_018641	4366	2	15	-	43715407-43719047,43719561-43720285
TCONS_00062295	XLOC_018641	4096	3	15	-	43715407-43719047,43719561-43719689,43735244-43735569
TCONS_00062300	XLOC_018643	1105	2	15	-	43818862-43819945,43820195-43820215
TCONS_00062301	XLOC_018644	26949	2	15	-	43842231-43867834,43868671-43870015
TCONS_00062302	XLOC_018644	28007	2	15	-	43842231-43869656,43874366-43874946
TCONS_00062303	XLOC_018644	26258	3	15	-	43842231-43867834,43869584-43869656,43874366-43874946
TCONS_00062317	XLOC_018650	2702	3	15	-	44898913-44901404,44908934-44909102,44917481-44917521
TCONS_00062355	XLOC_018654	796	3	15	-	45666427-45667053,45670174-45670294,45693148-45693195
TCONS_00062530	XLOC_018667	7367	2	15	-	47744285-47750586,47750705-47751769
TCONS_00062531	XLOC_018667	6345	2	15	-	47744285-47750586,47751943-47751985
TCONS_00062532	XLOC_018667	6462	2	15	-	47744285-47750586,47752690-47752849
TCONS_00062648	XLOC_018678	1912	2	15	-	48937747-48939365,48939873-48940165
TCONS_00062755	XLOC_018694	3288	3	15	-	55857060-55858648,55861003-55861340,55901852-55903212
TCONS_00062757	XLOC_018694	5642	2	15	-	55857060-55861340,55901852-55903212
TCONS_00062758	XLOC_018694	3490	4	15	-	55857060-55858652,55861003-55861340,55877439-55877636,55901852-55903212
TCONS_00062760	XLOC_018694	3319	3	15	-	55857060-55858648,55860972-55861340,55901852-55903212
TCONS_00062761	XLOC_018694	3411	4	15	-	55857060-55858542,55860972-55861340,55877439-55877636,55901852-55903212
TCONS_00062762	XLOC_018694	3380	4	15	-	55857060-55858542,55861003-55861340,55877439-55877636,55901852-55903212
TCONS_00062764	XLOC_018694	3206	4	15	-	55857060-55858652,55860972-55861179,55861297-55861340,55901852-55903212
TCONS_00062765	XLOC_018694	3406	3	15	-	55857060-55858652,55861003-55861340,55901852-55903326
TCONS_00062766	XLOC_018694	7113	4	15	-	55857060-55858652,55860972-55864818,55877439-55877636,55901852-55903326
TCONS_00062770	XLOC_018694	3838	5	15	-	55857060-55858652,55861003-55861340,55877439-55877636,55907164-55908749,55999340-55999462
TCONS_00062772	XLOC_018694	3640	4	15	-	55857060-55858652,55861003-55861340,55907164-55908749,55999340-55999462
TCONS_00062773	XLOC_018694	1815	3	15	-	55903465-55903570,55907164-55908749,55999340-55999462
TCONS_00063019	XLOC_018739	1113	3	15	-	67463602-67464314,67503790-67503992,67506363-67506559
TCONS_00063303	XLOC_018779	1417	2	15	-	78589671-78590472,78591119-78591733
TCONS_00063399	XLOC_018798	809	4	15	-	81253998-81254058,81483795-81483873,81558321-81558458,81693122-81693652
TCONS_00063401	XLOC_018798	793	4	15	-	81274750-81274782,81483795-81483873,81558321-81558458,81693122-81693664
TCONS_00063425	XLOC_018798	3128	4	15	-	81480971-81483338,81483795-81483873,81558321-81558458,81693122-81693664
TCONS_00063426	XLOC_018798	712	2	15	-	81692651-81692831,81693122-81693652
TCONS_00063444	XLOC_018805	783	2	15	-	81935600-81936330,81937204-81937255
TCONS_00063445	XLOC_018805	1663	2	15	-	81935600-81936330,81937864-81938795
TCONS_00063446	XLOC_018805	1723	2	15	-	81935600-81936330,81938009-81939000
TCONS_00063447	XLOC_018805	875	2	15	-	81935600-81936330,81941143-81941286
TCONS_00063460	XLOC_018808	2742	2	15	-	82438228-82439347,82444247-82445868
TCONS_00063461	XLOC_018808	6157	2	15	-	82438228-82439347,82440832-82445868
TCONS_00063464	XLOC_018809	886	6	15	-	82459234-82459293,82543753-82543872,82544255-82544397,82546810-82547149,82734339-82734446,82816062-82816176
TCONS_00063613	XLOC_018818	395	2	15	-	84485138-84485192,84485348-84485687
TCONS_00063809	XLOC_018845	2102	2	15	-	95230556-95232621,95248310-95248345
TCONS_00063835	XLOC_018849	2112	2	15	-	95838630-95839022,95839748-95841466
TCONS_00063836	XLOC_018849	441	2	15	-	95838630-95839022,95845034-95845081
TCONS_00063848	XLOC_018853	955	3	15	-	96970315-96970858,96980239-96980353,97088254-97088549
TCONS_00063849	XLOC_018853	822	4	15	-	96973154-96973318,96980239-96980353,97013674-97013788,97036749-97037175
TCONS_00063851	XLOC_018853	394	2	15	-	97033958-97034325,97036749-97036774
TCONS_00063852	XLOC_018853	794	3	15	-	97033958-97034325,97036857-97036956,97088254-97088579
TCONS_00063854	XLOC_018854	377	3	15	-	99002042-99002246,99212041-99212108,99235739-99235842
TCONS_00064158	XLOC_018904	2491	2	15	-	110848884-110849264,110858751-110860860
TCONS_00064159	XLOC_018904	2156	2	15	-	110853350-110853395,110858751-110860860
TCONS_00064228	XLOC_018918	3745	2	15	-	113096482-113100188,113110309-113110346
TCONS_00064237	XLOC_018920	1084	2	15	-	113489431-113490406,113507412-113507519
TCONS_00064253	XLOC_018925	1382	2	15	-	115047093-115047478,115096285-115097280
TCONS_00064611	XLOC_018968	346	2	15	-	122479677-122479907,122485212-122485326
TCONS_00064612	XLOC_018968	409	2	15	-	122479677-122479907,122493861-122494038
TCONS_00064613	XLOC_018968	434	3	15	-	122483870-122483959,122485212-122485361,122493861-122494054
TCONS_00064637	XLOC_018976	2809	2	15	-	124676784-124678323,124685122-124686390
TCONS_00064638	XLOC_018976	754	2	15	-	124684602-124685228,124700036-124700162
TCONS_00064640	XLOC_018977	596	2	15	-	124690090-124690500,124692424-124692608
TCONS_00064759	XLOC_018997	3436	2	15	-	129591034-129592376,129592587-129594679
TCONS_00064760	XLOC_018998	1371	2	15	-	129620392-129621607,129621666-129621820
TCONS_00064761	XLOC_018998	1476	2	15	-	129620392-129621575,129621634-129621925
TCONS_00064762	XLOC_018999	3404	2	15	-	129948290-129948720,129979567-129982539
TCONS_00064763	XLOC_018999	1936	2	15	-	129962625-129962909,129964797-129966447
TCONS_00064764	XLOC_018999	1569	3	15	-	129962625-129962909,129964797-129965043,129968691-129969727
TCONS_00064765	XLOC_018999	1780	4	15	-	129962625-129962909,129964797-129965043,129968691-129968858,129971608-129972687
TCONS_00064766	XLOC_018999	3673	4	15	-	129962625-129962909,129964797-129965043,129968691-129968858,129979567-129982539
TCONS_00064829	XLOC_019007	960	2	15	-	131451363-131451846,131462371-131462846
TCONS_00064830	XLOC_019007	4172	3	15	-	131455099-131455426,131455944-131459346,131459929-131460369
TCONS_00064831	XLOC_019007	689	2	15	-	131460545-131460767,131462381-131462846
TCONS_00064832	XLOC_019007	2166	2	15	-	131460545-131462512,131462649-131462846
TCONS_00064833	XLOC_019007	1510	3	15	-	131460545-131460767,131461424-131462512,131462649-131462846
TCONS_00064834	XLOC_019007	566	3	15	-	131460545-131460767,131462371-131462512,131462649-131462849
TCONS_00064835	XLOC_019007	2130	2	15	-	131460545-131462464,131462649-131462858
TCONS_00064856	XLOC_019015	1154	2	15	-	132279333-132280376,132280962-132281071
TCONS_00064857	XLOC_019015	1677	2	15	-	132279333-132280376,132281431-132282063
TCONS_00064858	XLOC_019015	1468	3	15	-	132279333-132280376,132281431-132281529,132282353-132282677
TCONS_00064860	XLOC_019016	924	2	15	-	132319705-132320440,132321521-132321708
TCONS_00064900	XLOC_019026	2137	2	15	-	134812600-134813140,134813525-134815120
TCONS_00064901	XLOC_019026	1034	3	15	-	134812600-134813140,134813525-134813977,134851902-134851941
TCONS_00064902	XLOC_019026	1107	4	15	-	134812600-134813140,134813525-134813755,134851902-134852002,134855712-134855945
TCONS_00064925	XLOC_019031	2914	2	15	-	136838464-136841144,136843866-136844098
TCONS_00065023	XLOC_019048	1967	2	15	-	139552550-139553222,139555893-139557186
TCONS_00065101	XLOC_019060	425	3	15	-	140166009-140166181,140170601-140170679,140170780-140170952
TCONS_00067509	XLOC_021382	840	2	16	+	322137-322445,339225-339755
TCONS_00067510	XLOC_021382	650	3	16	+	322137-322379,339225-339514,341510-341626
TCONS_00067546	XLOC_021388	439	3	16	+	5494125-5494266,5509355-5509485,5510142-5510307
TCONS_00067549	XLOC_021390	1740	2	16	+	5723440-5723486,5724683-5726375
TCONS_00067559	XLOC_021395	2667	2	16	+	6765565-6765801,6768129-6770558
TCONS_00067560	XLOC_021395	1430	3	16	+	6765661-6765801,6768129-6768481,6769623-6770558
TCONS_00067561	XLOC_021396	381	2	16	+	8940940-8941241,8941556-8941634
TCONS_00067747	XLOC_021425	527	5	16	+	23146887-23147019,23186708-23186873,23229721-23229786,23234823-23234938,23279937-23279982
TCONS_00067850	XLOC_021441	5463	3	16	+	27719059-27719323,27719943-27720183,27723739-27728695
TCONS_00067851	XLOC_021441	5451	3	16	+	27719097-27719349,27719943-27720183,27723739-27728695
TCONS_00067853	XLOC_021442	442	3	16	+	27781467-27781782,27785587-27785673,27798504-27798542
TCONS_00067968	XLOC_021463	886	3	16	+	34113810-34113955,34115296-34115356,34142165-34142843
TCONS_00067971	XLOC_021464	4321	2	16	+	34202585-34204861,34214515-34216558
TCONS_00067972	XLOC_021464	2712	2	16	+	34205495-34206162,34214515-34216558
TCONS_00068051	XLOC_021482	1803	2	16	+	38470104-38471555,38476850-38477200
TCONS_00068060	XLOC_021486	673	2	16	+	39958611-39959010,39972778-39973050
TCONS_00068061	XLOC_021486	1501	4	16	+	39958611-39959010,39980738-39980848,39984307-39984588,39985358-39986065
TCONS_00068062	XLOC_021486	1390	3	16	+	39958611-39959010,39984307-39984588,39985358-39986065
TCONS_00068063	XLOC_021486	1441	4	16	+	39958611-39959010,39980738-39980788,39984307-39984588,39985358-39986065
TCONS_00068064	XLOC_021486	2159	2	16	+	39958611-39959010,39984307-39986065
TCONS_00068065	XLOC_021486	5728	2	16	+	39958611-39959010,39980738-39986065
TCONS_00068066	XLOC_021486	4959	3	16	+	39958611-39959010,39980738-39984588,39985358-39986065
TCONS_00068067	XLOC_021486	2210	3	16	+	39958611-39959010,39980738-39980788,39984307-39986065
TCONS_00068070	XLOC_021486	3469	5	16	+	39958611-39959010,39980738-39980788,39984307-39984588,40018420-40018477,40020626-40023303
TCONS_00068073	XLOC_021486	1273	3	16	+	39980506-39980788,39984307-39984588,39985358-39986065
TCONS_00068143	XLOC_021497	578	2	16	+	43606696-43606989,43607496-43607779
TCONS_00068370	XLOC_021525	13108	2	16	+	50526989-50527030,50527843-50540908
TCONS_00068390	XLOC_021531	10347	2	16	+	51483466-51483518,51499346-51509639
TCONS_00068392	XLOC_021531	12287	3	16	+	51483482-51483518,51497148-51499103,51499346-51509639
TCONS_00068393	XLOC_021531	12529	2	16	+	51483482-51483518,51497148-51509639
TCONS_00068397	XLOC_021531	13103	2	16	+	51496299-51499103,51499342-51509639
TCONS_00068445	XLOC_021537	1629	2	16	+	52608354-52608722,52611965-52613224
TCONS_00068552	XLOC_021567	4030	2	16	+	65586814-65590801,65592161-65592202
TCONS_00068568	XLOC_021574	598	2	16	+	66132483-66133031,66134763-66134811
TCONS_00068615	XLOC_021591	923	2	16	+	71276475-71276851,71281199-71281744
TCONS_00068616	XLOC_021591	751	2	16	+	71276486-71276851,71298813-71299197
TCONS_00068617	XLOC_021591	478	2	16	+	71276506-71276851,71281613-71281744
TCONS_00068618	XLOC_021591	303	2	16	+	71276575-71276851,71298261-71298286
TCONS_00068740	XLOC_021609	585	2	16	+	77146551-77146827,77147446-77147753
TCONS_00068742	XLOC_021610	1289	2	16	+	78076337-78076788,78077368-78078204
TCONS_00068905	XLOC_021651	4684	2	16	-	8716451-8720491,8720545-8721187
TCONS_00068946	XLOC_021663	2638	4	16	-	17908318-17910567,17912610-17912690,17920482-17920594,17922548-17922741
TCONS_00068947	XLOC_021663	2557	3	16	-	17908318-17910567,17920482-17920594,17922548-17922741
TCONS_00068981	XLOC_021668	1095	2	16	-	18840600-18840991,18841128-18841830
TCONS_00069210	XLOC_021699	1113	2	16	-	25550309-25550487,25565488-25566421
TCONS_00069279	XLOC_021714	339	2	16	-	27767708-27767754,27778894-27779185
TCONS_00069354	XLOC_021731	1232	3	16	-	33731660-33732136,33744155-33744265,33746741-33747384
TCONS_00069596	XLOC_021773	2506	2	16	-	44685890-44688041,44690114-44690467
TCONS_00069664	XLOC_021788	6038	4	16	-	50512159-50517630,50518408-50518801,50527896-50528036,50536493-50536523
TCONS_00069665	XLOC_021788	15567	2	16	-	50512159-50518801,50527896-50536819
TCONS_00069666	XLOC_021788	7231	3	16	-	50512159-50518801,50527896-50528036,50536493-50536939
TCONS_00069667	XLOC_021788	7371	4	16	-	50512159-50518801,50527896-50528036,50530129-50530236,50536493-50536971
TCONS_00069668	XLOC_021788	7373	4	16	-	50512159-50518803,50527896-50528036,50530129-50530236,50536493-50536971
TCONS_00069669	XLOC_021788	13647	3	16	-	50512159-50518801,50527896-50528036,50530129-50536991
TCONS_00069670	XLOC_021788	7066	5	16	-	50512159-50518801,50527896-50528036,50530129-50530236,50536493-50536611,50544559-50544613
TCONS_00069671	XLOC_021788	7145	4	16	-	50512159-50518801,50527896-50528036,50536493-50536611,50550409-50550650
TCONS_00069672	XLOC_021788	7382	5	16	-	50512159-50518801,50536493-50536611,50544005-50544201,50550409-50550653,50556643-50556820
TCONS_00069673	XLOC_021788	14172	9	16	-	50512159-50518801,50527896-50528036,50530129-50536611,50550409-50550653,50575567-50575676,50626752-50626828,50700670-50700829,50733651-50733806,50734212-50734368
TCONS_00069674	XLOC_021788	8762	9	16	-	50512159-50517630,50518717-50518801,50527896-50530236,50536493-50536611,50550409-50550653,50575567-50575676,50626752-50626828,50733651-50733806,50734212-50734368
TCONS_00069675	XLOC_021788	12951	9	16	-	50512159-50517630,50518717-50518801,50527896-50528036,50530129-50536636,50550409-50550653,50575567-50575676,50626752-50626828,50733651-50733806,50734212-50734368
TCONS_00069676	XLOC_021788	14272	9	16	-	50512159-50518801,50527896-50528036,50530129-50536611,50550408-50550653,50575567-50575676,50626752-50626828,50700670-50700829,50733651-50733806,50734212-50734467
TCONS_00069677	XLOC_021788	10419	10	16	-	50512159-50518801,50527896-50528036,50530129-50532640,50536493-50536611,50550409-50550653,50575567-50575676,50626752-50626828,50700670-50700829,50733651-50733806,50734212-50734467
TCONS_00069678	XLOC_021788	16437	10	16	-	50512159-50518567,50518717-50518801,50527896-50536611,50550409-50550653,50575567-50575676,50596976-50597198,50626752-50626828,50700670-50700829,50733651-50733806,50734212-50734467
TCONS_00069679	XLOC_021788	14494	10	16	-	50512159-50518801,50527896-50528036,50530129-50536611,50550409-50550653,50575567-50575676,50596976-50597198,50626752-50626828,50700670-50700829,50733651-50733806,50734212-50734467
TCONS_00069680	XLOC_021788	8238	11	16	-	50512159-50518801,50527896-50528036,50530129-50530236,50536493-50536611,50550409-50550653,50575567-50575676,50596976-50597198,50626752-50626828,50700670-50700829,50733651-50733806,50734212-50734467
TCONS_00069681	XLOC_021788	11095	10	16	-	50512159-50518801,50527896-50531111,50532528-50532640,50536493-50536611,50550409-50550653,50575567-50575676,50626752-50626828,50700670-50700829,50733651-50733806,50734212-50734467
TCONS_00069689	XLOC_021788	532	4	16	-	50655611-50655669,50700670-50700829,50733651-50733806,50734212-50734368
TCONS_00069691	XLOC_021788	549	4	16	-	50687777-50687852,50700670-50700829,50733651-50733806,50734212-50734368
TCONS_00069693	XLOC_021788	685	3	16	-	50700458-50700829,50733651-50733806,50734212-50734368
TCONS_00069694	XLOC_021788	728	3	16	-	50710149-50710589,50733651-50733806,50734212-50734342
TCONS_00069696	XLOC_021789	2340	6	16	-	50820518-50822115,50845684-50845889,50867437-50867517,50890851-50890987,50936076-50936259,50988117-50988250
TCONS_00069699	XLOC_021789	813	3	16	-	50841288-50841728,50845684-50845889,50862566-50862731
TCONS_00069700	XLOC_021789	1106	6	16	-	50841288-50841728,50845684-50845889,50867437-50867512,50890851-50890987,50936076-50936259,50956942-50957003
TCONS_00069701	XLOC_021789	1183	6	16	-	50841288-50841728,50845684-50845889,50867437-50867517,50890851-50890987,50936076-50936259,50988117-50988250
TCONS_00069702	XLOC_021789	1000	4	16	-	50845109-50845889,50867437-50867517,50890851-50890985,50936073-50936075
TCONS_00069706	XLOC_021789	538	2	16	-	50852405-50852482,50852792-50853251
TCONS_00069707	XLOC_021789	614	5	16	-	50852405-50852482,50867437-50867517,50890851-50890987,50936076-50936259,50988117-50988250
TCONS_00069813	XLOC_021808	10821	2	16	-	54806926-54810906,54811010-54817849
TCONS_00069894	XLOC_021836	579	2	16	-	64345706-64345744,64358450-64358989
TCONS_00069938	XLOC_021848	517	2	16	-	67445239-67445288,67481000-67481466
TCONS_00070111	XLOC_021877	3193	2	16	-	74838628-74841721,74844292-74844390
TCONS_00070112	XLOC_021877	3059	2	16	-	74838628-74841586,74844292-74844391
TCONS_00070113	XLOC_021877	3072	2	16	-	74838628-74841586,74844279-74844391
TCONS_00070114	XLOC_021877	3056	2	16	-	74838628-74841583,74844292-74844391
TCONS_00070115	XLOC_021878	875	2	16	-	74930357-74930892,74931979-74932317
TCONS_00070151	XLOC_021883	3538	2	16	-	76239148-76241171,76241446-76242959
TCONS_00070173	XLOC_021885	705	2	16	-	76587319-76587911,76589016-76589127
TCONS_00071260	XLOC_022887	1498	2	17	+	264602-265361,269520-270257
TCONS_00071261	XLOC_022887	1310	2	17	+	264603-265174,269520-270257
TCONS_00071262	XLOC_022887	864	2	17	+	265868-265993,269520-270257
TCONS_00071275	XLOC_022892	1411	4	17	+	601447-601604,601769-601933,602495-602588,605147-606140
TCONS_00071455	XLOC_022922	2841	2	17	+	11109895-11109926,11110560-11113368
TCONS_00071456	XLOC_022922	3131	2	17	+	11110056-11110377,11110560-11113368
TCONS_00071535	XLOC_022935	737	2	17	+	12088058-12088429,12088831-12089195
TCONS_00071536	XLOC_022936	408	4	17	+	12144161-12144195,12144529-12144716,12335358-12335453,12428627-12428715
TCONS_00071539	XLOC_022936	226	3	17	+	12145193-12145233,12335358-12335453,12428627-12428715
TCONS_00071547	XLOC_022937	677	3	17	+	12650632-12651212,12713567-12713611,12751976-12752026
TCONS_00071606	XLOC_022948	443	3	17	+	15220834-15220863,15287888-15288005,15470793-15471087
TCONS_00071916	XLOC_023005	6276	2	17	+	31217387-31217864,31219540-31225337
TCONS_00071917	XLOC_023005	6236	2	17	+	31217465-31217902,31219540-31225337
TCONS_00071918	XLOC_023005	5842	2	17	+	31217478-31217521,31219540-31225337
TCONS_00071919	XLOC_023005	6040	2	17	+	31217482-31217723,31219540-31225337
TCONS_00071920	XLOC_023005	5981	2	17	+	31217489-31217671,31219540-31225337
TCONS_00071921	XLOC_023005	4535	2	17	+	31219465-31219696,31221035-31225337
TCONS_00071926	XLOC_023006	8225	2	17	+	31228421-31228458,31229032-31237218
TCONS_00071927	XLOC_023006	8049	2	17	+	31228422-31228458,31229207-31237218
TCONS_00072063	XLOC_023024	353	3	17	+	33072178-33072311,33075575-33075637,33079962-33080117
TCONS_00072108	XLOC_023035	1741	3	17	+	34164783-34164976,34166023-34166217,34166332-34167683
TCONS_00072110	XLOC_023035	3161	2	17	+	34164830-34164976,34197144-34200157
TCONS_00072279	XLOC_023064	2014	2	17	+	36239945-36240145,36248567-36250379
TCONS_00072473	XLOC_023112	5562	2	17	+	39321894-39327374,39339096-39339176
TCONS_00072474	XLOC_023112	4621	2	17	+	39322203-39326776,39349017-39349063
TCONS_00072527	XLOC_023115	1933	2	17	+	39527937-39528061,39567353-39569160
TCONS_00072528	XLOC_023115	1757	2	17	+	39528033-39528061,39567433-39569160
TCONS_00072540	XLOC_023118	2070	2	17	+	39812326-39813248,39813478-39814624
TCONS_00072557	XLOC_023123	1018	3	17	+	40099350-40099665,40100565-40100749,40101671-40102187
TCONS_00072560	XLOC_023126	1606	2	17	+	40282077-40283001,40283142-40283822
TCONS_00072561	XLOC_023126	919	3	17	+	40282345-40282456,40282876-40283001,40283142-40283822
TCONS_00072699	XLOC_023145	686	4	17	+	42541111-42541293,42559509-42559639,42560707-42560821,42563339-42563595
TCONS_00072700	XLOC_023145	503	3	17	+	42559535-42559639,42560681-42560821,42563339-42563595
TCONS_00072701	XLOC_023146	1865	7	17	+	42997494-42997867,43013388-43013572,43049087-43049244,43072644-43072728,43076442-43076710,43078791-43079226,43082997-43083354
TCONS_00072702	XLOC_023146	3003	2	17	+	42997529-42997867,42999315-43001978
TCONS_00072703	XLOC_023146	1039	2	17	+	42997529-42997867,43013388-43014087
TCONS_00072705	XLOC_023146	3804	5	17	+	43066007-43066232,43072644-43072728,43076442-43076710,43078791-43079226,43080567-43083354
TCONS_00072706	XLOC_023146	5686	4	17	+	43073069-43074019,43076442-43076710,43078791-43083047,43083146-43083354
TCONS_00072707	XLOC_023146	8098	3	17	+	43073069-43074019,43074128-43076710,43078791-43083354
TCONS_00072708	XLOC_023146	4297	4	17	+	43073069-43073872,43076442-43076710,43078791-43079226,43080567-43083354
TCONS_00072709	XLOC_023146	2933	4	17	+	43073069-43074242,43076442-43076710,43078791-43079226,43109477-43110530
TCONS_00072710	XLOC_023146	2710	4	17	+	43073069-43074019,43076442-43076710,43078791-43079226,43109477-43110530
TCONS_00072711	XLOC_023146	1105	2	17	+	43097637-43097687,43109477-43110530
TCONS_00072740	XLOC_023151	1285	2	17	+	44333731-44333762,44352615-44353867
TCONS_00072791	XLOC_023159	1139	3	17	+	46686267-46686378,46686769-46686828,46686942-46687908
TCONS_00072793	XLOC_023159	1034	2	17	+	46686312-46686378,46686942-46687908
TCONS_00072989	XLOC_023195	1108	2	17	+	50573097-50573259,50573395-50574339
TCONS_00073755	XLOC_023319	500	2	17	-	8099192-8099244,8099666-8100112
TCONS_00073757	XLOC_023321	3483	2	17	-	8448240-8451314,8452458-8452865
TCONS_00073861	XLOC_023345	7915	2	17	-	11910219-11910804,11911981-11919309
TCONS_00073951	XLOC_023363	395	4	17	-	15047722-15047841,15051963-15052085,15068055-15068120,15068482-15068567
TCONS_00073952	XLOC_023363	274	3	17	-	15047722-15047841,15068055-15068120,15068482-15068569
TCONS_00073953	XLOC_023363	369	3	17	-	15047722-15047841,15068055-15068120,15070185-15070367
TCONS_00073954	XLOC_023363	444	3	17	-	15047722-15047841,15051963-15052085,15070185-15070385
TCONS_00073955	XLOC_023363	531	4	17	-	15047722-15047841,15051963-15052085,15068055-15068120,15070185-15070406
TCONS_00073956	XLOC_023363	1075	3	17	-	15051299-15052085,15068055-15068120,15070185-15070406
TCONS_00074065	XLOC_023383	557	2	17	-	25345412-25345911,25353936-25353992
TCONS_00074066	XLOC_023383	781	2	17	-	25345412-25345911,25354739-25355019
TCONS_00074259	XLOC_023413	1671	2	17	-	31263224-31264076,31268852-31269669
TCONS_00074260	XLOC_023413	1501	2	17	-	31263224-31264076,31273627-31274274
TCONS_00074462	XLOC_023447	1090	2	17	-	33897286-33898353,33902534-33902555
TCONS_00074463	XLOC_023447	1347	2	17	-	33897286-33898353,33902944-33903222
TCONS_00074464	XLOC_023448	8371	2	17	-	33959258-33963906,33964364-33968085
TCONS_00074759	XLOC_023507	5050	2	17	-	39322203-39326388,39326733-39327596
TCONS_00074827	XLOC_023516	5808	2	17	-	40568851-40574625,40576099-40576131
TCONS_00074828	XLOC_023516	10091	2	17	-	40568851-40572880,40576099-40582159
TCONS_00074875	XLOC_023526	2652	3	17	-	42432025-42433821,42434271-42434796,42436656-42436984
TCONS_00074876	XLOC_023526	2655	3	17	-	42432025-42433824,42434271-42434796,42436656-42436984
TCONS_00074880	XLOC_023528	6289	3	17	-	43800461-43806226,43808202-43808333,43809535-43809925
TCONS_00074943	XLOC_023536	889	3	17	-	45975324-45976047,46035020-46035090,46035319-46035412
TCONS_00074973	XLOC_023543	567	2	17	-	47080455-47080794,47081211-47081437
TCONS_00075114	XLOC_023576	417	3	17	-	49388463-49388550,49389217-49389450,49390143-49390237
TCONS_00075123	XLOC_023578	2630	3	17	-	50198308-50200391,50205492-50205680,50206622-50206978
TCONS_00075137	XLOC_023580	1378	3	17	-	50572913-50573710,50575089-50575181,50578355-50578841
TCONS_00075138	XLOC_023580	2013	3	17	-	50572913-50574338,50575089-50575181,50578355-50578848
TCONS_00075223	XLOC_023591	223	3	17	-	51923944-51923974,51929125-51929261,51929980-51930034
TCONS_00075225	XLOC_023591	2312	2	17	-	51927087-51929261,51929980-51930116
TCONS_00075340	XLOC_023605	4252	9	17	-	54851200-54851979,54856709-54856911,54857473-54857582,54858144-54858342,54858442-54858672,54859023-54859760,54860860-54860946,54861546-54861624,54862119-54863943
TCONS_00075341	XLOC_023605	3313	7	17	-	54851200-54851979,54857473-54857582,54858442-54858672,54859560-54859760,54860860-54860946,54861546-54861624,54862119-54863943
TCONS_00075342	XLOC_023605	4049	8	17	-	54851200-54851979,54857473-54857582,54858144-54858342,54858442-54858672,54859023-54859760,54860860-54860946,54861546-54861624,54862119-54863943
TCONS_00075343	XLOC_023605	3941	8	17	-	54856240-54856911,54857473-54857582,54858144-54858342,54858442-54858672,54859023-54859760,54860860-54860946,54861546-54861624,54862119-54863943
TCONS_00075344	XLOC_023605	2276	2	17	-	54861174-54861624,54862119-54863943
TCONS_00075406	XLOC_023617	416	2	17	-	58389741-58389962,58397154-58397347
TCONS_00075455	XLOC_023621	2629	2	17	-	58893157-58894953,58895666-58896497
TCONS_00075502	XLOC_023633	1016	2	17	-	60063759-60064342,60067899-60068330
TCONS_00075651	XLOC_023659	1136	2	17	-	62711293-62712213,62712728-62712942
TCONS_00075653	XLOC_023659	3284	4	17	-	62711293-62712213,62715198-62717079,62717399-62717727,62719099-62719250
TCONS_00075654	XLOC_023659	3325	4	17	-	62711293-62712213,62715198-62717120,62717399-62717727,62719099-62719250
TCONS_00075655	XLOC_023659	3342	4	17	-	62711293-62712213,62715198-62717044,62717399-62717724,62719099-62719346
TCONS_00075656	XLOC_023659	3368	4	17	-	62711293-62712213,62715198-62717079,62717399-62717701,62719099-62719360
TCONS_00075657	XLOC_023659	3334	4	17	-	62711293-62712213,62715198-62717044,62717399-62717701,62719099-62719361
TCONS_00075658	XLOC_023659	3440	4	17	-	62711293-62712213,62715198-62717120,62717399-62717724,62719099-62719368
TCONS_00075659	XLOC_023659	3382	4	17	-	62711293-62712213,62715198-62717044,62717399-62717727,62719099-62719383
TCONS_00075661	XLOC_023659	3621	4	17	-	62711293-62712213,62715198-62717079,62717399-62717724,62719099-62719590
TCONS_00075672	XLOC_023659	3547	3	17	-	62713925-62716639,62717399-62717727,62719099-62719601
TCONS_00076585	XLOC_024382	427	2	18	+	5853157-5853215,5854529-5854896
TCONS_00076587	XLOC_024384	1349	2	18	+	5929136-5929658,5932817-5933642
TCONS_00076807	XLOC_024426	716	3	18	+	9173184-9173381,9178010-9178150,9179823-9180199
TCONS_00076830	XLOC_024426	3762	2	18	+	9311633-9312825,9330712-9333280
TCONS_00076898	XLOC_024434	3867	2	18	+	10371130-10372983,10379193-10381205
TCONS_00076991	XLOC_024453	888	2	18	+	14639874-14640586,14650852-14651026
TCONS_00077014	XLOC_024456	1462	2	18	+	14784712-14785561,14786282-14786893
TCONS_00077016	XLOC_024457	2714	2	18	+	14822820-14823083,14841507-14843956
TCONS_00077041	XLOC_024467	1092	3	18	+	15988220-15988356,16009959-16010197,16011901-16012616
TCONS_00077096	XLOC_024471	3078	3	18	+	17348690-17348817,17349231-17349429,17353069-17355819
TCONS_00077097	XLOC_024471	665	2	18	+	17348701-17348817,17349231-17349778
TCONS_00077106	XLOC_024473	2366	3	18	+	17889270-17889795,17911857-17912006,17947099-17948788
TCONS_00077107	XLOC_024473	4866	4	18	+	17889270-17889795,17911857-17912006,17947099-17947161,17973035-17977161
TCONS_00077109	XLOC_024473	4165	2	18	+	17962442-17962479,17973035-17977161
TCONS_00077110	XLOC_024473	4397	2	18	+	17962451-17962479,17972794-17977161
TCONS_00077112	XLOC_024473	4936	2	18	+	17982845-17983075,18008220-18012924
TCONS_00077113	XLOC_024473	2020	2	18	+	17982902-17983075,18031451-18033296
TCONS_00077114	XLOC_024473	2095	3	18	+	17982959-17983075,18025577-18025708,18031451-18033296
TCONS_00077116	XLOC_024473	2938	4	18	+	18009509-18009771,18025577-18025708,18030137-18030833,18031451-18033296
TCONS_00077117	XLOC_024473	2715	3	18	+	18009600-18009771,18030137-18030833,18031451-18033296
TCONS_00077119	XLOC_024473	12057	2	18	+	18015498-18025708,18031451-18033296
TCONS_00077120	XLOC_024473	12756	3	18	+	18015498-18025708,18030137-18030833,18031449-18033296
TCONS_00077121	XLOC_024473	12694	3	18	+	18015498-18025708,18030197-18030833,18031451-18033296
TCONS_00077122	XLOC_024473	4263	2	18	+	18028417-18030833,18031451-18033296
TCONS_00077170	XLOC_024493	2055	2	18	+	19442073-19442399,19443799-19445526
TCONS_00077406	XLOC_024541	1023	2	18	+	32650469-32650745,32651214-32651959
TCONS_00077494	XLOC_024557	17212	2	18	+	38192545-38196635,38207433-38220553
TCONS_00077572	XLOC_024570	1066	2	18	+	42226983-42227351,42234838-42235534
TCONS_00077573	XLOC_024570	796	2	18	+	42227767-42227865,42234838-42235534
TCONS_00077574	XLOC_024570	790	2	18	+	42227769-42227861,42234838-42235534
TCONS_00077575	XLOC_024570	852	2	18	+	42233368-42233522,42234838-42235534
TCONS_00077596	XLOC_024572	1415	2	18	+	42352201-42353399,42355518-42355733
TCONS_00077597	XLOC_024573	956	2	18	+	42359517-42359805,42360015-42360681
TCONS_00077630	XLOC_024579	1119	3	18	+	43071551-43072319,43073096-43073239,43114929-43115134
TCONS_00077713	XLOC_024592	820	4	18	+	45807516-45807550,45810632-45811273,45812136-45812229,45813557-45813605
TCONS_00077753	XLOC_024597	5490	4	18	+	46513923-46514105,46527471-46527609,46650273-46650369,46690430-46695500
TCONS_00077754	XLOC_024597	5647	3	18	+	46547052-46547530,46650273-46650369,46690430-46695500
TCONS_00077755	XLOC_024597	5944	3	18	+	46623552-46624327,46650273-46650369,46690430-46695500
TCONS_00077756	XLOC_024597	5826	3	18	+	46623552-46624209,46650273-46650369,46690430-46695500
TCONS_00077757	XLOC_024597	5244	3	18	+	46623726-46623801,46650273-46650369,46690430-46695500
TCONS_00077758	XLOC_024597	5288	2	18	+	46688924-46689140,46690430-46695500
TCONS_00077874	XLOC_024617	3884	3	18	+	50343372-50345457,50345702-50345749,50345852-50347601
TCONS_00077906	XLOC_024623	641	4	18	+	50460673-50460812,50461593-50461669,50462098-50462322,50462979-50463177
TCONS_00078050	XLOC_024640	359	2	18	+	51940850-51940922,51949634-51949919
TCONS_00078128	XLOC_024654	5579	3	18	+	55606046-55606192,55606701-55606822,55609603-55614912
TCONS_00078131	XLOC_024654	5751	3	18	+	55606098-55606822,55609603-55613864,55614149-55614912
TCONS_00078132	XLOC_024654	6035	2	18	+	55606098-55606822,55609603-55614912
TCONS_00078134	XLOC_024654	5231	2	18	+	55609188-55613864,55614359-55614912
TCONS_00078247	XLOC_024664	631	3	18	-	1505464-1505889,1506365-1506453,1514791-1514906
TCONS_00078355	XLOC_024674	599	2	18	-	3060091-3060123,3065937-3066502
TCONS_00078805	XLOC_024770	780	2	18	-	14261185-14261213,14262118-14262868
TCONS_00078839	XLOC_024782	694	3	18	-	14924552-14924758,14924840-14924987,14931497-14931835
TCONS_00078852	XLOC_024784	8776	2	18	-	15091918-15095766,15104009-15108935
TCONS_00078858	XLOC_024789	1316	2	18	-	16365665-16366408,16368316-16368887
TCONS_00078859	XLOC_024789	1909	2	18	-	16365665-16366408,16368122-16369286
TCONS_00079080	XLOC_024829	1267	2	18	-	20832848-20833972,20834262-20834403
TCONS_00079081	XLOC_024829	1456	2	18	-	20832848-20833972,20834111-20834441
TCONS_00079313	XLOC_024880	7465	3	18	-	37814560-37821420,37821636-37821718,37821909-37822429
TCONS_00079314	XLOC_024880	7692	4	18	-	37814560-37821420,37821636-37822201,37823425-37823493,37823732-37823927
TCONS_00079332	XLOC_024882	672	3	18	-	38274424-38274724,38282788-38282849,38284132-38284440
TCONS_00079404	XLOC_024896	1053	2	18	-	42095868-42096789,42097863-42097993
TCONS_00079524	XLOC_024922	6223	2	18	-	45447118-45452216,45452947-45454070
TCONS_00079552	XLOC_024928	1764	3	18	-	46788472-46789938,46794969-46795100,46795223-46795387
TCONS_00079553	XLOC_024928	1880	2	18	-	46788472-46789938,46794975-46795387
TCONS_00079554	XLOC_024928	454	2	18	-	46792622-46792656,46794969-46795387
TCONS_00079610	XLOC_024941	1473	2	18	-	48818802-48820143,48825320-48825450
TCONS_00079611	XLOC_024941	2833	2	18	-	48818802-48820143,48824194-48825684
TCONS_00079612	XLOC_024942	573	2	18	-	49953393-49953443,49954859-49955380
TCONS_00079653	XLOC_024948	945	2	18	-	50508319-50509229,50509839-50509872
TCONS_00079751	XLOC_024963	2042	2	18	-	53543291-53544271,53544399-53545459
TCONS_00079765	XLOC_024965	3970	2	18	-	54286666-54290588,54290656-54290702
TCONS_00079797	XLOC_024976	2527	4	18	-	55472632-55473558,55475298-55475940,55477410-55477542,55477889-55478712
TCONS_00080543	XLOC_025651	2328	2	2	+	290722-290818,290970-293200
TCONS_00080855	XLOC_025698	586	2	2	+	4163976-4164237,4168673-4168996
TCONS_00080976	XLOC_025718	969	4	2	+	5480929-5481011,5485612-5485649,5486391-5486618,5487207-5487826
TCONS_00080978	XLOC_025718	1553	3	2	+	5480933-5481011,5485612-5485649,5486391-5487826
TCONS_00080981	XLOC_025718	671	2	2	+	5486419-5486469,5487207-5487826
TCONS_00081192	XLOC_025750	516	3	2	+	6757620-6757873,6758359-6758574,6784217-6784262
TCONS_00081199	XLOC_025751	860	2	2	+	6812136-6812212,6815244-6816026
TCONS_00081206	XLOC_025754	3571	2	2	+	7024028-7024089,7025172-7028680
TCONS_00081225	XLOC_025758	3912	4	2	+	7119371-7119425,7119566-7119673,7119753-7123090,7126022-7126432
TCONS_00081706	XLOC_025808	1240	2	2	+	9322879-9323105,9323621-9324633
TCONS_00081744	XLOC_025817	3231	3	2	+	9902937-9903009,9906364-9906552,9907468-9910436
TCONS_00081745	XLOC_025817	3668	2	2	+	9905854-9906552,9907468-9910436
TCONS_00081863	XLOC_025840	1059	3	2	+	11923689-11923713,11923893-11924006,11924115-11925034
TCONS_00081877	XLOC_025851	2329	3	2	+	12279417-12280206,12281990-12282152,12285713-12287088
TCONS_00081879	XLOC_025851	706	2	2	+	12279544-12280206,12302620-12302662
TCONS_00082250	XLOC_025925	624	4	2	+	16767592-16767630,16768216-16768311,16768598-16768710,16769644-16770019
TCONS_00082251	XLOC_025925	623	4	2	+	16767601-16767638,16768216-16768311,16768598-16768710,16769644-16770019
TCONS_00082271	XLOC_025933	4893	2	2	+	18448354-18448467,18453849-18458627
TCONS_00082285	XLOC_025937	952	3	2	+	23630952-23631309,23631520-23631780,23633836-23634168
TCONS_00082324	XLOC_025946	1394	2	2	+	25892942-25893620,25901531-25902245
TCONS_00082406	XLOC_025961	1351	2	2	+	28820114-28820163,28827185-28828485
TCONS_00082430	XLOC_025965	858	2	2	+	29801874-29802220,29806437-29806947
TCONS_00082476	XLOC_025976	4434	4	2	+	33134177-33134411,33146572-33146730,33176609-33176671,33177545-33181521
TCONS_00082477	XLOC_025976	4593	5	2	+	33134178-33134411,33146572-33146730,33174796-33174974,33176628-33176671,33177545-33181521
TCONS_00082478	XLOC_025976	4434	4	2	+	33134178-33134411,33146571-33146730,33176609-33176671,33177545-33181521
TCONS_00082479	XLOC_025976	4612	5	2	+	33134178-33134411,33146572-33146730,33174796-33174974,33176609-33176671,33177545-33181521
TCONS_00082480	XLOC_025976	4453	4	2	+	33134178-33134411,33174796-33174974,33176609-33176671,33177545-33181521
TCONS_00082481	XLOC_025976	4409	5	2	+	33144534-33144577,33146572-33146730,33174796-33174974,33176609-33176671,33177558-33181521
TCONS_00082482	XLOC_025976	4388	4	2	+	33146557-33146730,33174796-33174974,33176614-33176671,33177545-33181521
TCONS_00082483	XLOC_025976	4180	3	2	+	33146572-33146730,33176628-33176671,33177545-33181521
TCONS_00082484	XLOC_025976	4290	4	2	+	33146681-33146730,33174796-33174974,33176609-33176671,33177524-33181521
TCONS_00082486	XLOC_025976	4793	2	2	+	33175856-33176671,33177545-33181521
TCONS_00082488	XLOC_025978	705	2	2	+	33331665-33331855,33333018-33333531
TCONS_00082734	XLOC_026021	516	2	2	+	44614177-44614408,44617060-44617343
TCONS_00082748	XLOC_026026	774	2	2	+	45622111-45622178,45629301-45630006
TCONS_00082762	XLOC_026029	3150	3	2	+	46671052-46673716,46714542-46714706,46762803-46763122
TCONS_00082763	XLOC_026029	4012	5	2	+	46671052-46673716,46714542-46714706,46746421-46746591,46767468-46767571,46769546-46770452
TCONS_00082764	XLOC_026029	3841	4	2	+	46671052-46673716,46714542-46714706,46767468-46767571,46769546-46770452
TCONS_00082765	XLOC_026029	1400	3	2	+	46714318-46714706,46767468-46767571,46769546-46770452
TCONS_00082767	XLOC_026029	2928	3	2	+	46744675-46746591,46767468-46767571,46769546-46770452
TCONS_00082911	XLOC_026058	2372	2	2	+	51390882-51391565,51391885-51393572
TCONS_00083268	XLOC_026158	2949	2	2	+	59538634-59541209,59541508-59541880
TCONS_00083288	XLOC_026164	1342	3	2	+	59744478-59744680,59751526-59751594,59769965-59771034
TCONS_00083289	XLOC_026164	1454	4	2	+	59744478-59744680,59751526-59751594,59754907-59755018,59769965-59771034
TCONS_00083290	XLOC_026164	1439	4	2	+	59744490-59744680,59751526-59751594,59754910-59755018,59769965-59771034
TCONS_00083552	XLOC_026216	3477	2	2	+	64607860-64607882,64608155-64611608
TCONS_00083689	XLOC_026238	2251	2	2	+	65949479-65951552,65952183-65952359
TCONS_00083889	XLOC_026295	2483	2	2	+	69271600-69272361,69276010-69277730
TCONS_00084275	XLOC_026365	516	2	2	+	73574784-73575004,73578115-73578409
TCONS_00084848	XLOC_026435	1135	2	2	+	77563250-77563421,77567059-77568021
TCONS_00084849	XLOC_026435	1797	2	2	+	77564755-77565588,77567059-77568021
TCONS_00084851	XLOC_026436	848	2	2	+	77572422-77572518,77573065-77573815
TCONS_00085260	XLOC_026502	2592	2	2	+	83678544-83680887,83682824-83683071
TCONS_00085403	XLOC_026533	2727	2	2	+	88664426-88665565,88665664-88667250
TCONS_00085441	XLOC_026540	4697	2	2	+	89144554-89144726,89145023-89149546
TCONS_00085473	XLOC_026546	584	3	2	+	90293126-90293284,90300150-90300229,90307474-90307818
TCONS_00085484	XLOC_026548	1742	2	2	+	90681388-90682923,90683388-90683593
TCONS_00085490	XLOC_026549	6363	2	2	+	90732898-90732987,90735176-90741448
TCONS_00085531	XLOC_026558	3226	3	2	+	94443084-94443206,94601628-94601703,94853031-94856057
TCONS_00085532	XLOC_026558	3503	3	2	+	94443116-94443206,94601628-94601703,94831796-94835131
TCONS_00085533	XLOC_026558	1909	3	2	+	94443117-94443206,94601628-94601703,94603873-94605615
TCONS_00085534	XLOC_026558	2007	4	2	+	94443117-94443206,94493063-94493160,94601628-94601703,94603873-94605615
TCONS_00085535	XLOC_026558	3372	2	2	+	94613106-94613141,94831796-94835131
TCONS_00085539	XLOC_026559	824	2	2	+	94856833-94857591,94857868-94857932
TCONS_00085553	XLOC_026562	6133	2	2	+	95713794-95719052,95748960-95749833
TCONS_00085569	XLOC_026566	922	2	2	+	96544612-96545099,96549056-96549489
TCONS_00085570	XLOC_026566	1270	4	2	+	96544612-96545099,96549056-96549230,96612026-96612220,96615984-96616395
TCONS_00085571	XLOC_026566	1928	4	2	+	96544612-96545099,96549056-96549230,96612026-96612878,96615984-96616395
TCONS_00085572	XLOC_026566	5033	3	2	+	96544612-96545099,96549056-96549230,96612026-96616395
TCONS_00085573	XLOC_026566	1075	3	2	+	96544612-96545099,96549056-96549230,96615984-96616395
TCONS_00085574	XLOC_026566	712	2	2	+	96544800-96545099,96615984-96616395
TCONS_00085576	XLOC_026567	1338	2	2	+	96753328-96753377,96761080-96762367
TCONS_00085577	XLOC_026568	2491	2	2	+	96795640-96795720,96798829-96801238
TCONS_00085590	XLOC_026573	1139	2	2	+	100445199-100445443,100446595-100447488
TCONS_00085629	XLOC_026581	3399	3	2	+	102591752-102591844,102607218-102607285,102677698-102680935
TCONS_00085654	XLOC_026585	1888	2	2	+	104700837-104701108,104741017-104742632
TCONS_00085690	XLOC_026590	1055	2	2	+	106754580-106755426,106758261-106758468
TCONS_00085741	XLOC_026596	606	5	2	+	109519112-109519266,109725399-109725477,109765660-109765799,109783431-109783501,109783959-109784119
TCONS_00085807	XLOC_026613	4102	3	2	+	116257306-116257748,116265894-116265993,116274473-116278031
TCONS_00085808	XLOC_026613	3616	2	2	+	116265940-116265993,116274470-116278031
TCONS_00085861	XLOC_026622	4482	2	2	+	118439337-118439829,118440183-118444171
TCONS_00085906	XLOC_026631	217	2	2	+	121702390-121702465,121776142-121776282
TCONS_00086028	XLOC_026653	1283	4	2	+	128866660-128866982,128868056-128868145,128869331-128869844,128870518-128870873
TCONS_00086029	XLOC_026653	649	4	2	+	128866729-128866982,128868056-128868180,128869331-128869457,128870731-128870873
TCONS_00086072	XLOC_026662	3482	3	2	+	130520773-130521404,130528929-130531727,130546083-130546133
TCONS_00086074	XLOC_026662	278	2	2	+	130521176-130521404,130521693-130521741
TCONS_00086075	XLOC_026662	609	2	2	+	130521178-130521404,130542623-130543004
TCONS_00086076	XLOC_026662	3175	4	2	+	130521178-130521404,130523151-130523248,130528929-130531727,130546083-130546133
TCONS_00086077	XLOC_026662	340	2	2	+	130521178-130521404,130569216-130569328
TCONS_00086078	XLOC_026662	2879	3	2	+	130521424-130521452,130528929-130531727,130546083-130546133
TCONS_00086308	XLOC_026706	1678	2	2	+	137383763-137385284,137395044-137395199
TCONS_00086452	XLOC_026731	2903	4	2	+	141379376-141380453,141380562-141380648,141392285-141392428,141395566-141397159
TCONS_00086453	XLOC_026731	2759	3	2	+	141379376-141380453,141380562-141380648,141395566-141397159
TCONS_00086454	XLOC_026731	4193	4	2	+	141379376-141380453,141380562-141380648,141392285-141393718,141395566-141397159
TCONS_00086455	XLOC_026731	2383	5	2	+	141380035-141380453,141380562-141380648,141392285-141392428,141393580-141393718,141395566-141397159
TCONS_00086458	XLOC_026731	7876	3	2	+	141386286-141392428,141393580-141393718,141395566-141397159
TCONS_00086459	XLOC_026731	7737	2	2	+	141386286-141392428,141395566-141397159
TCONS_00086460	XLOC_026731	9027	2	2	+	141386286-141393718,141395566-141397159
TCONS_00086507	XLOC_026739	3096	2	2	+	142148069-142148250,142149392-142152305
TCONS_00086713	XLOC_026776	1009	5	2	+	143891347-143891550,143910224-143910291,143911062-143911145,143935264-143935375,143939469-143940009
TCONS_00086714	XLOC_026776	707	3	2	+	143931339-143931392,143935264-143935375,143939469-143940009
TCONS_00086859	XLOC_026801	12183	2	2	+	150037852-150044770,150045174-150050437
TCONS_00086926	XLOC_026808	3665	3	2	+	150745425-150745489,150745683-150745927,150746062-150749416
TCONS_00086927	XLOC_026808	1715	4	2	+	150745750-150745927,150752370-150752654,150753100-150753152,150754034-150755232
TCONS_00086928	XLOC_026808	1510	3	2	+	150745902-150745927,150752370-150752654,150754034-150755232
TCONS_00086929	XLOC_026808	1654	3	2	+	150749491-150749660,150752370-150752654,150754034-150755232
TCONS_00086932	XLOC_026809	2501	3	2	+	150758070-150758981,150759071-150759189,150761690-150763159
TCONS_00086934	XLOC_026810	12190	3	2	+	150768111-150778125,150786360-150786425,150788595-150790703
TCONS_00086935	XLOC_026810	12124	2	2	+	150768111-150778125,150788595-150790703
TCONS_00086936	XLOC_026810	3955	2	2	+	150768111-150769956,150788595-150790703
TCONS_00086938	XLOC_026810	2771	2	2	+	150787667-150788328,150788595-150790703
TCONS_00087199	XLOC_026857	798	2	2	-	1337339-1337928,1342263-1342470
TCONS_00087201	XLOC_026857	12473	3	2	-	1355088-1365944,1366307-1366381,1366527-1368067
TCONS_00087202	XLOC_026857	12860	2	2	-	1355088-1366381,1366527-1368092
TCONS_00087203	XLOC_026858	587	2	2	-	1381801-1382386,1382469-1382469
TCONS_00087204	XLOC_026858	928	5	2	-	1381801-1382392,1382475-1382602,1382686-1382803,1382882-1382966,1383200-1383204
TCONS_00087205	XLOC_026858	995	5	2	-	1381801-1382392,1382475-1382602,1382686-1382734,1382930-1383007,1383096-1383243
TCONS_00087222	XLOC_026859	501	2	2	-	1389080-1389422,1407231-1407388
TCONS_00087311	XLOC_026874	2146	4	2	-	2163608-2164566,2164685-2165750,2166062-2166100,2166433-2166514
TCONS_00087320	XLOC_026874	948	4	2	-	2168880-2169564,2170169-2170297,2193273-2193360,2198701-2198746
TCONS_00087464	XLOC_026889	3725	2	2	-	4670279-4673941,4681607-4681668
TCONS_00087724	XLOC_026918	546	2	2	-	6000235-6000564,6007298-6007513
TCONS_00088192	XLOC_026980	2536	2	2	-	8912634-8914812,8918785-8919141
TCONS_00088253	XLOC_026989	1118	2	2	-	9173458-9173720,9173832-9174686
TCONS_00088254	XLOC_026989	933	3	2	-	9173458-9173720,9173832-9174378,9178269-9178391
TCONS_00088721	XLOC_027110	1589	2	2	-	16248857-16250405,16251878-16251917
TCONS_00088722	XLOC_027110	3384	4	2	-	16248857-16251984,16252661-16252775,16253043-16253128,16254597-16254651
TCONS_00088723	XLOC_027110	2818	4	2	-	16248857-16251418,16252661-16252775,16253043-16253128,16254597-16254651
TCONS_00088724	XLOC_027110	3940	4	2	-	16248857-16251707,16252661-16252775,16253043-16253128,16253924-16254811
TCONS_00088725	XLOC_027110	3943	4	2	-	16248857-16251710,16252661-16252775,16253043-16253128,16253924-16254811
TCONS_00088726	XLOC_027110	2638	4	2	-	16248857-16250405,16252661-16252775,16253043-16253128,16253924-16254811
TCONS_00088727	XLOC_027110	3651	4	2	-	16248857-16251418,16252661-16252775,16253043-16253128,16253924-16254811
TCONS_00088728	XLOC_027110	3612	4	2	-	16248857-16251379,16252661-16252775,16253043-16253128,16253924-16254811
TCONS_00088729	XLOC_027110	4893	3	2	-	16248857-16252775,16253043-16253128,16253924-16254811
TCONS_00088840	XLOC_027126	759	2	2	-	23049297-23049895,23050367-23050526
TCONS_00088841	XLOC_027126	864	3	2	-	23049297-23049895,23053825-23053861,23054426-23054653
TCONS_00088887	XLOC_027132	895	2	2	-	25172646-25173316,25173443-25173666
TCONS_00088891	XLOC_027133	5324	5	2	-	25244177-25247573,25248313-25248488,25249473-25249641,25253208-25253299,25262975-25264464
TCONS_00088892	XLOC_027133	5430	5	2	-	25244177-25247573,25248313-25248488,25249473-25249641,25253508-25253705,25262975-25264464
TCONS_00088893	XLOC_027133	5425	6	2	-	25244177-25247573,25248313-25248488,25249473-25249641,25253208-25253299,25253605-25253705,25262975-25264464
TCONS_00088894	XLOC_027133	5525	6	2	-	25244177-25247573,25248313-25248488,25249473-25249641,25253208-25253299,25253508-25253708,25262975-25264464
TCONS_00088895	XLOC_027133	5232	4	2	-	25244177-25247573,25248313-25248488,25249473-25249641,25262975-25264464
TCONS_00088896	XLOC_027133	8088	7	2	-	25244177-25247573,25248313-25248488,25249473-25249641,25253208-25253299,25253605-25253705,25262975-25263148,25267669-25271647
TCONS_00088897	XLOC_027133	8093	6	2	-	25244177-25247573,25248313-25248488,25249473-25249641,25253508-25253705,25262975-25263148,25267669-25271647
TCONS_00088898	XLOC_027133	7987	6	2	-	25244177-25247573,25248313-25248488,25249473-25249641,25253208-25253299,25262975-25263148,25267669-25271647
TCONS_00088899	XLOC_027133	9824	5	2	-	25244177-25247573,25248313-25248488,25249473-25249641,25262975-25263148,25265740-25271647
TCONS_00088900	XLOC_027133	5091	9	2	-	25244177-25247573,25248313-25248488,25249473-25249641,25253208-25253299,25253508-25253705,25262975-25263148,25267669-25267754,25268652-25268869,25271067-25271647
TCONS_00088901	XLOC_027133	6730	7	2	-	25244177-25247573,25248313-25248488,25249473-25249641,25262975-25263148,25265740-25267754,25268652-25268869,25271067-25271647
TCONS_00088902	XLOC_027133	7627	6	2	-	25244177-25247573,25248313-25248488,25249473-25249641,25262975-25263148,25265740-25268869,25271067-25271647
TCONS_00088912	XLOC_027133	6708	2	2	-	25260420-25263148,25267669-25271647
TCONS_00088913	XLOC_027133	4918	2	2	-	25264533-25268869,25271067-25271647
TCONS_00089004	XLOC_027148	4038	3	2	-	27742022-27742370,27749817-27749914,27757008-27760598
TCONS_00089005	XLOC_027148	3936	3	2	-	27746951-27747197,27749817-27749914,27757008-27760598
TCONS_00089089	XLOC_027168	754	2	2	-	33064262-33064982,33065367-33065399
TCONS_00089090	XLOC_027169	479	2	2	-	33169634-33170000,33219014-33219125
TCONS_00089380	XLOC_027228	491	2	2	-	47329561-47329999,47331949-47332000
TCONS_00089400	XLOC_027233	1016	2	2	-	48563292-48564083,48565318-48565541
TCONS_00089473	XLOC_027251	11628	2	2	-	51657044-51668525,51668895-51669040
TCONS_00089997	XLOC_027367	11378	2	2	-	60970822-60974956,60975034-60982276
TCONS_00090200	XLOC_027431	1554	2	2	-	65167780-65168850,65172049-65172531
TCONS_00090201	XLOC_027431	1595	2	2	-	65167780-65168850,65172652-65173175
TCONS_00090202	XLOC_027431	1250	3	2	-	65167780-65168850,65172923-65173068,65173391-65173423
TCONS_00090590	XLOC_027506	5097	2	2	-	69271625-69272329,69273339-69277730
TCONS_00090961	XLOC_027574	4971	2	2	-	73057536-73062392,73062685-73062798
TCONS_00090962	XLOC_027574	4883	2	2	-	73057536-73062392,73062808-73062833
TCONS_00091655	XLOC_027675	492	4	2	-	79654372-79654519,79656145-79656195,79668664-79668796,79670185-79670344
TCONS_00091691	XLOC_027680	1982	2	2	-	80381860-80381892,80383478-80385426
TCONS_00091814	XLOC_027706	2643	2	2	-	83678503-83681107,83681552-83681589
TCONS_00091815	XLOC_027706	2783	2	2	-	83678503-83681107,83681910-83682087
TCONS_00091902	XLOC_027722	2828	2	2	-	86869223-86870008,86872101-86874142
TCONS_00091982	XLOC_027728	2781	3	2	-	88545229-88547745,88551666-88551790,88552400-88552538
TCONS_00092050	XLOC_027738	1228	2	2	-	91194044-91195125,91199230-91199375
TCONS_00092241	XLOC_027764	4003	3	2	-	102293714-102297586,102330881-102330967,102334505-102334547
TCONS_00092348	XLOC_027785	483	3	2	-	114650378-114650469,114665166-114665350,114675527-114675732
TCONS_00092423	XLOC_027802	734	4	2	-	119597721-119598147,119604960-119605083,119634673-119634782,119652461-119652533
TCONS_00092444	XLOC_027806	1478	5	2	-	119900028-119900835,119902729-119903078,119916814-119916948,119919104-119919263,119926199-119926223
TCONS_00092446	XLOC_027806	1106	3	2	-	119902265-119903078,119916814-119916948,119919104-119919260
TCONS_00092447	XLOC_027806	1809	2	2	-	119915298-119916964,119919104-119919245
TCONS_00092448	XLOC_027806	1932	3	2	-	119915298-119916948,119919104-119919263,119926199-119926319
TCONS_00092519	XLOC_027816	1553	3	2	-	127230609-127231586,127246168-127246542,127248077-127248276
TCONS_00092520	XLOC_027816	1550	3	2	-	127230609-127231583,127246168-127246542,127248077-127248276
TCONS_00092560	XLOC_027822	1546	2	2	-	130521025-130522231,130524744-130525082
TCONS_00092561	XLOC_027822	11356	2	2	-	130521025-130522231,130522433-130532581
TCONS_00092562	XLOC_027822	8145	3	2	-	130521025-130522231,130522433-130529332,130545909-130545946
TCONS_00092564	XLOC_027824	4254	2	2	-	130938489-130940371,130944051-130946421
TCONS_00092567	XLOC_027824	1915	2	2	-	130938489-130940371,130963804-130963835
TCONS_00092596	XLOC_027828	661	2	2	-	131142597-131143027,131143670-131143899
TCONS_00092696	XLOC_027840	379	2	2	-	134657950-134658038,134660343-134660632
TCONS_00092784	XLOC_027860	683	2	2	-	137369517-137369973,137383387-137383612
TCONS_00092787	XLOC_027861	991	2	2	-	137383699-137384143,137384946-137385491
TCONS_00092788	XLOC_027861	1665	2	2	-	137383699-137385120,137385249-137385491
TCONS_00092814	XLOC_027868	669	2	2	-	137938951-137939279,137939646-137939985
TCONS_00092816	XLOC_027870	508	4	2	-	138087253-138087529,138087882-138088004,138088133-138088216,138089213-138089236
TCONS_00092980	XLOC_027896	1492	2	2	-	141558669-141560107,141561957-141562009
TCONS_00092981	XLOC_027896	1506	2	2	-	141558669-141560107,141562139-141562205
TCONS_00092982	XLOC_027896	1723	2	2	-	141558669-141560107,141563665-141563948
TCONS_00093122	XLOC_027935	2315	4	2	-	144782285-144783185,144789618-144789703,144790650-144790803,144792426-144793599
TCONS_00093123	XLOC_027935	2189	3	2	-	144782285-144783185,144789627-144789703,144792426-144793636
TCONS_00093124	XLOC_027935	6027	2	2	-	144784647-144789703,144792426-144793395
TCONS_00093140	XLOC_027937	670	2	2	-	144978869-144979481,145033407-145033463
TCONS_00093141	XLOC_027938	2387	2	2	-	145033743-145035971,145037846-145038003
TCONS_00093143	XLOC_027936	1004	2	2	-	145068301-145069103,145071201-145071401
TCONS_00093263	XLOC_027958	433	2	2	-	150141088-150141109,150144337-150144747
TCONS_00093317	XLOC_027968	2950	2	2	-	150743366-150745735,150755274-150755853
TCONS_00093331	XLOC_027970	1751	2	2	-	150800688-150801644,150801781-150802574
TCONS_00093332	XLOC_027971	15855	2	2	-	150807124-150821163,150821298-150823112
TCONS_00095171	XLOC_029662	510	2	3	+	1054882-1055357,1068567-1068600
TCONS_00095245	XLOC_029675	1379	2	3	+	3478142-3478242,3551528-3552805
TCONS_00095246	XLOC_029675	1878	2	3	+	3547167-3547766,3551528-3552805
TCONS_00095288	XLOC_029681	1619	3	3	+	4090522-4090762,4096768-4096877,4097302-4098569
TCONS_00095290	XLOC_029681	1746	3	3	+	4090542-4090909,4096768-4096877,4097302-4098569
TCONS_00095291	XLOC_029681	1621	3	3	+	4090542-4090784,4096768-4096877,4097302-4098569
TCONS_00095328	XLOC_029685	1114	2	3	+	4552666-4553636,4553879-4554021
TCONS_00095329	XLOC_029686	1039	2	3	+	4585490-4586285,4586526-4586768
TCONS_00095377	XLOC_029692	2662	2	3	+	5067256-5067745,5067851-5070022
TCONS_00095478	XLOC_029712	658	3	3	+	6412591-6412758,6414603-6414688,6422804-6423207
TCONS_00095481	XLOC_029712	1269	2	3	+	6413173-6413358,6414603-6415685
TCONS_00095482	XLOC_029712	591	3	3	+	6414381-6414481,6414603-6414688,6422804-6423207
TCONS_00095625	XLOC_029726	1110	6	3	+	7654763-7655084,7668492-7668712,7669163-7669474,7669834-7669881,7670922-7671050,7673145-7673222
TCONS_00095751	XLOC_029755	1267	2	3	+	8786036-8786075,8786251-8787477
TCONS_00095834	XLOC_029771	1070	2	3	+	10029061-10029736,10030569-10030962
TCONS_00095838	XLOC_029773	4203	2	3	+	10042631-10043102,10043943-10047673
TCONS_00096010	XLOC_029803	5315	2	3	+	12041100-12041172,12042144-12047385
TCONS_00096011	XLOC_029804	740	4	3	+	12411325-12411429,12417116-12417195,12523769-12523895,12525199-12525626
TCONS_00096144	XLOC_029834	24031	2	3	+	17556891-17561049,17584208-17604079
TCONS_00096508	XLOC_029886	328	2	3	+	24235723-24235814,24236684-24236919
TCONS_00096641	XLOC_029917	1702	5	3	+	28563175-28563438,28564480-28564608,28566687-28567667,28568026-28568073,28572526-28572805
TCONS_00096672	XLOC_029920	860	3	3	+	28813184-28813567,28813727-28813966,28815311-28815546
TCONS_00096673	XLOC_029920	2204	2	3	+	28813184-28813567,28813727-28815546
TCONS_00096768	XLOC_029946	2471	2	3	+	33655572-33656921,33660142-33661262
TCONS_00096791	XLOC_029952	2343	2	3	+	34609636-34609891,34640881-34642967
TCONS_00096792	XLOC_029952	905	2	3	+	34609816-34609891,34626627-34627455
TCONS_00097159	XLOC_030012	2426	2	3	+	40394087-40396231,40396786-40397066
TCONS_00097195	XLOC_030023	2588	4	3	+	40835416-40835542,40835981-40836289,40836663-40837065,40838547-40840295
TCONS_00097196	XLOC_030023	2745	3	3	+	40835416-40835542,40835981-40836849,40838547-40840295
TCONS_00097197	XLOC_030023	4441	2	3	+	40835417-40835542,40835981-40840295
TCONS_00097198	XLOC_030023	3754	2	3	+	40835422-40835542,40836663-40840295
TCONS_00097398	XLOC_030043	1704	2	3	+	42458953-42460297,42460628-42460986
TCONS_00097400	XLOC_030044	3190	2	3	+	42472880-42473355,42473537-42476250
TCONS_00097542	XLOC_030064	556	2	3	+	44190469-44190494,44194828-44195357
TCONS_00097578	XLOC_030067	639	3	3	+	44669351-44669635,44671960-44672046,44672184-44672450
TCONS_00097579	XLOC_030067	596	3	3	+	44669351-44669635,44671960-44672003,44672184-44672450
TCONS_00097597	XLOC_030072	1697	2	3	+	45843035-45843775,45843872-45844827
TCONS_00097617	XLOC_030081	779	2	3	+	46693264-46693577,46695054-46695518
TCONS_00097699	XLOC_030099	3869	2	3	+	52649874-52650301,52651791-52655231
TCONS_00097700	XLOC_030099	689	2	3	+	52650197-52650301,52650520-52651103
TCONS_00097834	XLOC_030117	3236	2	3	+	55944230-55946987,55947072-55947549
TCONS_00097949	XLOC_030139	1303	5	3	+	57387095-57387198,57388030-57388480,57388612-57388797,57392601-57392702,57400913-57401372
TCONS_00097950	XLOC_030139	1190	4	3	+	57387106-57387198,57388030-57388480,57388612-57388797,57400913-57401372
TCONS_00097951	XLOC_030139	865	5	3	+	57387106-57387198,57388030-57388480,57388612-57388797,57392601-57392702,57411003-57411035
TCONS_00097980	XLOC_030146	520	3	3	+	58097025-58097085,58098338-58098366,58112481-58112910
TCONS_00098075	XLOC_030159	900	2	3	+	59271444-59272288,59276497-59276551
TCONS_00098076	XLOC_030159	1688	3	3	+	59271444-59272288,59286111-59286244,59306305-59307013
TCONS_00098077	XLOC_030159	1199	4	3	+	59271444-59272288,59286111-59286244,59313554-59313724,59314256-59314304
TCONS_00098078	XLOC_030159	711	2	3	+	59285699-59286244,59313554-59313718
TCONS_00098079	XLOC_030159	1196	2	3	+	59285758-59286244,59306305-59307013
TCONS_00098110	XLOC_030165	340	2	3	+	60481956-60481998,60484065-60484361
TCONS_00098132	XLOC_030173	1379	3	3	+	67102997-67103294,67131692-67131777,67133874-67134868
TCONS_00098133	XLOC_030173	3435	2	3	+	67103037-67103294,67131692-67134868
TCONS_00098134	XLOC_030173	359	3	3	+	67103062-67103294,67131692-67131777,67165908-67165947
TCONS_00098136	XLOC_030174	1928	2	3	+	67135407-67136733,67140436-67141036
TCONS_00098335	XLOC_030210	695	2	3	+	71444687-71444866,71447264-71447778
TCONS_00098420	XLOC_030222	2876	4	3	+	72324802-72324898,72335047-72335158,72339935-72340028,72357680-72360252
TCONS_00098421	XLOC_030222	2972	5	3	+	72324853-72324898,72330420-72330566,72335047-72335158,72339935-72340028,72357680-72360252
TCONS_00098422	XLOC_030222	2115	4	3	+	72324860-72324898,72335047-72335158,72339935-72340028,72375393-72377262
TCONS_00098423	XLOC_030222	3209	4	3	+	72324992-72325111,72335047-72335158,72339935-72340028,72343043-72345925
TCONS_00098424	XLOC_030222	12781	3	3	+	72325355-72335158,72339935-72340028,72343043-72345925
TCONS_00098425	XLOC_030222	11540	4	3	+	72325355-72333805,72335047-72335158,72339935-72340028,72343043-72345925
TCONS_00098426	XLOC_030222	15557	3	3	+	72325355-72334808,72335047-72335158,72339935-72345925
TCONS_00098427	XLOC_030222	15795	2	3	+	72325355-72335158,72339935-72345925
TCONS_00098428	XLOC_030222	8301	4	3	+	72325355-72330566,72335047-72335158,72339935-72340028,72343043-72345925
TCONS_00098429	XLOC_030222	12471	3	3	+	72325355-72335158,72339935-72340028,72357680-72360252
TCONS_00098430	XLOC_030222	12233	4	3	+	72325355-72334808,72335047-72335158,72339935-72340028,72357680-72360252
TCONS_00098431	XLOC_030222	7991	4	3	+	72325355-72330566,72335047-72335158,72339935-72340028,72357680-72360252
TCONS_00098432	XLOC_030222	6691	5	3	+	72325355-72329119,72330420-72330566,72335047-72335158,72339935-72340028,72357680-72360252
TCONS_00098433	XLOC_030222	6544	4	3	+	72325355-72329119,72335047-72335158,72339935-72340028,72357680-72360252
TCONS_00098434	XLOC_030222	10581	3	3	+	72325355-72335158,72339935-72340028,72363372-72364054
TCONS_00098435	XLOC_030222	7288	4	3	+	72325355-72330566,72335047-72335158,72339935-72340028,72375393-72377262
TCONS_00098436	XLOC_030222	5988	5	3	+	72325355-72329119,72330420-72330566,72335047-72335158,72339935-72340028,72375393-72377262
TCONS_00098437	XLOC_030222	2735	3	3	+	72337822-72337889,72339935-72340028,72357680-72360252
TCONS_00098569	XLOC_030240	6774	5	3	+	77621141-77621302,77633347-77633727,77635790-77638128,77641332-77641513,77644885-77648594
TCONS_00098570	XLOC_030240	6684	6	3	+	77621277-77621302,77632859-77632906,77633347-77633727,77635790-77638128,77641334-77641513,77644885-77648594
TCONS_00098571	XLOC_030241	1797	3	3	+	77658645-77658776,77670974-77671034,77695189-77696792
TCONS_00098572	XLOC_030241	1803	3	3	+	77658645-77658776,77670974-77671034,77695183-77696792
TCONS_00098591	XLOC_030245	5157	2	3	+	78354290-78359404,78365621-78365662
TCONS_00098791	XLOC_030282	833	2	3	+	88228761-88228827,88233932-88234697
TCONS_00098792	XLOC_030283	412	2	3	+	89799787-89799960,89802808-89803045
TCONS_00098866	XLOC_030296	1159	4	3	+	94068543-94068706,94068816-94068912,94069843-94069934,94073310-94074115
TCONS_00098867	XLOC_030296	618	3	3	+	94068583-94068912,94069843-94069934,94074301-94074496
TCONS_00098868	XLOC_030296	1688	2	3	+	94069053-94069934,94073310-94074115
TCONS_00098897	XLOC_030305	672	2	3	+	96205763-96206043,96208645-96209035
TCONS_00098943	XLOC_030317	8140	2	3	+	97383515-97389523,97408063-97410193
TCONS_00098963	XLOC_030325	564	2	3	+	98584710-98584956,98614969-98615285
TCONS_00098964	XLOC_030326	4039	3	3	+	99123626-99127138,99127240-99127385,99129948-99130327
TCONS_00099392	XLOC_030399	2659	3	3	+	112039971-112042090,112042173-112042317,112043366-112043759
TCONS_00099393	XLOC_030399	2557	4	3	+	112039986-112041780,112041924-112042090,112042173-112042373,112043366-112043759
TCONS_00099394	XLOC_030399	2865	2	3	+	112039988-112042090,112042173-112042934
TCONS_00099395	XLOC_030399	2691	3	3	+	112039988-112042090,112042173-112042366,112043366-112043759
TCONS_00099739	XLOC_030423	937	3	3	+	115178073-115178211,115218429-115219189,115251229-115251265
TCONS_00099740	XLOC_030423	935	3	3	+	115178073-115178211,115218429-115219189,115323329-115323363
TCONS_00100026	XLOC_030462	1640	2	3	+	128538629-128538850,128539789-128541206
TCONS_00100035	XLOC_030465	5278	2	3	+	129831241-129833639,129834752-129837630
TCONS_00100036	XLOC_030465	4981	2	3	+	129831241-129831776,129833186-129837630
TCONS_00100037	XLOC_030465	4973	3	3	+	129831241-129833639,129834752-129835378,129835684-129837630
TCONS_00100038	XLOC_030465	6085	2	3	+	129831241-129835378,129835684-129837630
TCONS_00100039	XLOC_030465	5410	2	3	+	129831241-129833771,129834752-129837630
TCONS_00100040	XLOC_030465	6086	2	3	+	129831241-129834447,129834752-129837630
TCONS_00100041	XLOC_030465	9343	6	3	+	129831241-129833639,129834752-129835831,129841206-129841426,129842029-129842240,129842929-129844973,129845024-129848409
TCONS_00100042	XLOC_030465	9294	8	3	+	129831241-129834069,129834202-129835831,129841206-129841426,129842029-129842240,129842929-129843447,129843577-129843681,129844582-129844973,129845024-129848409
TCONS_00100043	XLOC_030465	10213	5	3	+	129831241-129835831,129841206-129841426,129842029-129842240,129842929-129844289,129844582-129848409
TCONS_00100044	XLOC_030465	9711	5	3	+	129831241-129835378,129841206-129841426,129842029-129843447,129843577-129843681,129844582-129848409
TCONS_00100045	XLOC_030465	10448	4	3	+	129831241-129835378,129841206-129841426,129842029-129844289,129844582-129848409
TCONS_00100046	XLOC_030465	15817	5	3	+	129831241-129835378,129841206-129841426,129842029-129844289,129844582-129844675,129858812-129867914
TCONS_00100047	XLOC_030465	16103	4	3	+	129831241-129835378,129841206-129841426,129842029-129844675,129858818-129867914
TCONS_00100048	XLOC_030465	15209	5	3	+	129831241-129835378,129841206-129841426,129842029-129843681,129844582-129844675,129858812-129867914
TCONS_00100049	XLOC_030465	13799	8	3	+	129831241-129831776,129833186-129835378,129841206-129841426,129842029-129843447,129843577-129843681,129844582-129844675,129855631-129855764,129858818-129867914
TCONS_00100050	XLOC_030465	15343	6	3	+	129831241-129835378,129841206-129841426,129842029-129843681,129844582-129844675,129855631-129855764,129858812-129867914
TCONS_00100051	XLOC_030465	15203	5	3	+	129831241-129835378,129841206-129841426,129842029-129843681,129844582-129844675,129858818-129867914
TCONS_00100052	XLOC_030465	15337	6	3	+	129831241-129835378,129841206-129841426,129842029-129843681,129844582-129844675,129855631-129855764,129858818-129867914
TCONS_00100053	XLOC_030465	6080	2	3	+	129831255-129831380,129831677-129837630
TCONS_00100054	XLOC_030465	10430	4	3	+	129831255-129831380,129831677-129835378,129841206-129841426,129842029-129848409
TCONS_00100055	XLOC_030465	5091	3	3	+	129831264-129831380,129831677-129833771,129834752-129837630
TCONS_00100056	XLOC_030465	13600	8	3	+	129831279-129831380,129831677-129831776,129833186-129835378,129841206-129841426,129842029-129843681,129844582-129844675,129855631-129855764,129858812-129867914
TCONS_00100057	XLOC_030465	4252	4	3	+	129831318-129831380,129831677-129831761,129833223-129834447,129834752-129837630
TCONS_00100058	XLOC_030465	4874	3	3	+	129831349-129831380,129831677-129833639,129834752-129837630
TCONS_00100059	XLOC_030465	12812	5	3	+	129834666-129835378,129841206-129841426,129842029-129844675,129855631-129855764,129858818-129867914
TCONS_00100060	XLOC_030465	11808	5	3	+	129840942-129841426,129842029-129843447,129843577-129844289,129844582-129844675,129858818-129867914
TCONS_00100064	XLOC_030465	9611	2	3	+	129855251-129855764,129858818-129867914
TCONS_00100066	XLOC_030465	10684	2	3	+	129856473-129865951,129866710-129867914
TCONS_00100089	XLOC_030469	2893	3	3	+	131439685-131441716,131443537-131443669,131444075-131444802
TCONS_00100090	XLOC_030469	2169	3	3	+	131441976-131443283,131443537-131443669,131444075-131444802
TCONS_00100146	XLOC_030477	1584	3	3	-	148577-150033,153991-154091,160063-160088
TCONS_00100147	XLOC_030477	1719	4	3	-	148577-150033,152719-152851,153991-154091,160063-160090
TCONS_00100148	XLOC_030477	1732	4	3	-	148577-150033,152719-152860,153991-154091,160063-160094
TCONS_00100168	XLOC_030481	4631	2	3	-	464896-468566,470261-471220
TCONS_00100169	XLOC_030481	5639	2	3	-	464896-468566,469253-471220
TCONS_00100170	XLOC_030481	5343	2	3	-	464896-468566,469549-471220
TCONS_00100334	XLOC_030502	609	2	3	-	2439402-2439795,2440309-2440523
TCONS_00100385	XLOC_030508	8417	4	3	-	4120462-4120846,4121936-4123730,4123882-4124066,4127889-4133940
TCONS_00100403	XLOC_030513	2328	2	3	-	4472516-4474813,4475159-4475188
TCONS_00100443	XLOC_030520	2573	2	3	-	5066195-5066344,5067600-5070022
TCONS_00100489	XLOC_030525	1043	2	3	-	5462259-5462985,5463245-5463560
TCONS_00100515	XLOC_030530	738	2	3	-	6289919-6290129,6295706-6296232
TCONS_00100516	XLOC_030530	4689	2	3	-	6291373-6295957,6296129-6296232
TCONS_00100735	XLOC_030577	1025	2	3	-	8855928-8856421,8856670-8857200
TCONS_00100757	XLOC_030582	388	2	3	-	8969135-8969400,8971222-8971343
TCONS_00100770	XLOC_030585	3501	2	3	-	9217991-9221221,9223223-9223492
TCONS_00100798	XLOC_030593	2904	2	3	-	9872563-9874637,9876488-9877316
TCONS_00100799	XLOC_030593	2387	2	3	-	9872563-9874710,9879988-9880226
TCONS_00100951	XLOC_030617	4368	2	3	-	11394801-11398136,11398422-11399453
TCONS_00100973	XLOC_030625	3015	2	3	-	14600812-14603782,14606324-14606367
TCONS_00101209	XLOC_030657	11919	3	3	-	17583970-17589766,17594310-17600384,17603781-17603827
TCONS_00101210	XLOC_030657	16475	3	3	-	17583970-17588258,17588386-17600384,17603781-17603967
TCONS_00101211	XLOC_030657	19983	2	3	-	17583970-17588258,17588386-17604079
TCONS_00101212	XLOC_030657	19779	3	3	-	17583970-17588258,17588386-17600031,17600236-17604079
TCONS_00101213	XLOC_030657	16712	3	3	-	17583970-17588258,17588386-17600384,17603656-17604079
TCONS_00101358	XLOC_030678	6745	2	3	-	18524817-18531099,18532902-18533363
TCONS_00101371	XLOC_030681	3432	2	3	-	18726799-18728986,18729628-18730871
TCONS_00101432	XLOC_030687	1803	2	3	-	19995807-19997553,20029061-20029116
TCONS_00101437	XLOC_030691	2941	5	3	-	21413137-21415651,21417409-21417533,21419582-21419740,21459585-21459686,21463122-21463161
TCONS_00101439	XLOC_030691	5931	3	3	-	21448970-21454763,21459585-21459686,21467582-21467616
TCONS_00101440	XLOC_030691	6079	4	3	-	21448970-21454763,21459585-21459686,21463122-21463215,21467582-21467670
TCONS_00101441	XLOC_030691	698	2	3	-	21454813-21455413,21459585-21459681
TCONS_00101713	XLOC_030746	7423	2	3	-	28880063-28881334,28881847-28887997
TCONS_00101780	XLOC_030757	4075	2	3	-	31323916-31325572,31325879-31328296
TCONS_00101781	XLOC_030757	2803	2	3	-	31323916-31326131,31330872-31331458
TCONS_00101782	XLOC_030757	2496	3	3	-	31323916-31325572,31325879-31326131,31330873-31331458
TCONS_00101783	XLOC_030757	2802	2	3	-	31323916-31326131,31330873-31331458
TCONS_00101784	XLOC_030757	2366	3	3	-	31323916-31326131,31330873-31330981,31332362-31332402
TCONS_00101785	XLOC_030757	2259	2	3	-	31323916-31326131,31332362-31332404
TCONS_00101786	XLOC_030757	2308	2	3	-	31323916-31326131,31332590-31332681
TCONS_00101906	XLOC_030774	923	2	3	-	35511096-35511286,35558391-35559122
TCONS_00102005	XLOC_030788	2295	2	3	-	38529287-38531556,38533003-38533027
TCONS_00102006	XLOC_030788	2729	2	3	-	38529287-38531556,38533738-38534196
TCONS_00102101	XLOC_030801	2876	2	3	-	39142490-39145130,39153031-39153265
TCONS_00102113	XLOC_030805	1287	3	3	-	39177582-39177916,39180009-39180251,39180610-39181318
TCONS_00102114	XLOC_030805	1284	3	3	-	39177582-39177913,39180009-39180251,39180610-39181318
TCONS_00102115	XLOC_030806	817	3	3	-	39184390-39184556,39185230-39185343,39185496-39186031
TCONS_00102116	XLOC_030806	718	6	3	-	39185027-39185343,39185496-39185558,39185645-39185674,39185759-39185821,39186204-39186296,39186434-39186585
TCONS_00102117	XLOC_030807	1134	5	3	-	39187078-39187191,39187552-39187584,39189701-39189736,39189818-39189850,39189931-39190848
TCONS_00102243	XLOC_030824	1199	2	3	-	39604895-39605815,39606665-39606942
TCONS_00102710	XLOC_030893	2593	3	3	-	42976771-42979203,42981340-42981450,42987018-42987066
TCONS_00102993	XLOC_030938	814	2	3	-	48358581-48358913,48375415-48375895
TCONS_00103028	XLOC_030945	2479	2	3	-	49592299-49594668,49595008-49595116
TCONS_00103055	XLOC_030951	1129	2	3	-	51157384-51157634,51166356-51167233
TCONS_00103057	XLOC_030952	3466	3	3	-	51257061-51257424,51258321-51258584,51261445-51264282
TCONS_00103058	XLOC_030952	6326	2	3	-	51257061-51257424,51258321-51264282
TCONS_00103061	XLOC_030952	1297	6	3	-	51257061-51257424,51258321-51258584,51264306-51264558,51302945-51303131,51306087-51306218,51306661-51306757
TCONS_00103064	XLOC_030953	4264	2	3	-	51319833-51324050,51328324-51328369
TCONS_00103065	XLOC_030953	9310	2	3	-	51319833-51324050,51342602-51347693
TCONS_00103066	XLOC_030953	4386	3	3	-	51319833-51324050,51350280-51350397,51361933-51361982
TCONS_00103173	XLOC_030964	846	3	3	-	53099084-53099116,53148038-53148638,53148753-53148964
TCONS_00103174	XLOC_030964	838	3	3	-	53147782-53147806,53148038-53148638,53148753-53148964
TCONS_00103192	XLOC_030966	5552	2	3	-	53650411-53651818,53652016-53656159
TCONS_00103455	XLOC_031013	708	2	3	-	59659577-59660258,59660310-59660335
TCONS_00103498	XLOC_031027	1743	2	3	-	64759921-64761451,64772461-64772672
TCONS_00103521	XLOC_031034	318	2	3	-	68352611-68352666,68352783-68353044
TCONS_00103570	XLOC_031045	514	2	3	-	69019644-69019937,69020764-69020983
TCONS_00103900	XLOC_031090	753	4	3	-	76306976-76307496,76308654-76308767,76309150-76309199,76352928-76352995
TCONS_00104109	XLOC_031129	573	2	3	-	86578143-86578314,86579591-86579991
TCONS_00104110	XLOC_031129	557	2	3	-	86578901-86579056,86579591-86579991
TCONS_00104131	XLOC_031135	1860	4	3	-	87119059-87120354,87138997-87139116,87149643-87149823,87231185-87231447
TCONS_00104132	XLOC_031135	1728	3	3	-	87119059-87120354,87149655-87149823,87231185-87231447
TCONS_00104133	XLOC_031135	1740	3	3	-	87119059-87120354,87149643-87149823,87231185-87231447
TCONS_00104134	XLOC_031135	1033	3	3	-	87145955-87146555,87149655-87149823,87231185-87231447
TCONS_00104216	XLOC_031157	1460	2	3	-	93654571-93655760,93656244-93656513
TCONS_00104217	XLOC_031158	331	2	3	-	93709696-93709934,93711627-93711718
TCONS_00104256	XLOC_031166	1967	2	3	-	95329396-95331243,95331968-95332086
TCONS_00104312	XLOC_031182	1901	4	3	-	96845160-96846316,96850273-96850323,96870764-96871301,96872248-96872402
TCONS_00104313	XLOC_031182	2707	4	3	-	96845160-96846316,96850273-96850323,96870764-96871301,96871452-96872412
TCONS_00104314	XLOC_031182	1616	4	3	-	96845160-96846316,96850273-96850323,96870764-96870937,96872206-96872439
TCONS_00104316	XLOC_031182	1440	3	3	-	96849577-96850323,96870764-96871301,96872248-96872402
TCONS_00104317	XLOC_031182	2375	3	3	-	96849577-96850323,96870764-96871301,96871550-96872639
TCONS_00104318	XLOC_031182	2011	3	3	-	96849577-96850323,96870764-96870937,96871550-96872639
TCONS_00104319	XLOC_031182	2524	4	3	-	96868366-96869966,96870283-96870937,96871250-96871301,96872206-96872421
TCONS_00104320	XLOC_031182	2900	3	3	-	96868366-96869966,96870283-96871301,96872225-96872504
TCONS_00104321	XLOC_031182	2919	3	3	-	96868366-96869966,96870283-96871301,96872206-96872504
TCONS_00104322	XLOC_031182	3012	3	3	-	96868366-96869966,96870283-96871301,96872248-96872639
TCONS_00104323	XLOC_031182	3710	3	3	-	96868366-96869966,96870283-96871301,96871550-96872639
TCONS_00104324	XLOC_031182	2700	4	3	-	96868366-96869966,96870283-96870937,96871250-96871301,96872248-96872639
TCONS_00104325	XLOC_031182	3808	3	3	-	96868366-96869966,96870283-96871301,96871452-96872639
TCONS_00104326	XLOC_031182	999	3	3	-	96870403-96870937,96871248-96871301,96872225-96872634
TCONS_00104327	XLOC_031182	1677	3	3	-	96870403-96870937,96871250-96871301,96871550-96872639
TCONS_00104328	XLOC_031182	1625	2	3	-	96870403-96870937,96871550-96872639
TCONS_00104329	XLOC_031183	4739	3	3	-	97383191-97383410,97383945-97384105,97384778-97389135
TCONS_00104330	XLOC_031183	4341	4	3	-	97383191-97383410,97383945-97384105,97384778-97388675,97389390-97389451
TCONS_00104331	XLOC_031184	3328	3	3	-	97391850-97392400,97392672-97393749,97393834-97395532
TCONS_00104333	XLOC_031184	1605	2	3	-	97395684-97396847,97402905-97403345
TCONS_00104407	XLOC_031196	1947	3	3	-	100803059-100803628,100805937-100807280,100808398-100808430
TCONS_00104408	XLOC_031196	1944	3	3	-	100803059-100803628,100805937-100807280,100811551-100811580
TCONS_00104593	XLOC_031219	1541	2	3	-	107303162-107303428,107303918-107305191
TCONS_00104744	XLOC_031243	4928	4	3	-	111439914-111441873,111445859-111445977,111457280-111457349,111459630-111462408
TCONS_00104897	XLOC_031263	357	2	3	-	112316952-112317056,112318142-112318393
TCONS_00104972	XLOC_031276	1509	2	3	-	114298185-114299648,114311977-114312021
TCONS_00104973	XLOC_031277	450	2	3	-	114313451-114313578,114323632-114323953
TCONS_00105016	XLOC_031287	1851	2	3	-	118456022-118457647,118463388-118463612
TCONS_00105045	XLOC_031302	867	2	3	-	122783992-122784147,122822095-122822805
TCONS_00105046	XLOC_031302	659	4	3	-	122783992-122784147,122822095-122822162,123077267-123077324,123132984-123133360
TCONS_00105058	XLOC_031305	3806	2	3	-	124455632-124459343,124461023-124461116
TCONS_00105059	XLOC_031305	3872	3	3	-	124455632-124459343,124459764-124459827,124461023-124461118
TCONS_00105060	XLOC_031305	3881	2	3	-	124455632-124459343,124460978-124461146
TCONS_00105061	XLOC_031306	662	3	3	-	124604296-124604620,124604979-124605091,124606210-124606433
TCONS_00105065	XLOC_031308	1461	2	3	-	124781770-124781798,124786207-124787638
TCONS_00105066	XLOC_031309	1181	2	3	-	124800003-124800219,124803629-124804592
TCONS_00105067	XLOC_031310	364	3	3	-	124884903-124884956,124905798-124906004,124913647-124913749
TCONS_00105068	XLOC_031310	577	3	3	-	124904909-124905170,124905798-124906004,124913647-124913754
TCONS_00105109	XLOC_031322	1113	2	3	-	126346256-126347321,126347819-126347865
TCONS_00105174	XLOC_031331	5277	2	3	-	127517178-127522426,127522989-127523016
TCONS_00105175	XLOC_031331	5536	3	3	-	127517178-127522464,127522989-127523179,127524408-127524465
TCONS_00105176	XLOC_031332	1471	3	3	-	128514424-128514660,128514925-128516046,128516254-128516365
TCONS_00105198	XLOC_031335	358	2	3	-	129511996-129512200,129514045-129514197
TCONS_00105201	XLOC_031337	3335	4	3	-	129632719-129635233,129635871-129636571,129640826-129640893,129649926-129649976
TCONS_00105202	XLOC_031337	4204	5	3	-	129632719-129635233,129635871-129636139,129636241-129636379,129642628-129643708,129649858-129650057
TCONS_00105203	XLOC_031337	5027	6	3	-	129632719-129635233,129635871-129636139,129636241-129636379,129636525-129637347,129642628-129643708,129649858-129650057
TCONS_00105204	XLOC_031337	1160	4	3	-	129635481-129636379,129636525-129636571,129640826-129640893,129649858-129650003
TCONS_00105205	XLOC_031337	2180	3	3	-	129635481-129636379,129642628-129643708,129649858-129650057
TCONS_00105206	XLOC_031337	3003	4	3	-	129635481-129636379,129636525-129637347,129642628-129643708,129649858-129650057
TCONS_00105207	XLOC_031337	1927	2	3	-	129641883-129643708,129649926-129650026
TCONS_00105208	XLOC_031337	2026	2	3	-	129641883-129643708,129649858-129650057
TCONS_00105210	XLOC_031338	920	4	3	-	129709865-129710410,129710526-129710670,129714426-129714496,129714632-129714789
TCONS_00107476	XLOC_033064	640	2	4	+	3233847-3233883,3239804-3240406
TCONS_00107520	XLOC_033069	1932	2	4	+	7000621-7001204,7002762-7004109
TCONS_00107523	XLOC_033069	5471	2	4	+	7008451-7010960,7011130-7014090
TCONS_00107524	XLOC_033069	4084	2	4	+	7008451-7009573,7011130-7014090
TCONS_00107554	XLOC_033072	3233	4	4	+	7377257-7377307,7380004-7380241,7381209-7381369,7414327-7417109
TCONS_00107555	XLOC_033072	3122	2	4	+	7381234-7381369,7414124-7417109
TCONS_00107558	XLOC_033073	3455	2	4	+	7716110-7717178,7717869-7720254
TCONS_00107589	XLOC_033081	1103	2	4	+	8630279-8630501,8639801-8640680
TCONS_00107648	XLOC_033089	2072	3	4	+	12988937-12989606,13016600-13016743,13017419-13018676
TCONS_00107649	XLOC_033089	2144	3	4	+	12988937-12989606,13016525-13016743,13017422-13018676
[truncated: 1,271 more rows]
