# Supplementary material for: The genome variation and developmental transcriptome maps reveal genetic differentiation of skeletal muscle in pigs
Source: PLoS Genet. 2021 Nov 15;17(11):e1009910. doi: 10.1371/journal.pgen.1009910 (PMC8629385; doi:10.1371/journal.pgen.1009910)
Supplement: S4 Table — (XLSX) [file pgen.1009910.s020.xlsx]

## Sheet: S4 Table
S4 Table. DEGs between adjacent phases.
Gene	Symbol	baseMean	log2FoldChange	lfcSE	stat	pvalue	padj	Comparsions
ENSSSCG00000000003	TTC38	327.908	1.3479	0.238733	5.64605	1.64e-08	1.89e-07	Fetal vs. Embryonic
ENSSSCG00000000006	PPARA	131.528	1.50496	0.234977	6.40472	1.51e-10	2.88e-09	Fetal vs. Embryonic
ENSSSCG00000000010	FBLN1	6909.36	-1.51943	0.199045	-7.63361	2.28e-14	1.03e-12	Fetal vs. Embryonic
ENSSSCG00000000020	PHF21B	12.7711	-2.33694	0.58185	-4.0164	5.91e-05	0.000280584	Fetal vs. Embryonic
ENSSSCG00000000021		5.17611	-2.44292	0.577879	-4.22739	2.36e-05	0.000124294	Fetal vs. Embryonic
ENSSSCG00000000024	PARVB	351.217	3.47136	0.365733	9.49151	2.28e-21	4.64e-19	Fetal vs. Embryonic
ENSSSCG00000000026	SULT4A1	6.08141	-4.75694	1.2996	-3.66031	0.000251914	0.00100572	Fetal vs. Embryonic
ENSSSCG00000000028		23.3058	-1.45844	0.430722	-3.38604	0.000709093	0.00250528	Fetal vs. Embryonic
ENSSSCG00000000040	SEPTIN3	203.15	-2.34484	0.283701	-8.26517	1.39e-16	1.04e-14	Fetal vs. Embryonic
ENSSSCG00000000062	CSDC2	1426.74	-2.01354	0.21647	-9.30171	1.38e-20	2.41e-18	Fetal vs. Embryonic
ENSSSCG00000000064	ACO2	10301.6	1.35225	0.204252	6.62051	3.58e-11	7.84e-10	Fetal vs. Embryonic
ENSSSCG00000000067	CHADL	30.7681	-1.00977	0.25283	-3.99388	6.5e-05	0.000305481	Fetal vs. Embryonic
ENSSSCG00000000074	MCHR1	3.08952	-1.80334	0.501643	-3.59487	0.000324553	0.00126114	Fetal vs. Embryonic
ENSSSCG00000000080	GRAP2	36.119	-1.17207	0.352423	-3.32574	0.000881856	0.00303979	Fetal vs. Embryonic
ENSSSCG00000000092	NPTXR	172.459	-1.24751	0.291841	-4.27461	1.91e-05	0.000102857	Fetal vs. Embryonic
ENSSSCG00000000103	DMC1	18.2321	-3.61132	0.609216	-5.92783	3.07e-09	4.25e-08	Fetal vs. Embryonic
ENSSSCG00000000106	KCNJ4	6.41761	-2.12211	0.48312	-4.3925	1.12e-05	6.38e-05	Fetal vs. Embryonic
ENSSSCG00000000111	BAIAP2L2	274.506	1.31295	0.225408	5.82476	5.72e-09	7.39e-08	Fetal vs. Embryonic
ENSSSCG00000000113	SLC16A8	60.1695	1.66022	0.278316	5.96524	2.44e-09	3.45e-08	Fetal vs. Embryonic
ENSSSCG00000000121	GALR3	11.1877	-1.06637	0.462264	-2.30684	0.0210637	0.0480558	Fetal vs. Embryonic
ENSSSCG00000000131	ELFN2	3.20222	-3.99385	0.779906	-5.12094	3.04e-07	2.57e-06	Fetal vs. Embryonic
ENSSSCG00000000133	TST	374.022	1.61767	0.209586	7.7184	1.18e-14	5.61e-13	Fetal vs. Embryonic
ENSSSCG00000000136	CSF2RB	113.095	1.19513	0.228947	5.22011	1.79e-07	1.61e-06	Fetal vs. Embryonic
ENSSSCG00000000146	MYH11	578.829	2.98041	0.269079	11.0763	1.63e-28	1.23e-25	Fetal vs. Embryonic
ENSSSCG00000000186	RHEBL1	67.6049	-1.21809	0.26527	-4.59188	4.39e-06	2.78e-05	Fetal vs. Embryonic
ENSSSCG00000000188	DHH	27.325	1.39198	0.278983	4.98948	6.05e-07	4.77e-06	Fetal vs. Embryonic
ENSSSCG00000000190	TUBA1B	28913.2	-1.50047	0.228528	-6.5658	5.18e-11	1.09e-09	Fetal vs. Embryonic
ENSSSCG00000000194		5641.09	-1.14954	0.445174	-2.58222	0.00981675	0.0250117	Fetal vs. Embryonic
ENSSSCG00000000198	DNAJC22	7.52751	-3.506	0.494037	-7.09662	1.28e-12	3.86e-11	Fetal vs. Embryonic
ENSSSCG00000000205	FAM186B	263.505	-1.44225	0.154802	-9.31671	1.2e-20	2.13e-18	Fetal vs. Embryonic
ENSSSCG00000000207		12.951	-1.21561	0.521314	-2.33181	0.0197106	0.0454398	Fetal vs. Embryonic
ENSSSCG00000000211	AQP5	6.23161	2.02693	0.438153	4.62608	3.73e-06	2.4e-05	Fetal vs. Embryonic
ENSSSCG00000000214	GPD1	3767.4	1.466	0.167214	8.76721	1.83e-18	2.04e-16	Fetal vs. Embryonic
ENSSSCG00000000216	ASIC1	32.0799	-1.26011	0.225749	-5.58189	2.38e-08	2.62e-07	Fetal vs. Embryonic
ENSSSCG00000000248	KRT5	9.89095	-3.377	1.1789	-2.86454	0.00417609	0.0119088	Fetal vs. Embryonic
ENSSSCG00000000253	KRT18	18.8868	2.25153	0.780728	2.88389	0.00392799	0.0112903	Fetal vs. Embryonic
ENSSSCG00000000265	ESPL1	417.796	-1.24125	0.207391	-5.9851	2.16e-09	3.11e-08	Fetal vs. Embryonic
ENSSSCG00000000332		0.995718	-3.22767	1.00147	-3.22293	0.00126885	0.00418081	Fetal vs. Embryonic
ENSSSCG00000000362	RDH5	11.9393	1.40559	0.43453	3.23475	0.0012175	0.00402998	Fetal vs. Embryonic
ENSSSCG00000000368	MMP19	296.349	1.16823	0.203681	5.73557	9.72e-09	1.18e-07	Fetal vs. Embryonic
ENSSSCG00000000413	MYO1A	73.538	-1.97163	0.299204	-6.58957	4.41e-11	9.49e-10	Fetal vs. Embryonic
ENSSSCG00000000415	SDR9C7	8.32553	-1.57541	0.439027	-3.58841	0.000332696	0.0012903	Fetal vs. Embryonic
ENSSSCG00000000418	TAC3	72.7587	-4.05996	0.433389	-9.36793	7.4e-21	1.4e-18	Fetal vs. Embryonic
ENSSSCG00000000437	ARHGAP9	81.6323	-1.46838	0.177233	-8.28499	1.18e-16	8.86e-15	Fetal vs. Embryonic
ENSSSCG00000000478	GRIP1	227.78	-1.83147	0.305674	-5.99158	2.08e-09	3e-08	Fetal vs. Embryonic
ENSSSCG00000000499	BEST3	620.991	1.19916	0.273993	4.37662	1.21e-05	6.81e-05	Fetal vs. Embryonic
ENSSSCG00000000504	PTPRB	1269.61	1.48856	0.193132	7.70747	1.28e-14	6.06e-13	Fetal vs. Embryonic
ENSSSCG00000000515	TRHDE	52.5792	-1.88982	0.433114	-4.36333	1.28e-05	7.18e-05	Fetal vs. Embryonic
ENSSSCG00000000516	KCNC2	70.9621	-1.75237	0.271562	-6.45294	1.1e-10	2.15e-09	Fetal vs. Embryonic
ENSSSCG00000000517	CAPS2	9.06856	-1.0733	0.312737	-3.43195	0.000599267	0.0021614	Fetal vs. Embryonic
ENSSSCG00000000521	PHLDA1	431.778	-1.25942	0.230374	-5.46686	4.58e-08	4.69e-07	Fetal vs. Embryonic
ENSSSCG00000000527	SYT10	4.19781	-1.62074	0.638736	-2.53741	0.0111675	0.0279581	Fetal vs. Embryonic
ENSSSCG00000000540	OVCH1	3.77216	-1.24306	0.485165	-2.56214	0.010403	0.0262836	Fetal vs. Embryonic
ENSSSCG00000000541	FAR2	610.78	-1.06039	0.209216	-5.06838	4.01e-07	3.3e-06	Fetal vs. Embryonic
ENSSSCG00000000555	ITPR2	394.71	1.26629	0.206573	6.12999	8.79e-10	1.38e-08	Fetal vs. Embryonic
ENSSSCG00000000573	KCNJ8	944.864	1.09185	0.169822	6.42935	1.28e-10	2.48e-09	Fetal vs. Embryonic
ENSSSCG00000000576		13070.9	-1.24733	0.133769	-9.3245	1.12e-20	2.02e-18	Fetal vs. Embryonic
ENSSSCG00000000585	SLCO1C1	1.64472	2.47087	0.79231	3.11856	0.00181737	0.00575221	Fetal vs. Embryonic
ENSSSCG00000000607	ART4	68.0285	3.51517	0.321491	10.934	7.93e-28	5.02e-25	Fetal vs. Embryonic
ENSSSCG00000000623	BCL2L14	27.4595	-2.35381	0.415341	-5.66719	1.45e-08	1.69e-07	Fetal vs. Embryonic
ENSSSCG00000000633	YBX3	36742.6	1.25342	0.229983	5.45008	5.03e-08	5.11e-07	Fetal vs. Embryonic
ENSSSCG00000000634	STYK1	4.39485	-1.11619	0.382604	-2.91735	0.00353023	0.0102754	Fetal vs. Embryonic
ENSSSCG00000000636		4.13091	1.53458	0.462748	3.31624	0.000912374	0.00313166	Fetal vs. Embryonic
ENSSSCG00000000647	OLR1	9.56965	2.28176	0.41966	5.43716	5.41e-08	5.45e-07	Fetal vs. Embryonic
ENSSSCG00000000651	CLEC12B	8.15684	2.17092	0.333645	6.50667	7.68e-11	1.56e-09	Fetal vs. Embryonic
ENSSSCG00000000656	CLEC2B	50.0141	1.33495	0.215795	6.18618	6.16e-10	1.01e-08	Fetal vs. Embryonic
ENSSSCG00000000657		412.43	2.32755	0.28439	8.18437	2.74e-16	1.91e-14	Fetal vs. Embryonic
ENSSSCG00000000660	A2M	25.0809	1.72935	0.388284	4.45383	8.44e-06	4.96e-05	Fetal vs. Embryonic
ENSSSCG00000000663	KLRG1	3.31222	2.28821	0.505503	4.52661	5.99e-06	3.65e-05	Fetal vs. Embryonic
ENSSSCG00000000672	CLSTN3	2044.92	-1.57398	0.175007	-8.99379	2.39e-19	3.06e-17	Fetal vs. Embryonic
ENSSSCG00000000680	GPR162	149.432	-2.57316	0.285153	-9.0238	1.82e-19	2.41e-17	Fetal vs. Embryonic
ENSSSCG00000000683	CDCA3	645.506	-1.04742	0.174031	-6.01857	1.76e-09	2.6e-08	Fetal vs. Embryonic
ENSSSCG00000000688	LAG3	57.363	-2.78832	0.318974	-8.74155	2.3e-18	2.46e-16	Fetal vs. Embryonic
ENSSSCG00000000692	PIANP	87.6725	-4.87434	0.646774	-7.53639	4.83e-14	2.02e-12	Fetal vs. Embryonic
ENSSSCG00000000694	GAPDH	180531	1.1076	0.165503	6.69234	2.2e-11	5.01e-10	Fetal vs. Embryonic
ENSSSCG00000000741	NRIP2	30.9498	2.59328	0.322662	8.03714	9.2e-16	5.71e-14	Fetal vs. Embryonic
ENSSSCG00000000749	SLC6A12	479.068	2.14063	0.437394	4.89405	9.88e-07	7.4e-06	Fetal vs. Embryonic
ENSSSCG00000000759	WNT5B	181.208	1.32722	0.261869	5.06827	4.01e-07	3.3e-06	Fetal vs. Embryonic
ENSSSCG00000000770	MICAL3	943.576	1.1623	0.240081	4.84127	1.29e-06	9.35e-06	Fetal vs. Embryonic
ENSSSCG00000000781	ABCD2	4.95113	1.14004	0.426154	2.67517	0.00746907	0.0197416	Fetal vs. Embryonic
ENSSSCG00000000789	CNTN1	97.7465	-1.16458	0.393093	-2.96261	0.00305043	0.00904273	Fetal vs. Embryonic
ENSSSCG00000000856	PAH	10.9041	-1.11598	0.414112	-2.69488	0.00704138	0.0188151	Fetal vs. Embryonic
ENSSSCG00000000867	SPIC	20.164	1.06926	0.355064	3.01145	0.00260001	0.00787943	Fetal vs. Embryonic
ENSSSCG00000000910	CRADD	1285.98	1.17669	0.172911	6.80519	1.01e-11	2.5e-10	Fetal vs. Embryonic
ENSSSCG00000000936	SLC6A15	68.5712	-1.16688	0.279686	-4.17212	3.02e-05	0.000154677	Fetal vs. Embryonic
ENSSSCG00000000943	OTOGL	3.53353	-1.29617	0.46742	-2.77303	0.00555362	0.0152927	Fetal vs. Embryonic
ENSSSCG00000000948	SYT1	169.073	-1.85587	0.296017	-6.26947	3.62e-10	6.33e-09	Fetal vs. Embryonic
ENSSSCG00000000950	E2F7	380.081	-1.065	0.18416	-5.783	7.34e-09	9.21e-08	Fetal vs. Embryonic
ENSSSCG00000000975	PANX2	63.222	-1.95634	0.27585	-7.09206	1.32e-12	3.96e-11	Fetal vs. Embryonic
ENSSSCG00000000982	TTLL8	52.0376	-4.19124	0.590595	-7.09664	1.28e-12	3.86e-11	Fetal vs. Embryonic
ENSSSCG00000000983		30.7227	-2.77412	0.434013	-6.3918	1.64e-10	3.09e-09	Fetal vs. Embryonic
ENSSSCG00000000997	PPP1R3G	557.61	2.20294	0.264858	8.31743	8.99e-17	6.89e-15	Fetal vs. Embryonic
ENSSSCG00000001036	TFAP2A	16.5551	1.07272	0.388097	2.76405	0.00570883	0.0156554	Fetal vs. Embryonic
ENSSSCG00000001065	ATXN1	144.541	1.35772	0.209129	6.49225	8.46e-11	1.69e-09	Fetal vs. Embryonic
ENSSSCG00000001076	RNF144B	876.633	1.18526	0.197458	6.00258	1.94e-09	2.84e-08	Fetal vs. Embryonic
ENSSSCG00000001097	RIPOR2	720.403	1.23354	0.158939	7.76108	8.42e-15	4.15e-13	Fetal vs. Embryonic
ENSSSCG00000001099	CMAH	11.6883	2.81197	0.465079	6.04623	1.48e-09	2.22e-08	Fetal vs. Embryonic
ENSSSCG00000001229		3952.57	2.45898	0.30642	8.02488	1.02e-15	6.21e-14	Fetal vs. Embryonic
ENSSSCG00000001341		2042.33	1.00402	0.156819	6.40241	1.53e-10	2.91e-09	Fetal vs. Embryonic
ENSSSCG00000001393		1.43115	-1.87167	0.778566	-2.404	0.0162169	0.0384994	Fetal vs. Embryonic
ENSSSCG00000001395		6.97393	1.24433	0.382856	3.25012	0.00115358	0.00384989	Fetal vs. Embryonic
ENSSSCG00000001401	ATP6V1G2-DDX39B	60.4102	-1.23217	0.230046	-5.35622	8.5e-08	8.11e-07	Fetal vs. Embryonic
ENSSSCG00000001422	C2	9.23723	2.45459	0.529542	4.63531	3.56e-06	2.31e-05	Fetal vs. Embryonic
ENSSSCG00000001427	C4A	583.418	1.51708	0.241885	6.27192	3.57e-10	6.24e-09	Fetal vs. Embryonic
ENSSSCG00000001440	NOTCH4	1076.55	1.3227	0.199967	6.61462	3.73e-11	8.11e-10	Fetal vs. Embryonic
ENSSSCG00000001453	HLA-DRA	1222.21	2.23602	0.436467	5.12301	3.01e-07	2.54e-06	Fetal vs. Embryonic
ENSSSCG00000001455		219.255	1.95219	0.469174	4.1609	3.17e-05	0.000161172	Fetal vs. Embryonic
ENSSSCG00000001456		1059.02	1.41166	0.273233	5.16651	2.39e-07	2.09e-06	Fetal vs. Embryonic
ENSSSCG00000001457	SLA-DQB1	663.078	1.6578	0.280818	5.90346	3.56e-09	4.83e-08	Fetal vs. Embryonic
ENSSSCG00000001463	PSMB9	63.7996	1.60867	0.2539	6.33584	2.36e-10	4.32e-09	Fetal vs. Embryonic
ENSSSCG00000001469	SLA-DMB	178.651	1.10243	0.190922	5.77425	7.73e-09	9.6e-08	Fetal vs. Embryonic
ENSSSCG00000001470	SLA-DMA	256.479	1.74593	0.279216	6.25295	4.03e-10	6.95e-09	Fetal vs. Embryonic
ENSSSCG00000001472	SLA-DOA	50.3458	1.74428	0.407339	4.28213	1.85e-05	9.97e-05	Fetal vs. Embryonic
ENSSSCG00000001480	GFRAL	9.71057	-2.45736	0.489089	-5.02437	5.05e-07	4.06e-06	Fetal vs. Embryonic
ENSSSCG00000001483	FAM83B	5.52201	-1.96392	0.550761	-3.56582	0.00036272	0.00139208	Fetal vs. Embryonic
ENSSSCG00000001484	TINAG	1.31406	2.84649	1.04163	2.73274	0.00628102	0.0170261	Fetal vs. Embryonic
ENSSSCG00000001485	MLIP	3201.65	2.16967	0.348548	6.22489	4.82e-10	8.1e-09	Fetal vs. Embryonic
ENSSSCG00000001486	LRRC1	217.273	-1.11423	0.136476	-8.1643	3.23e-16	2.2e-14	Fetal vs. Embryonic
ENSSSCG00000001490	KHDRBS2	23.5649	-2.12284	0.353368	-6.00745	1.88e-09	2.76e-08	Fetal vs. Embryonic
ENSSSCG00000001493	PRIM2	321.278	-1.0265	0.157675	-6.51022	7.5e-11	1.52e-09	Fetal vs. Embryonic
ENSSSCG00000001517		264.913	1.39852	0.217286	6.4363	1.22e-10	2.38e-09	Fetal vs. Embryonic
ENSSSCG00000001535	TCP11	9.11517	-1.98582	0.444751	-4.46501	8.01e-06	4.73e-05	Fetal vs. Embryonic
ENSSSCG00000001549	FKBP5	651.661	-1.02663	0.299081	-3.43261	0.000597791	0.00215684	Fetal vs. Embryonic
ENSSSCG00000001550	ARMC12	8.24265	-1.93883	0.674055	-2.87637	0.00402275	0.0115349	Fetal vs. Embryonic
ENSSSCG00000001555	SLC26A8	6.70997	-2.26442	0.375895	-6.02409	1.7e-09	2.52e-08	Fetal vs. Embryonic
ENSSSCG00000001567	CPNE5	99.5268	-1.05006	0.209613	-5.00952	5.46e-07	4.36e-06	Fetal vs. Embryonic
ENSSSCG00000001570	PI16	398.317	2.43821	0.492243	4.95326	7.3e-07	5.63e-06	Fetal vs. Embryonic
ENSSSCG00000001597	LRFN2	24.915	-1.45828	0.306111	-4.76388	1.9e-06	1.32e-05	Fetal vs. Embryonic
ENSSSCG00000001620	MDFI	1133.7	-1.98735	0.222727	-8.9228	4.55e-19	5.58e-17	Fetal vs. Embryonic
ENSSSCG00000001621	TFEB	1104.45	1.89582	0.24809	7.64164	2.14e-14	9.69e-13	Fetal vs. Embryonic
ENSSSCG00000001660	PTK7	3749.32	-1.44201	0.182456	-7.9033	2.72e-15	1.53e-13	Fetal vs. Embryonic
ENSSSCG00000001682	DLK2	489.677	-2.81871	0.281167	-10.025	1.18e-23	3.99e-21	Fetal vs. Embryonic
ENSSSCG00000001695	VEGFA	4067.64	2.02936	0.224388	9.04394	1.51e-19	2.04e-17	Fetal vs. Embryonic
ENSSSCG00000001698	CAPN11	17.1664	-1.7088	0.412844	-4.1391	3.49e-05	0.000175425	Fetal vs. Embryonic
ENSSSCG00000001716	RCAN2	433.971	1.56915	0.270334	5.80451	6.46e-09	8.2e-08	Fetal vs. Embryonic
ENSSSCG00000001725	ADGRF5	2907.53	1.26699	0.172837	7.33055	2.29e-13	8.31e-12	Fetal vs. Embryonic
ENSSSCG00000001746	PKHD1	25.6498	1.66979	0.30467	5.48065	4.24e-08	4.37e-07	Fetal vs. Embryonic
ENSSSCG00000001762	CIB2	168.182	-1.44711	0.191533	-7.55537	4.18e-14	1.77e-12	Fetal vs. Embryonic
ENSSSCG00000001764	SH2D7	342.507	-1.58822	0.213234	-7.44822	9.46e-14	3.72e-12	Fetal vs. Embryonic
ENSSSCG00000001765	ADAMTS7	1766.61	-1.04528	0.184939	-5.65204	1.59e-08	1.83e-07	Fetal vs. Embryonic
ENSSSCG00000001775	MINAR1	9.33591	-1.24171	0.507293	-2.44771	0.0143765	0.0347499	Fetal vs. Embryonic
ENSSSCG00000001786	CFAP161	25.6338	-1.44576	0.30924	-4.6752	2.94e-06	1.94e-05	Fetal vs. Embryonic
ENSSSCG00000001787	IL16	106.782	1.13889	0.164443	6.92571	4.34e-12	1.16e-10	Fetal vs. Embryonic
ENSSSCG00000001788	STARD5	124.888	-1.08139	0.248167	-4.35749	1.32e-05	7.34e-05	Fetal vs. Embryonic
ENSSSCG00000001795	SH3GL3	239.838	-1.41109	0.195965	-7.20076	5.99e-13	1.98e-11	Fetal vs. Embryonic
ENSSSCG00000001798	BNC1	31.9033	-2.86995	0.683182	-4.20085	2.66e-05	0.000137972	Fetal vs. Embryonic
ENSSSCG00000001823	UROC1	9.44946	-1.24115	0.362487	-3.42399	0.000617085	0.00221973	Fetal vs. Embryonic
ENSSSCG00000001826	CFAP100	31.7031	-3.49537	0.51833	-6.74351	1.55e-11	3.65e-10	Fetal vs. Embryonic
ENSSSCG00000001841	RHCG	188.837	1.65279	0.329652	5.01375	5.34e-07	4.28e-06	Fetal vs. Embryonic
ENSSSCG00000001844	PLIN1	70.9855	5.83346	0.524518	11.1216	9.85e-29	7.67e-26	Fetal vs. Embryonic
ENSSSCG00000001909	STRA6	410.493	-5.42985	0.437031	-12.4244	1.93e-35	6.5e-32	Fetal vs. Embryonic
ENSSSCG00000001920	HCN4	5.43592	-2.95968	0.489995	-6.04023	1.54e-09	2.29e-08	Fetal vs. Embryonic
ENSSSCG00000001938	SSTR1	7.207	-3.00458	0.738755	-4.06708	4.76e-05	0.000231298	Fetal vs. Embryonic
ENSSSCG00000001952	NFKBIA	1434.26	1.12897	0.14839	7.60818	2.78e-14	1.23e-12	Fetal vs. Embryonic
ENSSSCG00000001988	ADCY4	442.115	1.14391	0.1658	6.89937	5.22e-12	1.37e-10	Fetal vs. Embryonic
ENSSSCG00000001989	CIDEB	3.30962	1.4647	0.522185	2.80495	0.00503251	0.0140385	Fetal vs. Embryonic
ENSSSCG00000001993	TGM1	13.1129	-2.70084	0.481088	-5.61402	1.98e-08	2.22e-07	Fetal vs. Embryonic
ENSSSCG00000002029	MYH7	43151.3	1.05651	0.214725	4.92029	8.64e-07	6.57e-06	Fetal vs. Embryonic
ENSSSCG00000002140	KLHL33	1121.67	5.8912	0.572604	10.2884	7.95e-25	3.03e-22	Fetal vs. Embryonic
ENSSSCG00000002262	SV2B	2.75035	-2.02819	0.735126	-2.75896	0.00579851	0.0158819	Fetal vs. Embryonic
ENSSSCG00000002277	SPTB	17017.5	1.58569	0.236307	6.7103	1.94e-11	4.49e-10	Fetal vs. Embryonic
ENSSSCG00000002279	GPX2	82.2187	4.78285	0.592416	8.07347	6.83e-16	4.36e-14	Fetal vs. Embryonic
ENSSSCG00000002290	PLEK2	46.1166	-1.32781	0.214315	-6.19561	5.81e-10	9.58e-09	Fetal vs. Embryonic
ENSSSCG00000002297	RDH12	26.9057	-1.14081	0.319981	-3.56525	0.000363516	0.00139487	Fetal vs. Embryonic
ENSSSCG00000002333	DPF3	96.447	2.20992	0.241011	9.16939	4.76e-20	7.1e-18	Fetal vs. Embryonic
ENSSSCG00000002341	PAPLN	414.448	1.12821	0.240191	4.69714	2.64e-06	1.76e-05	Fetal vs. Embryonic
ENSSSCG00000002375	RPS6KL1	96.0956	-1.54312	0.224461	-6.87478	6.21e-12	1.6e-10	Fetal vs. Embryonic
ENSSSCG00000002383	FOS	2520.05	2.6783	0.477713	5.60652	2.06e-08	2.3e-07	Fetal vs. Embryonic
ENSSSCG00000002388	ESRRB	408.604	1.40615	0.186815	7.52699	5.19e-14	2.16e-12	Fetal vs. Embryonic
ENSSSCG00000002398	TMEM63C	5.52362	-2.0282	0.547801	-3.70243	0.000213541	0.000869675	Fetal vs. Embryonic
ENSSSCG00000002412	STON2	289.618	2.66927	0.247686	10.7768	4.43e-27	2.36e-24	Fetal vs. Embryonic
ENSSSCG00000002427	EML5	12.0422	1.42551	0.332173	4.29147	1.77e-05	9.61e-05	Fetal vs. Embryonic
ENSSSCG00000002438		11.3957	1.09477	0.360053	3.04059	0.00236118	0.00724569	Fetal vs. Embryonic
ENSSSCG00000002440	CCDC88C	624.876	1.01955	0.165222	6.17077	6.8e-10	1.1e-08	Fetal vs. Embryonic
ENSSSCG00000002443	TC2N	24.8243	1.61417	0.494979	3.26109	0.00110986	0.00372179	Fetal vs. Embryonic
ENSSSCG00000002456	CHGA	60.7363	-2.48783	0.468887	-5.30581	1.12e-07	1.05e-06	Fetal vs. Embryonic
ENSSSCG00000002464		225.318	1.82166	0.236472	7.7035	1.32e-14	6.22e-13	Fetal vs. Embryonic
ENSSSCG00000002467	ASB2	2410.32	1.94974	0.193461	10.0782	6.9e-24	2.37e-21	Fetal vs. Embryonic
ENSSSCG00000002481	SERPINA5	3.00573	-2.27865	0.936068	-2.43428	0.0149216	0.0358915	Fetal vs. Embryonic
ENSSSCG00000002504	AK7	10.552	-1.23929	0.456376	-2.7155	0.00661761	0.0178144	Fetal vs. Embryonic
ENSSSCG00000002507	BCL11B	12.8665	-5.22922	0.715268	-7.31086	2.65e-13	9.44e-12	Fetal vs. Embryonic
ENSSSCG00000002510	CYP46A1	25.7089	-2.64382	0.354157	-7.46511	8.32e-14	3.3e-12	Fetal vs. Embryonic
ENSSSCG00000002515	SLC25A47	56.7885	-1.20904	0.291819	-4.1431	3.43e-05	0.000172779	Fetal vs. Embryonic
ENSSSCG00000002627	GSTA4	1637.14	-1.08279	0.147784	-7.32689	2.36e-13	8.53e-12	Fetal vs. Embryonic
ENSSSCG00000002637		78.467	-2.45358	0.312934	-7.84057	4.48e-15	2.38e-13	Fetal vs. Embryonic
ENSSSCG00000002653		33.9004	-1.39064	0.226144	-6.14935	7.78e-10	1.25e-08	Fetal vs. Embryonic
ENSSSCG00000002654	FBXO31	2227.52	1.01629	0.181854	5.5885	2.29e-08	2.53e-07	Fetal vs. Embryonic
ENSSSCG00000002657		0.767829	2.28417	0.89963	2.53901	0.0111167	0.0278586	Fetal vs. Embryonic
ENSSSCG00000002658	FOXL1	3.1473	1.91988	0.584979	3.28196	0.00103088	0.00348639	Fetal vs. Embryonic
ENSSSCG00000002696	VAT1L	259.423	-1.07191	0.27595	-3.88444	0.000102565	0.000455692	Fetal vs. Embryonic
ENSSSCG00000002709		720.361	-1.02096	0.312581	-3.26624	0.00108987	0.00366324	Fetal vs. Embryonic
ENSSSCG00000002747	PMFBP1	40.8782	-2.13603	0.346738	-6.16036	7.26e-10	1.17e-08	Fetal vs. Embryonic
ENSSSCG00000002764	SMPD3	81.5714	-1.00284	0.160701	-6.24038	4.37e-10	7.46e-09	Fetal vs. Embryonic
ENSSSCG00000002768	CENPT	700.401	-1.04428	0.190305	-5.48742	4.08e-08	4.22e-07	Fetal vs. Embryonic
ENSSSCG00000002779	LRRC36	93.0565	1.67081	0.250206	6.67775	2.43e-11	5.48e-10	Fetal vs. Embryonic
ENSSSCG00000002781	KCTD19	20.1416	1.05446	0.328199	3.21287	0.00131416	0.00430907	Fetal vs. Embryonic
ENSSSCG00000002788	EXOC3L1	156.587	1.21334	0.200647	6.04713	1.47e-09	2.21e-08	Fetal vs. Embryonic
ENSSSCG00000002792	HSF4	65.4016	2.26675	0.320286	7.07728	1.47e-12	4.35e-11	Fetal vs. Embryonic
ENSSSCG00000002795	CDH11	3734.41	-1.34064	0.22151	-6.05227	1.43e-09	2.16e-08	Fetal vs. Embryonic
ENSSSCG00000002803	CCDC113	4.6749	-1.71952	0.529449	-3.24776	0.00116317	0.00387642	Fetal vs. Embryonic
ENSSSCG00000002811		5.57644	1.62234	0.398353	4.07261	4.65e-05	0.00022663	Fetal vs. Embryonic
ENSSSCG00000002814	ADGRG3	1.55178	3.59918	1.08183	3.32693	0.000878084	0.00302782	Fetal vs. Embryonic
ENSSSCG00000002815	ADGRG1	750.975	1.69884	0.242692	6.99998	2.56e-12	7.2e-11	Fetal vs. Embryonic
ENSSSCG00000002818	PLLP	138.827	1.56081	0.284811	5.48016	4.25e-08	4.38e-07	Fetal vs. Embryonic
ENSSSCG00000002830	IRX6	10.7476	-1.50445	0.441924	-3.40431	0.00066332	0.00236388	Fetal vs. Embryonic
ENSSSCG00000002835	TOX3	166.535	-2.38299	0.279907	-8.51351	1.69e-17	1.52e-15	Fetal vs. Embryonic
ENSSSCG00000002844	PHKB	2481.34	1.05014	0.213459	4.91964	8.67e-07	6.59e-06	Fetal vs. Embryonic
ENSSSCG00000002847	GPT2	310.343	-2.0745	0.223308	-9.28985	1.55e-20	2.65e-18	Fetal vs. Embryonic
ENSSSCG00000002852	PLEKHF1	351.884	2.44395	0.263406	9.27827	1.72e-20	2.91e-18	Fetal vs. Embryonic
ENSSSCG00000002882	KRTDAP	1.25587	-2.6901	1.07848	-2.49434	0.0126193	0.0310818	Fetal vs. Embryonic
ENSSSCG00000002887	MAG	44.7873	2.23155	0.344328	6.4809	9.12e-11	1.82e-09	Fetal vs. Embryonic
ENSSSCG00000002893	CD22	20.7644	1.29267	0.293779	4.40013	1.08e-05	6.18e-05	Fetal vs. Embryonic
ENSSSCG00000002898	LIN37	51.1732	2.5349	0.362108	7.00041	2.55e-12	7.18e-11	Fetal vs. Embryonic
ENSSSCG00000002915	KIRREL2	50.5327	1.20353	0.233237	5.16011	2.47e-07	2.14e-06	Fetal vs. Embryonic
ENSSSCG00000002916	APLP1	861.632	-1.64292	0.224347	-7.3231	2.42e-13	8.74e-12	Fetal vs. Embryonic
ENSSSCG00000002921	CLIP3	2439.2	-1.0025	0.147395	-6.80142	1.04e-11	2.55e-10	Fetal vs. Embryonic
ENSSSCG00000002980		156.95	-1.43418	0.329473	-4.35297	1.34e-05	7.47e-05	Fetal vs. Embryonic
ENSSSCG00000002997		42.6615	-1.06688	0.250328	-4.26193	2.03e-05	0.000108353	Fetal vs. Embryonic
ENSSSCG00000003006	CYP2B22	34.3181	1.99651	0.415689	4.8029	1.56e-06	1.11e-05	Fetal vs. Embryonic
ENSSSCG00000003022	TMEM145	78.3204	1.04292	0.269248	3.87347	0.000107297	0.000473537	Fetal vs. Embryonic
ENSSSCG00000003069	KCNN4	9.12116	-1.4916	0.341954	-4.36198	1.29e-05	7.22e-05	Fetal vs. Embryonic
ENSSSCG00000003080		3.36022	2.22912	0.737693	3.02175	0.00251321	0.00765307	Fetal vs. Embryonic
ENSSSCG00000003081	CEACAM16	175.162	3.83506	0.391715	9.79042	1.24e-22	3.48e-20	Fetal vs. Embryonic
ENSSSCG00000003092	FOXA3	29.0048	1.77829	0.341994	5.19976	2e-07	1.77e-06	Fetal vs. Embryonic
ENSSSCG00000003102		25.1474	-1.34745	0.288815	-4.66544	3.08e-06	2.02e-05	Fetal vs. Embryonic
ENSSSCG00000003113	C5AR2	1.25142	2.32761	0.937353	2.48317	0.0130218	0.0318944	Fetal vs. Embryonic
ENSSSCG00000003133	GRIN2D	107.259	-1.73885	0.290803	-5.97946	2.24e-09	3.2e-08	Fetal vs. Embryonic
ENSSSCG00000003142	IZUMO1	20.9291	1.00153	0.313964	3.18994	0.00142303	0.00462783	Fetal vs. Embryonic
ENSSSCG00000003148	DBP	236.87	1.66784	0.22282	7.48511	7.15e-14	2.89e-12	Fetal vs. Embryonic
ENSSSCG00000003156	HRC	6830.87	1.30634	0.149134	8.75953	1.96e-18	2.16e-16	Fetal vs. Embryonic
ENSSSCG00000003159	KCNA7	219.884	1.8881	0.282904	6.674	2.49e-11	5.6e-10	Fetal vs. Embryonic
ENSSSCG00000003160	NTF4	101.912	1.69458	0.328632	5.15647	2.52e-07	2.18e-06	Fetal vs. Embryonic
ENSSSCG00000003161	PRRG2	50.5412	1.48723	0.193499	7.68599	1.52e-14	7.06e-13	Fetal vs. Embryonic
ENSSSCG00000003183	RRAS	2418.45	1.24824	0.197149	6.33148	2.43e-10	4.42e-09	Fetal vs. Embryonic
ENSSSCG00000003218	MYBPC2	4343.34	4.99002	0.502242	9.93549	2.92e-23	8.95e-21	Fetal vs. Embryonic
ENSSSCG00000003227		14.9	-2.53958	0.665208	-3.81772	0.000134689	0.000578818	Fetal vs. Embryonic
ENSSSCG00000003230		22.7372	2.089	0.40775	5.12324	3e-07	2.54e-06	Fetal vs. Embryonic
ENSSSCG00000003257	CACNG6	650.524	1.00131	0.139629	7.17122	7.43e-13	2.39e-11	Fetal vs. Embryonic
ENSSSCG00000003266	TMC4	5.7368	-2.51311	0.488702	-5.14243	2.71e-07	2.32e-06	Fetal vs. Embryonic
ENSSSCG00000003286		1.8897	-3.56035	1.22712	-2.90139	0.00371513	0.0107288	Fetal vs. Embryonic
ENSSSCG00000003318	GALP	5.62501	-1.94944	0.605991	-3.21694	0.00129566	0.00425601	Fetal vs. Embryonic
ENSSSCG00000003325		9.72843	-1.94859	0.70453	-2.76581	0.00567824	0.0155884	Fetal vs. Embryonic
ENSSSCG00000003346		10.691	2.45734	0.456876	5.37856	7.51e-08	7.28e-07	Fetal vs. Embryonic
ENSSSCG00000003366	CHD5	50.8984	1.06604	0.460196	2.31648	0.020532	0.0470228	Fetal vs. Embryonic
ENSSSCG00000003368	RNF207	1638.97	2.14849	0.344645	6.23392	4.55e-10	7.74e-09	Fetal vs. Embryonic
ENSSSCG00000003371	GPR153	365.893	-1.54353	0.214289	-7.20301	5.89e-13	1.95e-11	Fetal vs. Embryonic
ENSSSCG00000003377	ACOT7	348.482	-1.88967	0.240222	-7.86634	3.65e-15	1.99e-13	Fetal vs. Embryonic
ENSSSCG00000003382	TAS1R1	63.2793	-1.21284	0.183474	-6.61042	3.83e-11	8.32e-10	Fetal vs. Embryonic
ENSSSCG00000003388	SLC45A1	1.54803	-3.68464	1.42422	-2.58713	0.00967778	0.0247059	Fetal vs. Embryonic
ENSSSCG00000003414	ANGPTL7	15.5869	1.92078	0.321843	5.96805	2.4e-09	3.4e-08	Fetal vs. Embryonic
ENSSSCG00000003417	DISP3	2.10824	-2.74034	0.850933	-3.2204	0.00128012	0.00421316	Fetal vs. Embryonic
ENSSSCG00000003419	MAD2L2	452.091	-1.13561	0.181698	-6.24998	4.11e-10	7.07e-09	Fetal vs. Embryonic
ENSSSCG00000003423	DRAXIN	65.4109	-1.01043	0.38716	-2.60986	0.00905783	0.0233615	Fetal vs. Embryonic
ENSSSCG00000003449	LRRC38	331.7	1.77025	0.260067	6.80689	9.97e-12	2.47e-10	Fetal vs. Embryonic
ENSSSCG00000003455	FHAD1	136.9	-1.26064	0.169242	-7.44873	9.42e-14	3.71e-12	Fetal vs. Embryonic
ENSSSCG00000003473	CPLANE2	105.908	-1.00566	0.227046	-4.42935	9.45e-06	5.48e-05	Fetal vs. Embryonic
ENSSSCG00000003498	UBXN10	9.51314	-2.96942	0.511402	-5.80642	6.38e-09	8.13e-08	Fetal vs. Embryonic
ENSSSCG00000003508	KIF17	216.312	-1.10353	0.152857	-7.21935	5.22e-13	1.74e-11	Fetal vs. Embryonic
ENSSSCG00000003509	SH2D5	34.48	-1.83909	0.285721	-6.43666	1.22e-10	2.38e-09	Fetal vs. Embryonic
ENSSSCG00000003521		116.135	2.40351	0.210506	11.4177	3.41e-30	3.45e-27	Fetal vs. Embryonic
ENSSSCG00000003547	NCMAP	8.85833	3.82792	0.635642	6.02213	1.72e-09	2.55e-08	Fetal vs. Embryonic
ENSSSCG00000003551	PAQR7	93.6686	-1.04178	0.213274	-4.88472	1.04e-06	7.72e-06	Fetal vs. Embryonic
ENSSSCG00000003576	GPR3	6.92924	-2.20294	0.37103	-5.93736	2.9e-09	4.02e-08	Fetal vs. Embryonic
ENSSSCG00000003582	SMPDL3B	74.8816	1.18433	0.235499	5.02903	4.93e-07	3.97e-06	Fetal vs. Embryonic
ENSSSCG00000003590	PTPRU	275.379	-1.9817	0.2907	-6.817	9.3e-12	2.32e-10	Fetal vs. Embryonic
ENSSSCG00000003592	SDC3	3158.47	-1.30963	0.197659	-6.6257	3.46e-11	7.6e-10	Fetal vs. Embryonic
ENSSSCG00000003600	TINAGL1	432.99	1.07431	0.170339	6.30688	2.85e-10	5.1e-09	Fetal vs. Embryonic
ENSSSCG00000003604	ADGRB2	769.714	-1.38768	0.211405	-6.5641	5.23e-11	1.1e-09	Fetal vs. Embryonic
ENSSSCG00000003606	SPOCD1	1.2407	-2.90839	0.734913	-3.95746	7.58e-05	0.000348716	Fetal vs. Embryonic
ENSSSCG00000003608	LCK	10.9196	1.15893	0.377368	3.07109	0.00213276	0.00661192	Fetal vs. Embryonic
ENSSSCG00000003616	FAM167B	85.0019	2.4635	0.381727	6.45356	1.09e-10	2.14e-09	Fetal vs. Embryonic
ENSSSCG00000003622		7.86121	-1.76064	0.464775	-3.78816	0.000151766	0.00064414	Fetal vs. Embryonic
ENSSSCG00000003623	C1orf94	1.38305	-3.52237	1.07962	-3.26261	0.00110392	0.00370308	Fetal vs. Embryonic
ENSSSCG00000003633	TEKT2	5.35836	-1.13736	0.449026	-2.53296	0.0113104	0.0282633	Fetal vs. Embryonic
ENSSSCG00000003644	FHL3	3366.97	1.00889	0.324174	3.11217	0.00185715	0.00585523	Fetal vs. Embryonic
ENSSSCG00000003662	NT5C1A	32.1523	2.72284	0.415816	6.54817	5.82e-11	1.22e-09	Fetal vs. Embryonic
ENSSSCG00000003669	MFSD2A	86.0438	-2.1646	0.534458	-4.05008	5.12e-05	0.000246983	Fetal vs. Embryonic
ENSSSCG00000003690	DLGAP1	41.4788	-1.49764	0.377614	-3.96606	7.31e-05	0.000338369	Fetal vs. Embryonic
ENSSSCG00000003697	NDC80	359.759	-1.05917	0.210663	-5.02779	4.96e-07	3.99e-06	Fetal vs. Embryonic
ENSSSCG00000003699	GREB1L	229.711	1.64471	0.246267	6.67858	2.41e-11	5.46e-10	Fetal vs. Embryonic
ENSSSCG00000003702	GATA6	125.683	1.65708	0.198293	8.35673	6.45e-17	5.1e-15	Fetal vs. Embryonic
ENSSSCG00000003709	LAMA3	585.805	2.40404	0.31418	7.65179	1.98e-14	9.04e-13	Fetal vs. Embryonic
ENSSSCG00000003722	CDH2	539.229	-3.00019	0.365557	-8.20717	2.26e-16	1.62e-14	Fetal vs. Embryonic
ENSSSCG00000003729	RNF125	693.633	1.06747	0.213982	4.98859	6.08e-07	4.79e-06	Fetal vs. Embryonic
ENSSSCG00000003748	CELF4	19.3512	-1.54446	0.422668	-3.65407	0.000258112	0.00102601	Fetal vs. Embryonic
ENSSSCG00000003753		5.49201	2.85325	0.689019	4.14103	3.46e-05	0.000174262	Fetal vs. Embryonic
ENSSSCG00000003754		1.01505	3.4452	1.00298	3.43495	0.000592662	0.00214024	Fetal vs. Embryonic
ENSSSCG00000003756	LPAR3	49.5029	-4.00487	0.606974	-6.59809	4.16e-11	8.99e-10	Fetal vs. Embryonic
ENSSSCG00000003762	ADGRL4	508.031	1.36792	0.179581	7.6173	2.59e-14	1.15e-12	Fetal vs. Embryonic
ENSSSCG00000003763	IFI44	115.57	1.33418	0.215496	6.19122	5.97e-10	9.83e-09	Fetal vs. Embryonic
ENSSSCG00000003766	DNAJB4	1852.95	1.1707	0.185269	6.31891	2.63e-10	4.76e-09	Fetal vs. Embryonic
ENSSSCG00000003776	ACADM	1976.35	1.47204	0.205707	7.15598	8.31e-13	2.61e-11	Fetal vs. Embryonic
ENSSSCG00000003781		52.5777	-5.75869	0.522114	-11.0296	2.75e-28	1.86e-25	Fetal vs. Embryonic
ENSSSCG00000003805	PDE4B	1362.2	1.21013	0.140328	8.62362	6.49e-18	6.28e-16	Fetal vs. Embryonic
ENSSSCG00000003832	TACSTD2	14.1621	-3.12682	0.720569	-4.33938	1.43e-05	7.88e-05	Fetal vs. Embryonic
ENSSSCG00000003833	DAB1	62.9587	-1.36811	0.288213	-4.74687	2.07e-06	1.42e-05	Fetal vs. Embryonic
ENSSSCG00000003848	LRP8	51.7999	-1.06465	0.279264	-3.81234	0.000137655	0.000589936	Fetal vs. Embryonic
ENSSSCG00000003861	ORC1	380.236	-1.03431	0.168671	-6.13213	8.67e-10	1.37e-08	Fetal vs. Embryonic
ENSSSCG00000003908	TSPAN1	3.33228	1.51003	0.570402	2.64732	0.00811331	0.0212173	Fetal vs. Embryonic
ENSSSCG00000003909		755.798	-1.08096	0.151996	-7.11178	1.15e-12	3.51e-11	Fetal vs. Embryonic
ENSSSCG00000003931	KIF2C	463.444	-1.16156	0.181817	-6.38866	1.67e-10	3.15e-09	Fetal vs. Embryonic
ENSSSCG00000003951	C1orf210	11.7426	2.97342	0.613818	4.84414	1.27e-06	9.24e-06	Fetal vs. Embryonic
ENSSSCG00000003973	CTPS1	573.127	-1.02821	0.118415	-8.68314	3.85e-18	3.89e-16	Fetal vs. Embryonic
ENSSSCG00000003975	KCNQ4	1371.03	2.79313	0.445886	6.26423	3.75e-10	6.5e-09	Fetal vs. Embryonic
ENSSSCG00000004001		64.4306	-2.1477	0.251145	-8.55162	1.21e-17	1.12e-15	Fetal vs. Embryonic
ENSSSCG00000004009	TCTE3	3.1904	1.70818	0.484472	3.52585	0.000422129	0.0015932	Fetal vs. Embryonic
ENSSSCG00000004016		12.3704	1.12212	0.256748	4.37052	1.24e-05	6.98e-05	Fetal vs. Embryonic
ENSSSCG00000004017		41.6743	-2.15612	0.37623	-5.73085	9.99e-09	1.2e-07	Fetal vs. Embryonic
ENSSSCG00000004033	AGPAT4	313.613	-1.15575	0.118231	-9.77542	1.44e-22	3.82e-20	Fetal vs. Embryonic
ENSSSCG00000004038	PLG	2.88727	-1.62555	0.699372	-2.3243	0.0201095	0.046212	Fetal vs. Embryonic
ENSSSCG00000004040	SLC22A2	0.639293	-2.83454	1.13758	-2.49172	0.0127125	0.0312691	Fetal vs. Embryonic
ENSSSCG00000004049	ACAT2	546.756	-1.23897	0.176202	-7.03154	2.04e-12	5.85e-11	Fetal vs. Embryonic
ENSSSCG00000004093	IYD	38.0847	4.63056	0.774152	5.98145	2.21e-09	3.17e-08	Fetal vs. Embryonic
ENSSSCG00000004094	PPP1R14C	27.8437	-1.23438	0.415623	-2.96996	0.00297839	0.00886688	Fetal vs. Embryonic
ENSSSCG00000004101	LRP11	88.7399	2.08428	0.249244	8.3624	6.15e-17	4.88e-15	Fetal vs. Embryonic
ENSSSCG00000004121	FBXO30	1449.68	1.30513	0.165659	7.8784	3.32e-15	1.83e-13	Fetal vs. Embryonic
ENSSSCG00000004128	ZC2HC1B	84.1207	-1.82819	0.497366	-3.67574	0.000237158	0.000954337	Fetal vs. Embryonic
ENSSSCG00000004138	HIVEP2	1258.38	1.18679	0.229218	5.17757	2.25e-07	1.98e-06	Fetal vs. Embryonic
ENSSSCG00000004139	ADGRG6	236.74	1.15928	0.212491	5.45566	4.88e-08	4.97e-07	Fetal vs. Embryonic
ENSSSCG00000004143	TXLNB	3583.18	1.42059	0.217233	6.53949	6.17e-11	1.28e-09	Fetal vs. Embryonic
ENSSSCG00000004145	ABRACL	246.274	-1.63622	0.268113	-6.10273	1.04e-09	1.61e-08	Fetal vs. Embryonic
ENSSSCG00000004157	IL20RA	2.31256	2.16551	0.785084	2.75831	0.00581003	0.0159049	Fetal vs. Embryonic
ENSSSCG00000004164	MTFR2	117.363	-1.08594	0.221864	-4.89464	9.85e-07	7.38e-06	Fetal vs. Embryonic
ENSSSCG00000004165	PDE7B	1279.24	1.66673	0.189322	8.80367	1.32e-18	1.49e-16	Fetal vs. Embryonic
ENSSSCG00000004180		1.08263	3.08663	1.27459	2.42167	0.0154494	0.0369547	Fetal vs. Embryonic
ENSSSCG00000004191	MOXD1	167.801	-1.61486	0.369846	-4.3663	1.26e-05	7.1e-05	Fetal vs. Embryonic
ENSSSCG00000004223	HEY2	122.428	1.34516	0.252724	5.32266	1.02e-07	9.6e-07	Fetal vs. Embryonic
ENSSSCG00000004225	TPD52L1	187.638	-1.57458	0.225953	-6.96865	3.2e-12	8.76e-11	Fetal vs. Embryonic
ENSSSCG00000004234	FABP7	86.9733	-2.25245	0.292142	-7.71013	1.26e-14	5.96e-13	Fetal vs. Embryonic
ENSSSCG00000004245	FAM184A	19.5285	-1.93464	0.324026	-5.97062	2.36e-09	3.36e-08	Fetal vs. Embryonic
ENSSSCG00000004249	CEP85L	618.111	1.04461	0.257042	4.06395	4.82e-05	0.000234143	Fetal vs. Embryonic
ENSSSCG00000004250	SLC35F1	420.788	-1.79151	0.187211	-9.5695	1.07e-21	2.36e-19	Fetal vs. Embryonic
ENSSSCG00000004270	ADGRB3	53.1117	-1.97128	0.254906	-7.73334	1.05e-14	5.05e-13	Fetal vs. Embryonic
ENSSSCG00000004274	COL9A1	161.722	-2.02677	0.596151	-3.39976	0.000674445	0.00239541	Fetal vs. Embryonic
ENSSSCG00000004280	RIMS1	180.383	-2.29995	0.303853	-7.56929	3.75e-14	1.62e-12	Fetal vs. Embryonic
ENSSSCG00000004281	KCNQ5	742.301	3.51686	0.341135	10.3093	6.4e-25	2.49e-22	Fetal vs. Embryonic
ENSSSCG00000004302		4.38531	-1.21948	0.498272	-2.44742	0.0143883	0.0347743	Fetal vs. Embryonic
ENSSSCG00000004309	CNR1	16.0943	-2.13881	0.489629	-4.36823	1.25e-05	7.05e-05	Fetal vs. Embryonic
ENSSSCG00000004336	EPHA7	521.91	-1.30985	0.233922	-5.59949	2.15e-08	2.39e-07	Fetal vs. Embryonic
ENSSSCG00000004340	FHL5	365.641	1.99711	0.337346	5.92005	3.22e-09	4.43e-08	Fetal vs. Embryonic
ENSSSCG00000004347	FBXL4	560.855	1.65345	0.211179	7.82964	4.89e-15	2.57e-13	Fetal vs. Embryonic
ENSSSCG00000004371	CRYBG1	109.524	1.41401	0.289197	4.88944	1.01e-06	7.56e-06	Fetal vs. Embryonic
ENSSSCG00000004389		11.8753	1.40259	0.322828	4.34469	1.39e-05	7.71e-05	Fetal vs. Embryonic
ENSSSCG00000004399	SLC22A16	3.54018	1.68071	0.626778	2.68151	0.00732917	0.0194379	Fetal vs. Embryonic
ENSSSCG00000004401	DDO	121.866	2.29096	0.537204	4.26461	2e-05	0.000107175	Fetal vs. Embryonic
ENSSSCG00000004404		41.0863	-1.94947	0.329187	-5.92208	3.18e-09	4.38e-08	Fetal vs. Embryonic
ENSSSCG00000004410		2.34635	1.60619	0.678629	2.36682	0.0179416	0.0418769	Fetal vs. Embryonic
ENSSSCG00000004451	RIPPLY2	34.3497	-1.26662	0.427103	-2.96561	0.00302085	0.00896819	Fetal vs. Embryonic
ENSSSCG00000004452	PRSS35	1494.32	-1.3325	0.395585	-3.36844	0.000755956	0.00265279	Fetal vs. Embryonic
ENSSSCG00000004453	SNAP91	702.869	-1.56519	0.274038	-5.71159	1.12e-08	1.34e-07	Fetal vs. Embryonic
ENSSSCG00000004458	TPBG	542.719	-1.51139	0.271623	-5.56428	2.63e-08	2.87e-07	Fetal vs. Embryonic
ENSSSCG00000004509	LIPG	73.8222	-1.4498	0.299512	-4.84053	1.29e-06	9.38e-06	Fetal vs. Embryonic
ENSSSCG00000004510	ACAA2	1607.99	1.00438	0.214972	4.67217	2.98e-06	1.96e-05	Fetal vs. Embryonic
ENSSSCG00000004511		33.9571	1.37678	0.346124	3.9777	6.96e-05	0.000324538	Fetal vs. Embryonic
ENSSSCG00000004520	MAPK4	187.006	-1.56513	0.17015	-9.19852	3.63e-20	5.65e-18	Fetal vs. Embryonic
ENSSSCG00000004570	TPM1	82860.5	1.55234	0.231042	6.71887	1.83e-11	4.26e-10	Fetal vs. Embryonic
ENSSSCG00000004573		158.81	-1.15605	0.225354	-5.12993	2.9e-07	2.46e-06	Fetal vs. Embryonic
ENSSSCG00000004576	RORA	306.309	1.9955	0.234501	8.50954	1.75e-17	1.56e-15	Fetal vs. Embryonic
ENSSSCG00000004584	GCNT3	12.7017	1.23897	0.388353	3.19032	0.00142116	0.00462323	Fetal vs. Embryonic
ENSSSCG00000004596	LIPC	80.8311	2.65336	0.280243	9.46807	2.85e-21	5.66e-19	Fetal vs. Embryonic
ENSSSCG00000004614	UNC13C	10.0116	-2.75186	0.552412	-4.98155	6.31e-07	4.94e-06	Fetal vs. Embryonic
ENSSSCG00000004617	FAM214A	966.368	1.37085	0.190115	7.21066	5.57e-13	1.85e-11	Fetal vs. Embryonic
ENSSSCG00000004629	LYSMD2	60.1094	1.60365	0.329396	4.86844	1.12e-06	8.29e-06	Fetal vs. Embryonic
ENSSSCG00000004632	GLDN	18.4373	2.69514	0.455875	5.91201	3.38e-09	4.62e-08	Fetal vs. Embryonic
ENSSSCG00000004673	SLC28A2	1.87428	1.6634	0.635855	2.61601	0.00889645	0.0230037	Fetal vs. Embryonic
ENSSSCG00000004678	DUOX2	32.87	1.97062	0.370726	5.31557	1.06e-07	9.95e-07	Fetal vs. Embryonic
ENSSSCG00000004680	TERB2	8.2631	-1.42157	0.384643	-3.69582	0.000219179	0.000889236	Fetal vs. Embryonic
ENSSSCG00000004712	TGM7	4.14768	-4.56605	0.837591	-5.45141	5e-08	5.08e-07	Fetal vs. Embryonic
ENSSSCG00000004713	TGM5	2.33869	3.34231	0.857109	3.89951	9.64e-05	0.000431912	Fetal vs. Embryonic
ENSSSCG00000004728	CAPN3	4878.05	1.23014	0.203529	6.04404	1.5e-09	2.25e-08	Fetal vs. Embryonic
ENSSSCG00000004729		1443.66	1.49022	0.216705	6.87674	6.12e-12	1.58e-10	Fetal vs. Embryonic
ENSSSCG00000004755	DLL4	639.219	1.14205	0.134566	8.48691	2.12e-17	1.87e-15	Fetal vs. Embryonic
ENSSSCG00000004759	SPINT1	8.95317	-2.26089	0.451003	-5.01303	5.36e-07	4.29e-06	Fetal vs. Embryonic
ENSSSCG00000004776	DISP2	8.59172	1.61583	0.427003	3.78411	0.00015426	0.000652535	Fetal vs. Embryonic
ENSSSCG00000004791	RASGRP1	392.018	1.06307	0.227382	4.67527	2.94e-06	1.94e-05	Fetal vs. Embryonic
ENSSSCG00000004795	MEIS2	579.381	-1.25591	0.212537	-5.90913	3.44e-09	4.69e-08	Fetal vs. Embryonic
ENSSSCG00000004806		550.62	-1.15758	0.226032	-5.12132	3.03e-07	2.56e-06	Fetal vs. Embryonic
ENSSSCG00000004807	SCG5	230.343	-3.49606	0.524607	-6.66415	2.66e-11	5.95e-10	Fetal vs. Embryonic
ENSSSCG00000004813	TTC23	1955.46	1.4936	0.227899	6.55378	5.61e-11	1.18e-09	Fetal vs. Embryonic
ENSSSCG00000004827	GABRA5	2.15226	-3.38489	0.852674	-3.96974	7.2e-05	0.000333877	Fetal vs. Embryonic
ENSSSCG00000004836	MKRN3	1.53859	2.42809	0.826899	2.93639	0.00332061	0.00973389	Fetal vs. Embryonic
ENSSSCG00000004840	OTUD7A	11.958	2.72367	0.534754	5.09331	3.52e-07	2.92e-06	Fetal vs. Embryonic
ENSSSCG00000004849	APBA2	95.5088	-3.04953	0.40297	-7.56764	3.8e-14	1.63e-12	Fetal vs. Embryonic
ENSSSCG00000004850	FAM189A1	34.4827	-1.83327	0.3015	-6.08049	1.2e-09	1.84e-08	Fetal vs. Embryonic
ENSSSCG00000004894	SERPINB5	4.01036	-4.32932	1.21276	-3.56979	0.000357262	0.001374	Fetal vs. Embryonic
ENSSSCG00000004898	TNFRSF11A	213.677	1.38845	0.187037	7.42339	1.14e-13	4.43e-12	Fetal vs. Embryonic
ENSSSCG00000004902	RNF152	39.8547	1.03999	0.228582	4.54974	5.37e-06	3.32e-05	Fetal vs. Embryonic
ENSSSCG00000004903	CDH20	93.3305	-1.83257	0.341843	-5.36086	8.28e-08	7.93e-07	Fetal vs. Embryonic
ENSSSCG00000004907	CCBE1	54.0233	1.21463	0.205829	5.90117	3.61e-09	4.89e-08	Fetal vs. Embryonic
ENSSSCG00000004918	ALPK2	1451.42	1.49584	0.163053	9.1739	4.56e-20	6.94e-18	Fetal vs. Embryonic
ENSSSCG00000004921	ATP8B1	519.268	1.04776	0.136836	7.65704	1.9e-14	8.73e-13	Fetal vs. Embryonic
ENSSSCG00000004937	SLC24A1	57.1185	-1.2587	0.370447	-3.39779	0.000679335	0.00241108	Fetal vs. Embryonic
ENSSSCG00000004966	NOX5	30.0866	1.56296	0.290165	5.38645	7.19e-08	7e-07	Fetal vs. Embryonic
ENSSSCG00000005056	DLGAP5	505.245	-1.21289	0.22562	-5.37578	7.63e-08	7.38e-07	Fetal vs. Embryonic
ENSSSCG00000005071	ARMH4	861.453	-1.1414	0.221741	-5.14745	2.64e-07	2.27e-06	Fetal vs. Embryonic
ENSSSCG00000005077		3.05631	-1.69184	0.473185	-3.57543	0.000349649	0.00134856	Fetal vs. Embryonic
ENSSSCG00000005085	C14orf39	44.6764	1.89826	0.299649	6.33493	2.37e-10	4.34e-09	Fetal vs. Embryonic
ENSSSCG00000005086	SIX6	53.8515	3.40408	0.409455	8.31369	9.28e-17	7.03e-15	Fetal vs. Embryonic
ENSSSCG00000005095		289.1	1.15326	0.154279	7.4752	7.71e-14	3.1e-12	Fetal vs. Embryonic
ENSSSCG00000005098	SYT16	4.8499	-2.66936	0.545772	-4.89097	1e-06	7.5e-06	Fetal vs. Embryonic
ENSSSCG00000005106	NTRK3	96.7734	-1.32682	0.384531	-3.45048	0.000559593	0.00203583	Fetal vs. Embryonic
ENSSSCG00000005122	TEK	712.259	1.51865	0.173926	8.7316	2.51e-18	2.66e-16	Fetal vs. Embryonic
ENSSSCG00000005130	ELAVL2	5.97809	-2.15176	0.509866	-4.22024	2.44e-05	0.000127975	Fetal vs. Embryonic
ENSSSCG00000005131	DMRTA1	2.3144	-1.38652	0.586424	-2.36436	0.0180613	0.0421222	Fetal vs. Embryonic
ENSSSCG00000005134	P14ARF	3.45233	3.50678	0.74311	4.71906	2.37e-06	1.6e-05	Fetal vs. Embryonic
ENSSSCG00000005167	SLC24A2	6.20565	-1.01601	0.44327	-2.29209	0.0219005	0.049657	Fetal vs. Embryonic
ENSSSCG00000005186	TTC39B	13.4779	1.69812	0.365693	4.64357	3.42e-06	2.23e-05	Fetal vs. Embryonic
ENSSSCG00000005193	TYRP1	2.95321	-1.81286	0.742264	-2.44234	0.0145923	0.0351915	Fetal vs. Embryonic
ENSSSCG00000005222	SLC1A1	34.2896	-2.7207	0.357514	-7.61007	2.74e-14	1.21e-12	Fetal vs. Embryonic
ENSSSCG00000005249	FAM189A2	2641.46	1.05267	0.206941	5.0868	3.64e-07	3.01e-06	Fetal vs. Embryonic
ENSSSCG00000005279		1.09912	-2.95267	0.930187	-3.17427	0.00150212	0.00485925	Fetal vs. Embryonic
ENSSSCG00000005296	PHF24	278.724	1.6398	0.29638	5.53275	3.15e-08	3.37e-07	Fetal vs. Embryonic
ENSSSCG00000005313	CCDC107	478.267	1.40487	0.234201	5.99858	1.99e-09	2.89e-08	Fetal vs. Embryonic
ENSSSCG00000005316	TPM2	226814	1.1174	0.178116	6.27343	3.53e-10	6.19e-09	Fetal vs. Embryonic
ENSSSCG00000005340	CCIN	6.32394	-1.85509	0.3807	-4.87283	1.1e-06	8.14e-06	Fetal vs. Embryonic
ENSSSCG00000005352	FRMPD1	182.428	-2.87441	0.314853	-9.12937	6.89e-20	9.82e-18	Fetal vs. Embryonic
ENSSSCG00000005375	CORO2A	44.0733	-1.39802	0.296594	-4.71358	2.43e-06	1.64e-05	Fetal vs. Embryonic
ENSSSCG00000005380	COL15A1	14104.6	1.78894	0.179216	9.98202	1.83e-23	5.96e-21	Fetal vs. Embryonic
ENSSSCG00000005385	NR4A3	70.1926	2.7051	0.415875	6.50459	7.79e-11	1.57e-09	Fetal vs. Embryonic
ENSSSCG00000005393	PLPPR1	132.573	-1.0591	0.26763	-3.95734	7.58e-05	0.000348805	Fetal vs. Embryonic
ENSSSCG00000005398		2.37601	-4.72693	0.815584	-5.79575	6.8e-09	8.59e-08	Fetal vs. Embryonic
ENSSSCG00000005400	GRIN3A	272.236	-1.6587	0.362535	-4.57527	4.76e-06	2.98e-05	Fetal vs. Embryonic
ENSSSCG00000005423	ABCA1	209.253	1.46473	0.376276	3.89268	9.91e-05	0.000442593	Fetal vs. Embryonic
ENSSSCG00000005452	C9orf152	3.23444	-1.84049	0.493496	-3.72949	0.00019187	0.000791772	Fetal vs. Embryonic
ENSSSCG00000005456	MUSK	1062.74	-2.52978	0.183942	-13.7532	4.88e-43	4.93e-39	Fetal vs. Embryonic
ENSSSCG00000005474	SAL1	63.6227	-1.63389	0.401145	-4.07307	4.64e-05	0.000226298	Fetal vs. Embryonic
ENSSSCG00000005479	C9orf43	7.13324	1.15979	0.488464	2.37437	0.0175792	0.0411685	Fetal vs. Embryonic
ENSSSCG00000005480	RGS3	308.953	1.39945	0.199642	7.00979	2.39e-12	6.74e-11	Fetal vs. Embryonic
ENSSSCG00000005485	AMBP	3.41773	-1.73472	0.611592	-2.8364	0.00456259	0.0128677	Fetal vs. Embryonic
ENSSSCG00000005486	KIF12	89.0932	-1.42728	0.330952	-4.31265	1.61e-05	8.8e-05	Fetal vs. Embryonic
ENSSSCG00000005487	COL27A1	1516.52	-1.1104	0.22153	-5.01243	5.37e-07	4.3e-06	Fetal vs. Embryonic
ENSSSCG00000005488		15.2981	-4.72603	1.21055	-3.90404	9.46e-05	0.000424472	Fetal vs. Embryonic
ENSSSCG00000005490	WHRN	94.7077	-1.19024	0.244655	-4.86495	1.14e-06	8.43e-06	Fetal vs. Embryonic
ENSSSCG00000005494	TNC	5707.07	-2.16332	0.312543	-6.92169	4.46e-12	1.18e-10	Fetal vs. Embryonic
ENSSSCG00000005498	PAPPA	85.5789	-1.54256	0.442025	-3.48977	0.000483438	0.00179324	Fetal vs. Embryonic
ENSSSCG00000005502	ASTN2	99.9037	-1.15001	0.383688	-2.99726	0.00272419	0.00819687	Fetal vs. Embryonic
ENSSSCG00000005504	BRINP1	35.2261	-3.64184	0.761434	-4.78287	1.73e-06	1.21e-05	Fetal vs. Embryonic
ENSSSCG00000005512	C5	38.4077	-1.99614	0.352803	-5.65794	1.53e-08	1.77e-07	Fetal vs. Embryonic
ENSSSCG00000005529		11.0858	1.2332	0.381711	3.23071	0.00123482	0.00408131	Fetal vs. Embryonic
ENSSSCG00000005530	LHX6	88.6688	1.26797	0.245874	5.15699	2.51e-07	2.17e-06	Fetal vs. Embryonic
ENSSSCG00000005584	CRB2	8.93244	-1.37507	0.473178	-2.90602	0.00366056	0.0105938	Fetal vs. Embryonic
ENSSSCG00000005587	NEK6	1863.81	-1.23696	0.152265	-8.12374	4.52e-16	3.02e-14	Fetal vs. Embryonic
ENSSSCG00000005629	PIP5KL1	10.7791	-1.37158	0.448357	-3.05912	0.00221991	0.00685689	Fetal vs. Embryonic
ENSSSCG00000005699	HMCN2	2028.78	4.74297	0.450444	10.5296	6.31e-26	2.9e-23	Fetal vs. Embryonic
ENSSSCG00000005707	FIBCD1	51.1288	-2.88014	0.342417	-8.4112	4.06e-17	3.36e-15	Fetal vs. Embryonic
ENSSSCG00000005710	LAMC3	60.9323	-2.12409	0.382444	-5.554	2.79e-08	3.03e-07	Fetal vs. Embryonic
ENSSSCG00000005713	PLPP7	1463.01	1.34735	0.196663	6.85109	7.33e-12	1.86e-10	Fetal vs. Embryonic
ENSSSCG00000005742	DBH	0.940626	-3.16747	1.07038	-2.95919	0.00308451	0.00912904	Fetal vs. Embryonic
ENSSSCG00000005762	KCNT1	92.9582	-1.41827	0.319519	-4.43877	9.05e-06	5.26e-05	Fetal vs. Embryonic
ENSSSCG00000005828	EGFL7	231.276	1.28657	0.226705	5.67511	1.39e-08	1.62e-07	Fetal vs. Embryonic
ENSSSCG00000005852	ENTPD8	1.49787	-1.87748	0.754372	-2.4888	0.0128176	0.0314704	Fetal vs. Embryonic
ENSSSCG00000005901	GPT	1447.81	1.09526	0.23024	4.75703	1.96e-06	1.35e-05	Fetal vs. Embryonic
ENSSSCG00000005938	COL22A1	398.999	-2.23878	0.244588	-9.1533	5.52e-20	8.04e-18	Fetal vs. Embryonic
ENSSSCG00000005946	CCN4	340.253	-1.71908	0.240448	-7.1495	8.71e-13	2.72e-11	Fetal vs. Embryonic
ENSSSCG00000005948	TG	34.4677	-1.76406	0.307871	-5.72988	1.01e-08	1.21e-07	Fetal vs. Embryonic
ENSSSCG00000005951	TMEM71	119.111	-3.03645	0.361015	-8.41086	4.07e-17	3.36e-15	Fetal vs. Embryonic
ENSSSCG00000005953	KCNQ3	46.8911	1.0877	0.390513	2.7853	0.00534781	0.0148017	Fetal vs. Embryonic
ENSSSCG00000005967	LRATD2	103.995	1.46893	0.260601	5.6367	1.73e-08	1.98e-07	Fetal vs. Embryonic
ENSSSCG00000005970	SQLE	1091.66	-1.4804	0.239835	-6.17256	6.72e-10	1.09e-08	Fetal vs. Embryonic
ENSSSCG00000005981	FBXO32	1662.89	1.36276	0.296162	4.60141	4.2e-06	2.67e-05	Fetal vs. Embryonic
ENSSSCG00000005992	SHAS2	1109.64	-1.17409	0.258697	-4.53849	5.67e-06	3.47e-05	Fetal vs. Embryonic
ENSSSCG00000006021	KCNV1	12.856	-2.15549	0.799726	-2.69528	0.00703292	0.0188	Fetal vs. Embryonic
ENSSSCG00000006025		21.6252	1.85809	0.57137	3.252	0.00114596	0.00382637	Fetal vs. Embryonic
ENSSSCG00000006040	DPYS	8.77563	-2.70786	0.566373	-4.78106	1.74e-06	1.22e-05	Fetal vs. Embryonic
ENSSSCG00000006052	FZD6	215.231	1.01779	0.256656	3.96557	7.32e-05	0.000338885	Fetal vs. Embryonic
ENSSSCG00000006059	NCALD	3410.09	-1.48418	0.168176	-8.82515	1.09e-18	1.26e-16	Fetal vs. Embryonic
ENSSSCG00000006060	GRHL2	14.4521	-2.07819	0.375871	-5.52899	3.22e-08	3.43e-07	Fetal vs. Embryonic
ENSSSCG00000006116	SLC26A7	16.7075	-4.09524	0.613623	-6.67387	2.49e-11	5.6e-10	Fetal vs. Embryonic
ENSSSCG00000006140	CA2	55.1568	2.29698	0.320916	7.15755	8.21e-13	2.59e-11	Fetal vs. Embryonic
ENSSSCG00000006153	FABP5	2729.74	1.34804	0.19297	6.98577	2.83e-12	7.91e-11	Fetal vs. Embryonic
ENSSSCG00000006160	STMN2	1336.44	-5.26677	0.503316	-10.4642	1.26e-25	5.68e-23	Fetal vs. Embryonic
ENSSSCG00000006172	PI15	890.487	1.79755	0.222028	8.09606	5.68e-16	3.69e-14	Fetal vs. Embryonic
ENSSSCG00000006174	JPH1	3319.64	1.16828	0.202954	5.75637	8.59e-09	1.06e-07	Fetal vs. Embryonic
ENSSSCG00000006183	SBSPON	46.9868	2.57292	0.26299	9.78335	1.33e-22	3.58e-20	Fetal vs. Embryonic
ENSSSCG00000006187	MSC	2471.1	-1.10258	0.218876	-5.03749	4.72e-07	3.82e-06	Fetal vs. Embryonic
ENSSSCG00000006213		177.074	1.38403	0.185679	7.45389	9.06e-14	3.58e-12	Fetal vs. Embryonic
ENSSSCG00000006215	CRH	10.1309	-1.30605	0.379819	-3.4386	0.000584721	0.00211572	Fetal vs. Embryonic
ENSSSCG00000006217	DNAJC5B	2.35068	-2.56125	0.655861	-3.90517	9.42e-05	0.00042271	Fetal vs. Embryonic
ENSSSCG00000006239	UBXN2B	690.546	1.01815	0.172663	5.89673	3.71e-09	4.99e-08	Fetal vs. Embryonic
ENSSSCG00000006243	PENK	3444.62	-1.91803	0.270932	-7.07939	1.45e-12	4.3e-11	Fetal vs. Embryonic
ENSSSCG00000006262	RGS20	40.6717	-1.23728	0.204635	-6.04628	1.48e-09	2.22e-08	Fetal vs. Embryonic
ENSSSCG00000006264	OPRK1	5.25997	-3.08828	0.762828	-4.04846	5.16e-05	0.000248521	Fetal vs. Embryonic
ENSSSCG00000006267	PCMTD1	1704.56	1.06885	0.173755	6.15147	7.68e-10	1.23e-08	Fetal vs. Embryonic
ENSSSCG00000006281	METTL11B	112.185	2.05114	0.229054	8.95482	3.4e-19	4.23e-17	Fetal vs. Embryonic
ENSSSCG00000006289	F5	23.9005	3.18233	0.353834	8.99384	2.39e-19	3.06e-17	Fetal vs. Embryonic
ENSSSCG00000006290	SLC19A2	276.779	1.29923	0.154711	8.3978	4.55e-17	3.74e-15	Fetal vs. Embryonic
ENSSSCG00000006296	ATP1B1	641.211	2.54138	0.292697	8.68263	3.87e-18	3.89e-16	Fetal vs. Embryonic
ENSSSCG00000006307	RCSD1	3242.14	1.48656	0.21927	6.77957	1.21e-11	2.91e-10	Fetal vs. Embryonic
ENSSSCG00000006312	GPA33	196.265	2.75662	0.340391	8.09839	5.57e-16	3.65e-14	Fetal vs. Embryonic
ENSSSCG00000006321	FAM78B	25.1968	-2.03508	0.443677	-4.58685	4.5e-06	2.84e-05	Fetal vs. Embryonic
ENSSSCG00000006328	RXRG	1310.15	-1.25704	0.224006	-5.61164	2e-08	2.24e-07	Fetal vs. Embryonic
ENSSSCG00000006350		4.34592	1.47414	0.614716	2.39808	0.0164811	0.0390396	Fetal vs. Embryonic
ENSSSCG00000006352	MPZ	3408.5	3.05561	0.318757	9.58602	9.16e-22	2.06e-19	Fetal vs. Embryonic
ENSSSCG00000006355	APOA2	1.55068	-3.46141	1.25537	-2.75727	0.00582855	0.0159513	Fetal vs. Embryonic
ENSSSCG00000006369	F11R	401.203	1.15066	0.236697	4.86133	1.17e-06	8.57e-06	Fetal vs. Embryonic
ENSSSCG00000006370	TSTD1	24.8155	-1.77303	0.29813	-5.94717	2.73e-09	3.8e-08	Fetal vs. Embryonic
ENSSSCG00000006374	CD244	2.20783	2.42088	0.750944	3.22378	0.00126508	0.00416909	Fetal vs. Embryonic
ENSSSCG00000006390	CASQ1	10824.4	3.0556	0.29237	10.4511	1.45e-25	6.37e-23	Fetal vs. Embryonic
ENSSSCG00000006391	ATP1A4	3406.24	2.84534	0.354846	8.01851	1.07e-15	6.49e-14	Fetal vs. Embryonic
ENSSSCG00000006396	IGSF9	125.274	-1.28798	0.323954	-3.97581	7.01e-05	0.000326814	Fetal vs. Embryonic
ENSSSCG00000006400	SLAMF9	1.19194	2.46079	0.946543	2.59977	0.00932875	0.0239259	Fetal vs. Embryonic
ENSSSCG00000006403	CRP	15.661	1.81516	0.316613	5.73305	9.86e-09	1.19e-07	Fetal vs. Embryonic
ENSSSCG00000006418		1209.48	1.11825	0.255517	4.37643	1.21e-05	6.81e-05	Fetal vs. Embryonic
ENSSSCG00000006423	OR6N2	0.777477	3.06688	1.19248	2.57185	0.0101157	0.0256742	Fetal vs. Embryonic
ENSSSCG00000006455		14.2776	2.2895	0.417296	5.4865	4.1e-08	4.24e-07	Fetal vs. Embryonic
ENSSSCG00000006456		33.0636	-2.4559	0.363721	-6.75216	1.46e-11	3.47e-10	Fetal vs. Embryonic
ENSSSCG00000006462	LRRC71	44.7723	1.15409	0.279443	4.12997	3.63e-05	0.000181729	Fetal vs. Embryonic
ENSSSCG00000006464	NTRK1	7.71225	-1.61932	0.640508	-2.52818	0.0114656	0.0286018	Fetal vs. Embryonic
ENSSSCG00000006466	SH2D2A	10.8555	-2.01886	0.450676	-4.47962	7.48e-06	4.44e-05	Fetal vs. Embryonic
ENSSSCG00000006472	CRABP2	3256.7	-1.67012	0.309362	-5.3986	6.72e-08	6.6e-07	Fetal vs. Embryonic
ENSSSCG00000006497	MEX3A	88.6303	-1.7779	0.325725	-5.45827	4.81e-08	4.91e-07	Fetal vs. Embryonic
ENSSSCG00000006512	FDPS	51.1074	-1.35369	0.248012	-5.45817	4.81e-08	4.91e-07	Fetal vs. Embryonic
ENSSSCG00000006525		58.7963	-1.58152	0.384101	-4.11745	3.83e-05	0.000190567	Fetal vs. Embryonic
ENSSSCG00000006526	TRIM46	11.7647	-1.66068	0.362759	-4.57792	4.7e-06	2.95e-05	Fetal vs. Embryonic
ENSSSCG00000006531	EFNA3	35.8056	-1.62	0.362002	-4.47512	7.64e-06	4.53e-05	Fetal vs. Embryonic
ENSSSCG00000006547	SHE	417.803	1.1847	0.160009	7.40395	1.32e-13	5.02e-12	Fetal vs. Embryonic
ENSSSCG00000006580	S100A2	10.3017	4.27396	0.6659	6.41833	1.38e-10	2.65e-09	Fetal vs. Embryonic
ENSSSCG00000006582	S100A14	61.8492	1.36983	0.200419	6.83482	8.21e-12	2.07e-10	Fetal vs. Embryonic
ENSSSCG00000006587	PPGRP-S	4.75662	-2.03173	0.512056	-3.9678	7.25e-05	0.000336224	Fetal vs. Embryonic
ENSSSCG00000006592		177.292	-3.44149	0.59816	-5.75345	8.74e-09	1.07e-07	Fetal vs. Embryonic
ENSSSCG00000006610	S100A11	8141.96	-1.48597	0.197357	-7.52933	5.1e-14	2.12e-12	Fetal vs. Embryonic
ENSSSCG00000006614	THEM5	2.18904	-2.34175	0.700675	-3.34214	0.000831364	0.00288589	Fetal vs. Embryonic
ENSSSCG00000006632	SCNM1	19.9428	2.80804	0.442853	6.34078	2.29e-10	4.2e-09	Fetal vs. Embryonic
ENSSSCG00000006635	SEMA6C	4801.86	1.53121	0.144944	10.5641	4.37e-26	2.06e-23	Fetal vs. Embryonic
ENSSSCG00000006666	SV2A	39.3722	-2.04425	0.358109	-5.70844	1.14e-08	1.36e-07	Fetal vs. Embryonic
ENSSSCG00000006696	GJA5	1301.09	-1.68285	0.219063	-7.68204	1.57e-14	7.27e-13	Fetal vs. Embryonic
ENSSSCG00000006703	PRKAB2	978.221	1.0705	0.152553	7.01723	2.26e-12	6.42e-11	Fetal vs. Embryonic
ENSSSCG00000006719		26.7576	-1.33966	0.393257	-3.40657	0.000657847	0.002348	Fetal vs. Embryonic
ENSSSCG00000006726		11.9601	-1.65361	0.433727	-3.81256	0.000137535	0.000589547	Fetal vs. Embryonic
ENSSSCG00000006733	TTF2	415.836	-1.01219	0.176803	-5.72497	1.03e-08	1.24e-07	Fetal vs. Embryonic
ENSSSCG00000006734	CD101	16.014	-1.46994	0.32462	-4.5282	5.95e-06	3.63e-05	Fetal vs. Embryonic
ENSSSCG00000006736	CD2	4.48617	2.20216	0.662535	3.32384	0.000887862	0.00305737	Fetal vs. Embryonic
ENSSSCG00000006754	AMPD1	6416.07	1.09473	0.279605	3.91526	9.03e-05	0.000407656	Fetal vs. Embryonic
ENSSSCG00000006758	SYT6	40.2481	-1.21432	0.278019	-4.36775	1.26e-05	7.06e-05	Fetal vs. Embryonic
ENSSSCG00000006764	PTPN22	1.48553	1.73547	0.740189	2.34462	0.0190463	0.0440843	Fetal vs. Embryonic
ENSSSCG00000006810	KCNC4	289.663	2.72237	0.545614	4.98956	6.05e-07	4.77e-06	Fetal vs. Embryonic
ENSSSCG00000006820	EPS8L3	57.7155	1.32777	0.42543	3.12101	0.00180231	0.0057117	Fetal vs. Embryonic
ENSSSCG00000006821	GSTM3	339.196	-1.1461	0.295016	-3.88488	0.000102381	0.000455047	Fetal vs. Embryonic
ENSSSCG00000006829	SYPL2	9689.92	1.51787	0.265387	5.71945	1.07e-08	1.28e-07	Fetal vs. Embryonic
ENSSSCG00000006852	NTNG1	66.066	-1.54126	0.39833	-3.86931	0.000109144	0.000480047	Fetal vs. Embryonic
ENSSSCG00000006875	PLPPR4	665.758	-1.68486	0.327431	-5.14569	2.67e-07	2.29e-06	Fetal vs. Embryonic
ENSSSCG00000006887	CNN3	13283.1	-1.23543	0.159618	-7.73991	9.95e-15	4.81e-13	Fetal vs. Embryonic
ENSSSCG00000006888	SLC44A3	61.7433	-2.31689	0.267869	-8.64934	5.18e-18	5.11e-16	Fetal vs. Embryonic
ENSSSCG00000006933	CLCA1	97.5884	-1.68267	0.290824	-5.78587	7.21e-09	9.06e-08	Fetal vs. Embryonic
ENSSSCG00000006935	CLCA2	236.967	-1.16668	0.196174	-5.94715	2.73e-09	3.8e-08	Fetal vs. Embryonic
ENSSSCG00000006957	RHPN1	41.1028	-2.13624	0.376124	-5.67962	1.35e-08	1.58e-07	Fetal vs. Embryonic
ENSSSCG00000007009	ADAM3A	4.05291	-1.53284	0.486307	-3.152	0.00162156	0.00520448	Fetal vs. Embryonic
ENSSSCG00000007026	VDAC3	6411.94	1.31112	0.210476	6.2293	4.69e-10	7.92e-09	Fetal vs. Embryonic
ENSSSCG00000007027	SLC20A2	910.848	1.31746	0.189041	6.96919	3.19e-12	8.75e-11	Fetal vs. Embryonic
ENSSSCG00000007056	PLCB1	403.915	1.02542	0.181481	5.65026	1.6e-08	1.84e-07	Fetal vs. Embryonic
ENSSSCG00000007072	SPTLC3	5.83395	3.96767	0.602141	6.58927	4.42e-11	9.5e-10	Fetal vs. Embryonic
ENSSSCG00000007130	SYNDIG1	31.0992	-1.22141	0.408347	-2.9911	0.00277971	0.00834038	Fetal vs. Embryonic
ENSSSCG00000007131	CST7	7.19403	1.06768	0.428072	2.49416	0.0126257	0.0310933	Fetal vs. Embryonic
ENSSSCG00000007163	AVP	8.19668	1.08428	0.453694	2.3899	0.0168528	0.0397667	Fetal vs. Embryonic
ENSSSCG00000007172	TMC2	3.86731	-1.2756	0.440195	-2.8978	0.00375793	0.0108431	Fetal vs. Embryonic
ENSSSCG00000007185	SIRPB2	19.7131	1.52658	0.326472	4.67598	2.93e-06	1.93e-05	Fetal vs. Embryonic
ENSSSCG00000007189	SDCBP2	237.587	-2.14558	0.20272	-10.584	3.54e-26	1.7e-23	Fetal vs. Embryonic
ENSSSCG00000007199	SLC52A3	38.1333	2.85886	0.379615	7.53096	5.04e-14	2.1e-12	Fetal vs. Embryonic
ENSSSCG00000007200	FAM110A	617.92	-1.52132	0.190756	-7.97521	1.52e-15	8.95e-14	Fetal vs. Embryonic
ENSSSCG00000007212	C20orf96	98.2976	-1.14043	0.236715	-4.81773	1.45e-06	1.04e-05	Fetal vs. Embryonic
ENSSSCG00000007221		7.33041	-3.81955	0.618113	-6.17938	6.44e-10	1.05e-08	Fetal vs. Embryonic
ENSSSCG00000007231	MYLK2	5862.53	1.13867	0.265173	4.29406	1.75e-05	9.51e-05	Fetal vs. Embryonic
ENSSSCG00000007264		2131.76	2.01138	0.24379	8.25047	1.58e-16	1.16e-14	Fetal vs. Embryonic
ENSSSCG00000007285	GGT7	255.765	-1.44501	0.178762	-8.08342	6.3e-16	4.06e-14	Fetal vs. Embryonic
ENSSSCG00000007288	MYH7B	6671.91	-1.09051	0.184935	-5.89673	3.71e-09	4.99e-08	Fetal vs. Embryonic
ENSSSCG00000007336		3912.52	-2.3209	0.33914	-6.84348	7.73e-12	1.96e-10	Fetal vs. Embryonic
ENSSSCG00000007350	PPP1R16B	521.769	1.18803	0.172765	6.87659	6.13e-12	1.58e-10	Fetal vs. Embryonic
ENSSSCG00000007351	FAM83D	147.847	-1.32044	0.208651	-6.32845	2.48e-10	4.49e-09	Fetal vs. Embryonic
ENSSSCG00000007366	MYBL2	1680.48	-1.13172	0.163462	-6.92347	4.41e-12	1.17e-10	Fetal vs. Embryonic
ENSSSCG00000007371	HNF4A	4.34282	-3.71479	0.778884	-4.76937	1.85e-06	1.29e-05	Fetal vs. Embryonic
ENSSSCG00000007373	GDAP1L1	18.7746	-1.19674	0.421224	-2.8411	0.00449583	0.0127131	Fetal vs. Embryonic
ENSSSCG00000007385	KCNS1	66.2946	1.1059	0.338177	3.27017	0.00107482	0.00362049	Fetal vs. Embryonic
ENSSSCG00000007423	UBE2C	1402.97	-1.22212	0.220086	-5.55291	2.81e-08	3.04e-07	Fetal vs. Embryonic
ENSSSCG00000007424	TNNC2	189043	1.45378	0.209558	6.93734	4e-12	1.08e-10	Fetal vs. Embryonic
ENSSSCG00000007436	MMP9	1.77794	-1.5108	0.623121	-2.42457	0.0153265	0.0366963	Fetal vs. Embryonic
ENSSSCG00000007439	CDH22	123.4	-1.31862	0.327213	-4.02987	5.58e-05	0.000266351	Fetal vs. Embryonic
ENSSSCG00000007453	EYA2	346.754	-1.22897	0.284708	-4.3166	1.58e-05	8.67e-05	Fetal vs. Embryonic
ENSSSCG00000007462	KCNB1	101.487	1.55576	0.271447	5.73138	9.96e-09	1.2e-07	Fetal vs. Embryonic
ENSSSCG00000007476	KCNG1	51.7232	-1.2525	0.264376	-4.73759	2.16e-06	1.47e-05	Fetal vs. Embryonic
ENSSSCG00000007488	DOK5	889.792	1.20497	0.171924	7.00872	2.41e-12	6.78e-11	Fetal vs. Embryonic
ENSSSCG00000007490	CBLN4	5.16576	-5.8471	2.49454	-2.34396	0.0190801	0.0441474	Fetal vs. Embryonic
ENSSSCG00000007493		378.614	-1.09778	0.176189	-6.23069	4.64e-10	7.88e-09	Fetal vs. Embryonic
ENSSSCG00000007504	RBM38	1650.49	1.02526	0.241611	4.24341	2.2e-05	0.000116556	Fetal vs. Embryonic
ENSSSCG00000007507	PCK1	37.3636	6.80039	0.702504	9.68021	3.66e-22	9.15e-20	Fetal vs. Embryonic
ENSSSCG00000007508	ZBP1	55.6263	1.89278	0.340869	5.55281	2.81e-08	3.04e-07	Fetal vs. Embryonic
ENSSSCG00000007515	APCDD1L	3.40843	1.78541	0.594043	3.00553	0.00265119	0.00800816	Fetal vs. Embryonic
ENSSSCG00000007527	EDN3	545.084	-1.2158	0.173032	-7.02646	2.12e-12	6.03e-11	Fetal vs. Embryonic
ENSSSCG00000007539	RBBP8NL	19.79	-1.83437	0.370782	-4.94731	7.52e-07	5.78e-06	Fetal vs. Embryonic
ENSSSCG00000007542	PRKAR1B	604.53	-1.36137	0.17178	-7.9251	2.28e-15	1.3e-13	Fetal vs. Embryonic
ENSSSCG00000007549	CYP2W1	64.5119	-3.43189	0.304502	-11.2705	1.84e-29	1.62e-26	Fetal vs. Embryonic
ENSSSCG00000007555	UNCX	2.57657	-3.6626	1.10216	-3.3231	0.000890217	0.0030641	Fetal vs. Embryonic
ENSSSCG00000007569	GRIFIN	207.842	-1.42533	0.28611	-4.98175	6.3e-07	4.94e-06	Fetal vs. Embryonic
ENSSSCG00000007578		10.1578	-1.76112	0.353524	-4.9816	6.31e-07	4.94e-06	Fetal vs. Embryonic
ENSSSCG00000007589		21.9573	-1.23096	0.423321	-2.90785	0.00363919	0.0105486	Fetal vs. Embryonic
ENSSSCG00000007605	TMEM130	5.55848	-4.40772	0.904131	-4.87509	1.09e-06	8.06e-06	Fetal vs. Embryonic
ENSSSCG00000007636	GJC3	6.69579	1.55884	0.472279	3.30067	0.000964549	0.00329343	Fetal vs. Embryonic
ENSSSCG00000007644		6.94761	1.22848	0.41164	2.98436	0.00284174	0.00850504	Fetal vs. Embryonic
ENSSSCG00000007649	GPC2	170.146	-1.47771	0.242045	-6.10513	1.03e-09	1.59e-08	Fetal vs. Embryonic
ENSSSCG00000007671	TFR2	26.4751	-1.67899	0.337685	-4.97205	6.62e-07	5.17e-06	Fetal vs. Embryonic
ENSSSCG00000007678	COL26A1	33.8693	-2.98806	0.406011	-7.35956	1.85e-13	6.87e-12	Fetal vs. Embryonic
ENSSSCG00000007680	MYL10	97.1415	3.05866	0.52981	5.77312	7.78e-09	9.65e-08	Fetal vs. Embryonic
ENSSSCG00000007710	MLXIPL	67.7517	1.83151	0.338364	5.41284	6.2e-08	6.15e-07	Fetal vs. Embryonic
ENSSSCG00000007744	PHKG1	1280.28	1.23647	0.254034	4.86732	1.13e-06	8.33e-06	Fetal vs. Embryonic
ENSSSCG00000007774	CTF1	91.9645	1.16722	0.194816	5.99137	2.08e-09	3.01e-08	Fetal vs. Embryonic
ENSSSCG00000007805	ATP2A1	14932.8	3.0353	0.387212	7.83887	4.55e-15	2.41e-13	Fetal vs. Embryonic
ENSSSCG00000007806	RABEP2	554.685	1.43413	0.217808	6.58438	4.57e-11	9.77e-10	Fetal vs. Embryonic
ENSSSCG00000007807	CD19	19.5413	-2.12926	0.335893	-6.33911	2.31e-10	4.24e-09	Fetal vs. Embryonic
ENSSSCG00000007849	CRYM	623.615	-1.24305	0.204912	-6.06627	1.31e-09	1.99e-08	Fetal vs. Embryonic
ENSSSCG00000007874	ABCC1	632.175	1.47565	0.234894	6.28218	3.34e-10	5.89e-09	Fetal vs. Embryonic
ENSSSCG00000007904	TEKT5	19.5603	1.90757	0.456693	4.17692	2.95e-05	0.000151839	Fetal vs. Embryonic
ENSSSCG00000007909	ABAT	99.7188	-1.85069	0.328853	-5.6277	1.83e-08	2.07e-07	Fetal vs. Embryonic
ENSSSCG00000007917	RBFOX1	2020.32	1.11452	0.155612	7.16217	7.94e-13	2.54e-11	Fetal vs. Embryonic
ENSSSCG00000007926	SEC14L5	746.845	3.768	0.399025	9.44301	3.62e-21	7.12e-19	Fetal vs. Embryonic
ENSSSCG00000007927	PPL	239.406	1.74803	0.21394	8.17065	3.07e-16	2.11e-14	Fetal vs. Embryonic
ENSSSCG00000007947	PAM16	782.452	1.21006	0.240255	5.03655	4.74e-07	3.83e-06	Fetal vs. Embryonic
ENSSSCG00000007975	HBZ	201.63	-4.01187	0.647487	-6.19607	5.79e-10	9.56e-09	Fetal vs. Embryonic
ENSSSCG00000007983	PDIA2	8.6247	-3.32617	0.454781	-7.31377	2.6e-13	9.26e-12	Fetal vs. Embryonic
ENSSSCG00000007985	PGAP6	59.3648	-1.11003	0.190133	-5.83818	5.28e-09	6.87e-08	Fetal vs. Embryonic
ENSSSCG00000007986	NME4	156.738	-1.48193	0.240489	-6.16217	7.18e-10	1.16e-08	Fetal vs. Embryonic
ENSSSCG00000007995	MCRIP2	887.024	2.37859	0.332356	7.15675	8.26e-13	2.6e-11	Fetal vs. Embryonic
ENSSSCG00000008005		0.741485	-3.05332	1.28093	-2.38367	0.0171411	0.0403339	Fetal vs. Embryonic
ENSSSCG00000008062	PRSS27	5.52451	1.09701	0.472132	2.32353	0.0201508	0.0462861	Fetal vs. Embryonic
ENSSSCG00000008073	OMD	214.03	1.11218	0.179223	6.20558	5.45e-10	9.07e-09	Fetal vs. Embryonic
ENSSSCG00000008119	KCNIP3	164.399	1.74731	0.183647	9.51447	1.83e-21	3.81e-19	Fetal vs. Embryonic
ENSSSCG00000008121		30.8455	2.4509	0.414337	5.91523	3.31e-09	4.54e-08	Fetal vs. Embryonic
ENSSSCG00000008124	NEURL3	12.5368	-1.02363	0.399738	-2.56074	0.010445	0.0263777	Fetal vs. Embryonic
ENSSSCG00000008141	ST6GAL2	58.6723	-2.38126	0.444791	-5.35367	8.62e-08	8.22e-07	Fetal vs. Embryonic
ENSSSCG00000008213	CD8B	1.56326	-2.27071	0.819563	-2.77064	0.00559464	0.0153757	Fetal vs. Embryonic
ENSSSCG00000008228	GNLY	15.4448	2.51927	0.673039	3.74313	0.000181744	0.000753981	Fetal vs. Embryonic
ENSSSCG00000008239	CAPG	405.253	-1.28613	0.194964	-6.59677	4.2e-11	9.06e-10	Fetal vs. Embryonic
ENSSSCG00000008241		1872.48	-1.08064	0.172438	-6.2668	3.69e-10	6.42e-09	Fetal vs. Embryonic
ENSSSCG00000008250		8.50123	-2.13217	0.527532	-4.04179	5.3e-05	0.000254911	Fetal vs. Embryonic
ENSSSCG00000008259	LRRTM4	93.2906	-2.14356	0.305313	-7.02086	2.21e-12	6.27e-11	Fetal vs. Embryonic
ENSSSCG00000008261	HK2	653.751	1.01872	0.126398	8.05967	7.65e-16	4.81e-14	Fetal vs. Embryonic
ENSSSCG00000008266	LOXL3	57.2131	1.03155	0.200434	5.14659	2.65e-07	2.28e-06	Fetal vs. Embryonic
ENSSSCG00000008282	WDR54	51.6143	-1.0515	0.250646	-4.19516	2.73e-05	0.000141159	Fetal vs. Embryonic
ENSSSCG00000008302	FBXO41	3.5697	-3.6329	0.79738	-4.55605	5.21e-06	3.23e-05	Fetal vs. Embryonic
ENSSSCG00000008392	BCL11A	171.875	-1.498	0.310325	-4.82721	1.38e-06	9.97e-06	Fetal vs. Embryonic
ENSSSCG00000008427	KCNK12	33.3095	1.49081	0.364679	4.08799	4.35e-05	0.00021382	Fetal vs. Embryonic
ENSSSCG00000008443	EPAS1	1356.81	1.44473	0.265061	5.45056	5.02e-08	5.1e-07	Fetal vs. Embryonic
ENSSSCG00000008446	SIX2	292.847	-1.53763	0.214413	-7.17136	7.43e-13	2.39e-11	Fetal vs. Embryonic
ENSSSCG00000008503	FEZ2	1748.3	1.59724	0.222177	7.18906	6.52e-13	2.14e-11	Fetal vs. Embryonic
ENSSSCG00000008504	CRIM1	678.77	1.29076	0.19779	6.52592	6.76e-11	1.39e-09	Fetal vs. Embryonic
ENSSSCG00000008521	SRD5A2	4.80039	-1.4651	0.401974	-3.64476	0.000267638	0.00106055	Fetal vs. Embryonic
ENSSSCG00000008524	GALNT14	20.6357	-5.60213	0.891653	-6.28286	3.32e-10	5.87e-09	Fetal vs. Embryonic
ENSSSCG00000008534	WDR43	27.9459	1.97699	0.430476	4.59257	4.38e-06	2.77e-05	Fetal vs. Embryonic
ENSSSCG00000008535	CLIP4	225.549	2.76449	0.395353	6.99247	2.7e-12	7.57e-11	Fetal vs. Embryonic
ENSSSCG00000008557	EMILIN1	5571.51	-1.1905	0.184464	-6.45383	1.09e-10	2.14e-09	Fetal vs. Embryonic
ENSSSCG00000008560	DPYSL5	1861.79	-1.891	0.355388	-5.32096	1.03e-07	9.68e-07	Fetal vs. Embryonic
ENSSSCG00000008563	KCNK3	3.88484	3.01463	0.85785	3.51416	0.000441143	0.00165468	Fetal vs. Embryonic
ENSSSCG00000008564	CIB4	0.885091	2.46314	0.99196	2.48311	0.0130242	0.0318964	Fetal vs. Embryonic
ENSSSCG00000008569	HADHB	4005.55	1.14554	0.190721	6.0064	1.9e-09	2.78e-08	Fetal vs. Embryonic
ENSSSCG00000008586	TP53I3	91.0326	-1.07419	0.229495	-4.68065	2.86e-06	1.89e-05	Fetal vs. Embryonic
ENSSSCG00000008595	APOB	0.974482	-2.94986	1.00557	-2.93352	0.00335138	0.00980704	Fetal vs. Embryonic
ENSSSCG00000008601	SDC1	894.307	-1.29499	0.266593	-4.85754	1.19e-06	8.72e-06	Fetal vs. Embryonic
ENSSSCG00000008603	MATN3	5.98414	-2.9775	0.874243	-3.4058	0.000659695	0.00235335	Fetal vs. Embryonic
ENSSSCG00000008606	OSR1	845.427	-1.04411	0.21959	-4.7548	1.99e-06	1.37e-05	Fetal vs. Embryonic
ENSSSCG00000008615	VSNL1	31.7145	-4.97307	0.717269	-6.93334	4.11e-12	1.1e-10	Fetal vs. Embryonic
ENSSSCG00000008647	CMPK2	116.989	1.02141	0.322387	3.16827	0.00153348	0.00495044	Fetal vs. Embryonic
ENSSSCG00000008648	RSAD2	24.9171	3.83075	0.561547	6.82178	8.99e-12	2.25e-10	Fetal vs. Embryonic
ENSSSCG00000008664	LRATD1	91.7989	-2.14562	0.274021	-7.83014	4.87e-15	2.56e-13	Fetal vs. Embryonic
ENSSSCG00000008703	ADRA2C	53.2758	2.30008	0.393894	5.83934	5.24e-09	6.83e-08	Fetal vs. Embryonic
ENSSSCG00000008710	JAKMIP1	1.02594	-2.81237	1.14953	-2.44653	0.0144239	0.0348394	Fetal vs. Embryonic
ENSSSCG00000008721	ABLIM2	2936.37	2.77325	0.303284	9.14407	6.01e-20	8.63e-18	Fetal vs. Embryonic
ENSSSCG00000008725	CYTL1	93.6782	-3.39734	0.512852	-6.62442	3.49e-11	7.65e-10	Fetal vs. Embryonic
ENSSSCG00000008768	ARAP2	12.492	1.79102	0.276751	6.47159	9.7e-11	1.92e-09	Fetal vs. Embryonic
ENSSSCG00000008770	NWD2	10.2635	-1.92846	0.506813	-3.80507	0.000141765	0.00060627	Fetal vs. Embryonic
ENSSSCG00000008771	C4orf19	45.3601	-1.10671	0.273515	-4.04623	5.2e-05	0.000250598	Fetal vs. Embryonic
ENSSSCG00000008813	CORIN	43.9916	-1.62994	0.425906	-3.827	0.000129712	0.000559964	Fetal vs. Embryonic
ENSSSCG00000008840	GSX2	0.788457	2.56909	1.09071	2.35544	0.0185009	0.0429988	Fetal vs. Embryonic
ENSSSCG00000008853	TLL1	65.316	-2.22214	0.463797	-4.79119	1.66e-06	1.17e-05	Fetal vs. Embryonic
ENSSSCG00000008855		3.17843	-1.99081	0.606736	-3.28117	0.00103377	0.003495	Fetal vs. Embryonic
ENSSSCG00000008866	GUCY1A1	805.891	1.03021	0.166524	6.18656	6.15e-10	1.01e-08	Fetal vs. Embryonic
ENSSSCG00000008870	GUCY1B1	858.069	1.13203	0.163461	6.92537	4.35e-12	1.16e-10	Fetal vs. Embryonic
ENSSSCG00000008877	ETFDH	2280.3	1.35967	0.182831	7.43679	1.03e-13	4.04e-12	Fetal vs. Embryonic
ENSSSCG00000008902	PPAT	244.703	-1.20379	0.167832	-7.17257	7.36e-13	2.38e-11	Fetal vs. Embryonic
ENSSSCG00000008913	IGFBP7	4703.52	1.09722	0.154639	7.09535	1.29e-12	3.88e-11	Fetal vs. Embryonic
ENSSSCG00000008919	EPHA5	75.2682	-1.00031	0.259605	-3.85319	0.000116588	0.000508482	Fetal vs. Embryonic
ENSSSCG00000008923	STAP1	23.1323	1.10835	0.307904	3.59967	0.000318618	0.00123951	Fetal vs. Embryonic
ENSSSCG00000008944	NPFFR2	4.92582	-1.59086	0.494791	-3.21522	0.00130346	0.00427884	Fetal vs. Embryonic
ENSSSCG00000008949	AFP	24.1809	-4.23801	1.40111	-3.02475	0.00248836	0.00758653	Fetal vs. Embryonic
ENSSSCG00000008959	CXCL2	26.327	2.91055	0.521573	5.58033	2.4e-08	2.64e-07	Fetal vs. Embryonic
ENSSSCG00000008965		145.923	2.71655	0.369483	7.35231	1.95e-13	7.2e-12	Fetal vs. Embryonic
ENSSSCG00000008966	PARM1	1075.73	-1.01555	0.167832	-6.05099	1.44e-09	2.17e-08	Fetal vs. Embryonic
ENSSSCG00000008970	CDKL2	25.7634	-1.07111	0.233754	-4.58221	4.6e-06	2.89e-05	Fetal vs. Embryonic
ENSSSCG00000008972	PPEF2	24.6613	-1.86647	0.295254	-6.32157	2.59e-10	4.69e-09	Fetal vs. Embryonic
ENSSSCG00000008976	ART3	2573.43	4.81103	0.655026	7.34479	2.06e-13	7.54e-12	Fetal vs. Embryonic
ENSSSCG00000008979	NUP54	1628.35	1.13842	0.177657	6.40798	1.47e-10	2.82e-09	Fetal vs. Embryonic
ENSSSCG00000008984		1591.44	-1.09177	0.225575	-4.83993	1.3e-06	9.41e-06	Fetal vs. Embryonic
ENSSSCG00000008985	SOWAHB	15.1463	1.65492	0.424759	3.89614	9.77e-05	0.000437198	Fetal vs. Embryonic
ENSSSCG00000008994	RBM46	75.1025	-1.84993	0.266613	-6.93861	3.96e-12	1.07e-10	Fetal vs. Embryonic
ENSSSCG00000009004	SFRP2	15373.9	-1.65708	0.254111	-6.52111	6.98e-11	1.43e-09	Fetal vs. Embryonic
ENSSSCG00000009009	MND1	75.6215	-1.06066	0.261838	-4.05081	5.1e-05	0.000246329	Fetal vs. Embryonic
ENSSSCG00000009022	MAB21L2	19.9179	-3.42864	0.640467	-5.35334	8.63e-08	8.23e-07	Fetal vs. Embryonic
ENSSSCG00000009045	HHIP	161.6	1.44467	0.200855	7.1926	6.36e-13	2.09e-11	Fetal vs. Embryonic
ENSSSCG00000009098	QRFPR	7.01205	1.4303	0.451464	3.16814	0.00153416	0.00495183	Fetal vs. Embryonic
ENSSSCG00000009100	TNIP3	3.54847	1.82471	0.554354	3.2916	0.00099621	0.00338838	Fetal vs. Embryonic
ENSSSCG00000009111	SYNPO2	10176	1.18335	0.183945	6.43319	1.25e-10	2.42e-09	Fetal vs. Embryonic
ENSSSCG00000009115	NDST3	23.6067	-1.25183	0.362121	-3.45694	0.000546351	0.00199615	Fetal vs. Embryonic
ENSSSCG00000009122	ARSJ	212.098	-1.01388	0.201547	-5.03047	4.89e-07	3.94e-06	Fetal vs. Embryonic
ENSSSCG00000009132	ENPEP	832.678	1.90726	0.365885	5.21272	1.86e-07	1.66e-06	Fetal vs. Embryonic
ENSSSCG00000009134	EGF	1184.4	2.73629	0.449323	6.0898	1.13e-09	1.74e-08	Fetal vs. Embryonic
ENSSSCG00000009135	LRIT3	8.53277	1.59539	0.469074	3.40115	0.000671018	0.00238491	Fetal vs. Embryonic
ENSSSCG00000009136	RRH	8.16834	1.7581	0.454048	3.87205	0.000107923	0.000475666	Fetal vs. Embryonic
ENSSSCG00000009157	TET2	1224.22	1.53284	0.259619	5.90418	3.54e-09	4.81e-08	Fetal vs. Embryonic
ENSSSCG00000009160	TACR3	16.7507	-3.04209	0.500197	-6.08178	1.19e-09	1.82e-08	Fetal vs. Embryonic
ENSSSCG00000009197	GRID2	197.496	-2.14676	0.331581	-6.47431	9.52e-11	1.89e-09	Fetal vs. Embryonic
ENSSSCG00000009202	MMRN1	171.548	1.83378	0.233866	7.84118	4.46e-15	2.38e-13	Fetal vs. Embryonic
ENSSSCG00000009203	SNCA	39.9383	1.80327	0.280616	6.42613	1.31e-10	2.53e-09	Fetal vs. Embryonic
ENSSSCG00000009219	IBSP	1.2987	-3.18474	0.966584	-3.29483	0.000984795	0.00335464	Fetal vs. Embryonic
ENSSSCG00000009221	DSPP	27.9634	1.59315	0.307254	5.18513	2.16e-07	1.91e-06	Fetal vs. Embryonic
ENSSSCG00000009250	PRKG2	38.2922	-2.42631	0.327015	-7.41956	1.18e-13	4.54e-12	Fetal vs. Embryonic
ENSSSCG00000009285		118.819	1.68778	0.317191	5.32103	1.03e-07	9.68e-07	Fetal vs. Embryonic
ENSSSCG00000009320	FLT1	985.494	1.32062	0.18453	7.15664	8.27e-13	2.6e-11	Fetal vs. Embryonic
ENSSSCG00000009354	CCNA1	6.09297	-1.46865	0.380601	-3.85876	0.000113964	0.000497894	Fetal vs. Embryonic
ENSSSCG00000009399	CYSLTR2	165.812	2.29878	0.388436	5.91805	3.26e-09	4.47e-08	Fetal vs. Embryonic
ENSSSCG00000009405	SUCLA2	1718.34	1.107	0.198388	5.58	2.41e-08	2.64e-07	Fetal vs. Embryonic
ENSSSCG00000009417	CBY2	1.51243	-4.0794	1.32458	-3.07976	0.00207169	0.00644233	Fetal vs. Embryonic
ENSSSCG00000009429	TNFSF11	3.48265	-2.09904	0.613613	-3.4208	0.000624382	0.002242	Fetal vs. Embryonic
ENSSSCG00000009457	DACH1	355.561	1.45379	0.201053	7.23091	4.8e-13	1.62e-11	Fetal vs. Embryonic
ENSSSCG00000009485	SLITRK1	110.188	-1.96322	0.360072	-5.45229	4.97e-08	5.06e-07	Fetal vs. Embryonic
ENSSSCG00000009489	GPC6	1734.27	-1.1606	0.206216	-5.62807	1.82e-08	2.07e-07	Fetal vs. Embryonic
ENSSSCG00000009490	DCT	42.7279	-1.25378	0.267322	-4.69014	2.73e-06	1.82e-05	Fetal vs. Embryonic
ENSSSCG00000009495		2.45629	-2.83684	0.698961	-4.05866	4.94e-05	0.000239112	Fetal vs. Embryonic
ENSSSCG00000009498		6.00039	-1.59005	0.464484	-3.42327	0.000618736	0.00222448	Fetal vs. Embryonic
ENSSSCG00000009499		5.01134	-3.34765	0.633298	-5.28606	1.25e-07	1.15e-06	Fetal vs. Embryonic
ENSSSCG00000009520	ZIC2	154.759	-2.73782	0.509431	-5.37426	7.69e-08	7.44e-07	Fetal vs. Embryonic
ENSSSCG00000009526	ITGBL1	337.301	1.259	0.415764	3.02817	0.00246043	0.00751496	Fetal vs. Embryonic
ENSSSCG00000009527	FGF14	4.2614	-2.11553	0.663057	-3.19057	0.00141991	0.0046199	Fetal vs. Embryonic
ENSSSCG00000009580	S1PR3	957.177	-1.19015	0.213565	-5.57278	2.51e-08	2.74e-07	Fetal vs. Embryonic
ENSSSCG00000009584	SEMA4D	1318.05	1.00876	0.229056	4.404	1.06e-05	6.08e-05	Fetal vs. Embryonic
ENSSSCG00000009593	ROR2	816.623	-1.45233	0.19775	-7.34426	2.07e-13	7.56e-12	Fetal vs. Embryonic
ENSSSCG00000009595		15.1015	-1.17504	0.235296	-4.99388	5.92e-07	4.68e-06	Fetal vs. Embryonic
ENSSSCG00000009610	NPM2	8.84594	-1.32893	0.537177	-2.47392	0.0133639	0.0326257	Fetal vs. Embryonic
ENSSSCG00000009616	HR	131.591	2.82565	0.489209	5.77595	7.65e-09	9.53e-08	Fetal vs. Embryonic
ENSSSCG00000009625		230.241	-1.08039	0.170576	-6.33378	2.39e-10	4.37e-09	Fetal vs. Embryonic
ENSSSCG00000009631	PEBP4	1324.23	2.69558	0.345164	7.80957	5.74e-15	2.96e-13	Fetal vs. Embryonic
ENSSSCG00000009646	ADAM7	6.68493	2.44875	0.508522	4.81542	1.47e-06	1.05e-05	Fetal vs. Embryonic
ENSSSCG00000009649	NEFL	410.5	-2.32053	0.441835	-5.25202	1.5e-07	1.37e-06	Fetal vs. Embryonic
ENSSSCG00000009659	PNMA2	2.71671	-2.55468	0.696429	-3.66825	0.000244212	0.000978056	Fetal vs. Embryonic
ENSSSCG00000009679	FZD3	50.011	-1.42364	0.262691	-5.41944	5.98e-08	5.95e-07	Fetal vs. Embryonic
ENSSSCG00000009691		1.92956	2.79013	0.728038	3.83239	0.000126905	0.00054945	Fetal vs. Embryonic
ENSSSCG00000009693	XKR6	58.3025	-1.46623	0.240548	-6.09538	1.09e-09	1.69e-08	Fetal vs. Embryonic
ENSSSCG00000009720	DDX60	103.37	-1.04016	0.30677	-3.39069	0.000697178	0.00246965	Fetal vs. Embryonic
ENSSSCG00000009722	SPOCK3	426.645	-1.71308	0.377173	-4.54188	5.58e-06	3.43e-05	Fetal vs. Embryonic
ENSSSCG00000009738	GALNT9	2.47299	1.74493	0.689839	2.52947	0.0114235	0.0285039	Fetal vs. Embryonic
ENSSSCG00000009753	TMEM132C	163.186	-3.43347	0.495241	-6.93294	4.12e-12	1.1e-10	Fetal vs. Embryonic
ENSSSCG00000009775	CDK2AP1	2576.87	-1.04381	0.179299	-5.82158	5.83e-09	7.5e-08	Fetal vs. Embryonic
ENSSSCG00000009781	PITPNM2	1169.34	1.07714	0.139699	7.71043	1.25e-14	5.96e-13	Fetal vs. Embryonic
ENSSSCG00000009802	WDR66	9.08462	-1.67053	0.320891	-5.2059	1.93e-07	1.72e-06	Fetal vs. Embryonic
ENSSSCG00000009809	MORN3	20.6177	1.34453	0.306923	4.38066	1.18e-05	6.7e-05	Fetal vs. Embryonic
ENSSSCG00000009824	RAD9B	84.2205	1.06855	0.224688	4.75571	1.98e-06	1.36e-05	Fetal vs. Embryonic
ENSSSCG00000009831	CUX2	89.9142	-1.36822	0.152181	-8.99072	2.46e-19	3.13e-17	Fetal vs. Embryonic
ENSSSCG00000009839	CIT	529.928	-1.16156	0.217802	-5.3331	9.66e-08	9.1e-07	Fetal vs. Embryonic
ENSSSCG00000009842	CCDC60	789.491	1.67457	0.222028	7.54213	4.62e-14	1.94e-12	Fetal vs. Embryonic
ENSSSCG00000009856	NOS1	23.4522	1.36768	0.36483	3.74881	0.000177675	0.00073983	Fetal vs. Embryonic
ENSSSCG00000009862	RNFT2	323.387	-1.0414	0.148193	-7.02733	2.11e-12	6.01e-11	Fetal vs. Embryonic
ENSSSCG00000009867	TBX5	11.3545	-3.71561	1.1511	-3.22786	0.0012472	0.00411752	Fetal vs. Embryonic
ENSSSCG00000009896	BICDL1	66.6869	-1.04241	0.26087	-3.99589	6.45e-05	0.000303105	Fetal vs. Embryonic
ENSSSCG00000009916	ACADS	860.353	1.04528	0.20295	5.15042	2.6e-07	2.24e-06	Fetal vs. Embryonic
ENSSSCG00000009927	FAM222A	68.0118	1.21148	0.176102	6.87943	6.01e-12	1.55e-10	Fetal vs. Embryonic
ENSSSCG00000009941	SVOP	0.670406	-2.90332	1.13689	-2.55375	0.0106571	0.0268295	Fetal vs. Embryonic
ENSSSCG00000009957	MYO18B	4272.46	1.04385	0.166233	6.27941	3.4e-10	5.98e-09	Fetal vs. Embryonic
ENSSSCG00000009958	SEZ6L	48.1187	-1.64371	0.434271	-3.78498	0.000153719	0.000650653	Fetal vs. Embryonic
ENSSSCG00000009964	CRYBB1	2.44536	-3.35771	0.739392	-4.54118	5.59e-06	3.44e-05	Fetal vs. Embryonic
ENSSSCG00000009975	EMID1	281.635	-1.11709	0.192407	-5.80584	6.4e-09	8.15e-08	Fetal vs. Embryonic
ENSSSCG00000010006		79.0559	-1.90226	0.265244	-7.17173	7.41e-13	2.39e-11	Fetal vs. Embryonic
ENSSSCG00000010023	PLA2G3	7.95783	-2.51776	0.499885	-5.03667	4.74e-07	3.83e-06	Fetal vs. Embryonic
ENSSSCG00000010055	GGT5	352.438	1.57966	0.234795	6.72784	1.72e-11	4.02e-10	Fetal vs. Embryonic
ENSSSCG00000010073		2795.3	2.15801	0.288812	7.47202	7.9e-14	3.15e-12	Fetal vs. Embryonic
ENSSSCG00000010074		1.57598	2.66177	0.859145	3.09816	0.00194724	0.00610031	Fetal vs. Embryonic
ENSSSCG00000010077		86.8808	-1.77884	0.213997	-8.31243	9.38e-17	7.08e-15	Fetal vs. Embryonic
ENSSSCG00000010086		34.1076	-1.3169	0.331405	-3.9737	7.08e-05	0.000328936	Fetal vs. Embryonic
ENSSSCG00000010089		37.2163	-1.51901	0.242454	-6.26517	3.72e-10	6.47e-09	Fetal vs. Embryonic
ENSSSCG00000010106		4.38418	1.76623	0.526481	3.35479	0.00079426	0.00277231	Fetal vs. Embryonic
ENSSSCG00000010128		1372.77	-1.08755	0.139619	-7.7894	6.73e-15	3.37e-13	Fetal vs. Embryonic
ENSSSCG00000010142	RYR2	97.2289	-1.18317	0.283209	-4.17772	2.94e-05	0.000151341	Fetal vs. Embryonic
ENSSSCG00000010144	ACTN2	84857.7	1.05303	0.177654	5.92741	3.08e-09	4.25e-08	Fetal vs. Embryonic
ENSSSCG00000010163	KCNK1	135.52	-1.21208	0.311605	-3.8898	0.000100327	0.000447294	Fetal vs. Embryonic
ENSSSCG00000010181	C1orf198	1905.47	-1.06547	0.150454	-7.08167	1.42e-12	4.24e-11	Fetal vs. Embryonic
ENSSSCG00000010184	AGT	223.428	1.98701	0.485153	4.09563	4.21e-05	0.000207701	Fetal vs. Embryonic
ENSSSCG00000010190		374911	1.71367	0.256546	6.67978	2.39e-11	5.42e-10	Fetal vs. Embryonic
ENSSSCG00000010212		2579.8	1.14676	0.139703	8.20849	2.24e-16	1.61e-14	Fetal vs. Embryonic
ENSSSCG00000010278	CDH23	319.601	1.38001	0.240617	5.7353	9.73e-09	1.18e-07	Fetal vs. Embryonic
ENSSSCG00000010304	MYOZ1	18816.3	1.93962	0.31711	6.11655	9.56e-10	1.49e-08	Fetal vs. Embryonic
ENSSSCG00000010330	PPIF	357.569	1.32634	0.291398	4.55164	5.32e-06	3.29e-05	Fetal vs. Embryonic
ENSSSCG00000010336	SFTPA1	1.38824	-3.51755	0.810302	-4.34104	1.42e-05	7.83e-05	Fetal vs. Embryonic
ENSSSCG00000010337	MAT1A	2.45676	-4.18102	0.65353	-6.39759	1.58e-10	2.99e-09	Fetal vs. Embryonic
ENSSSCG00000010344	NRG3	1.27016	-3.59463	0.882444	-4.07349	4.63e-05	0.000225944	Fetal vs. Embryonic
ENSSSCG00000010350	RGR	6.06803	3.17071	0.588327	5.38937	7.07e-08	6.9e-07	Fetal vs. Embryonic
ENSSSCG00000010359	LDB3	18913.8	1.27539	0.212125	6.01242	1.83e-09	2.69e-08	Fetal vs. Embryonic
ENSSSCG00000010370		163.13	3.26027	0.266209	12.247	1.74e-34	3.21e-31	Fetal vs. Embryonic
ENSSSCG00000010384	LRRC18	4.89149	-1.14504	0.383326	-2.98711	0.00281629	0.00843512	Fetal vs. Embryonic
ENSSSCG00000010394	OGDHL	2.71172	-2.89933	0.850047	-3.41079	0.000647757	0.00231525	Fetal vs. Embryonic
ENSSSCG00000010448		51.9386	1.06188	0.255147	4.16185	3.16e-05	0.000160547	Fetal vs. Embryonic
ENSSSCG00000010451	IFIT2	146.427	-1.18972	0.170692	-6.97001	3.17e-12	8.72e-11	Fetal vs. Embryonic
ENSSSCG00000010464	PPP1R3C	4356.94	2.09284	0.306717	6.82335	8.89e-12	2.23e-10	Fetal vs. Embryonic
ENSSSCG00000010477	CEP55	164.415	-1.08699	0.202375	-5.37115	7.82e-08	7.54e-07	Fetal vs. Embryonic
ENSSSCG00000010479	RBP4	230.905	-1.6756	0.219202	-7.6441	2.1e-14	9.53e-13	Fetal vs. Embryonic
ENSSSCG00000010495	ALDH18A1	1632.55	-1.01123	0.156698	-6.45336	1.09e-10	2.15e-09	Fetal vs. Embryonic
ENSSSCG00000010507	TLL2	50.8304	-2.07779	0.343468	-6.04945	1.45e-09	2.18e-08	Fetal vs. Embryonic
ENSSSCG00000010512	SLIT1	235.262	-2.63233	0.434281	-6.06134	1.35e-09	2.05e-08	Fetal vs. Embryonic
ENSSSCG00000010522	ANKRD2	846.589	2.33406	0.33731	6.91963	4.53e-12	1.2e-10	Fetal vs. Embryonic
ENSSSCG00000010530	CRTAC1	112.325	-1.44896	0.314644	-4.60508	4.12e-06	2.62e-05	Fetal vs. Embryonic
ENSSSCG00000010533	PYROXD2	511.267	1.18833	0.243493	4.88035	1.06e-06	7.87e-06	Fetal vs. Embryonic
ENSSSCG00000010535	HPSE2	173.431	-3.77622	0.384771	-9.8142	9.78e-23	2.83e-20	Fetal vs. Embryonic
ENSSSCG00000010536	CNNM1	44.1402	-2.03327	0.292261	-6.95703	3.48e-12	9.48e-11	Fetal vs. Embryonic
ENSSSCG00000010537	GOT1	1870.94	1.48405	0.277867	5.34086	9.25e-08	8.77e-07	Fetal vs. Embryonic
ENSSSCG00000010552	PKD2L1	3.56895	-1.99051	0.717061	-2.77593	0.00550437	0.0151749	Fetal vs. Embryonic
ENSSSCG00000010554	SCD	759.197	-1.52042	0.212316	-7.16114	8e-13	2.55e-11	Fetal vs. Embryonic
ENSSSCG00000010568	NPM3	359.119	-1.53226	0.202761	-7.55696	4.13e-14	1.75e-12	Fetal vs. Embryonic
ENSSSCG00000010570	KCNIP2	187.026	-1.36183	0.177731	-7.66232	1.83e-14	8.4e-13	Fetal vs. Embryonic
ENSSSCG00000010577	ELOVL3	24.8143	-1.02655	0.31182	-3.29213	0.000994314	0.00338405	Fetal vs. Embryonic
ENSSSCG00000010595	INA	3.28417	-2.96286	0.667403	-4.4394	9.02e-06	5.26e-05	Fetal vs. Embryonic
ENSSSCG00000010639	HABP2	102.933	1.98323	0.357679	5.54471	2.94e-08	3.17e-07	Fetal vs. Embryonic
ENSSSCG00000010640	NRAP	9670.14	2.27681	0.33524	6.79159	1.11e-11	2.71e-10	Fetal vs. Embryonic
ENSSSCG00000010647	ADRB1	8.40741	1.43888	0.431191	3.33699	0.000846915	0.00293133	Fetal vs. Embryonic
ENSSSCG00000010655	GFRA1	974.726	2.43032	0.277801	8.74843	2.16e-18	2.34e-16	Fetal vs. Embryonic
ENSSSCG00000010660	PNLIPRP2	4.36988	-2.01175	0.677676	-2.9686	0.00299159	0.00889304	Fetal vs. Embryonic
ENSSSCG00000010666	VAX1	2.21237	4.34703	0.828214	5.24869	1.53e-07	1.39e-06	Fetal vs. Embryonic
ENSSSCG00000010686	BAG3	1817.83	1.08744	0.151303	7.18719	6.61e-13	2.16e-11	Fetal vs. Embryonic
ENSSSCG00000010728	CPXM2	377.008	2.03985	0.511103	3.99108	6.58e-05	0.000308606	Fetal vs. Embryonic
ENSSSCG00000010747	C10orf90	13.8292	-1.58028	0.341012	-4.6341	3.58e-06	2.32e-05	Fetal vs. Embryonic
ENSSSCG00000010761	STK32C	44.9192	-1.98905	0.35375	-5.62276	1.88e-08	2.12e-07	Fetal vs. Embryonic
ENSSSCG00000010762	DPYSL4	31.8784	-2.04888	0.503808	-4.06679	4.77e-05	0.000231533	Fetal vs. Embryonic
ENSSSCG00000010764	LRRC27	15.5939	-1.73094	0.448158	-3.86235	0.000112302	0.000491588	Fetal vs. Embryonic
ENSSSCG00000010809	BRINP3	41.475	-2.72864	0.452956	-6.02407	1.7e-09	2.52e-08	Fetal vs. Embryonic
ENSSSCG00000010826	2020-03-02	683.487	1.42056	0.335426	4.2351	2.28e-05	0.000120577	Fetal vs. Embryonic
ENSSSCG00000010861	COQ8A	7575.9	1.99554	0.389132	5.12818	2.93e-07	2.49e-06	Fetal vs. Embryonic
ENSSSCG00000010865	EXO1	148.013	-1.24085	0.235205	-5.27562	1.32e-07	1.22e-06	Fetal vs. Embryonic
ENSSSCG00000010879	KIF26B	54.3986	-2.41439	0.40185	-6.00818	1.88e-09	2.75e-08	Fetal vs. Embryonic
ENSSSCG00000010893		552.138	1.15027	0.175903	6.53925	6.18e-11	1.28e-09	Fetal vs. Embryonic
ENSSSCG00000010908	PTPRC	94.2053	1.36171	0.220456	6.17681	6.54e-10	1.07e-08	Fetal vs. Embryonic
ENSSSCG00000010923	UBE2T	334.394	-1.0654	0.151482	-7.03322	2.02e-12	5.8e-11	Fetal vs. Embryonic
ENSSSCG00000010926	SYT2	385.194	1.12045	0.156392	7.16437	7.81e-13	2.5e-11	Fetal vs. Embryonic
ENSSSCG00000010943	AOPEP	1555.83	1.11607	0.142922	7.80896	5.77e-15	2.96e-13	Fetal vs. Embryonic
ENSSSCG00000010947	FBP2	440.649	3.66056	0.822777	4.44904	8.63e-06	5.05e-05	Fetal vs. Embryonic
ENSSSCG00000010948	CTSL	77.913	2.10501	0.286409	7.34965	1.99e-13	7.29e-12	Fetal vs. Embryonic
ENSSSCG00000010974	CNTFR	1693.52	-1.04883	0.174888	-5.99715	2.01e-09	2.91e-08	Fetal vs. Embryonic
ENSSSCG00000010981	NUDT2	558.27	-1.39982	0.193689	-7.22719	4.93e-13	1.66e-11	Fetal vs. Embryonic
ENSSSCG00000010984	KIF24	1112.34	-2.71527	0.267248	-10.1601	2.99e-24	1.08e-21	Fetal vs. Embryonic
ENSSSCG00000010992		38.0121	2.84151	0.443622	6.40526	1.5e-10	2.87e-09	Fetal vs. Embryonic
ENSSSCG00000011030	CUBN	141.847	-2.50886	0.248728	-10.0867	6.32e-24	2.25e-21	Fetal vs. Embryonic
ENSSSCG00000011033	VIM	95494.2	-1.39171	0.185425	-7.50549	6.12e-14	2.5e-12	Fetal vs. Embryonic
ENSSSCG00000011034	ST8SIA6	27.9526	-3.94449	0.464175	-8.49785	1.93e-17	1.71e-15	Fetal vs. Embryonic
ENSSSCG00000011046	ITGA8	320.273	-1.03051	0.311536	-3.30782	0.000940243	0.00321803	Fetal vs. Embryonic
ENSSSCG00000011059		27.4315	-1.30861	0.511581	-2.55797	0.0105285	0.0265487	Fetal vs. Embryonic
ENSSSCG00000011076	OTUD1	537.373	3.27668	0.480481	6.81957	9.13e-12	2.28e-10	Fetal vs. Embryonic
ENSSSCG00000011078	ARMC3	9.14265	-2.59086	0.408289	-6.34565	2.21e-10	4.08e-09	Fetal vs. Embryonic
ENSSSCG00000011087	SKIDA1	116.619	-1.3017	0.223971	-5.81193	6.18e-09	7.9e-08	Fetal vs. Embryonic
ENSSSCG00000011110	CCDC3	1598.47	-1.73024	0.245085	-7.05975	1.67e-12	4.87e-11	Fetal vs. Embryonic
ENSSSCG00000011125	GATA3	59.4721	2.24541	0.399272	5.62375	1.87e-08	2.11e-07	Fetal vs. Embryonic
ENSSSCG00000011147	AKR1C2	288.56	1.35492	0.248121	5.4607	4.74e-08	4.84e-07	Fetal vs. Embryonic
ENSSSCG00000011178	CPNE4	5.08003	-3.26332	0.878784	-3.71344	0.000204458	0.000837741	Fetal vs. Embryonic
ENSSSCG00000011186	COL6A5	15.7021	2.83898	0.524964	5.40796	6.37e-08	6.31e-07	Fetal vs. Embryonic
ENSSSCG00000011195	GALNT15	43.2823	1.30712	0.372375	3.51023	0.000447727	0.00167637	Fetal vs. Embryonic
ENSSSCG00000011198	RFTN1	1180.52	2.34212	0.190386	12.3019	8.84e-35	2.24e-31	Fetal vs. Embryonic
ENSSSCG00000011201	SATB1	412.802	-1.14244	0.159686	-7.15432	8.41e-13	2.63e-11	Fetal vs. Embryonic
ENSSSCG00000011207	SGO1	327.508	-1.11536	0.209324	-5.32838	9.91e-08	9.32e-07	Fetal vs. Embryonic
ENSSSCG00000011217	NEK10	7.04773	2.54301	0.404432	6.28784	3.22e-10	5.71e-09	Fetal vs. Embryonic
ENSSSCG00000011218	SLC4A7	812.584	1.89288	0.191281	9.89581	4.34e-23	1.29e-20	Fetal vs. Embryonic
ENSSSCG00000011241	DCLK3	19.5711	3.3808	0.558805	6.05005	1.45e-09	2.18e-08	Fetal vs. Embryonic
ENSSSCG00000011245	ITGA9	1026.24	1.18164	0.207491	5.6949	1.23e-08	1.46e-07	Fetal vs. Embryonic
ENSSSCG00000011257	ACVR2B	197.132	1.42867	0.29709	4.80888	1.52e-06	1.08e-05	Fetal vs. Embryonic
ENSSSCG00000011260	SCN10A	81.7229	-1.96275	0.400157	-4.90495	9.34e-07	7.04e-06	Fetal vs. Embryonic
ENSSSCG00000011280	VIPR1	105.831	1.29059	0.185524	6.95643	3.49e-12	9.51e-11	Fetal vs. Embryonic
ENSSSCG00000011287	HHATL	2820.89	1.24936	0.205774	6.07151	1.27e-09	1.93e-08	Fetal vs. Embryonic
ENSSSCG00000011299	CLEC3B	1735.2	1.92647	0.260585	7.39285	1.44e-13	5.43e-12	Fetal vs. Embryonic
ENSSSCG00000011309	KIF15	758.715	-1.01503	0.204451	-4.96468	6.88e-07	5.34e-06	Fetal vs. Embryonic
ENSSSCG00000011317	FYCO1	4233.81	1.47799	0.204226	7.23704	4.59e-13	1.56e-11	Fetal vs. Embryonic
ENSSSCG00000011318	CXCR6	5.06687	3.107	0.705339	4.40498	1.06e-05	6.06e-05	Fetal vs. Embryonic
ENSSSCG00000011334		1.76292	2.22249	0.797125	2.78813	0.00530136	0.0146901	Fetal vs. Embryonic
ENSSSCG00000011353	PFKFB4	1023.1	1.22592	0.161864	7.57377	3.63e-14	1.57e-12	Fetal vs. Embryonic
ENSSSCG00000011355		262.05	1.59273	0.197572	8.06155	7.53e-16	4.75e-14	Fetal vs. Embryonic
ENSSSCG00000011356	UQCRC1	4651.87	1.02658	0.209091	4.90974	9.12e-07	6.89e-06	Fetal vs. Embryonic
ENSSSCG00000011358	TREX1	73.2815	1.1523	0.231181	4.98442	6.21e-07	4.89e-06	Fetal vs. Embryonic
ENSSSCG00000011360	CELSR3	17.9101	-1.49446	0.308945	-4.83728	1.32e-06	9.52e-06	Fetal vs. Embryonic
ENSSSCG00000011377	LAMB2	17373.6	1.35262	0.161607	8.36978	5.77e-17	4.6e-15	Fetal vs. Embryonic
ENSSSCG00000011384	BSN	66.0462	1.15055	0.35434	3.24701	0.00116625	0.00388557	Fetal vs. Embryonic
ENSSSCG00000011397	SLC38A3	195.559	4.00528	0.539752	7.4206	1.17e-13	4.51e-12	Fetal vs. Embryonic
ENSSSCG00000011401	LSMEM2	627.27	1.28306	0.285536	4.49351	7.01e-06	4.2e-05	Fetal vs. Embryonic
ENSSSCG00000011408	ZMYND10	11.7995	-1.11328	0.360327	-3.08964	0.00200398	0.00625774	Fetal vs. Embryonic
ENSSSCG00000011444	NT5DC2	37.6708	-1.25113	0.37621	-3.32562	0.000882233	0.00304057	Fetal vs. Embryonic
ENSSSCG00000011451	ITIH3	1.34525	3.14241	1.28233	2.45054	0.014264	0.0345232	Fetal vs. Embryonic
ENSSSCG00000011453	ITIH4	758.799	2.26309	0.349145	6.48179	9.06e-11	1.81e-09	Fetal vs. Embryonic
ENSSSCG00000011463	IL17RD	1003.72	-1.08179	0.180804	-5.98323	2.19e-09	3.14e-08	Fetal vs. Embryonic
ENSSSCG00000011477	ACOX2	265.265	1.02643	0.228402	4.49395	6.99e-06	4.19e-05	Fetal vs. Embryonic
ENSSSCG00000011482	C3orf67	230.151	-1.27809	0.172634	-7.40349	1.33e-13	5.02e-12	Fetal vs. Embryonic
ENSSSCG00000011489		34.3733	-5.16334	0.537395	-9.6081	7.39e-22	1.69e-19	Fetal vs. Embryonic
ENSSSCG00000011495	PRICKLE2	837.589	-1.09191	0.1401	-7.79383	6.5e-15	3.27e-13	Fetal vs. Embryonic
ENSSSCG00000011514	MITF	322.051	1.00012	0.143439	6.97243	3.12e-12	8.59e-11	Fetal vs. Embryonic
ENSSSCG00000011563	FANCD2	441.385	-1.22029	0.191551	-6.37055	1.88e-10	3.51e-09	Fetal vs. Embryonic
ENSSSCG00000011579	PPARG	162.292	1.0862	0.149349	7.27289	3.52e-13	1.22e-11	Fetal vs. Embryonic
ENSSSCG00000011581	MKRN2OS	55.6768	1.82761	0.300853	6.07476	1.24e-09	1.89e-08	Fetal vs. Embryonic
ENSSSCG00000011599	GRIP2	1492.06	1.80041	0.314363	5.72718	1.02e-08	1.23e-07	Fetal vs. Embryonic
ENSSSCG00000011618	GATA2	122.751	1.64322	0.232005	7.0827	1.41e-12	4.21e-11	Fetal vs. Embryonic
ENSSSCG00000011622	KBTBD12	367.94	1.41522	0.224754	6.29675	3.04e-10	5.42e-09	Fetal vs. Embryonic
ENSSSCG00000011630	ACKR4	33.7422	1.88334	0.274558	6.85955	6.91e-12	1.76e-10	Fetal vs. Embryonic
ENSSSCG00000011635	TMEM108	105.093	-5.29062	0.387096	-13.6675	1.59e-42	8.03e-39	Fetal vs. Embryonic
ENSSSCG00000011666	CLSTN2	78.9781	-1.2594	0.288635	-4.3633	1.28e-05	7.18e-05	Fetal vs. Embryonic
ENSSSCG00000011683	PAQR9	133.438	1.53086	0.376668	4.06422	4.82e-05	0.000233933	Fetal vs. Embryonic
ENSSSCG00000011694	CPB1	6.39028	1.10995	0.380658	2.91587	0.00354697	0.0103138	Fetal vs. Embryonic
ENSSSCG00000011712	P2RY14	69.1406	1.0725	0.210048	5.10596	3.29e-07	2.75e-06	Fetal vs. Embryonic
ENSSSCG00000011726	VEPH1	26.8702	-4.08733	0.622523	-6.56575	5.18e-11	1.09e-09	Fetal vs. Embryonic
ENSSSCG00000011729		1495.54	1.06977	0.147287	7.26317	3.78e-13	1.3e-11	Fetal vs. Embryonic
ENSSSCG00000011735	SI	4.05853	-4.33662	0.727992	-5.95696	2.57e-09	3.61e-08	Fetal vs. Embryonic
ENSSSCG00000011736	SLITRK3	400.49	-2.53667	0.411262	-6.16801	6.92e-10	1.12e-08	Fetal vs. Embryonic
ENSSSCG00000011756	NLGN1	35.4905	-1.76404	0.436541	-4.04094	5.32e-05	0.000255773	Fetal vs. Embryonic
ENSSSCG00000011761		13.2421	-2.1964	0.460753	-4.76699	1.87e-06	1.3e-05	Fetal vs. Embryonic
ENSSSCG00000011765	USP13	3542.01	1.02366	0.184641	5.54409	2.95e-08	3.17e-07	Fetal vs. Embryonic
ENSSSCG00000011775	KLHL24	1988.06	1.46101	0.174275	8.3834	5.14e-17	4.16e-15	Fetal vs. Embryonic
ENSSSCG00000011799	AHSG	39.615	-5.37559	1.59083	-3.37912	0.000727187	0.00256294	Fetal vs. Embryonic
ENSSSCG00000011800	FETUB	15.5454	-4.13408	1.79943	-2.29743	0.021594	0.0490554	Fetal vs. Embryonic
ENSSSCG00000011810	BCL6	1128.31	1.01903	0.253252	4.02378	5.73e-05	0.000272766	Fetal vs. Embryonic
ENSSSCG00000011831	APOD	1290.63	1.60788	0.362853	4.43122	9.37e-06	5.44e-05	Fetal vs. Embryonic
ENSSSCG00000011837	MELTF	16.605	-2.00498	0.511526	-3.91961	8.87e-05	0.000401438	Fetal vs. Embryonic
ENSSSCG00000011850		2.08525	2.68334	0.807265	3.32399	0.000887409	0.00305633	Fetal vs. Embryonic
ENSSSCG00000011867	MYLK	1129.02	1.10751	0.134209	8.25211	1.56e-16	1.15e-14	Fetal vs. Embryonic
ENSSSCG00000011874	PARP14	56.8316	1.53888	0.496355	3.10036	0.00193286	0.00606275	Fetal vs. Embryonic
ENSSSCG00000011878	CASR	20.9639	-3.06202	0.555963	-5.50759	3.64e-08	3.82e-07	Fetal vs. Embryonic
ENSSSCG00000011880	EAF2	24.9864	-2.06956	0.524475	-3.94596	7.95e-05	0.000363962	Fetal vs. Embryonic
ENSSSCG00000011884	HCLS1	1595.58	-1.95029	0.40835	-4.77603	1.79e-06	1.25e-05	Fetal vs. Embryonic
ENSSSCG00000011885	FBXO40	55.7189	2.89532	0.336954	8.59262	8.5e-18	8e-16	Fetal vs. Embryonic
ENSSSCG00000011894	POPDC2	612.339	2.36937	0.305232	7.76251	8.33e-15	4.11e-13	Fetal vs. Embryonic
ENSSSCG00000011895	PLA1A	104.491	1.2404	0.221573	5.59817	2.17e-08	2.41e-07	Fetal vs. Embryonic
ENSSSCG00000011906	IGSF11	124.325	-1.1274	0.270697	-4.1648	3.12e-05	0.00015892	Fetal vs. Embryonic
ENSSSCG00000011936	ZBED2	1.64695	-2.39986	0.88673	-2.70642	0.0068014	0.0182389	Fetal vs. Embryonic
ENSSSCG00000011951	NFKBIZ	70.2639	1.03538	0.188222	5.50083	3.78e-08	3.95e-07	Fetal vs. Embryonic
ENSSSCG00000011964	LNP1	98.7029	-1.44227	0.49985	-2.8854	0.00390911	0.0112408	Fetal vs. Embryonic
ENSSSCG00000011973	COL8A1	436.52	-1.85946	0.358721	-5.18359	2.18e-07	1.92e-06	Fetal vs. Embryonic
ENSSSCG00000011999	CADM2	75.4043	1.04296	0.313904	3.32255	0.000891998	0.003069	Fetal vs. Embryonic
ENSSSCG00000012001	ROBO1	1560.05	-1.0229	0.264952	-3.8607	0.000113062	0.000494414	Fetal vs. Embryonic
ENSSSCG00000012002	ROBO2	201.819	-1.01404	0.24768	-4.09416	4.24e-05	0.000208915	Fetal vs. Embryonic
ENSSSCG00000012065	KCNJ6	0.84216	-2.5025	0.967872	-2.58557	0.00972189	0.024796	Fetal vs. Embryonic
ENSSSCG00000012076	MX2	96.1658	2.19585	0.325905	6.73769	1.61e-11	3.78e-10	Fetal vs. Embryonic
ENSSSCG00000012077	MX1	110.677	1.32693	0.282494	4.69718	2.64e-06	1.76e-05	Fetal vs. Embryonic
ENSSSCG00000012100		7.68727	1.16614	0.406813	2.86652	0.00415018	0.0118465	Fetal vs. Embryonic
ENSSSCG00000012110	MID1	758.045	-1.54299	0.182018	-8.47712	2.31e-17	2e-15	Fetal vs. Embryonic
ENSSSCG00000012121	EGFL6	1796.17	-1.02781	0.216405	-4.74947	2.04e-06	1.4e-05	Fetal vs. Embryonic
ENSSSCG00000012129	GLRA2	2.72931	-1.71814	0.562924	-3.05218	0.00227187	0.0069971	Fetal vs. Embryonic
ENSSSCG00000012132	ASB9	156.193	-1.41243	0.228096	-6.19224	5.93e-10	9.78e-09	Fetal vs. Embryonic
ENSSSCG00000012137	BMX	38.3681	1.28116	0.326539	3.92344	8.73e-05	0.00039563	Fetal vs. Embryonic
ENSSSCG00000012144	GRPR	33.9138	-1.84704	0.364186	-5.0717	3.94e-07	3.25e-06	Fetal vs. Embryonic
ENSSSCG00000012151	NHS	96.7342	-1.47077	0.314878	-4.67093	3e-06	1.97e-05	Fetal vs. Embryonic
ENSSSCG00000012163	RPS6KA3	1906.94	1.18614	0.148945	7.9636	1.67e-15	9.72e-14	Fetal vs. Embryonic
ENSSSCG00000012167	PHEX	36.5367	-3.58436	0.452274	-7.92519	2.28e-15	1.3e-13	Fetal vs. Embryonic
ENSSSCG00000012182	PCYT1B	574.152	-2.15023	0.225521	-9.53447	1.51e-21	3.18e-19	Fetal vs. Embryonic
ENSSSCG00000012199	NR0B1	4.67543	-1.76011	0.457582	-3.84653	0.0001198	0.000521366	Fetal vs. Embryonic
ENSSSCG00000012236	OTC	445.935	-2.1541	0.257009	-8.3814	5.23e-17	4.22e-15	Fetal vs. Embryonic
ENSSSCG00000012276	SYN1	848.819	1.71988	0.292266	5.88464	3.99e-09	5.33e-08	Fetal vs. Embryonic
ENSSSCG00000012294	PLP2	143.488	1.36706	0.261845	5.22088	1.78e-07	1.6e-06	Fetal vs. Embryonic
ENSSSCG00000012295	MAGIX	218.366	1.96593	0.253823	7.74527	9.54e-15	4.64e-13	Fetal vs. Embryonic
ENSSSCG00000012306	AKAP4	2.49367	-1.73531	0.646549	-2.68395	0.00727573	0.0193113	Fetal vs. Embryonic
ENSSSCG00000012307		276.504	-1.13896	0.193231	-5.89431	3.76e-09	5.06e-08	Fetal vs. Embryonic
ENSSSCG00000012308	DGKK	1.76302	-2.31064	0.728155	-3.17328	0.00150729	0.0048752	Fetal vs. Embryonic
ENSSSCG00000012309	SHROOM4	328.644	1.27402	0.250449	5.08696	3.64e-07	3.01e-06	Fetal vs. Embryonic
ENSSSCG00000012363	HEPH	123.06	-2.81106	0.524021	-5.36439	8.12e-08	7.8e-07	Fetal vs. Embryonic
ENSSSCG00000012371	AR	16.8762	1.54493	0.428771	3.60315	0.000314383	0.00122397	Fetal vs. Embryonic
ENSSSCG00000012377	KIF4A	542.205	-1.02149	0.198964	-5.13403	2.84e-07	2.42e-06	Fetal vs. Embryonic
ENSSSCG00000012394	GJB1	2.84809	3.39041	0.758181	4.47176	7.76e-06	4.59e-05	Fetal vs. Embryonic
ENSSSCG00000012409	CITED1	998.531	-1.3131	0.272455	-4.81953	1.44e-06	1.03e-05	Fetal vs. Embryonic
ENSSSCG00000012467	KLHL4	98.0983	1.00588	0.234595	4.28773	1.81e-05	9.76e-05	Fetal vs. Embryonic
ENSSSCG00000012480	TNMD	5728.42	-1.64421	0.391393	-4.20092	2.66e-05	0.000137965	Fetal vs. Embryonic
ENSSSCG00000012490	TMEM35A	209.675	-2.14378	0.229228	-9.35217	8.59e-21	1.58e-18	Fetal vs. Embryonic
ENSSSCG00000012492	DRP2	86.611	2.13378	0.296998	7.1845	6.75e-13	2.2e-11	Fetal vs. Embryonic
ENSSSCG00000012493	TAF7L	1.73873	2.85288	0.827982	3.44559	0.000569819	0.0020692	Fetal vs. Embryonic
ENSSSCG00000012514	BEX5	2.6341	-4.08342	0.893702	-4.56911	4.9e-06	3.06e-05	Fetal vs. Embryonic
ENSSSCG00000012525	BEX1	493.382	-1.48715	0.324622	-4.58116	4.62e-06	2.9e-05	Fetal vs. Embryonic
ENSSSCG00000012528	BEX3	1398.57	-1.56253	0.200813	-7.78101	7.19e-15	3.59e-13	Fetal vs. Embryonic
ENSSSCG00000012536	PLP1	170.643	1.00081	0.218864	4.57274	4.81e-06	3.01e-05	Fetal vs. Embryonic
ENSSSCG00000012540	SLC25A53	12.718	-1.59358	0.384536	-4.14416	3.41e-05	0.000172071	Fetal vs. Embryonic
ENSSSCG00000012547	SERPINA7	4.76055	2.96847	0.803852	3.6928	0.000221797	0.000898778	Fetal vs. Embryonic
ENSSSCG00000012569	ATG4A	579.19	1.0147	0.175496	5.78189	7.39e-09	9.25e-08	Fetal vs. Embryonic
ENSSSCG00000012571	COL4A6	42.23	1.2494	0.283083	4.41353	1.02e-05	5.86e-05	Fetal vs. Embryonic
ENSSSCG00000012584	CAPN6	23549.1	-1.11254	0.255818	-4.34895	1.37e-05	7.59e-05	Fetal vs. Embryonic
ENSSSCG00000012585	DCX	661.654	-3.78386	0.34447	-10.9846	4.53e-28	2.96e-25	Fetal vs. Embryonic
ENSSSCG00000012591	AMOT	3530.3	1.02715	0.229266	4.48019	7.46e-06	4.43e-05	Fetal vs. Embryonic
ENSSSCG00000012593	HTR2C	7.2348	1.08281	0.32393	3.34274	0.000829558	0.00288012	Fetal vs. Embryonic
ENSSSCG00000012594	IL13RA2	144.871	1.62624	0.372763	4.36267	1.28e-05	7.2e-05	Fetal vs. Embryonic
ENSSSCG00000012607	TMEM255A	223.559	-1.02036	0.295462	-3.45346	0.000553443	0.0020179	Fetal vs. Embryonic
ENSSSCG00000012618	SOWAHD	5.52247	1.00222	0.34835	2.87705	0.0040141	0.0115149	Fetal vs. Embryonic
ENSSSCG00000012663	ENOX2	415.508	-1.28747	0.156901	-8.20558	2.29e-16	1.63e-14	Fetal vs. Embryonic
ENSSSCG00000012666		8.65325	-1.41931	0.463095	-3.06484	0.0021779	0.00674463	Fetal vs. Embryonic
ENSSSCG00000012672		3.69378	-1.59029	0.504545	-3.15193	0.00162195	0.00520448	Fetal vs. Embryonic
ENSSSCG00000012705	ZIC3	142.253	-1.42905	0.563267	-2.53707	0.0111783	0.0279817	Fetal vs. Embryonic
ENSSSCG00000012720		1.07233	-2.63793	1.02814	-2.56574	0.0102956	0.0260589	Fetal vs. Embryonic
ENSSSCG00000012730	AFF2	75.6845	-1.22551	0.435769	-2.81229	0.00491897	0.0137578	Fetal vs. Embryonic
ENSSSCG00000012754	GABRE	29.3707	-1.59775	0.35754	-4.46874	7.87e-06	4.66e-05	Fetal vs. Embryonic
ENSSSCG00000012755	GABRQ	107.126	-1.7428	0.635669	-2.74167	0.00611271	0.0166278	Fetal vs. Embryonic
ENSSSCG00000012759	ZNF185	349.693	-1.04078	0.305779	-3.4037	0.000664791	0.00236819	Fetal vs. Embryonic
ENSSSCG00000012769	ATP2B3	1010.55	1.79973	0.302845	5.94273	2.8e-09	3.9e-08	Fetal vs. Embryonic
ENSSSCG00000012774	DUSP9	8.12451	-1.66133	0.428111	-3.8806	0.000104197	0.000462107	Fetal vs. Embryonic
ENSSSCG00000012785	PDZD4	61.9859	-1.28422	0.277328	-4.63067	3.64e-06	2.35e-05	Fetal vs. Embryonic
ENSSSCG00000012789	AVPR2	17.643	2.24839	0.387627	5.80041	6.62e-09	8.38e-08	Fetal vs. Embryonic
ENSSSCG00000012812		6.30395	1.60694	0.398378	4.03369	5.49e-05	0.000262676	Fetal vs. Embryonic
ENSSSCG00000012818	F8	553.46	1.15784	0.27359	4.23203	2.32e-05	0.000121977	Fetal vs. Embryonic
ENSSSCG00000012828	STARD8	1121.9	1.16923	0.14864	7.86621	3.66e-15	1.99e-13	Fetal vs. Embryonic
ENSSSCG00000012841	PNPLA2	1838.85	1.47697	0.259526	5.69103	1.26e-08	1.49e-07	Fetal vs. Embryonic
ENSSSCG00000012845	CEND1	48.9124	-2.41205	0.37334	-6.46074	1.04e-10	2.05e-09	Fetal vs. Embryonic
ENSSSCG00000012848	EPS8L2	234.604	-3.83272	0.464859	-8.2449	1.65e-16	1.21e-14	Fetal vs. Embryonic
ENSSSCG00000012870	FGF4	5.7419	-4.48932	0.721019	-6.22636	4.77e-10	8.06e-09	Fetal vs. Embryonic
ENSSSCG00000012896	NDUFV1	799.073	1.06871	0.183552	5.8224	5.8e-09	7.47e-08	Fetal vs. Embryonic
ENSSSCG00000012941	SLC29A2	123.82	2.96197	0.713998	4.14842	3.35e-05	0.000169276	Fetal vs. Embryonic
ENSSSCG00000012959	CATSPER1	13.1201	-1.14468	0.426988	-2.68083	0.00734401	0.0194721	Fetal vs. Embryonic
ENSSSCG00000012960	CST6	28.0213	1.38208	0.327939	4.21446	2.5e-05	0.000130954	Fetal vs. Embryonic
ENSSSCG00000012993	SLC25A45	10.5288	5.09935	0.781492	6.52515	6.79e-11	1.39e-09	Fetal vs. Embryonic
ENSSSCG00000013004	TM7SF2	320.777	-1.02751	0.210172	-4.88889	1.01e-06	7.58e-06	Fetal vs. Embryonic
ENSSSCG00000013022	PYGM	20314.9	1.54117	0.238421	6.46409	1.02e-10	2.01e-09	Fetal vs. Embryonic
ENSSSCG00000013027		4.49536	1.52291	0.500567	3.04238	0.00234718	0.00720712	Fetal vs. Embryonic
ENSSSCG00000013028	ESRRA	145.483	1.4102	0.257367	5.47936	4.27e-08	4.39e-07	Fetal vs. Embryonic
ENSSSCG00000013031	KCNK4	4.02197	1.38667	0.589861	2.35085	0.0187305	0.0434187	Fetal vs. Embryonic
ENSSSCG00000013088	LRRC10B	7.77735	2.46752	0.515348	4.78807	1.68e-06	1.19e-05	Fetal vs. Embryonic
ENSSSCG00000013092	PGA5	10.8945	-1.42072	0.36775	-3.86326	0.000111882	0.000490172	Fetal vs. Embryonic
ENSSSCG00000013093	VWCE	219.495	-1.34264	0.242012	-5.54781	2.89e-08	3.12e-07	Fetal vs. Embryonic
ENSSSCG00000013100		63.166	1.0606	0.221727	4.78336	1.72e-06	1.21e-05	Fetal vs. Embryonic
ENSSSCG00000013111	CD6	87.8263	-1.69133	0.355888	-4.75244	2.01e-06	1.38e-05	Fetal vs. Embryonic
ENSSSCG00000013113	TMEM132A	1849.48	-1.10357	0.159148	-6.93428	4.08e-12	1.1e-10	Fetal vs. Embryonic
ENSSSCG00000013226	PTPMT1	160.755	1.36687	0.238347	5.7348	9.76e-09	1.18e-07	Fetal vs. Embryonic
ENSSSCG00000013236	MYBPC3	106.605	-2.95231	0.427052	-6.91323	4.74e-12	1.25e-10	Fetal vs. Embryonic
ENSSSCG00000013246	C11orf49	246.975	-1.29872	0.166329	-7.80818	5.8e-15	2.97e-13	Fetal vs. Embryonic
ENSSSCG00000013260	MDK	7544.64	-1.37732	0.203688	-6.76194	1.36e-11	3.26e-10	Fetal vs. Embryonic
ENSSSCG00000013266	LARGE2	92.0533	-1.38823	0.315926	-4.39417	1.11e-05	6.33e-05	Fetal vs. Embryonic
ENSSSCG00000013269	MAPK8IP1	4351.45	-1.09924	0.162811	-6.75167	1.46e-11	3.48e-10	Fetal vs. Embryonic
ENSSSCG00000013311	KIAA1549L	174.465	-1.59532	0.218091	-7.31492	2.58e-13	9.19e-12	Fetal vs. Embryonic
ENSSSCG00000013332	KIF18A	140.486	-1.04908	0.226935	-4.6228	3.79e-06	2.43e-05	Fetal vs. Embryonic
ENSSSCG00000013333	BDNF	29.082	-1.17962	0.304981	-3.86784	0.000109802	0.00048221	Fetal vs. Embryonic
ENSSSCG00000013337	BBOX1	18.9294	-2.23828	0.371703	-6.02169	1.73e-09	2.55e-08	Fetal vs. Embryonic
ENSSSCG00000013339	ANO3	32.1588	-2.42376	0.371434	-6.52542	6.78e-11	1.39e-09	Fetal vs. Embryonic
ENSSSCG00000013340	MUC15	5.94727	-1.49046	0.456276	-3.26659	0.00108853	0.00365934	Fetal vs. Embryonic
ENSSSCG00000013341	LUZP2	51.6657	-2.20431	0.358997	-6.14019	8.24e-10	1.31e-08	Fetal vs. Embryonic
ENSSSCG00000013343	SLC17A6	4.03811	-1.97182	0.704784	-2.79777	0.0051457	0.0143148	Fetal vs. Embryonic
ENSSSCG00000013354	CSRP3	12638.7	1.11591	0.235049	4.74756	2.06e-06	1.41e-05	Fetal vs. Embryonic
ENSSSCG00000013358	PTPN5	5.25334	-2.3666	0.501143	-4.72241	2.33e-06	1.58e-05	Fetal vs. Embryonic
ENSSSCG00000013374	KCNC1	30.5123	1.75321	0.340593	5.14753	2.64e-07	2.27e-06	Fetal vs. Embryonic
ENSSSCG00000013394	PTH	5.29892	-1.72379	0.476435	-3.61809	0.00029678	0.00116462	Fetal vs. Embryonic
ENSSSCG00000013397	ARNTL	239.162	1.52007	0.213938	7.10517	1.2e-12	3.66e-11	Fetal vs. Embryonic
ENSSSCG00000013401	DKK3	1623.6	-1.14443	0.240284	-4.76281	1.91e-06	1.32e-05	Fetal vs. Embryonic
ENSSSCG00000013418	CFD	1065.51	3.47945	0.429415	8.10278	5.37e-16	3.53e-14	Fetal vs. Embryonic
ENSSSCG00000013433	ADAMTSL5	565.662	2.77801	0.369198	7.52444	5.29e-14	2.2e-12	Fetal vs. Embryonic
ENSSSCG00000013434		5.95894	2.93661	0.734476	3.99824	6.38e-05	0.00030046	Fetal vs. Embryonic
ENSSSCG00000013471		33.6854	-1.00059	0.290732	-3.44163	0.000578227	0.00209597	Fetal vs. Embryonic
ENSSSCG00000013476	CELF5	8.75727	1.54812	0.360461	4.29484	1.75e-05	9.48e-05	Fetal vs. Embryonic
ENSSSCG00000013503	SHD	117.275	-2.58102	0.370002	-6.97569	3.04e-12	8.42e-11	Fetal vs. Embryonic
ENSSSCG00000013505	FSD1	25.2126	-2.31062	0.535695	-4.31332	1.61e-05	8.78e-05	Fetal vs. Embryonic
ENSSSCG00000013512	PLIN4	765.15	3.561	0.562271	6.33325	2.4e-10	4.38e-09	Fetal vs. Embryonic
ENSSSCG00000013513	PLIN5	1086.33	2.24426	0.393148	5.70844	1.14e-08	1.36e-07	Fetal vs. Embryonic
ENSSSCG00000013517	UHRF1	1568.78	-1.27421	0.21447	-5.94121	2.83e-09	3.93e-08	Fetal vs. Embryonic
ENSSSCG00000013556		1.67672	1.8619	0.804952	2.31306	0.0207196	0.0473667	Fetal vs. Embryonic
ENSSSCG00000013579	CD209	43.3614	1.67027	0.338386	4.93598	7.98e-07	6.11e-06	Fetal vs. Embryonic
ENSSSCG00000013598	KANK3	656.511	1.49944	0.199533	7.51478	5.7e-14	2.35e-12	Fetal vs. Embryonic
ENSSSCG00000013599	ANGPTL4	283.349	1.13361	0.174106	6.51107	7.46e-11	1.52e-09	Fetal vs. Embryonic
ENSSSCG00000013653	ICAM5	10.2692	1.43231	0.468132	3.05962	0.00221616	0.0068474	Fetal vs. Embryonic
ENSSSCG00000013663	ANGPTL6	28.4535	-1.51545	0.351216	-4.31488	1.6e-05	8.73e-05	Fetal vs. Embryonic
ENSSSCG00000013714		2.53697	-1.35302	0.576641	-2.34639	0.0189563	0.043906	Fetal vs. Embryonic
ENSSSCG00000013754		404.973	-1.13763	0.260112	-4.37361	1.22e-05	6.9e-05	Fetal vs. Embryonic
ENSSSCG00000013756	MRI1	1835.39	-1.02113	0.142255	-7.17817	7.06e-13	2.3e-11	Fetal vs. Embryonic
ENSSSCG00000013760		55.2858	-1.05876	0.212779	-4.97588	6.5e-07	5.07e-06	Fetal vs. Embryonic
ENSSSCG00000013765	RLN3	29.715	-1.05865	0.258099	-4.1017	4.1e-05	0.000202863	Fetal vs. Embryonic
ENSSSCG00000013772	ASF1B	640.027	-1.02963	0.161199	-6.38733	1.69e-10	3.17e-09	Fetal vs. Embryonic
ENSSSCG00000013833	SLC1A6	105.683	-1.86292	0.331784	-5.61485	1.97e-08	2.21e-07	Fetal vs. Embryonic
ENSSSCG00000013864	TMEM38A	7405.82	1.35546	0.19976	6.78545	1.16e-11	2.81e-10	Fetal vs. Embryonic
ENSSSCG00000013865	NWD1	123.025	1.42568	0.300125	4.75029	2.03e-06	1.4e-05	Fetal vs. Embryonic
ENSSSCG00000013869		710.822	-1.13413	0.175008	-6.48046	9.14e-11	1.82e-09	Fetal vs. Embryonic
ENSSSCG00000013890	SLC5A5	4.76723	-1.17949	0.493142	-2.39178	0.0167668	0.0396097	Fetal vs. Embryonic
ENSSSCG00000013892	KCNN1	161.259	-2.55712	0.470819	-5.43122	5.6e-08	5.61e-07	Fetal vs. Embryonic
ENSSSCG00000013893	ARRDC2	499.263	1.35096	0.2503	5.39737	6.76e-08	6.64e-07	Fetal vs. Embryonic
ENSSSCG00000013894	IL12RB1	2.47582	3.86326	0.775997	4.97844	6.41e-07	5.01e-06	Fetal vs. Embryonic
ENSSSCG00000013911	TMEM59L	278.589	-2.31892	0.370895	-6.25222	4.05e-10	6.98e-09	Fetal vs. Embryonic
ENSSSCG00000013932	LPAR2	101.199	-1.64107	0.243775	-6.7319	1.67e-11	3.92e-10	Fetal vs. Embryonic
ENSSSCG00000013989	GJC2	41.7649	1.83188	0.305913	5.98823	2.12e-09	3.05e-08	Fetal vs. Embryonic
ENSSSCG00000014000	TRIM17	3.53961	1.43248	0.444244	3.22453	0.00126178	0.0041609	Fetal vs. Embryonic
ENSSSCG00000014007	FLT4	129.108	1.0194	0.263125	3.87422	0.000106968	0.000472843	Fetal vs. Embryonic
ENSSSCG00000014011	RASGEF1C	91.3687	1.6325	0.304982	5.35278	8.66e-08	8.25e-07	Fetal vs. Embryonic
ENSSSCG00000014016	SQSTM1	2422.21	1.1262	0.15696	7.17507	7.23e-13	2.34e-11	Fetal vs. Embryonic
ENSSSCG00000014027	GRM6	0.666739	-2.63899	1.00696	-2.62073	0.00877405	0.0227075	Fetal vs. Embryonic
ENSSSCG00000014029	COL23A1	692.308	-2.55905	0.301548	-8.48637	2.13e-17	1.87e-15	Fetal vs. Embryonic
ENSSSCG00000014039	RGS14	331.662	-2.23608	0.333813	-6.69861	2.1e-11	4.83e-10	Fetal vs. Embryonic
ENSSSCG00000014066	TMEM171	1.32184	1.7181	0.704439	2.43896	0.0147296	0.0354887	Fetal vs. Embryonic
ENSSSCG00000014076	FAM169A	195.32	-1.73197	0.25218	-6.86801	6.51e-12	1.67e-10	Fetal vs. Embryonic
ENSSSCG00000014079	ANKRD31	17.9686	-1.5102	0.287156	-5.25917	1.45e-07	1.32e-06	Fetal vs. Embryonic
ENSSSCG00000014080	HMGCR	841.375	-1.15446	0.175127	-6.59213	4.34e-11	9.34e-10	Fetal vs. Embryonic
ENSSSCG00000014083	ANKDD1B	219.435	1.04794	0.203853	5.14069	2.74e-07	2.34e-06	Fetal vs. Embryonic
ENSSSCG00000014097		65.2207	-1.02201	0.210757	-4.84921	1.24e-06	9.04e-06	Fetal vs. Embryonic
ENSSSCG00000014110	DMGDH	5.57804	-5.58083	0.785696	-7.10304	1.22e-12	3.71e-11	Fetal vs. Embryonic
ENSSSCG00000014124	ANKRD34B	16.0595	1.21408	0.350715	3.46173	0.000536715	0.00196698	Fetal vs. Embryonic
ENSSSCG00000014127	RASGRF2	17.1745	1.69458	0.625268	2.71016	0.00672499	0.0180699	Fetal vs. Embryonic
ENSSSCG00000014128	CKMT2	1313.64	1.3931	0.302391	4.60694	4.09e-06	2.6e-05	Fetal vs. Embryonic
ENSSSCG00000014136	VCAN	16723.3	-1.0251	0.252136	-4.06568	4.79e-05	0.00023252	Fetal vs. Embryonic
ENSSSCG00000014137	HAPLN1	511.699	1.2341	0.368332	3.3505	0.000806664	0.00281269	Fetal vs. Embryonic
ENSSSCG00000014169	PCSK1	20.187	-3.9991	0.494605	-8.08544	6.19e-16	4.01e-14	Fetal vs. Embryonic
ENSSSCG00000014171	ERAP1	244.33	1.23332	0.214452	5.75102	8.87e-09	1.09e-07	Fetal vs. Embryonic
ENSSSCG00000014173	LNPEP	809.26	2.07664	0.2074	10.0127	1.34e-23	4.45e-21	Fetal vs. Embryonic
ENSSSCG00000014198		1.157	3.15258	0.82874	3.80406	0.000142342	0.000608477	Fetal vs. Embryonic
ENSSSCG00000014219	CDO1	5691.05	-1.29018	0.246443	-5.2352	1.65e-07	1.49e-06	Fetal vs. Embryonic
ENSSSCG00000014235	SNCAIP	494.978	-1.17326	0.20625	-5.68856	1.28e-08	1.51e-07	Fetal vs. Embryonic
ENSSSCG00000014238	PRDM6	51.6796	-1.36131	0.320431	-4.24836	2.15e-05	0.000114252	Fetal vs. Embryonic
ENSSSCG00000014256	FBN2	5279.9	-1.06358	0.242945	-4.37788	1.2e-05	6.77e-05	Fetal vs. Embryonic
ENSSSCG00000014272		26.0277	-1.05528	0.326378	-3.23331	0.00122363	0.00404897	Fetal vs. Embryonic
ENSSSCG00000014277	IRF1	229.127	1.01614	0.14406	7.0536	1.74e-12	5.06e-11	Fetal vs. Embryonic
ENSSSCG00000014284		4.55195	2.30455	0.481737	4.78383	1.72e-06	1.21e-05	Fetal vs. Embryonic
ENSSSCG00000014293	FSTL4	4.44689	-1.29967	0.525516	-2.47313	0.0133935	0.03269	Fetal vs. Embryonic
ENSSSCG00000014302	CDKL3	12.3606	1.26344	0.370541	3.40973	0.000650281	0.00232263	Fetal vs. Embryonic
ENSSSCG00000014303	JADE2	194.268	1.41047	0.25986	5.4278	5.71e-08	5.7e-07	Fetal vs. Embryonic
ENSSSCG00000014326	KIF20A	1392.53	-1.22717	0.213244	-5.75475	8.68e-09	1.07e-07	Fetal vs. Embryonic
ENSSSCG00000014329	CDC25C	80.8151	-1.32108	0.187597	-7.04213	1.89e-12	5.47e-11	Fetal vs. Embryonic
ENSSSCG00000014336	EGR1	2683.97	1.49018	0.298168	4.99778	5.8e-07	4.6e-06	Fetal vs. Embryonic
ENSSSCG00000014418	STK32A	31.7314	-3.41691	0.417991	-8.17459	2.97e-16	2.05e-14	Fetal vs. Embryonic
ENSSSCG00000014420	JAKMIP2	111.546	-2.56608	0.341807	-7.50739	6.03e-14	2.48e-12	Fetal vs. Embryonic
ENSSSCG00000014422	SPINK5	39.0126	-2.34207	0.607211	-3.85709	0.000114745	0.000500983	Fetal vs. Embryonic
ENSSSCG00000014430	ABLIM3	9888.51	-1.51567	0.188735	-8.03071	9.69e-16	5.96e-14	Fetal vs. Embryonic
ENSSSCG00000014434	IL17B	624.486	-1.47906	0.342607	-4.31706	1.58e-05	8.66e-05	Fetal vs. Embryonic
ENSSSCG00000014436	ARHGEF37	323.751	1.37116	0.264846	5.17721	2.25e-07	1.98e-06	Fetal vs. Embryonic
ENSSSCG00000014437	PPARGC1B	348.798	2.09485	0.293701	7.13258	9.85e-13	3.06e-11	Fetal vs. Embryonic
ENSSSCG00000014438	PDE6A	14.1562	1.33059	0.336545	3.95368	7.7e-05	0.000353698	Fetal vs. Embryonic
ENSSSCG00000014447	SLC6A7	4.54273	1.69189	0.514244	3.29005	0.00100169	0.00340408	Fetal vs. Embryonic
ENSSSCG00000014448	ARSI	246.196	-1.48841	0.227775	-6.53456	6.38e-11	1.32e-09	Fetal vs. Embryonic
ENSSSCG00000014570	NRIP3	67.8698	-1.00606	0.1616	-6.22559	4.8e-10	8.08e-09	Fetal vs. Embryonic
ENSSSCG00000014630	CNGA4	20.1344	2.52291	0.38761	6.50889	7.57e-11	1.54e-09	Fetal vs. Embryonic
ENSSSCG00000014672		71.3466	1.48268	0.338518	4.37989	1.19e-05	6.72e-05	Fetal vs. Embryonic
ENSSSCG00000014726	HBE1	14.8796	-3.94143	0.640275	-6.15583	7.47e-10	1.2e-08	Fetal vs. Embryonic
ENSSSCG00000014823	P2RY6	6.3609	1.22216	0.395816	3.08769	0.00201717	0.00629503	Fetal vs. Embryonic
ENSSSCG00000014827	PLEKHB1	126.918	2.27087	0.303837	7.47398	7.78e-14	3.11e-12	Fetal vs. Embryonic
ENSSSCG00000014834	UCP3	86.0419	2.2011	0.551576	3.99056	6.59e-05	0.000309069	Fetal vs. Embryonic
ENSSSCG00000014840	P4HA3	1187.62	-1.46742	0.309688	-4.73839	2.15e-06	1.47e-05	Fetal vs. Embryonic
ENSSSCG00000014843	CHRDL2	256.957	3.12433	0.493641	6.32914	2.47e-10	4.48e-09	Fetal vs. Embryonic
ENSSSCG00000014854	KLHL35	31.3539	-1.45007	0.315175	-4.60084	4.21e-06	2.67e-05	Fetal vs. Embryonic
ENSSSCG00000014869	LRRC32	379.151	1.1098	0.152612	7.27205	3.54e-13	1.22e-11	Fetal vs. Embryonic
ENSSSCG00000014871	TSKU	1551.15	-1.09442	0.13655	-8.0148	1.1e-15	6.67e-14	Fetal vs. Embryonic
ENSSSCG00000014904	DLG2	902.759	-2.39586	0.252551	-9.48666	2.39e-21	4.78e-19	Fetal vs. Embryonic
ENSSSCG00000014919	ME3	501.181	1.10769	0.209166	5.29574	1.19e-07	1.1e-06	Fetal vs. Embryonic
ENSSSCG00000014935		81.7548	-1.92806	0.404939	-4.76135	1.92e-06	1.33e-05	Fetal vs. Embryonic
ENSSSCG00000014975	CNTN5	22.1898	-2.68308	0.592518	-4.52826	5.95e-06	3.63e-05	Fetal vs. Embryonic
ENSSSCG00000014978	ANGPTL5	5.53067	3.66848	0.732101	5.0109	5.42e-07	4.33e-06	Fetal vs. Embryonic
ENSSSCG00000014983	MMP20	2.18198	-2.36927	0.677716	-3.49596	0.000472358	0.00175786	Fetal vs. Embryonic
ENSSSCG00000014987	MMP12	5.47935	-2.2717	0.584073	-3.8894	0.000100491	0.000447863	Fetal vs. Embryonic
ENSSSCG00000015002	ELMOD1	74.1549	1.08717	0.204736	5.3101	1.1e-07	1.02e-06	Fetal vs. Embryonic
ENSSSCG00000015047	TTC12	23.163	-1.4137	0.220314	-6.41672	1.39e-10	2.68e-09	Fetal vs. Embryonic
ENSSSCG00000015048	DRD2	19.8047	-1.12249	0.445341	-2.52052	0.0117183	0.0291311	Fetal vs. Embryonic
ENSSSCG00000015049		12.572	1.57158	0.34004	4.62174	3.81e-06	2.45e-05	Fetal vs. Embryonic
ENSSSCG00000015067	ZPR1	1.54258	-2.18229	0.803393	-2.71635	0.00660068	0.0177784	Fetal vs. Embryonic
ENSSSCG00000015082	DSCAML1	3.25177	-3.83181	1.01132	-3.78891	0.000151308	0.000642598	Fetal vs. Embryonic
ENSSSCG00000015085	IL10RA	105.852	1.10724	0.187515	5.90479	3.53e-09	4.8e-08	Fetal vs. Embryonic
ENSSSCG00000015090	MPZL3	7.94889	-1.43267	0.414308	-3.45798	0.00054425	0.0019892	Fetal vs. Embryonic
ENSSSCG00000015091	MPZL2	103.04	-2.18211	0.380745	-5.73117	9.97e-09	1.2e-07	Fetal vs. Embryonic
ENSSSCG00000015093	CD3D	1.82893	3.84202	1.1417	3.36517	0.000764977	0.00267887	Fetal vs. Embryonic
ENSSSCG00000015094	CD3G	3.63855	2.41327	0.619176	3.89755	9.72e-05	0.000435161	Fetal vs. Embryonic
ENSSSCG00000015098	CXCR5	2.80232	2.05935	0.618161	3.33141	0.000864084	0.00298361	Fetal vs. Embryonic
ENSSSCG00000015125	NECTIN1	1495.17	-1.71	0.200998	-8.50754	1.78e-17	1.58e-15	Fetal vs. Embryonic
ENSSSCG00000015135	SORL1	418.533	1.63282	0.176443	9.25412	2.16e-20	3.55e-18	Fetal vs. Embryonic
ENSSSCG00000015194	PANX3	1.00427	-3.02606	1.21158	-2.4976	0.0125036	0.0308452	Fetal vs. Embryonic
ENSSSCG00000015196	SIAE	483.645	1.01805	0.162046	6.28246	3.33e-10	5.88e-09	Fetal vs. Embryonic
ENSSSCG00000015199	VSIG2	27.8068	1.59314	0.271887	5.85959	4.64e-09	6.12e-08	Fetal vs. Embryonic
ENSSSCG00000015200	ESAM	1286.38	1.09254	0.1588	6.88001	5.98e-12	1.55e-10	Fetal vs. Embryonic
ENSSSCG00000015203	ROBO4	2096.26	1.09618	0.144536	7.58413	3.35e-14	1.46e-12	Fetal vs. Embryonic
ENSSSCG00000015212	FEZ1	93.5549	-1.11903	0.230408	-4.85673	1.19e-06	8.74e-06	Fetal vs. Embryonic
ENSSSCG00000015234	KIRREL3	62.7995	-1.61489	0.352885	-4.57624	4.73e-06	2.96e-05	Fetal vs. Embryonic
ENSSSCG00000015249	ADAMTS8	514.812	1.44469	0.212077	6.81206	9.62e-12	2.4e-10	Fetal vs. Embryonic
ENSSSCG00000015253	NTM	213.167	-2.7063	0.293471	-9.22169	2.92e-20	4.7e-18	Fetal vs. Embryonic
ENSSSCG00000015255	IGSF9B	25.798	-1.11585	0.389471	-2.86505	0.00416946	0.0118949	Fetal vs. Embryonic
ENSSSCG00000015259	B3GAT1	50.2526	1.2	0.2923	4.10538	4.04e-05	0.000200061	Fetal vs. Embryonic
ENSSSCG00000015267	FMO2	10.9556	3.91901	0.725627	5.40085	6.63e-08	6.54e-07	Fetal vs. Embryonic
ENSSSCG00000015268	FMO1	213.65	4.24283	0.652193	6.50548	7.74e-11	1.57e-09	Fetal vs. Embryonic
ENSSSCG00000015272	OPTC	11.8533	-3.9831	0.719227	-5.53802	3.06e-08	3.28e-07	Fetal vs. Embryonic
ENSSSCG00000015276	ETNK2	38.407	-1.44443	0.307326	-4.69998	2.6e-06	1.74e-05	Fetal vs. Embryonic
ENSSSCG00000015285	LRRN2	138.799	-2.00582	0.32785	-6.11811	9.47e-10	1.48e-08	Fetal vs. Embryonic
ENSSSCG00000015299	STEAP4	17.7817	2.03767	0.388109	5.25025	1.52e-07	1.38e-06	Fetal vs. Embryonic
ENSSSCG00000015307	CDK14	1021.88	-1.16142	0.18277	-6.35451	2.09e-10	3.88e-09	Fetal vs. Embryonic
ENSSSCG00000015316		23.0638	1.22984	0.232468	5.29034	1.22e-07	1.13e-06	Fetal vs. Embryonic
ENSSSCG00000015320	CALCR	371.494	1.99731	0.231709	8.61994	6.7e-18	6.46e-16	Fetal vs. Embryonic
ENSSSCG00000015334	PDK4	624.142	3.2907	0.44383	7.41431	1.22e-13	4.69e-12	Fetal vs. Embryonic
ENSSSCG00000015335	DYNC1I1	77.6887	-1.06082	0.229649	-4.61933	3.85e-06	2.47e-05	Fetal vs. Embryonic
ENSSSCG00000015346	ICA1	150.535	1.31667	0.193517	6.80392	1.02e-11	2.52e-10	Fetal vs. Embryonic
ENSSSCG00000015355	DGKB	144.654	-2.06381	0.307036	-6.72172	1.8e-11	4.19e-10	Fetal vs. Embryonic
ENSSSCG00000015362	TSPAN13	732.87	1.03765	0.191562	5.41677	6.07e-08	6.03e-07	Fetal vs. Embryonic
ENSSSCG00000015363	AGR2	25.444	1.69225	0.339497	4.98456	6.21e-07	4.89e-06	Fetal vs. Embryonic
ENSSSCG00000015373	TMEM196	8.22427	-2.45081	0.709794	-3.45285	0.000554704	0.00202156	Fetal vs. Embryonic
ENSSSCG00000015375	ITGB8	326.321	1.20631	0.204823	5.8895	3.87e-09	5.19e-08	Fetal vs. Embryonic
ENSSSCG00000015383	RAPGEF5	610.583	1.01329	0.160042	6.33138	2.43e-10	4.42e-09	Fetal vs. Embryonic
ENSSSCG00000015394	KIAA1324L	35.1413	1.00213	0.30037	3.33632	0.00084894	0.00293683	Fetal vs. Embryonic
ENSSSCG00000015395	GRM3	2.1897	-2.46787	0.813799	-3.03253	0.00242514	0.00741836	Fetal vs. Embryonic
ENSSSCG00000015399	SEMA3E	80.0719	-1.74089	0.249678	-6.97255	3.11e-12	8.59e-11	Fetal vs. Embryonic
ENSSSCG00000015401	PCLO	92.3297	-3.99751	0.291992	-13.6905	1.16e-42	7.81e-39	Fetal vs. Embryonic
ENSSSCG00000015405	CD36	5877.99	1.53837	0.249493	6.16596	7.01e-10	1.13e-08	Fetal vs. Embryonic
ENSSSCG00000015410	PHTF2	755.734	1.10415	0.159007	6.94407	3.81e-12	1.03e-10	Fetal vs. Embryonic
ENSSSCG00000015412	CCDC146	26.0129	1.36473	0.329639	4.14007	3.47e-05	0.000174864	Fetal vs. Embryonic
ENSSSCG00000015413	FGL2	2122.99	1.59137	0.350125	4.54515	5.49e-06	3.38e-05	Fetal vs. Embryonic
ENSSSCG00000015426	RELN	207.916	1.26285	0.261355	4.83192	1.35e-06	9.76e-06	Fetal vs. Embryonic
ENSSSCG00000015435	NAMPT	905.775	1.61056	0.142903	11.2703	1.84e-29	1.62e-26	Fetal vs. Embryonic
ENSSSCG00000015443	DLD	2391.46	1.0553	0.17376	6.07332	1.25e-09	1.91e-08	Fetal vs. Embryonic
ENSSSCG00000015489	SLC9C2	2.00072	-1.33889	0.559219	-2.39422	0.0166557	0.0394164	Fetal vs. Embryonic
ENSSSCG00000015491		24.7108	-1.15667	0.380086	-3.04318	0.00234091	0.00719005	Fetal vs. Embryonic
ENSSSCG00000015513	ASTN1	442.749	-2.21047	0.339802	-6.50516	7.76e-11	1.57e-09	Fetal vs. Embryonic
ENSSSCG00000015526	NPHS2	1.3666	-2.63531	0.828354	-3.18138	0.00146576	0.00475151	Fetal vs. Embryonic
ENSSSCG00000015528	AXDND1	11.3844	-1.09048	0.343406	-3.17548	0.00149588	0.00484064	Fetal vs. Embryonic
ENSSSCG00000015541	IER5	544.509	1.23828	0.217544	5.6921	1.25e-08	1.48e-07	Fetal vs. Embryonic
ENSSSCG00000015544	ZNF648	5.12992	3.15544	0.785328	4.01798	5.87e-05	0.000278964	Fetal vs. Embryonic
ENSSSCG00000015546	TEDDM1	4.18332	1.10243	0.44493	2.47775	0.0132214	0.0323207	Fetal vs. Embryonic
ENSSSCG00000015548	RGSL1	64.9494	1.58696	0.256522	6.18644	6.15e-10	1.01e-08	Fetal vs. Embryonic
ENSSSCG00000015556	LAMC2	187.691	1.08008	0.160023	6.74949	1.48e-11	3.52e-10	Fetal vs. Embryonic
ENSSSCG00000015570	IVNS1ABP	6602.35	1.25838	0.174962	7.19232	6.37e-13	2.09e-11	Fetal vs. Embryonic
ENSSSCG00000015581	CENPF	1632.66	-1.03339	0.218077	-4.73865	2.15e-06	1.47e-05	Fetal vs. Embryonic
ENSSSCG00000015582	PTPN14	108.738	1.25452	0.342228	3.66576	0.000246609	0.00098551	Fetal vs. Embryonic
ENSSSCG00000015589	VASH2	2333.54	-1.2336	0.248733	-4.95955	7.07e-07	5.47e-06	Fetal vs. Embryonic
ENSSSCG00000015595	ATF3	838.783	1.89617	0.454273	4.17408	2.99e-05	0.000153511	Fetal vs. Embryonic
ENSSSCG00000015599	PPP2R5A	1581.02	1.05311	0.14041	7.50022	6.37e-14	2.59e-12	Fetal vs. Embryonic
ENSSSCG00000015604	NEK2	290.375	-1.09782	0.198734	-5.52405	3.31e-08	3.51e-07	Fetal vs. Embryonic
ENSSSCG00000015617	G0S2	177.214	2.7788	0.380877	7.29578	2.97e-13	1.05e-11	Fetal vs. Embryonic
ENSSSCG00000015618	LAMB3	218.451	1.42388	0.24141	5.8982	3.67e-09	4.97e-08	Fetal vs. Embryonic
ENSSSCG00000015619	CAMK1G	105.025	-1.39811	0.286311	-4.88318	1.04e-06	7.77e-06	Fetal vs. Embryonic
ENSSSCG00000015626	VWC2	3.23535	-5.17664	1.16272	-4.45217	8.5e-06	4.99e-05	Fetal vs. Embryonic
ENSSSCG00000015636	VSTM2A	10.954	-6.56176	1.1971	-5.48137	4.22e-08	4.35e-07	Fetal vs. Embryonic
ENSSSCG00000015656	FCMR	1.88269	2.94082	0.809279	3.63388	0.000279191	0.00110201	Fetal vs. Embryonic
ENSSSCG00000015662	C4BPA	27.2211	2.27441	0.413681	5.49798	3.84e-08	4e-07	Fetal vs. Embryonic
ENSSSCG00000015664		152.651	-1.16279	0.505438	-2.30055	0.0214171	0.0487193	Fetal vs. Embryonic
ENSSSCG00000015671	ARHGAP15	47.8533	3.02685	0.253361	11.9468	6.75e-33	9.75e-30	Fetal vs. Embryonic
ENSSSCG00000015677	LYPD6B	1.73793	-3.64624	1.27003	-2.871	0.00409175	0.0117012	Fetal vs. Embryonic
ENSSSCG00000015711	DPP10	2.88206	-2.26975	0.827639	-2.74244	0.00609839	0.0165955	Fetal vs. Embryonic
ENSSSCG00000015726	CNTNAP5	9.25204	-2.35254	0.502206	-4.68442	2.81e-06	1.86e-05	Fetal vs. Embryonic
ENSSSCG00000015741	CFAP221	1.9521	-3.42428	0.866622	-3.9513	7.77e-05	0.000356994	Fetal vs. Embryonic
ENSSSCG00000015743	PTPN4	678.836	1.77069	0.199017	8.89721	5.73e-19	6.9e-17	Fetal vs. Embryonic
ENSSSCG00000015746		24.2264	-1.18717	0.28024	-4.23624	2.27e-05	0.000119995	Fetal vs. Embryonic
ENSSSCG00000015747		28522.5	1.08278	0.234736	4.61276	3.97e-06	2.54e-05	Fetal vs. Embryonic
ENSSSCG00000015748	CSMD1	40.0749	-1.79164	0.261705	-6.84602	7.59e-12	1.92e-10	Fetal vs. Embryonic
ENSSSCG00000015770	VEGFC	226.986	1.00294	0.141347	7.09561	1.29e-12	3.88e-11	Fetal vs. Embryonic
ENSSSCG00000015781	ENPP6	229.494	-2.52826	0.288744	-8.75606	2.02e-18	2.21e-16	Fetal vs. Embryonic
ENSSSCG00000015784	ACSL1	3707.29	2.61743	0.306342	8.54416	1.29e-17	1.19e-15	Fetal vs. Embryonic
ENSSSCG00000015790	SLC25A4	15477	2.48227	0.272743	9.10114	8.94e-20	1.25e-17	Fetal vs. Embryonic
ENSSSCG00000015796	PDLIM3	5876.61	2.13691	0.266911	8.00608	1.18e-15	7.11e-14	Fetal vs. Embryonic
ENSSSCG00000015801	TLR3	46.7882	1.41489	0.253484	5.58178	2.38e-08	2.62e-07	Fetal vs. Embryonic
ENSSSCG00000015830	UNC5D	6.82774	-2.68373	0.566171	-4.74013	2.14e-06	1.46e-05	Fetal vs. Embryonic
ENSSSCG00000015835	DUSP26	2918.57	2.80489	0.466696	6.01011	1.85e-09	2.72e-08	Fetal vs. Embryonic
ENSSSCG00000015839	NRG1	36.7661	-1.40302	0.236388	-5.93524	2.93e-09	4.07e-08	Fetal vs. Embryonic
ENSSSCG00000015872	GPD2	630.418	1.26332	0.227987	5.54116	3e-08	3.23e-07	Fetal vs. Embryonic
ENSSSCG00000015873	ACVR1C	2.58792	2.33333	0.885801	2.63414	0.00843499	0.0219705	Fetal vs. Embryonic
ENSSSCG00000015876	CCDC148	38.1463	-1.10606	0.332703	-3.32448	0.000885844	0.00305146	Fetal vs. Embryonic
ENSSSCG00000015879	DAPL1	37.0165	-1.24325	0.450446	-2.76005	0.00577926	0.0158378	Fetal vs. Embryonic
ENSSSCG00000015886	ITGB6	895.536	1.69557	0.184669	9.18169	4.24e-20	6.51e-18	Fetal vs. Embryonic
ENSSSCG00000015895	GCG	14.293	1.84949	0.404025	4.57768	4.7e-06	2.95e-05	Fetal vs. Embryonic
ENSSSCG00000015905	SCN2A	40.2243	-2.0271	0.367686	-5.51312	3.53e-08	3.72e-07	Fetal vs. Embryonic
ENSSSCG00000015911	SCN3A	15.3922	2.55883	0.448972	5.6993	1.2e-08	1.43e-07	Fetal vs. Embryonic
ENSSSCG00000015923	NOSTRIN	154.447	1.7525	0.198732	8.81841	1.16e-18	1.33e-16	Fetal vs. Embryonic
ENSSSCG00000015953	DLX1	7.92383	-1.53447	0.570557	-2.68942	0.00715768	0.019058	Fetal vs. Embryonic
ENSSSCG00000015954	DLX2	1.65629	-2.50403	0.855314	-2.92761	0.00341577	0.00998249	Fetal vs. Embryonic
ENSSSCG00000015959	RAPGEF4	134.603	1.09123	0.272067	4.01089	6.05e-05	0.000286333	Fetal vs. Embryonic
ENSSSCG00000015960	MAP3K20	7295.65	1.13594	0.215326	5.27546	1.32e-07	1.22e-06	Fetal vs. Embryonic
ENSSSCG00000015969	CHRNA1	8376.91	-1.32125	0.131022	-10.0841	6.49e-24	2.27e-21	Fetal vs. Embryonic
ENSSSCG00000015981	HOXD10	23.8749	-1.80318	0.462372	-3.89984	9.63e-05	0.000431516	Fetal vs. Embryonic
ENSSSCG00000016018	FRZB	1537.24	2.23909	0.190585	11.7485	7.19e-32	9.09e-29	Fetal vs. Embryonic
ENSSSCG00000016022	ZNF804A	49.69	-1.86347	0.394096	-4.72846	2.26e-06	1.54e-05	Fetal vs. Embryonic
ENSSSCG00000016052	MFSD6	117.628	1.74215	0.230632	7.55383	4.23e-14	1.79e-12	Fetal vs. Embryonic
ENSSSCG00000016129	GPR1	15.5451	1.16065	0.295157	3.93232	8.41e-05	0.00038284	Fetal vs. Embryonic
ENSSSCG00000016130	ZDBF2	53.257	1.24461	0.30299	4.10775	4e-05	0.00019821	Fetal vs. Embryonic
ENSSSCG00000016148	PTH2R	5.32403	-1.89944	0.526545	-3.60737	0.000309321	0.00120682	Fetal vs. Embryonic
ENSSSCG00000016159	CPS1	125.047	-4.6124	0.43449	-10.6157	2.52e-26	1.24e-23	Fetal vs. Embryonic
ENSSSCG00000016164	IKZF2	103.542	1.82543	0.226163	8.07132	6.95e-16	4.43e-14	Fetal vs. Embryonic
ENSSSCG00000016166	SPAG16	4.01575	-1.34776	0.484953	-2.77914	0.00545023	0.0150441	Fetal vs. Embryonic
ENSSSCG00000016200	PRKAG3	942.05	1.03314	0.257828	4.00707	6.15e-05	0.000290466	Fetal vs. Embryonic
ENSSSCG00000016230	EPHA4	264.787	-1.67413	0.268264	-6.24063	4.36e-10	7.45e-09	Fetal vs. Embryonic
ENSSSCG00000016245	COL4A3	42.8387	1.03723	0.345618	3.00109	0.00269015	0.00810769	Fetal vs. Embryonic
ENSSSCG00000016255		3.19539	-1.65449	0.546903	-3.0252	0.00248467	0.00757869	Fetal vs. Embryonic
ENSSSCG00000016256	SPHKAP	327.427	-1.98832	0.359747	-5.52699	3.26e-08	3.46e-07	Fetal vs. Embryonic
ENSSSCG00000016258	DNER	58.1602	-2.49346	0.481774	-5.17558	2.27e-07	2e-06	Fetal vs. Embryonic
ENSSSCG00000016263		64.5718	1.345	0.236935	5.67666	1.37e-08	1.61e-07	Fetal vs. Embryonic
ENSSSCG00000016267	ITM2C	3265.28	-1.12346	0.19057	-5.89523	3.74e-09	5.03e-08	Fetal vs. Embryonic
ENSSSCG00000016277	NMUR1	4.65006	2.31013	0.603092	3.83047	0.000127897	0.000553271	Fetal vs. Embryonic
ENSSSCG00000016286	PRSS56	113.78	-2.52904	0.288366	-8.77024	1.78e-18	1.99e-16	Fetal vs. Embryonic
ENSSSCG00000016287	CHRND	956.936	-1.64887	0.181806	-9.06942	1.2e-19	1.64e-17	Fetal vs. Embryonic
ENSSSCG00000016288	CHRNG	5352.24	-3.21322	0.291174	-11.0354	2.58e-28	1.8e-25	Fetal vs. Embryonic
ENSSSCG00000016294	SNORC	1.43304	-3.5699	1.16241	-3.07111	0.00213266	0.00661192	Fetal vs. Embryonic
ENSSSCG00000016314	TRPM8	2.80756	-3.77097	1.15532	-3.26402	0.00109844	0.00368776	Fetal vs. Embryonic
ENSSSCG00000016322	ACKR3	945.117	2.14832	0.274489	7.82661	5.01e-15	2.61e-13	Fetal vs. Embryonic
ENSSSCG00000016331	RAMP1	5509.21	1.29521	0.221396	5.85018	4.91e-09	6.46e-08	Fetal vs. Embryonic
ENSSSCG00000016337	ERFE	19.0387	1.58757	0.434901	3.65042	0.000261814	0.00103869	Fetal vs. Embryonic
ENSSSCG00000016381	SNED1	365.535	2.40391	0.423866	5.6714	1.42e-08	1.65e-07	Fetal vs. Embryonic
ENSSSCG00000016391	AMER3	0.992514	-3.00282	0.858746	-3.49675	0.00047096	0.0017533	Fetal vs. Embryonic
ENSSSCG00000016392		1.93957	-2.17807	0.812097	-2.68204	0.00731752	0.019412	Fetal vs. Embryonic
ENSSSCG00000016402	AGXT	24.5825	-1.29383	0.353923	-3.65567	0.000256515	0.00102107	Fetal vs. Embryonic
ENSSSCG00000016414	RNF32	21.321	-1.07944	0.261465	-4.12842	3.65e-05	0.000182821	Fetal vs. Embryonic
ENSSSCG00000016423	DPP6	73.2991	-3.19261	0.415005	-7.69295	1.44e-14	6.72e-13	Fetal vs. Embryonic
ENSSSCG00000016426		452.074	-1.17535	0.153044	-7.67981	1.59e-14	7.36e-13	Fetal vs. Embryonic
ENSSSCG00000016433		4.0105	1.48581	0.548773	2.70751	0.00677904	0.0181886	Fetal vs. Embryonic
ENSSSCG00000016443	TMEM176A	22.6444	-1.28299	0.398667	-3.2182	0.00128999	0.00424083	Fetal vs. Embryonic
ENSSSCG00000016444		312.953	-1.41231	0.23286	-6.06508	1.32e-09	2e-08	Fetal vs. Embryonic
ENSSSCG00000016450	NOS3	421.61	1.45838	0.160381	9.09325	9.61e-20	1.33e-17	Fetal vs. Embryonic
ENSSSCG00000016473	EPHB6	50.0419	-3.16062	0.391966	-8.06351	7.41e-16	4.69e-14	Fetal vs. Embryonic
ENSSSCG00000016487	MGAM2	28.5862	-1.3372	0.280923	-4.76001	1.94e-06	1.34e-05	Fetal vs. Embryonic
ENSSSCG00000016501	KDM7A	529.252	1.43818	0.170335	8.44329	3.09e-17	2.61e-15	Fetal vs. Embryonic
ENSSSCG00000016504	TBXAS1	8.95015	1.20023	0.452241	2.65396	0.00795543	0.0208448	Fetal vs. Embryonic
ENSSSCG00000016521	DGKI	39.088	-3.01014	0.289998	-10.3799	3.06e-25	1.29e-22	Fetal vs. Embryonic
ENSSSCG00000016522	PTN	4319.77	-2.02573	0.290136	-6.98202	2.91e-12	8.1e-11	Fetal vs. Embryonic
ENSSSCG00000016533	STRA8	2.84722	-1.54071	0.520631	-2.95931	0.00308333	0.0091269	Fetal vs. Embryonic
ENSSSCG00000016542	LRGUK	44.6834	-1.26915	0.273781	-4.63563	3.56e-06	2.3e-05	Fetal vs. Embryonic
ENSSSCG00000016548		1916.29	1.13962	0.158891	7.17231	7.37e-13	2.38e-11	Fetal vs. Embryonic
ENSSSCG00000016550	KLF14	33.7557	-1.0333	0.281849	-3.66616	0.00024622	0.000984344	Fetal vs. Embryonic
ENSSSCG00000016573	IRF5	72.2519	1.28221	0.200356	6.39966	1.56e-10	2.95e-09	Fetal vs. Embryonic
ENSSSCG00000016579	CCDC136	70.9653	-1.21286	0.225652	-5.3749	7.66e-08	7.41e-07	Fetal vs. Embryonic
ENSSSCG00000016599	GPR37	473.473	-3.70788	0.37469	-9.89587	4.34e-23	1.29e-20	Fetal vs. Embryonic
ENSSSCG00000016605	LMOD2	5388.84	1.70583	0.317579	5.37136	7.81e-08	7.54e-07	Fetal vs. Embryonic
ENSSSCG00000016606	ASB15	910.066	1.47847	0.363261	4.07	4.7e-05	0.000228587	Fetal vs. Embryonic
ENSSSCG00000016608	IQUB	5.40809	-1.23039	0.407826	-3.01695	0.00255329	0.0077576	Fetal vs. Embryonic
ENSSSCG00000016611	CADPS2	95.7807	1.02903	0.131379	7.83247	4.78e-15	2.53e-13	Fetal vs. Embryonic
ENSSSCG00000016617	WNT16	52.587	2.14233	0.330653	6.4791	9.23e-11	1.83e-09	Fetal vs. Embryonic
ENSSSCG00000016621	KCND2	104.177	-1.80989	0.177692	-10.1855	2.3e-24	8.47e-22	Fetal vs. Embryonic
ENSSSCG00000016634	CAV1	7078.26	1.19546	0.173042	6.90849	4.9e-12	1.29e-10	Fetal vs. Embryonic
ENSSSCG00000016635	CAV2	1141.25	1.72468	0.202986	8.49653	1.95e-17	1.73e-15	Fetal vs. Embryonic
ENSSSCG00000016640	PPP1R3A	2883.88	2.04464	0.291687	7.00969	2.39e-12	6.74e-11	Fetal vs. Embryonic
ENSSSCG00000016652	LRRN3	337.104	-1.85976	0.238655	-7.79268	6.56e-15	3.29e-13	Fetal vs. Embryonic
ENSSSCG00000016684	SCRN1	85.977	-1.09647	0.233924	-4.68728	2.77e-06	1.84e-05	Fetal vs. Embryonic
ENSSSCG00000016687		311.132	-1.05198	0.126468	-8.31819	8.93e-17	6.87e-15	Fetal vs. Embryonic
ENSSSCG00000016688	CPVL	14.1954	-2.10396	0.427706	-4.91918	8.69e-07	6.59e-06	Fetal vs. Embryonic
ENSSSCG00000016696	EVX1	2.26308	-2.61054	0.863435	-3.02344	0.00249922	0.00761505	Fetal vs. Embryonic
ENSSSCG00000016698	HOXA11	8.36651	-3.09283	0.809123	-3.82244	0.000132136	0.000569178	Fetal vs. Embryonic
ENSSSCG00000016704		364.988	1.05048	0.160032	6.56422	5.23e-11	1.1e-09	Fetal vs. Embryonic
ENSSSCG00000016714	CYCS	2745.34	1.22517	0.226587	5.40709	6.41e-08	6.33e-07	Fetal vs. Embryonic
ENSSSCG00000016718	NPY	10.1405	-1.8476	0.763847	-2.41881	0.0155713	0.0372067	Fetal vs. Embryonic
ENSSSCG00000016719	STK31	11.1483	-2.05364	0.49098	-4.18274	2.88e-05	0.000148303	Fetal vs. Embryonic
ENSSSCG00000016720	PGAM2	19692.3	1.041	0.173434	6.00231	1.95e-09	2.84e-08	Fetal vs. Embryonic
ENSSSCG00000016733		49.6062	-1.20218	0.319465	-3.7631	0.000167818	0.000703856	Fetal vs. Embryonic
ENSSSCG00000016763	GLI3	960.161	-1.20966	0.1975	-6.12483	9.08e-10	1.42e-08	Fetal vs. Embryonic
ENSSSCG00000016780	CTNND2	305.718	-1.88352	0.381805	-4.93319	8.09e-07	6.18e-06	Fetal vs. Embryonic
ENSSSCG00000016782	OTULINL	408.425	-1.13753	0.259868	-4.37735	1.2e-05	6.79e-05	Fetal vs. Embryonic
ENSSSCG00000016792	RETREG1	1904.34	1.79679	0.259922	6.91279	4.75e-12	1.25e-10	Fetal vs. Embryonic
ENSSSCG00000016824	RAI14	722.388	-1.0824	0.271733	-3.98331	6.8e-05	0.000317699	Fetal vs. Embryonic
ENSSSCG00000016838	RANBP3L	26.8371	-1.51398	0.374116	-4.04681	5.19e-05	0.000250103	Fetal vs. Embryonic
ENSSSCG00000016856	C9	0.994384	1.89745	0.798584	2.37602	0.0175006	0.0410272	Fetal vs. Embryonic
ENSSSCG00000016859	C7	3.00616	4.14773	1.20524	3.44141	0.000578694	0.00209729	Fetal vs. Embryonic
ENSSSCG00000016868		81.3289	1.96182	0.314929	6.22939	4.68e-10	7.92e-09	Fetal vs. Embryonic
ENSSSCG00000016869		92.9631	1.46052	0.401223	3.64016	0.000272464	0.00107756	Fetal vs. Embryonic
ENSSSCG00000016873	NIM1K	327.666	1.49465	0.283766	5.26719	1.39e-07	1.27e-06	Fetal vs. Embryonic
ENSSSCG00000016878	FGF10	197.146	-1.51758	0.25691	-5.90703	3.48e-09	4.74e-08	Fetal vs. Embryonic
ENSSSCG00000016885	ITGA1	275.902	1.091	0.287287	3.79761	0.000146098	0.000622429	Fetal vs. Embryonic
ENSSSCG00000016917	ANKRD55	8.17467	1.01561	0.366342	2.77231	0.00556597	0.0153238	Fetal vs. Embryonic
ENSSSCG00000016957	CD180	28.2368	-1.01338	0.245059	-4.13523	3.55e-05	0.000178146	Fetal vs. Embryonic
ENSSSCG00000016976	ZNF366	538.384	1.09474	0.140005	7.81928	5.31e-15	2.76e-13	Fetal vs. Embryonic
ENSSSCG00000016991	DUSP1	4170.51	1.53958	0.223648	6.88397	5.82e-12	1.51e-10	Fetal vs. Embryonic
ENSSSCG00000016992	NEURL1B	163.302	1.39663	0.292094	4.78146	1.74e-06	1.22e-05	Fetal vs. Embryonic
ENSSSCG00000017005	KCNMB1	16.0572	2.93161	0.366227	8.0049	1.2e-15	7.16e-14	Fetal vs. Embryonic
ENSSSCG00000017010	INSYN2B	2.55754	-2.13045	0.702919	-3.03086	0.00243859	0.00745501	Fetal vs. Embryonic
ENSSSCG00000017012	SLIT3	1218.35	-1.12548	0.240702	-4.67582	2.93e-06	1.93e-05	Fetal vs. Embryonic
ENSSSCG00000017018	TENM2	61.6106	-2.42609	0.304357	-7.9712	1.57e-15	9.19e-14	Fetal vs. Embryonic
ENSSSCG00000017032		491.931	-1.58484	0.212037	-7.47437	7.76e-14	3.1e-12	Fetal vs. Embryonic
ENSSSCG00000017037	FABP6	3.7946	-2.73551	0.781554	-3.50008	0.000465111	0.00173504	Fetal vs. Embryonic
ENSSSCG00000017054	CYFIP2	946.026	-2.61038	0.298238	-8.75266	2.08e-18	2.27e-16	Fetal vs. Embryonic
ENSSSCG00000017055		13.8609	-2.68965	0.524791	-5.12519	2.97e-07	2.52e-06	Fetal vs. Embryonic
ENSSSCG00000017057	FAM71B	5.9643	-3.68679	0.528145	-6.98064	2.94e-12	8.16e-11	Fetal vs. Embryonic
ENSSSCG00000017084	FAT2	31.4469	-2.83565	0.409975	-6.91664	4.62e-12	1.22e-10	Fetal vs. Embryonic
ENSSSCG00000017118	TERT	43.3349	-2.56624	0.358831	-7.15167	8.57e-13	2.68e-11	Fetal vs. Embryonic
ENSSSCG00000017121	SLC6A3	4.28189	-3.44837	0.771802	-4.46795	7.9e-06	4.67e-05	Fetal vs. Embryonic
ENSSSCG00000017131	FN3K	384.697	1.61379	0.231118	6.98254	2.9e-12	8.08e-11	Fetal vs. Embryonic
ENSSSCG00000017141	AATK	67.5976	2.55908	0.289339	8.84458	9.19e-19	1.07e-16	Fetal vs. Embryonic
ENSSSCG00000017152	SGSH	1013.64	-1.06395	0.158043	-6.73204	1.67e-11	3.92e-10	Fetal vs. Embryonic
ENSSSCG00000017158	CCDC40	100.224	-2.0558	0.298494	-6.88723	5.69e-12	1.48e-10	Fetal vs. Embryonic
ENSSSCG00000017163	ENPP7	2.29424	-1.63123	0.645358	-2.52763	0.0114835	0.0286394	Fetal vs. Embryonic
ENSSSCG00000017170	MGAT5B	27.6066	-1.32494	0.385591	-3.43612	0.000590111	0.00213218	Fetal vs. Embryonic
ENSSSCG00000017176	AANAT	2.2034	2.40152	0.64294	3.73522	0.000187552	0.000775532	Fetal vs. Embryonic
ENSSSCG00000017177		765.19	1.36203	0.167798	8.11709	4.78e-16	3.18e-14	Fetal vs. Embryonic
ENSSSCG00000017181		748.325	1.09386	0.133048	8.22152	2.01e-16	1.45e-14	Fetal vs. Embryonic
ENSSSCG00000017187	FOXJ1	13.84	2.60419	0.448833	5.80213	6.55e-09	8.31e-08	Fetal vs. Embryonic
ENSSSCG00000017204	ITGB4	256.863	2.5424	0.308052	8.25313	1.54e-16	1.14e-14	Fetal vs. Embryonic
ENSSSCG00000017213	JPT1	2829.58	-2.37726	0.249064	-9.54478	1.36e-21	2.91e-19	Fetal vs. Embryonic
ENSSSCG00000017226	FADS6	9.54395	-1.37507	0.408906	-3.3628	0.000771568	0.00270009	Fetal vs. Embryonic
ENSSSCG00000017235		2.53812	1.70647	0.735789	2.31924	0.0203818	0.0467423	Fetal vs. Embryonic
ENSSSCG00000017255	ABCA5	348.315	1.5111	0.268811	5.62143	1.89e-08	2.13e-07	Fetal vs. Embryonic
ENSSSCG00000017256	ABCA6	610.576	3.84289	0.434935	8.83555	9.96e-19	1.15e-16	Fetal vs. Embryonic
ENSSSCG00000017257	ABCA9	1156.99	1.8273	0.226488	8.06799	7.15e-16	4.53e-14	Fetal vs. Embryonic
ENSSSCG00000017271	CACNG1	3327.35	1.22627	0.214123	5.72694	1.02e-08	1.23e-07	Fetal vs. Embryonic
ENSSSCG00000017277	PECAM1	6238.14	1.17577	0.158592	7.41381	1.23e-13	4.7e-12	Fetal vs. Embryonic
ENSSSCG00000017282	SCN4A	3749.23	2.47367	0.328968	7.51948	5.5e-14	2.28e-12	Fetal vs. Embryonic
ENSSSCG00000017283	CD79B	21.497	1.55979	0.358975	4.34513	1.39e-05	7.7e-05	Fetal vs. Embryonic
ENSSSCG00000017295	KCNH6	25.6879	-1.67351	0.513525	-3.25888	0.00111855	0.00374161	Fetal vs. Embryonic
ENSSSCG00000017296	ACE	980.051	1.79816	0.220087	8.17022	3.08e-16	2.11e-14	Fetal vs. Embryonic
ENSSSCG00000017307	MYL4	25006.8	-1.85218	0.531014	-3.488	0.00048665	0.00180309	Fetal vs. Embryonic
ENSSSCG00000017313		15.1853	-2.3185	0.579004	-4.00429	6.22e-05	0.00029349	Fetal vs. Embryonic
ENSSSCG00000017317	WNT3	58.3957	-1.05294	0.279191	-3.77141	0.00016233	0.000682958	Fetal vs. Embryonic
ENSSSCG00000017324		10.5935	-1.43737	0.488649	-2.94153	0.00326596	0.00960289	Fetal vs. Embryonic
ENSSSCG00000017328	ARHGAP27	419.373	1.35722	0.180805	7.50652	6.07e-14	2.49e-12	Fetal vs. Embryonic
ENSSSCG00000017331		2.12436	1.82583	0.67815	2.69237	0.00709459	0.0189273	Fetal vs. Embryonic
ENSSSCG00000017333	FMNL1	432.695	1.20647	0.143247	8.42226	3.69e-17	3.09e-15	Fetal vs. Embryonic
ENSSSCG00000017343	GFAP	97.0547	1.25907	0.284834	4.42035	9.85e-06	5.7e-05	Fetal vs. Embryonic
ENSSSCG00000017347	HIGD1B	25.2589	1.77682	0.331363	5.36216	8.22e-08	7.88e-07	Fetal vs. Embryonic
ENSSSCG00000017349	ADAM11	419.555	-2.25646	0.253707	-8.89396	5.9e-19	7.06e-17	Fetal vs. Embryonic
ENSSSCG00000017356	FAM171A2	1523.98	-1.59787	0.250174	-6.38703	1.69e-10	3.17e-09	Fetal vs. Embryonic
ENSSSCG00000017372	MPP3	118.307	3.24905	0.531865	6.10878	1e-09	1.56e-08	Fetal vs. Embryonic
ENSSSCG00000017382	EZH1	547.731	1.07235	0.182498	5.87597	4.2e-09	5.59e-08	Fetal vs. Embryonic
ENSSSCG00000017383		48.9992	1.84773	0.458962	4.0259	5.68e-05	0.00027051	Fetal vs. Embryonic
ENSSSCG00000017389	RAMP2	2860.49	1.05653	0.133635	7.90612	2.66e-15	1.5e-13	Fetal vs. Embryonic
ENSSSCG00000017416	DHX58	61.5606	1.06301	0.257936	4.1212	3.77e-05	0.000187813	Fetal vs. Embryonic
ENSSSCG00000017427	HAP1	19.5545	-1.64773	0.292198	-5.63908	1.71e-08	1.96e-07	Fetal vs. Embryonic
ENSSSCG00000017437	KRT36	5.18323	-5.09311	0.892868	-5.70422	1.17e-08	1.39e-07	Fetal vs. Embryonic
ENSSSCG00000017438	KRT35	5.46639	-3.6659	1.09137	-3.35898	0.000782296	0.00273574	Fetal vs. Embryonic
ENSSSCG00000017444	KRT15	53.7654	-4.02652	0.699299	-5.75794	8.51e-09	1.05e-07	Fetal vs. Embryonic
ENSSSCG00000017445		101.494	-3.53371	0.554142	-6.37692	1.81e-10	3.37e-09	Fetal vs. Embryonic
ENSSSCG00000017466	CCR7	15.1956	-1.32409	0.213666	-6.197	5.75e-10	9.52e-09	Fetal vs. Embryonic
ENSSSCG00000017471	CDC6	238.655	-1.04296	0.172132	-6.05903	1.37e-09	2.08e-08	Fetal vs. Embryonic
ENSSSCG00000017473	TOP2A	4271.88	-1.03199	0.212488	-4.85671	1.19e-06	8.74e-06	Fetal vs. Embryonic
ENSSSCG00000017478	RAPGEFL1	505.78	-1.05585	0.231744	-4.55608	5.21e-06	3.23e-05	Fetal vs. Embryonic
ENSSSCG00000017494	IKZF3	4.77595	3.45311	0.659641	5.23483	1.65e-07	1.49e-06	Fetal vs. Embryonic
ENSSSCG00000017500	TCAP	13403.3	2.76388	0.351901	7.85414	4.03e-15	2.17e-13	Fetal vs. Embryonic
ENSSSCG00000017501	PNMT	204.098	3.44139	0.590521	5.82772	5.62e-09	7.28e-08	Fetal vs. Embryonic
ENSSSCG00000017508	STAC2	71.1273	-1.12376	0.31133	-3.60954	0.000306746	0.00119769	Fetal vs. Embryonic
ENSSSCG00000017511	PLXDC1	844.929	1.85276	0.150537	12.3077	8.24e-35	2.24e-31	Fetal vs. Embryonic
ENSSSCG00000017517	TBX21	13.4808	3.76204	0.471313	7.98205	1.44e-15	8.49e-14	Fetal vs. Embryonic
ENSSSCG00000017527	SKAP1	36.8344	-1.07023	0.245212	-4.36452	1.27e-05	7.15e-05	Fetal vs. Embryonic
ENSSSCG00000017540	HOXB5	86.6187	-1.00754	0.268583	-3.75133	0.000175902	0.000733761	Fetal vs. Embryonic
ENSSSCG00000017544	ATP5MC1	3588.5	1.0309	0.261203	3.94675	7.92e-05	0.000362941	Fetal vs. Embryonic
ENSSSCG00000017548	NGFR	1425.85	-1.88826	0.189944	-9.94115	2.76e-23	8.58e-21	Fetal vs. Embryonic
ENSSSCG00000017552	NXPH3	61.2082	-1.79898	0.268616	-6.6972	2.12e-11	4.87e-10	Fetal vs. Embryonic
ENSSSCG00000017562	CACNA1G	1646.12	-1.75029	0.257363	-6.80086	1.04e-11	2.56e-10	Fetal vs. Embryonic
ENSSSCG00000017563	MYCBPAP	181.494	-1.56341	0.217783	-7.17874	7.04e-13	2.29e-11	Fetal vs. Embryonic
ENSSSCG00000017571	EME1	52.5324	-1.15347	0.264126	-4.36711	1.26e-05	7.08e-05	Fetal vs. Embryonic
ENSSSCG00000017578	ITGA3	122.545	1.54427	0.189743	8.13876	3.99e-16	2.69e-14	Fetal vs. Embryonic
ENSSSCG00000017583	SGCA	8836.66	1.01279	0.179387	5.64581	1.64e-08	1.89e-07	Fetal vs. Embryonic
ENSSSCG00000017604	HLF	755.086	1.13505	0.182307	6.22602	4.78e-10	8.07e-09	Fetal vs. Embryonic
ENSSSCG00000017630	EPX	11.5906	-2.09002	0.41117	-5.08311	3.71e-07	3.07e-06	Fetal vs. Embryonic
ENSSSCG00000017700	CCL3L1	23.5522	-1.14181	0.32214	-3.54444	0.000393444	0.00149638	Fetal vs. Embryonic
ENSSSCG00000017705	CCL5	29.6778	1.52658	0.357948	4.2648	2e-05	0.000107112	Fetal vs. Embryonic
ENSSSCG00000017727	TMEM98	803.175	-1.11836	0.18879	-5.92381	3.15e-09	4.34e-08	Fetal vs. Embryonic
ENSSSCG00000017730	CDK5R1	143.811	-1.28097	0.308928	-4.1465	3.38e-05	0.000170452	Fetal vs. Embryonic
ENSSSCG00000017754		209.427	1.68035	0.368475	4.56028	5.11e-06	3.17e-05	Fetal vs. Embryonic
ENSSSCG00000017761	UNC119	448.281	-1.5584	0.20172	-7.72556	1.11e-14	5.35e-13	Fetal vs. Embryonic
ENSSSCG00000017791		589.558	1.42288	0.305746	4.65381	3.26e-06	2.13e-05	Fetal vs. Embryonic
ENSSSCG00000017797	SLC6A4	223.893	1.34521	0.216031	6.22696	4.76e-10	8.04e-09	Fetal vs. Embryonic
ENSSSCG00000017801		19.6281	5.17003	0.684686	7.55095	4.32e-14	1.83e-12	Fetal vs. Embryonic
ENSSSCG00000017835	CLUH	2026.19	1.09402	0.1927	5.6773	1.37e-08	1.6e-07	Fetal vs. Embryonic
ENSSSCG00000017874	ATP2A3	328.711	1.83947	0.217239	8.46752	2.51e-17	2.14e-15	Fetal vs. Embryonic
ENSSSCG00000017879	SPNS2	88.9542	1.14475	0.210936	5.42701	5.73e-08	5.73e-07	Fetal vs. Embryonic
ENSSSCG00000017884	TEKT1	22.5131	-1.86387	0.292722	-6.36736	1.92e-10	3.58e-09	Fetal vs. Embryonic
ENSSSCG00000017893	PIMREG	580.727	-1.20783	0.187268	-6.44972	1.12e-10	2.19e-09	Fetal vs. Embryonic
ENSSSCG00000017897		18.106	1.08199	0.289824	3.73325	0.000189021	0.000780653	Fetal vs. Embryonic
ENSSSCG00000017901		98.6398	1.00605	0.241492	4.16596	3.1e-05	0.000158275	Fetal vs. Embryonic
ENSSSCG00000017904	ENO3	27136.2	2.31837	0.274817	8.43605	3.28e-17	2.77e-15	Fetal vs. Embryonic
ENSSSCG00000017909	CHRNE	30.8867	1.68583	0.3454	4.88082	1.06e-06	7.86e-06	Fetal vs. Embryonic
ENSSSCG00000017921	ZMYND15	1.56405	1.76655	0.74379	2.37506	0.017546	0.04111	Fetal vs. Embryonic
ENSSSCG00000017927	BCL6B	962.704	1.09997	0.157195	6.99747	2.61e-12	7.32e-11	Fetal vs. Embryonic
ENSSSCG00000017934	CLDN7	46.9661	1.38976	0.253808	5.47563	4.36e-08	4.48e-07	Fetal vs. Embryonic
ENSSSCG00000017947	ACADVL	2483.49	1.63889	0.256076	6.40002	1.55e-10	2.95e-09	Fetal vs. Embryonic
ENSSSCG00000017980	ALOX12B	40.3274	2.07637	0.318671	6.51573	7.23e-11	1.47e-09	Fetal vs. Embryonic
ENSSSCG00000017985	RNF222	6.33048	1.0795	0.456405	2.36523	0.0180188	0.042028	Fetal vs. Embryonic
ENSSSCG00000017996	DHRS7C	3095.39	1.04286	0.230561	4.52315	6.09e-06	3.71e-05	Fetal vs. Embryonic
ENSSSCG00000018005	MYH8	283498	1.15354	0.214296	5.38293	7.33e-08	7.12e-07	Fetal vs. Embryonic
ENSSSCG00000018019	ARHGAP44	41.1953	-1.1215	0.204047	-5.49627	3.88e-08	4.04e-07	Fetal vs. Embryonic
ENSSSCG00000018080	ATP8	15605.7	1.0331	0.299152	3.45343	0.000553499	0.0020179	Fetal vs. Embryonic
ENSSSCG00000020680	CLDN14	2.40616	3.15327	1.01238	3.11471	0.00184125	0.00581597	Fetal vs. Embryonic
ENSSSCG00000020686		6083.74	1.34152	0.213411	6.28609	3.26e-10	5.77e-09	Fetal vs. Embryonic
ENSSSCG00000020717	FAM160A1	842.476	1.14988	0.24244	4.74296	2.11e-06	1.44e-05	Fetal vs. Embryonic
ENSSSCG00000020725	ERBB3	5496.06	-1.6465	0.269325	-6.11343	9.75e-10	1.52e-08	Fetal vs. Embryonic
ENSSSCG00000020736	ADD2	5.70077	-1.5561	0.498718	-3.12019	0.00180732	0.00572576	Fetal vs. Embryonic
ENSSSCG00000020744	DUSP3	3039.77	1.05196	0.160216	6.56588	5.17e-11	1.09e-09	Fetal vs. Embryonic
ENSSSCG00000020749	KCNAB2	708.86	-2.12615	0.228894	-9.28879	1.56e-20	2.65e-18	Fetal vs. Embryonic
ENSSSCG00000020785	DES	129858	1.18115	0.184303	6.40873	1.47e-10	2.81e-09	Fetal vs. Embryonic
ENSSSCG00000020859	CBLN2	31.7331	-3.11441	0.50704	-6.14234	8.13e-10	1.29e-08	Fetal vs. Embryonic
ENSSSCG00000020906	GHSR	413.58	1.73957	0.303982	5.7226	1.05e-08	1.26e-07	Fetal vs. Embryonic
ENSSSCG00000020926	SDHB	4020.84	1.05601	0.197373	5.35031	8.78e-08	8.36e-07	Fetal vs. Embryonic
ENSSSCG00000020967		36.6277	1.59052	0.308502	5.15563	2.53e-07	2.19e-06	Fetal vs. Embryonic
ENSSSCG00000020986	CAPN13	4.00123	-3.95384	0.688723	-5.74083	9.42e-09	1.15e-07	Fetal vs. Embryonic
ENSSSCG00000021027	PGBD5	34.0289	-1.53376	0.428378	-3.5804	0.000343066	0.00132646	Fetal vs. Embryonic
ENSSSCG00000021075	TDRD1	9.96402	-3.21069	0.43886	-7.31597	2.56e-13	9.14e-12	Fetal vs. Embryonic
ENSSSCG00000021082	NRG2	48.3665	-1.08398	0.244391	-4.43544	9.19e-06	5.34e-05	Fetal vs. Embryonic
ENSSSCG00000021093		7.38077	2.05998	0.372599	5.52868	3.23e-08	3.44e-07	Fetal vs. Embryonic
ENSSSCG00000021126	SOSTDC1	245.379	1.22366	0.240058	5.09737	3.44e-07	2.87e-06	Fetal vs. Embryonic
ENSSSCG00000021129	PFKM	4045.23	1.67212	0.177883	9.40009	5.45e-21	1.05e-18	Fetal vs. Embryonic
ENSSSCG00000021181	DHCR7	487.032	-2.10283	0.227041	-9.26191	2.01e-20	3.33e-18	Fetal vs. Embryonic
ENSSSCG00000021203	PIK3CB	188.306	1.05381	0.127254	8.28114	1.22e-16	9.11e-15	Fetal vs. Embryonic
ENSSSCG00000021220	CKB	3179.68	-3.21129	0.41194	-7.79552	6.41e-15	3.24e-13	Fetal vs. Embryonic
ENSSSCG00000021222		2.13613	4.07861	1.00972	4.03935	5.36e-05	0.000257272	Fetal vs. Embryonic
ENSSSCG00000021238	STX1B	214.21	-1.00881	0.24838	-4.06158	4.87e-05	0.000236305	Fetal vs. Embryonic
ENSSSCG00000021265	ACR	30.4104	4.66368	0.621563	7.50316	6.23e-14	2.54e-12	Fetal vs. Embryonic
ENSSSCG00000021271	CFAP44	30.1754	-1.56643	0.382045	-4.10011	4.13e-05	0.000204015	Fetal vs. Embryonic
ENSSSCG00000021374		9229.3	1.09368	0.189202	5.78046	7.45e-09	9.31e-08	Fetal vs. Embryonic
ENSSSCG00000021418	LSS	1916.28	-1.41058	0.20902	-6.74855	1.49e-11	3.54e-10	Fetal vs. Embryonic
ENSSSCG00000021460	NYX	11.927	-1.12907	0.324546	-3.47891	0.000503451	0.00186125	Fetal vs. Embryonic
ENSSSCG00000021473		91.5717	-1.75643	0.271865	-6.46066	1.04e-10	2.05e-09	Fetal vs. Embryonic
ENSSSCG00000021514	OCLN	105.619	1.61631	0.207186	7.80126	6.13e-15	3.11e-13	Fetal vs. Embryonic
ENSSSCG00000021515	HS3ST1	47.71	1.10292	0.310636	3.55051	0.000384485	0.00146616	Fetal vs. Embryonic
ENSSSCG00000021562	PLXNA4	210.585	1.02933	0.201267	5.11425	3.15e-07	2.65e-06	Fetal vs. Embryonic
ENSSSCG00000021584	CDK5R2	1.93238	-3.41409	0.85905	-3.97426	7.06e-05	0.000328354	Fetal vs. Embryonic
ENSSSCG00000021585	OXTR	580.414	1.26402	0.239419	5.27953	1.3e-07	1.19e-06	Fetal vs. Embryonic
ENSSSCG00000021588	DAPK2	583.427	1.5005	0.200275	7.49221	6.77e-14	2.75e-12	Fetal vs. Embryonic
ENSSSCG00000021598	EVA1C	46.1068	1.3687	0.209616	6.52953	6.6e-11	1.36e-09	Fetal vs. Embryonic
ENSSSCG00000021612	ARHGAP28	249.16	-1.01724	0.366507	-2.7755	0.00551166	0.0151908	Fetal vs. Embryonic
ENSSSCG00000021646	KLF9	445.334	4.73659	0.419934	11.2794	1.66e-29	1.6e-26	Fetal vs. Embryonic
ENSSSCG00000021651	SCN2B	186.989	-1.1936	0.229714	-5.19601	2.04e-07	1.81e-06	Fetal vs. Embryonic
ENSSSCG00000021654	ZNF641	661.78	1.49966	0.193635	7.7448	9.57e-15	4.64e-13	Fetal vs. Embryonic
ENSSSCG00000021657	SATB2	37.2671	2.39257	0.280643	8.52531	1.52e-17	1.38e-15	Fetal vs. Embryonic
ENSSSCG00000021712	HERC6	434.873	1.07626	0.238924	4.50464	6.65e-06	4.01e-05	Fetal vs. Embryonic
ENSSSCG00000021745	ERMAP	17.4218	-1.61393	0.261162	-6.17982	6.42e-10	1.05e-08	Fetal vs. Embryonic
ENSSSCG00000021748	PRR5	977.186	-1.74503	0.228724	-7.62941	2.36e-14	1.06e-12	Fetal vs. Embryonic
ENSSSCG00000021767		78.2369	-5.97134	0.474966	-12.5721	3.01e-36	1.22e-32	Fetal vs. Embryonic
ENSSSCG00000021805	GALNTL6	12.1391	-2.53446	0.388015	-6.53185	6.5e-11	1.34e-09	Fetal vs. Embryonic
ENSSSCG00000021852	FAM124B	211.777	1.16575	0.197681	5.89714	3.7e-09	4.99e-08	Fetal vs. Embryonic
ENSSSCG00000021862	PTGER2	27.2422	1.21722	0.265434	4.58578	4.52e-06	2.85e-05	Fetal vs. Embryonic
ENSSSCG00000021873	CRABP1	1013.27	-3.08782	0.462861	-6.67116	2.54e-11	5.69e-10	Fetal vs. Embryonic
ENSSSCG00000021874	UNC5C	47.166	-1.50533	0.429978	-3.50095	0.000463608	0.00172996	Fetal vs. Embryonic
ENSSSCG00000021902	GABRP	5.22035	-2.05084	0.766528	-2.67549	0.00746211	0.0197258	Fetal vs. Embryonic
ENSSSCG00000021911	NDRG4	576.952	-1.26111	0.144772	-8.71103	3.01e-18	3.13e-16	Fetal vs. Embryonic
ENSSSCG00000021950	TPPP2	1.63632	3.68526	0.838262	4.39632	1.1e-05	6.28e-05	Fetal vs. Embryonic
ENSSSCG00000021971	DPEP1	3.12117	-3.57076	1.08569	-3.28892	0.00100572	0.00341556	Fetal vs. Embryonic
ENSSSCG00000021988	TUSC3	610.687	-1.21967	0.172772	-7.05942	1.67e-12	4.88e-11	Fetal vs. Embryonic
ENSSSCG00000021997	ALS2CL	1610.93	2.62646	0.313662	8.37356	5.59e-17	4.49e-15	Fetal vs. Embryonic
ENSSSCG00000022014	DCDC2B	33.8605	1.11001	0.337612	3.28784	0.0010096	0.00342701	Fetal vs. Embryonic
ENSSSCG00000022029	RAP1GAP	139.51	-1.59166	0.165087	-9.64138	5.35e-22	1.29e-19	Fetal vs. Embryonic
ENSSSCG00000022031	CHST2	656.811	-1.13107	0.205392	-5.50689	3.65e-08	3.83e-07	Fetal vs. Embryonic
ENSSSCG00000022044		29.5654	2.07068	0.281684	7.35107	1.97e-13	7.24e-12	Fetal vs. Embryonic
ENSSSCG00000022089	ADGRF4	3.20213	-1.85415	0.544407	-3.40582	0.000659645	0.00235335	Fetal vs. Embryonic
ENSSSCG00000022091	SLITRK4	329.107	-1.84207	0.236147	-7.80053	6.16e-15	3.12e-13	Fetal vs. Embryonic
ENSSSCG00000022120		4.97664	-2.20057	0.408084	-5.39244	6.95e-08	6.81e-07	Fetal vs. Embryonic
ENSSSCG00000022126	EGFR	1142.85	1.11798	0.289123	3.86681	0.000110269	0.000484155	Fetal vs. Embryonic
ENSSSCG00000022149	RMI2	603.059	-1.33861	0.180658	-7.40966	1.27e-13	4.82e-12	Fetal vs. Embryonic
ENSSSCG00000022163	GNAL	5.47178	-3.11255	0.731067	-4.25754	2.07e-05	0.000110298	Fetal vs. Embryonic
ENSSSCG00000022175	MYH15	406.659	-1.59914	0.319241	-5.00921	5.47e-07	4.36e-06	Fetal vs. Embryonic
ENSSSCG00000022230	CD9	1009.5	1.16879	0.217035	5.38527	7.23e-08	7.04e-07	Fetal vs. Embryonic
ENSSSCG00000022290	UMODL1	29.0788	-1.70597	0.517103	-3.2991	0.000969967	0.0033097	Fetal vs. Embryonic
ENSSSCG00000022301	EIF4EBP1	7697.11	1.16723	0.23959	4.87176	1.11e-06	8.17e-06	Fetal vs. Embryonic
ENSSSCG00000022312	RHPN2	22.1739	-1.02251	0.252023	-4.05721	4.97e-05	0.000240536	Fetal vs. Embryonic
ENSSSCG00000022364	CPT1B	3084.5	1.65375	0.298145	5.5468	2.91e-08	3.13e-07	Fetal vs. Embryonic
ENSSSCG00000022370	TNFSF9	20.2533	-1.22995	0.36139	-3.40338	0.000665582	0.00236975	Fetal vs. Embryonic
ENSSSCG00000022383	GATA4	2.57168	1.60645	0.689741	2.32906	0.0198557	0.0457171	Fetal vs. Embryonic
ENSSSCG00000022390	RGN	74.5813	1.13592	0.190025	5.97775	2.26e-09	3.22e-08	Fetal vs. Embryonic
ENSSSCG00000022446	SEL1L3	477.441	1.89095	0.272643	6.93562	4.04e-12	1.09e-10	Fetal vs. Embryonic
ENSSSCG00000022496	STK39	872.03	-1.73388	0.202092	-8.57966	9.52e-18	8.88e-16	Fetal vs. Embryonic
ENSSSCG00000022512	TRDC	4.41106	2.97575	0.699817	4.25219	2.12e-05	0.000112583	Fetal vs. Embryonic
ENSSSCG00000022525	ARHGEF5	3.63653	-4.1843	0.898365	-4.65769	3.2e-06	2.09e-05	Fetal vs. Embryonic
ENSSSCG00000022550	DGKG	59.2007	1.26338	0.32431	3.89559	9.8e-05	0.000437994	Fetal vs. Embryonic
ENSSSCG00000022554	MATN1	21.0891	-4.34693	0.854488	-5.08717	3.63e-07	3.01e-06	Fetal vs. Embryonic
ENSSSCG00000022569	GRIA1	97.2635	-1.36893	0.347568	-3.93859	8.2e-05	0.000373816	Fetal vs. Embryonic
ENSSSCG00000022592	FIBIN	806.528	-1.88875	0.2711	-6.96699	3.24e-12	8.86e-11	Fetal vs. Embryonic
ENSSSCG00000022630	FLYWCH2	99.4139	1.04075	0.296274	3.51279	0.00044343	0.00166212	Fetal vs. Embryonic
ENSSSCG00000022649	SLC7A11	66.3848	-1.07159	0.283743	-3.77663	0.000158968	0.000670207	Fetal vs. Embryonic
ENSSSCG00000022675	NCR1	1.34332	2.4197	0.911621	2.65429	0.00794763	0.0208277	Fetal vs. Embryonic
ENSSSCG00000022679	COCH	37.6484	1.24936	0.274863	4.54538	5.48e-06	3.38e-05	Fetal vs. Embryonic
ENSSSCG00000022689	GADD45B	706.002	1.37048	0.228603	5.99504	2.03e-09	2.95e-08	Fetal vs. Embryonic
ENSSSCG00000022721	CDH16	6.05624	1.98371	0.528014	3.75693	0.00017201	0.000719102	Fetal vs. Embryonic
ENSSSCG00000022726	RHOD	357.293	-1.28092	0.226913	-5.64499	1.65e-08	1.9e-07	Fetal vs. Embryonic
ENSSSCG00000022784	PLEKHO1	1628.53	-1.38411	0.134605	-10.2827	8.43e-25	3.16e-22	Fetal vs. Embryonic
ENSSSCG00000022797	PPP1R3B	2368.63	2.20371	0.278892	7.90164	2.75e-15	1.54e-13	Fetal vs. Embryonic
ENSSSCG00000022815	PYGB	44.0269	-1.43102	0.367929	-3.88938	0.000100499	0.000447863	Fetal vs. Embryonic
ENSSSCG00000022849	IL2RA	60.5378	1.15412	0.381372	3.02624	0.00247612	0.00755603	Fetal vs. Embryonic
ENSSSCG00000022865	GRM8	6.179	-1.80818	0.522555	-3.46027	0.000539624	0.00197586	Fetal vs. Embryonic
ENSSSCG00000022868	KCTD4	100.373	1.55189	0.498389	3.11382	0.00184681	0.00582791	Fetal vs. Embryonic
ENSSSCG00000022895	CRYBG3	1039.7	1.42495	0.253672	5.6173	1.94e-08	2.18e-07	Fetal vs. Embryonic
ENSSSCG00000022896	CRMP1	343.422	-2.90365	0.358576	-8.09773	5.6e-16	3.66e-14	Fetal vs. Embryonic
ENSSSCG00000022919	KIF5C	113.234	-1.73982	0.34327	-5.06838	4.01e-07	3.3e-06	Fetal vs. Embryonic
ENSSSCG00000022945	UCHL1	280.902	-2.56515	0.373568	-6.86664	6.57e-12	1.68e-10	Fetal vs. Embryonic
ENSSSCG00000022953	PTER	123.524	1.47067	0.268647	5.47434	4.39e-08	4.51e-07	Fetal vs. Embryonic
ENSSSCG00000022987	TMEM132E	82.0161	-3.26081	0.591829	-5.50971	3.59e-08	3.79e-07	Fetal vs. Embryonic
ENSSSCG00000023014		758.841	1.55115	0.25231	6.1478	7.86e-10	1.26e-08	Fetal vs. Embryonic
ENSSSCG00000023031	TNNT2	11584.6	-1.10372	0.305202	-3.61635	0.000298783	0.00117226	Fetal vs. Embryonic
ENSSSCG00000023057	LMO1	51.7455	-1.02714	0.268109	-3.83106	0.00012759	0.000552298	Fetal vs. Embryonic
ENSSSCG00000023072		0.703181	-2.72599	0.977212	-2.78956	0.00527799	0.0146361	Fetal vs. Embryonic
ENSSSCG00000023084	ATP2B2	14.0486	2.38304	0.45899	5.19193	2.08e-07	1.84e-06	Fetal vs. Embryonic
ENSSSCG00000023125		111.94	-2.62874	0.410462	-6.40434	1.51e-10	2.88e-09	Fetal vs. Embryonic
ENSSSCG00000023127		49.4031	-1.79769	0.355434	-5.05772	4.24e-07	3.47e-06	Fetal vs. Embryonic
ENSSSCG00000023128	IGF2BP1	137.59	-2.41337	0.319621	-7.55073	4.33e-14	1.83e-12	Fetal vs. Embryonic
ENSSSCG00000023169	CA10	87.5462	-2.17685	0.373586	-5.82691	5.65e-09	7.31e-08	Fetal vs. Embryonic
ENSSSCG00000023174	USP53	293.11	1.0838	0.163393	6.63309	3.29e-11	7.24e-10	Fetal vs. Embryonic
ENSSSCG00000023181	ZNF385B	236.761	-1.89389	0.220331	-8.59565	8.28e-18	7.87e-16	Fetal vs. Embryonic
ENSSSCG00000023186	CA4	298.162	3.2067	0.426768	7.51391	5.74e-14	2.37e-12	Fetal vs. Embryonic
ENSSSCG00000023225	SYN2	12.4504	-2.33664	0.49364	-4.73349	2.21e-06	1.5e-05	Fetal vs. Embryonic
ENSSSCG00000023267	SCN1B	360.175	2.82557	0.261775	10.7939	3.68e-27	2.13e-24	Fetal vs. Embryonic
ENSSSCG00000023296	CENPE	1023.91	-1.07476	0.254139	-4.22901	2.35e-05	0.000123499	Fetal vs. Embryonic
ENSSSCG00000023297	SCRN3	346.575	1.24043	0.257994	4.808	1.52e-06	1.09e-05	Fetal vs. Embryonic
ENSSSCG00000023298	SRXN1	85.0351	-2.63229	0.26842	-9.8066	1.05e-22	3.01e-20	Fetal vs. Embryonic
ENSSSCG00000023333	FCN2	85.98	2.00161	0.25184	7.94793	1.9e-15	1.1e-13	Fetal vs. Embryonic
ENSSSCG00000023362	RHBDF2	353	1.2743	0.201838	6.31345	2.73e-10	4.91e-09	Fetal vs. Embryonic
ENSSSCG00000023393	ZBBX	8.47348	-3.68019	0.527546	-6.97606	3.04e-12	8.41e-11	Fetal vs. Embryonic
ENSSSCG00000023415		1.14572	-2.99063	0.914847	-3.26899	0.00107931	0.00363317	Fetal vs. Embryonic
ENSSSCG00000023434	PPM1L	35.6411	1.79134	0.380015	4.71386	2.43e-06	1.64e-05	Fetal vs. Embryonic
ENSSSCG00000023441	KLHDC8A	1.83461	-3.7372	1.46699	-2.54753	0.0108487	0.0272442	Fetal vs. Embryonic
ENSSSCG00000023451	KCNK2	187.099	-1.14978	0.17462	-6.58445	4.57e-11	9.77e-10	Fetal vs. Embryonic
ENSSSCG00000023501	CCKAR	33.1375	-1.67964	0.345436	-4.86238	1.16e-06	8.53e-06	Fetal vs. Embryonic
ENSSSCG00000023522	TGM2	1253.83	1.01885	0.265737	3.83404	0.000126054	0.000546115	Fetal vs. Embryonic
ENSSSCG00000023525	TMEM26	872.649	-1.16222	0.277113	-4.19402	2.74e-05	0.000141691	Fetal vs. Embryonic
ENSSSCG00000023557	CCRL2	45.9125	-1.18016	0.293569	-4.02003	5.82e-05	0.000276623	Fetal vs. Embryonic
ENSSSCG00000023592	TAC1	1.59422	-3.73053	1.40018	-2.66432	0.00771443	0.0202746	Fetal vs. Embryonic
ENSSSCG00000023593	AFF1	956.558	1.31255	0.15483	8.47734	2.3e-17	2e-15	Fetal vs. Embryonic
ENSSSCG00000023595	AK3	709.995	1.30877	0.142504	9.18415	4.15e-20	6.41e-18	Fetal vs. Embryonic
ENSSSCG00000023630	CPM	753.573	-1.60847	0.236413	-6.80365	1.02e-11	2.52e-10	Fetal vs. Embryonic
ENSSSCG00000023681	PWWP2B	154.273	1.39157	0.212127	6.56008	5.38e-11	1.13e-09	Fetal vs. Embryonic
ENSSSCG00000023693	PROC	5.94569	-1.57979	0.53779	-2.93755	0.00330815	0.00970139	Fetal vs. Embryonic
ENSSSCG00000023743	CLDN6	5.55392	-1.77515	0.66417	-2.67273	0.0075236	0.0198624	Fetal vs. Embryonic
ENSSSCG00000023762	TRPM2	103.677	-1.2651	0.226876	-5.57617	2.46e-08	2.69e-07	Fetal vs. Embryonic
ENSSSCG00000023791		5.17835	-1.58604	0.428861	-3.69827	0.00021707	0.000882272	Fetal vs. Embryonic
ENSSSCG00000023806	LRRN1	4096.74	-1.03415	0.13341	-7.75161	9.07e-15	4.44e-13	Fetal vs. Embryonic
ENSSSCG00000023842	TRAT1	4.70742	-1.15173	0.495398	-2.32485	0.02008	0.0461601	Fetal vs. Embryonic
ENSSSCG00000023859	LRRTM1	23.5447	1.05159	0.324592	3.23974	0.00119637	0.00396979	Fetal vs. Embryonic
ENSSSCG00000023887	VSX1	44.1556	-4.9315	0.452605	-10.8958	1.21e-27	7.4e-25	Fetal vs. Embryonic
ENSSSCG00000023891	GRM7	223.926	-2.2987	0.352636	-6.51862	7.1e-11	1.45e-09	Fetal vs. Embryonic
ENSSSCG00000023915	SLC2A4	1138.64	4.81982	0.521645	9.23965	2.47e-20	4.03e-18	Fetal vs. Embryonic
ENSSSCG00000023924	PDE1A	70.9093	1.7213	0.347145	4.95843	7.11e-07	5.5e-06	Fetal vs. Embryonic
ENSSSCG00000023972	DRAM1	305.887	1.25936	0.223756	5.62829	1.82e-08	2.07e-07	Fetal vs. Embryonic
ENSSSCG00000023975	CCDC9B	1860.18	1.94055	0.298327	6.50477	7.78e-11	1.57e-09	Fetal vs. Embryonic
ENSSSCG00000023993	CD96	4.85214	-1.31096	0.446696	-2.93479	0.0033377	0.00977265	Fetal vs. Embryonic
ENSSSCG00000024009		464.932	1.10495	0.218417	5.0589	4.22e-07	3.46e-06	Fetal vs. Embryonic
ENSSSCG00000024015	FADS1	2679.4	-1.54049	0.2174	-7.08594	1.38e-12	4.13e-11	Fetal vs. Embryonic
ENSSSCG00000024022	TRPC6	71.0242	1.14385	0.237659	4.81297	1.49e-06	1.06e-05	Fetal vs. Embryonic
ENSSSCG00000024045		2439.12	1.24081	0.214699	5.77929	7.5e-09	9.37e-08	Fetal vs. Embryonic
ENSSSCG00000024048	MMRN2	173.87	1.73361	0.25368	6.83386	8.27e-12	2.08e-10	Fetal vs. Embryonic
ENSSSCG00000024071	SCARF1	921.393	1.68147	0.211111	7.96488	1.65e-15	9.65e-14	Fetal vs. Embryonic
ENSSSCG00000024108	SLC43A2	824.609	1.94429	0.239599	8.11474	4.87e-16	3.22e-14	Fetal vs. Embryonic
ENSSSCG00000024109	BDH1	280.518	1.10905	0.169709	6.53504	6.36e-11	1.31e-09	Fetal vs. Embryonic
ENSSSCG00000024134	MGLL	1602.14	1.2434	0.178416	6.96915	3.19e-12	8.75e-11	Fetal vs. Embryonic
ENSSSCG00000024144		3785.08	1.39352	0.246341	5.65689	1.54e-08	1.78e-07	Fetal vs. Embryonic
ENSSSCG00000024161		18.1364	2.68468	0.558791	4.80444	1.55e-06	1.1e-05	Fetal vs. Embryonic
ENSSSCG00000024166	SLC2A6	13.0963	-2.01088	0.493749	-4.07268	4.65e-05	0.000226624	Fetal vs. Embryonic
ENSSSCG00000024219	TIGAR	265.905	1.21072	0.169758	7.13207	9.89e-13	3.06e-11	Fetal vs. Embryonic
ENSSSCG00000024261	CBX2	849.818	-1.56156	0.181472	-8.60495	7.64e-18	7.29e-16	Fetal vs. Embryonic
ENSSSCG00000024305	MT3	88.7994	3.76102	0.505645	7.43807	1.02e-13	4.01e-12	Fetal vs. Embryonic
ENSSSCG00000024310	F13A1	222.418	-1.23501	0.309456	-3.99092	6.58e-05	0.000308674	Fetal vs. Embryonic
ENSSSCG00000024325	SGK2	8.99299	2.22534	0.550383	4.04326	5.27e-05	0.000253496	Fetal vs. Embryonic
ENSSSCG00000024346	SLC7A3	19.589	-2.79909	0.425006	-6.58599	4.52e-11	9.69e-10	Fetal vs. Embryonic
ENSSSCG00000024389	SIGIRR	13.0513	1.73837	0.360036	4.82833	1.38e-06	9.92e-06	Fetal vs. Embryonic
ENSSSCG00000024402		1.84788	-2.49124	0.703863	-3.53939	0.00040106	0.00152191	Fetal vs. Embryonic
ENSSSCG00000024439	PTGER4	43.5183	1.15224	0.273749	4.20912	2.56e-05	0.00013357	Fetal vs. Embryonic
ENSSSCG00000024481		19139.5	1.7223	0.223093	7.72012	1.16e-14	5.55e-13	Fetal vs. Embryonic
ENSSSCG00000024492	EPHB1	130.085	-1.02661	0.270245	-3.79881	0.000145394	0.000620215	Fetal vs. Embryonic
ENSSSCG00000024494	ST6GALNAC3	580.592	-2.54246	0.294403	-8.63599	5.82e-18	5.69e-16	Fetal vs. Embryonic
ENSSSCG00000024496	NSUN7	5.21446	-2.36068	0.610239	-3.86845	0.00010953	0.000481121	Fetal vs. Embryonic
ENSSSCG00000024517	AKAP6	2590.53	1.04401	0.142519	7.32541	2.38e-13	8.61e-12	Fetal vs. Embryonic
ENSSSCG00000024552		6.12869	-1.43556	0.45592	-3.14872	0.00163987	0.00525282	Fetal vs. Embryonic
ENSSSCG00000024610	KRT4	102.915	-1.71357	0.647172	-2.64778	0.00810223	0.021191	Fetal vs. Embryonic
ENSSSCG00000024621	KAT2B	1454.85	1.49419	0.221361	6.75002	1.48e-11	3.51e-10	Fetal vs. Embryonic
ENSSSCG00000024623	USP25	1483.79	1.20504	0.169297	7.1179	1.1e-12	3.37e-11	Fetal vs. Embryonic
ENSSSCG00000024678	MEGF6	437.087	-1.59883	0.242874	-6.58297	4.61e-11	9.86e-10	Fetal vs. Embryonic
ENSSSCG00000024685	GRIA2	126.158	-3.14471	0.411272	-7.6463	2.07e-14	9.41e-13	Fetal vs. Embryonic
ENSSSCG00000024718	RIBC2	1.44858	-2.74036	0.786608	-3.48377	0.00049441	0.00183016	Fetal vs. Embryonic
ENSSSCG00000024725	PCARE	1.44241	2.76432	0.861687	3.20803	0.00133648	0.00437305	Fetal vs. Embryonic
ENSSSCG00000024784	CACNA1S	11459.1	1.80758	0.207255	8.72156	2.74e-18	2.88e-16	Fetal vs. Embryonic
ENSSSCG00000024800	DSC2	76.8182	1.26931	0.281183	4.51417	6.36e-06	3.86e-05	Fetal vs. Embryonic
ENSSSCG00000024881	TCP11L2	413.917	1.14587	0.210812	5.43554	5.46e-08	5.49e-07	Fetal vs. Embryonic
ENSSSCG00000024892	NSG1	444	-2.03118	0.258626	-7.85374	4.04e-15	2.17e-13	Fetal vs. Embryonic
ENSSSCG00000024950		166.386	1.35312	0.190007	7.12143	1.07e-12	3.3e-11	Fetal vs. Embryonic
ENSSSCG00000024975	NR5A2	147.73	1.45133	0.157424	9.21926	2.99e-20	4.77e-18	Fetal vs. Embryonic
ENSSSCG00000025000	SYNDIG1L	1.635	-3.3319	0.854181	-3.9007	9.59e-05	0.000430085	Fetal vs. Embryonic
ENSSSCG00000025005	B4GALT6	19.841	-1.74087	0.320891	-5.42511	5.79e-08	5.78e-07	Fetal vs. Embryonic
ENSSSCG00000025013	RTN1	7.58245	-2.13217	0.651479	-3.27281	0.00106483	0.0035934	Fetal vs. Embryonic
ENSSSCG00000025020	PCSK9	100.343	-1.42987	0.290839	-4.91636	8.82e-07	6.68e-06	Fetal vs. Embryonic
ENSSSCG00000025021		163.463	2.48417	0.249455	9.9584	2.32e-23	7.33e-21	Fetal vs. Embryonic
ENSSSCG00000025072	C16orf89	10.0357	-1.26201	0.440509	-2.86488	0.00417163	0.0118994	Fetal vs. Embryonic
ENSSSCG00000025085	NEGR1	314.963	-1.36221	0.264914	-5.1421	2.72e-07	2.32e-06	Fetal vs. Embryonic
ENSSSCG00000025096	FBXO24	46.9984	1.28201	0.272272	4.70856	2.49e-06	1.67e-05	Fetal vs. Embryonic
ENSSSCG00000025119	GRIK1	15.5404	-3.98565	0.772905	-5.15672	2.51e-07	2.18e-06	Fetal vs. Embryonic
ENSSSCG00000025190	COQ10A	443.546	1.94031	0.30427	6.37695	1.81e-10	3.37e-09	Fetal vs. Embryonic
ENSSSCG00000025240	DDIT4L	4872.38	2.07049	0.262946	7.87419	3.43e-15	1.88e-13	Fetal vs. Embryonic
ENSSSCG00000025284	COQ9	3189.05	1.21066	0.192525	6.2883	3.21e-10	5.69e-09	Fetal vs. Embryonic
ENSSSCG00000025306	PAK3	775.155	-1.11497	0.169548	-6.57613	4.83e-11	1.03e-09	Fetal vs. Embryonic
ENSSSCG00000025436	ILDR1	5.13866	-3.84686	0.623408	-6.1707	6.8e-10	1.1e-08	Fetal vs. Embryonic
ENSSSCG00000025468		2.63186	2.42815	0.602929	4.02726	5.64e-05	0.000269009	Fetal vs. Embryonic
ENSSSCG00000025486	MDH2	11698.8	1.14444	0.216069	5.29664	1.18e-07	1.09e-06	Fetal vs. Embryonic
ENSSSCG00000025488	MCM3	1629.35	-1.08408	0.192084	-5.64379	1.66e-08	1.91e-07	Fetal vs. Embryonic
ENSSSCG00000025500		97.7768	-2.39286	0.349752	-6.84159	7.83e-12	1.98e-10	Fetal vs. Embryonic
ENSSSCG00000025523	COL2A1	7268.22	-1.4027	0.344196	-4.07529	4.6e-05	0.000224391	Fetal vs. Embryonic
ENSSSCG00000025531	SSPN	5492.42	1.16896	0.1893	6.17517	6.61e-10	1.07e-08	Fetal vs. Embryonic
ENSSSCG00000025532	CACNG7	135.793	-1.43195	0.314724	-4.54987	5.37e-06	3.32e-05	Fetal vs. Embryonic
ENSSSCG00000025535	TFAP2B	1.89136	-2.47459	0.978884	-2.52798	0.0114722	0.0286149	Fetal vs. Embryonic
ENSSSCG00000025592	TP63	497.272	1.5791	0.22186	7.11758	1.1e-12	3.37e-11	Fetal vs. Embryonic
ENSSSCG00000025593		251.676	1.06542	0.1911	5.57521	2.47e-08	2.7e-07	Fetal vs. Embryonic
ENSSSCG00000025621	CXXC4	39.3855	-2.22443	0.354962	-6.26668	3.69e-10	6.42e-09	Fetal vs. Embryonic
ENSSSCG00000025644		3.45919	2.48281	0.769047	3.22843	0.00124474	0.00411007	Fetal vs. Embryonic
ENSSSCG00000025685	TP73	146.822	2.96219	0.494427	5.99117	2.08e-09	3.01e-08	Fetal vs. Embryonic
ENSSSCG00000025708	GABRA3	132.704	-2.09861	0.323492	-6.48736	8.74e-11	1.75e-09	Fetal vs. Embryonic
ENSSSCG00000025721	TMPRSS7	78.1301	2.78756	0.422127	6.60361	4.01e-11	8.71e-10	Fetal vs. Embryonic
ENSSSCG00000025737	IQCA1L	61.9904	1.84386	0.343822	5.36284	8.19e-08	7.86e-07	Fetal vs. Embryonic
ENSSSCG00000025777	ESR1	17.9789	3.33371	0.525749	6.34088	2.28e-10	4.2e-09	Fetal vs. Embryonic
ENSSSCG00000025783	ENTPD3	32.0224	-1.22576	0.35838	-3.42027	0.000625587	0.00224473	Fetal vs. Embryonic
ENSSSCG00000025788	ENPP4	188.976	1.95434	0.243685	8.01998	1.06e-15	6.43e-14	Fetal vs. Embryonic
ENSSSCG00000025795	CSF3R	7.78052	-1.19333	0.404847	-2.94762	0.00320233	0.00943911	Fetal vs. Embryonic
ENSSSCG00000025822	SFRP1	1752	-2.62296	0.407474	-6.43712	1.22e-10	2.37e-09	Fetal vs. Embryonic
ENSSSCG00000025834	FNDC5	1894.26	-1.29809	0.158788	-8.17501	2.96e-16	2.05e-14	Fetal vs. Embryonic
ENSSSCG00000025996	MTUS2	2410.38	1.38097	0.276569	4.99322	5.94e-07	4.7e-06	Fetal vs. Embryonic
ENSSSCG00000026006	KLF13	232.411	1.32056	0.198851	6.64098	3.12e-11	6.89e-10	Fetal vs. Embryonic
ENSSSCG00000026041	MAP3K5	498.255	1.19268	0.182038	6.5518	5.68e-11	1.19e-09	Fetal vs. Embryonic
ENSSSCG00000026068	GRHL1	11.612	1.1443	0.332815	3.43823	0.000585522	0.00211786	Fetal vs. Embryonic
ENSSSCG00000026092	SREBF2	5070.23	-1.10492	0.154005	-7.17459	7.25e-13	2.35e-11	Fetal vs. Embryonic
ENSSSCG00000026098	CMYA5	15749.6	2.33897	0.347051	6.73957	1.59e-11	3.75e-10	Fetal vs. Embryonic
ENSSSCG00000026113	ZBTB20	2065.85	1.5589	0.22137	7.04207	1.89e-12	5.47e-11	Fetal vs. Embryonic
ENSSSCG00000026130	EPHA3	854.583	-1.34891	0.288263	-4.67943	2.88e-06	1.9e-05	Fetal vs. Embryonic
ENSSSCG00000026137	BPIFB3	0.970957	-3.44052	1.18717	-2.89809	0.00375444	0.0108346	Fetal vs. Embryonic
ENSSSCG00000026149	PKLR	3.32361	-1.52243	0.510623	-2.98152	0.00286825	0.00857551	Fetal vs. Embryonic
ENSSSCG00000026164		412.102	-2.65372	0.308793	-8.59384	8.41e-18	7.96e-16	Fetal vs. Embryonic
ENSSSCG00000026176	CHRM3	23.9305	-1.48202	0.339125	-4.37014	1.24e-05	6.99e-05	Fetal vs. Embryonic
ENSSSCG00000026257	STMN1	11950.3	-1.70456	0.225878	-7.54636	4.48e-14	1.88e-12	Fetal vs. Embryonic
ENSSSCG00000026259	LINGO4	4.57539	-1.62413	0.496881	-3.26865	0.00108063	0.00363656	Fetal vs. Embryonic
ENSSSCG00000026271		52.3029	-1.12864	0.26409	-4.2737	1.92e-05	0.000103142	Fetal vs. Embryonic
ENSSSCG00000026317	SLC10A2	6.08862	-2.00057	0.478018	-4.18514	2.85e-05	0.000146821	Fetal vs. Embryonic
ENSSSCG00000026349	ALDH3B2	24.9807	2.42573	0.410363	5.91118	3.4e-09	4.64e-08	Fetal vs. Embryonic
ENSSSCG00000026360	CLGN	4.16485	-2.02973	0.485314	-4.1823	2.89e-05	0.000148515	Fetal vs. Embryonic
ENSSSCG00000026363	CHRNB3	4.50399	-1.02016	0.43694	-2.33478	0.0195551	0.0451225	Fetal vs. Embryonic
ENSSSCG00000026404	SERTAD4	707.31	-1.02525	0.274583	-3.73383	0.000188589	0.000779185	Fetal vs. Embryonic
ENSSSCG00000026423	SLC23A1	8.28547	-1.4166	0.392232	-3.61165	0.000304254	0.00118934	Fetal vs. Embryonic
ENSSSCG00000026425	ADAMTSL2	290.582	-1.21762	0.152389	-7.99021	1.35e-15	7.97e-14	Fetal vs. Embryonic
ENSSSCG00000026442	FAM163B	25.6997	-2.38753	0.421383	-5.66595	1.46e-08	1.7e-07	Fetal vs. Embryonic
ENSSSCG00000026453	ACSM5	261.054	1.3821	0.261641	5.28244	1.27e-07	1.17e-06	Fetal vs. Embryonic
ENSSSCG00000026455	TMEM54	10.3803	-1.08944	0.370676	-2.93907	0.00329197	0.00966519	Fetal vs. Embryonic
ENSSSCG00000026473	ABCA8	481.194	2.17005	0.254124	8.53933	1.35e-17	1.23e-15	Fetal vs. Embryonic
ENSSSCG00000026520		30.4775	-1.02978	0.243263	-4.23321	2.3e-05	0.000121437	Fetal vs. Embryonic
ENSSSCG00000026526	CATSPER4	85.3463	4.55552	0.5431	8.38798	4.95e-17	4.02e-15	Fetal vs. Embryonic
ENSSSCG00000026527	HCN1	69.9872	-1.48552	0.306035	-4.8541	1.21e-06	8.85e-06	Fetal vs. Embryonic
ENSSSCG00000026547	SLC45A3	37.4624	-2.29466	0.363092	-6.31978	2.62e-10	4.73e-09	Fetal vs. Embryonic
ENSSSCG00000026554	PRXL2B	5701.55	1.37525	0.21368	6.43603	1.23e-10	2.38e-09	Fetal vs. Embryonic
ENSSSCG00000026597	SLC38A4	229.73	1.00414	0.392465	2.55854	0.0105112	0.0265119	Fetal vs. Embryonic
ENSSSCG00000026605	BPI	13.8517	-1.53534	0.317061	-4.84243	1.28e-06	9.31e-06	Fetal vs. Embryonic
ENSSSCG00000026618	CAVIN2	2214.55	1.31155	0.159416	8.22722	1.92e-16	1.39e-14	Fetal vs. Embryonic
ENSSSCG00000026653		3.95984	1.33312	0.454216	2.93499	0.00333561	0.00977078	Fetal vs. Embryonic
ENSSSCG00000026701		185.166	1.13537	0.436079	2.60359	0.00922528	0.0237118	Fetal vs. Embryonic
ENSSSCG00000026718	PLCH1	5.83481	-1.95738	0.44844	-4.36486	1.27e-05	7.14e-05	Fetal vs. Embryonic
ENSSSCG00000026729	TMEM150C	321.003	1.29557	0.173695	7.45886	8.73e-14	3.45e-12	Fetal vs. Embryonic
ENSSSCG00000026731	CEP85	1832.97	1.60512	0.174176	9.2155	3.1e-20	4.86e-18	Fetal vs. Embryonic
ENSSSCG00000026748	PLK1	723.396	-1.20098	0.207708	-5.78208	7.38e-09	9.24e-08	Fetal vs. Embryonic
ENSSSCG00000026754	ATCAY	60.3236	1.24153	0.207972	5.96971	2.38e-09	3.38e-08	Fetal vs. Embryonic
ENSSSCG00000026780	EDIL3	274.469	2.17912	0.22617	9.63489	5.7e-22	1.35e-19	Fetal vs. Embryonic
ENSSSCG00000026789	BTBD17	0.745092	-2.2622	0.848102	-2.66737	0.00764467	0.0201112	Fetal vs. Embryonic
ENSSSCG00000026816		5.89331	2.06786	0.493802	4.18764	2.82e-05	0.000145395	Fetal vs. Embryonic
ENSSSCG00000026842	CDH18	128.013	-1.56908	0.291821	-5.37684	7.58e-08	7.35e-07	Fetal vs. Embryonic
ENSSSCG00000026849	CCNO	4.7882	-2.64022	0.789791	-3.34293	0.000828985	0.00287912	Fetal vs. Embryonic
ENSSSCG00000026890	GALNT6	4.87575	-1.39764	0.48348	-2.8908	0.00384268	0.0110593	Fetal vs. Embryonic
ENSSSCG00000026932	RS1	17.6329	-1.50586	0.314118	-4.79392	1.64e-06	1.16e-05	Fetal vs. Embryonic
ENSSSCG00000026940	CASP10	359.977	1.32442	0.157859	8.38986	4.87e-17	3.99e-15	Fetal vs. Embryonic
ENSSSCG00000026945	LRRC2	174.831	3.09993	0.513734	6.03411	1.6e-09	2.38e-08	Fetal vs. Embryonic
ENSSSCG00000026951	PSMB8	136.483	1.79107	0.266778	6.71371	1.9e-11	4.39e-10	Fetal vs. Embryonic
ENSSSCG00000026984	DIPK2B	69.9164	1.38263	0.328394	4.21028	2.55e-05	0.000132992	Fetal vs. Embryonic
ENSSSCG00000026985	SNAP25	12.2467	-5.47445	1.18815	-4.60756	4.07e-06	2.6e-05	Fetal vs. Embryonic
ENSSSCG00000027013	CYP4F8	215.034	2.21017	0.358511	6.16485	7.05e-10	1.14e-08	Fetal vs. Embryonic
ENSSSCG00000027017		1072.67	2.34337	0.255588	9.16855	4.79e-20	7.1e-18	Fetal vs. Embryonic
ENSSSCG00000027030	BDKRB2	45.0707	1.88517	0.353475	5.33325	9.65e-08	9.1e-07	Fetal vs. Embryonic
ENSSSCG00000027072	ATP5IF1	5508.31	1.099	0.183759	5.98067	2.22e-09	3.18e-08	Fetal vs. Embryonic
ENSSSCG00000027085	UQCRFS1	3722.85	1.06448	0.196394	5.42012	5.96e-08	5.93e-07	Fetal vs. Embryonic
ENSSSCG00000027106	SSTR3	1.76528	3.09528	0.958195	3.23032	0.00123652	0.00408492	Fetal vs. Embryonic
ENSSSCG00000027113	CNGA3	6.8366	2.42835	0.570016	4.26014	2.04e-05	0.000109108	Fetal vs. Embryonic
ENSSSCG00000027114	SCP2	1236.21	1.08818	0.148038	7.35066	1.97e-13	7.25e-12	Fetal vs. Embryonic
ENSSSCG00000027118		97.4836	-1.8114	0.275852	-6.56656	5.15e-11	1.09e-09	Fetal vs. Embryonic
ENSSSCG00000027178	MAN2B2	21.2496	1.34783	0.359335	3.7509	0.000176199	0.000734591	Fetal vs. Embryonic
ENSSSCG00000027197	DYRK1B	4947.87	1.24335	0.179209	6.938	3.98e-12	1.07e-10	Fetal vs. Embryonic
ENSSSCG00000027198	PDK2	1102.73	1.3332	0.199111	6.69577	2.15e-11	4.91e-10	Fetal vs. Embryonic
ENSSSCG00000027232		190.582	-1.96162	0.244591	-8.02	1.06e-15	6.43e-14	Fetal vs. Embryonic
ENSSSCG00000027275	HHLA2	13.7515	-2.14693	0.417425	-5.14326	2.7e-07	2.31e-06	Fetal vs. Embryonic
ENSSSCG00000027302	PKP3	10.2855	-1.98552	0.472413	-4.20293	2.63e-05	0.000136955	Fetal vs. Embryonic
ENSSSCG00000027307	NDUFA11	4051.1	1.00205	0.196223	5.10671	3.28e-07	2.74e-06	Fetal vs. Embryonic
ENSSSCG00000027365	WNT7B	8.5912	-1.51006	0.579625	-2.60524	0.00918099	0.0236188	Fetal vs. Embryonic
ENSSSCG00000027372	SAMD9	191.295	1.23356	0.290862	4.24105	2.22e-05	0.000117727	Fetal vs. Embryonic
ENSSSCG00000027407	MYH14	3760.9	2.07002	0.211528	9.78603	1.29e-22	3.54e-20	Fetal vs. Embryonic
ENSSSCG00000027434	OLFM2	945.625	-1.14281	0.153085	-7.46516	8.32e-14	3.3e-12	Fetal vs. Embryonic
ENSSSCG00000027454	QPRT	115.697	-2.37906	0.346535	-6.86528	6.64e-12	1.7e-10	Fetal vs. Embryonic
ENSSSCG00000027465	NLGN3	154.234	-1.39494	0.213147	-6.54448	5.97e-11	1.24e-09	Fetal vs. Embryonic
ENSSSCG00000027525	DHCR24	2585.49	-1.46399	0.202405	-7.23297	4.73e-13	1.6e-11	Fetal vs. Embryonic
ENSSSCG00000027553		2.37868	3.33632	1.12387	2.9686	0.00299156	0.00889304	Fetal vs. Embryonic
ENSSSCG00000027558	GABBR2	17.3129	1.15202	0.461577	2.49583	0.0125664	0.0309737	Fetal vs. Embryonic
ENSSSCG00000027568	BLK	1.15685	2.20077	0.957561	2.2983	0.0215445	0.0489761	Fetal vs. Embryonic
ENSSSCG00000027607	IER3	200.58	1.9602	0.268832	7.29154	3.06e-13	1.08e-11	Fetal vs. Embryonic
ENSSSCG00000027617	SYNPR	180.71	-3.91496	0.469961	-8.33039	8.06e-17	6.25e-15	Fetal vs. Embryonic
ENSSSCG00000027621	NDUFA4L2	941.585	1.18629	0.208698	5.68426	1.31e-08	1.55e-07	Fetal vs. Embryonic
ENSSSCG00000027628	IL6R	265.754	1.48586	0.250661	5.92778	3.07e-09	4.25e-08	Fetal vs. Embryonic
ENSSSCG00000027684	TRIM63	840.623	1.29309	0.167761	7.70793	1.28e-14	6.05e-13	Fetal vs. Embryonic
ENSSSCG00000027768	SLC29A4	131.997	-1.90648	0.318003	-5.99515	2.03e-09	2.95e-08	Fetal vs. Embryonic
ENSSSCG00000027770	TDRKH	152.912	-1.58325	0.221001	-7.16401	7.84e-13	2.51e-11	Fetal vs. Embryonic
ENSSSCG00000027777		648.766	1.64368	0.197046	8.34164	7.33e-17	5.7e-15	Fetal vs. Embryonic
ENSSSCG00000027822	CORT	96.9653	-5.95873	0.553743	-10.7608	5.27e-27	2.67e-24	Fetal vs. Embryonic
ENSSSCG00000027854	HSD17B6	7.71153	-1.30482	0.399194	-3.26864	0.00108067	0.00363656	Fetal vs. Embryonic
ENSSSCG00000027860	ERAP2	133.647	2.61307	0.36332	7.19221	6.37e-13	2.09e-11	Fetal vs. Embryonic
ENSSSCG00000027882	C1orf115	867.653	1.45427	0.187178	7.76945	7.88e-15	3.91e-13	Fetal vs. Embryonic
ENSSSCG00000027922	UNC5CL	114.276	3.9638	0.549002	7.22001	5.2e-13	1.74e-11	Fetal vs. Embryonic
ENSSSCG00000027926	FTCD	5.75485	-2.19881	0.474145	-4.63742	3.53e-06	2.29e-05	Fetal vs. Embryonic
ENSSSCG00000027928	TMEM9	868.489	-1.35225	0.176071	-7.68012	1.59e-14	7.36e-13	Fetal vs. Embryonic
ENSSSCG00000027941	LSAMP	432	-1.69845	0.349437	-4.86052	1.17e-06	8.6e-06	Fetal vs. Embryonic
ENSSSCG00000027984	ZWINT	138.61	-1.12091	0.223981	-5.00451	5.6e-07	4.46e-06	Fetal vs. Embryonic
ENSSSCG00000027997	NME5	10.1629	-1.32634	0.371225	-3.57288	0.000353078	0.00136049	Fetal vs. Embryonic
ENSSSCG00000028015	GAL3ST3	86.7208	-1.62659	0.362007	-4.49326	7.01e-06	4.2e-05	Fetal vs. Embryonic
ENSSSCG00000028047	DTNA	2974.48	1.18154	0.209917	5.62861	1.82e-08	2.06e-07	Fetal vs. Embryonic
ENSSSCG00000028048	ARHGEF15	473.413	1.06217	0.181716	5.84523	5.06e-09	6.63e-08	Fetal vs. Embryonic
ENSSSCG00000028056	ZFP36	2058.65	1.26131	0.225368	5.59667	2.19e-08	2.42e-07	Fetal vs. Embryonic
ENSSSCG00000028062		17.9916	-1.1153	0.447642	-2.49151	0.0127202	0.0312842	Fetal vs. Embryonic
ENSSSCG00000028101	SLC9B2	219.322	2.56925	0.361069	7.1157	1.11e-12	3.41e-11	Fetal vs. Embryonic
ENSSSCG00000028148	DMD	6823.72	1.22456	0.184124	6.65074	2.92e-11	6.49e-10	Fetal vs. Embryonic
ENSSSCG00000028185	FGD3	116.875	-2.24057	0.308158	-7.27086	3.57e-13	1.23e-11	Fetal vs. Embryonic
ENSSSCG00000028218	CEACAM20	22.8663	1.74325	0.365985	4.76316	1.91e-06	1.32e-05	Fetal vs. Embryonic
ENSSSCG00000028277		7.467	2.50153	0.592184	4.22424	2.4e-05	0.000125913	Fetal vs. Embryonic
ENSSSCG00000028341		83.5456	2.90612	0.340902	8.52478	1.53e-17	1.38e-15	Fetal vs. Embryonic
ENSSSCG00000028363	TMPRSS9	88.4752	1.07521	0.24807	4.33433	1.46e-05	8.05e-05	Fetal vs. Embryonic
ENSSSCG00000028387	CNKSR1	219.353	3.75999	0.556516	6.7563	1.42e-11	3.38e-10	Fetal vs. Embryonic
ENSSSCG00000028488	LTC4S	16.0577	1.54491	0.265736	5.8137	6.11e-09	7.82e-08	Fetal vs. Embryonic
ENSSSCG00000028512	LDLR	1669.04	-1.15482	0.218769	-5.27872	1.3e-07	1.2e-06	Fetal vs. Embryonic
ENSSSCG00000028517	SC5D	746.869	-1.10292	0.18272	-6.03614	1.58e-09	2.35e-08	Fetal vs. Embryonic
ENSSSCG00000028530	TMEM52	1410.67	2.04351	0.462642	4.41705	1e-05	5.77e-05	Fetal vs. Embryonic
ENSSSCG00000028552	BHLHE41	241.137	3.13129	0.272992	11.4703	1.86e-30	2.09e-27	Fetal vs. Embryonic
ENSSSCG00000028567	BTNL9	644.579	1.75194	0.312155	5.61238	2e-08	2.24e-07	Fetal vs. Embryonic
ENSSSCG00000028606	ZBTB7B	640.478	1.26598	0.190756	6.63662	3.21e-11	7.08e-10	Fetal vs. Embryonic
ENSSSCG00000028711	CASP1	13.0934	1.45003	0.378998	3.82596	0.000130264	0.000561952	Fetal vs. Embryonic
ENSSSCG00000028713		1.50745	3.10657	0.85945	3.6146	0.000300814	0.0011784	Fetal vs. Embryonic
ENSSSCG00000028777		579.697	-1.36859	0.274861	-4.9792	6.38e-07	5e-06	Fetal vs. Embryonic
ENSSSCG00000028875	HAVCR2	16.8748	-1.25464	0.430944	-2.91138	0.00359832	0.0104466	Fetal vs. Embryonic
ENSSSCG00000028905	TNIK	2510.22	1.27692	0.164581	7.75865	8.58e-15	4.21e-13	Fetal vs. Embryonic
ENSSSCG00000028922	GABRA2	8.99433	-1.93412	0.431646	-4.48079	7.44e-06	4.42e-05	Fetal vs. Embryonic
ENSSSCG00000028927	LGI2	138.642	-2.2191	0.356887	-6.21794	5.04e-10	8.44e-09	Fetal vs. Embryonic
ENSSSCG00000028996	ALDH1A1	117.442	1.43487	0.516944	2.77568	0.0055087	0.0151847	Fetal vs. Embryonic
ENSSSCG00000029005	KPNA2	1466.11	-1.0338	0.20078	-5.14892	2.62e-07	2.26e-06	Fetal vs. Embryonic
ENSSSCG00000029037	DRD1	10.9458	2.56864	0.433961	5.91906	3.24e-09	4.45e-08	Fetal vs. Embryonic
ENSSSCG00000029061	BMP3	16.8217	-1.00044	0.362931	-2.75656	0.00584134	0.0159841	Fetal vs. Embryonic
ENSSSCG00000029070	PAFAH1B3	704.523	-1.01597	0.169833	-5.98213	2.2e-09	3.15e-08	Fetal vs. Embryonic
ENSSSCG00000029073	CACNB4	16.3207	1.76037	0.305325	5.76556	8.14e-09	1.01e-07	Fetal vs. Embryonic
ENSSSCG00000029160		5953.16	1.84372	0.321614	5.7327	9.88e-09	1.19e-07	Fetal vs. Embryonic
ENSSSCG00000029186	SEZ6L2	46.6277	-1.39591	0.472451	-2.95462	0.00313058	0.00924917	Fetal vs. Embryonic
ENSSSCG00000029230	ECM1	1287.79	1.10374	0.263794	4.18408	2.86e-05	0.000147467	Fetal vs. Embryonic
ENSSSCG00000029241	ASB10	649.142	2.02916	0.277643	7.3085	2.7e-13	9.59e-12	Fetal vs. Embryonic
ENSSSCG00000029260	NDNF	151.981	1.37741	0.253732	5.42859	5.68e-08	5.68e-07	Fetal vs. Embryonic
ENSSSCG00000029275	PPARGC1A	1004.75	2.02937	0.28093	7.22378	5.06e-13	1.69e-11	Fetal vs. Embryonic
ENSSSCG00000029291		99.5526	1.70055	0.212272	8.01119	1.14e-15	6.84e-14	Fetal vs. Embryonic
ENSSSCG00000029304	STEAP3	23.5537	1.21531	0.348185	3.49041	0.000482285	0.00178987	Fetal vs. Embryonic
ENSSSCG00000029323	KCNE3	116.615	1.12166	0.159617	7.02722	2.11e-12	6.01e-11	Fetal vs. Embryonic
ENSSSCG00000029326	CCNB1	705.99	-1.18516	0.194344	-6.09826	1.07e-09	1.66e-08	Fetal vs. Embryonic
ENSSSCG00000029365	MSI1	294.671	-1.30064	0.162013	-8.02798	9.91e-16	6.08e-14	Fetal vs. Embryonic
ENSSSCG00000029419	SCN11A	34.5334	-1.91425	0.450866	-4.24572	2.18e-05	0.000115452	Fetal vs. Embryonic
ENSSSCG00000029441		111035	4.41229	0.450866	9.78625	1.29e-22	3.54e-20	Fetal vs. Embryonic
ENSSSCG00000029468	P2RX3	18.0756	-1.16812	0.444142	-2.63005	0.00853711	0.0222022	Fetal vs. Embryonic
ENSSSCG00000029471	STAC3	4818.6	1.17797	0.191559	6.14935	7.78e-10	1.25e-08	Fetal vs. Embryonic
ENSSSCG00000029511	UBASH3A	1.96678	2.02364	0.79087	2.55876	0.0105047	0.0265054	Fetal vs. Embryonic
ENSSSCG00000029515	PON3	1.53174	2.08681	0.836619	2.49433	0.0126195	0.0310818	Fetal vs. Embryonic
ENSSSCG00000029523		1.50298	-2.759	0.763325	-3.61445	0.000300981	0.00117881	Fetal vs. Embryonic
ENSSSCG00000029545	GPRC5D	7.85012	1.3678	0.396212	3.45219	0.000556055	0.00202612	Fetal vs. Embryonic
ENSSSCG00000029651	SLN	39210.7	1.57502	0.294186	5.35384	8.61e-08	8.22e-07	Fetal vs. Embryonic
ENSSSCG00000029656	NDP	28.4092	-1.23916	0.297721	-4.16214	3.15e-05	0.000160459	Fetal vs. Embryonic
ENSSSCG00000029668		16.3741	1.42015	0.267073	5.31745	1.05e-07	9.85e-07	Fetal vs. Embryonic
ENSSSCG00000029744	PLCH2	4.634	-1.45031	0.611753	-2.37075	0.017752	0.041511	Fetal vs. Embryonic
ENSSSCG00000029763	IFI35	86.946	1.03775	0.165344	6.27629	3.47e-10	6.09e-09	Fetal vs. Embryonic
ENSSSCG00000029847	SPATC1L	26.3403	-1.37416	0.340275	-4.03837	5.38e-05	0.000258228	Fetal vs. Embryonic
ENSSSCG00000029849	S1PR1	1278.96	1.21462	0.135368	8.97271	2.89e-19	3.64e-17	Fetal vs. Embryonic
ENSSSCG00000029936		0.660182	2.86407	1.10971	2.58091	0.00985411	0.0250858	Fetal vs. Embryonic
ENSSSCG00000029938		4.05629	-2.33177	0.994786	-2.34399	0.0190787	0.0441474	Fetal vs. Embryonic
ENSSSCG00000029944	FASN	6063.79	-1.05794	0.162604	-6.50626	7.7e-11	1.56e-09	Fetal vs. Embryonic
ENSSSCG00000029945	GCAT	208.967	-1.0529	0.174308	-6.04047	1.54e-09	2.29e-08	Fetal vs. Embryonic
ENSSSCG00000029960	LRRC4B	448.161	-1.5612	0.220649	-7.07547	1.49e-12	4.4e-11	Fetal vs. Embryonic
ENSSSCG00000029968	ASIC4	42.2372	-1.91602	0.29516	-6.49148	8.5e-11	1.7e-09	Fetal vs. Embryonic
ENSSSCG00000029977	LRRC52	2.20044	-3.79271	0.864344	-4.38796	1.14e-05	6.49e-05	Fetal vs. Embryonic
ENSSSCG00000030005	LGALSL	1237.47	1.48643	0.241557	6.15352	7.58e-10	1.22e-08	Fetal vs. Embryonic
ENSSSCG00000030018	ZNF396	115.428	-1.0633	0.237658	-4.47408	7.67e-06	4.55e-05	Fetal vs. Embryonic
ENSSSCG00000030076	SLC6A13	632.166	2.67968	0.312441	8.57659	9.77e-18	9.07e-16	Fetal vs. Embryonic
ENSSSCG00000030095	ZBTB16	537.121	2.88013	0.495006	5.81838	5.94e-09	7.62e-08	Fetal vs. Embryonic
ENSSSCG00000030137	LMNTD2	3.08303	-2.62195	0.695292	-3.771	0.000162595	0.000683932	Fetal vs. Embryonic
ENSSSCG00000030165	MAFF	344.485	1.26642	0.242959	5.21249	1.86e-07	1.67e-06	Fetal vs. Embryonic
ENSSSCG00000030228	PIWIL2	3.92484	1.34535	0.46131	2.91636	0.00354142	0.010305	Fetal vs. Embryonic
ENSSSCG00000030268	ZFAND5	3793.64	1.09476	0.151374	7.23214	4.75e-13	1.61e-11	Fetal vs. Embryonic
ENSSSCG00000030269		10.4384	2.09116	0.345507	6.05243	1.43e-09	2.16e-08	Fetal vs. Embryonic
ENSSSCG00000030278	MLLT11	705.115	-1.41026	0.164655	-8.56495	1.08e-17	9.99e-16	Fetal vs. Embryonic
ENSSSCG00000030300		192.202	1.94434	0.375942	5.17191	2.32e-07	2.03e-06	Fetal vs. Embryonic
ENSSSCG00000030303	ACHE	1147.6	1.03108	0.222794	4.62796	3.69e-06	2.38e-05	Fetal vs. Embryonic
ENSSSCG00000030305	SLC15A2	1447.05	-1.98816	0.428424	-4.64064	3.47e-06	2.25e-05	Fetal vs. Embryonic
ENSSSCG00000030309	NDRG2	6028	2.20262	0.262562	8.38894	4.91e-17	4e-15	Fetal vs. Embryonic
ENSSSCG00000030361	PRKCZ	35.2725	1.58579	0.329585	4.81148	1.5e-06	1.07e-05	Fetal vs. Embryonic
ENSSSCG00000030368	HSPA1L	133.039	1.81337	0.292297	6.20386	5.51e-10	9.16e-09	Fetal vs. Embryonic
ENSSSCG00000030378	LIMK1	784.652	-1.12223	0.142922	-7.85204	4.09e-15	2.19e-13	Fetal vs. Embryonic
ENSSSCG00000030395	ASB5	2364.27	1.71918	0.312858	5.49508	3.91e-08	4.06e-07	Fetal vs. Embryonic
ENSSSCG00000030415	DPP3	893.447	-1.27256	0.13302	-9.56669	1.1e-21	2.4e-19	Fetal vs. Embryonic
ENSSSCG00000030469	BUB1	592.133	-1.00317	0.17492	-5.73501	9.75e-09	1.18e-07	Fetal vs. Embryonic
ENSSSCG00000030485	ELFN1	62.981	-1.18081	0.304427	-3.87879	0.000104976	0.000464751	Fetal vs. Embryonic
ENSSSCG00000030505	PLEKHN1	9.11517	5.12491	0.906661	5.65251	1.58e-08	1.82e-07	Fetal vs. Embryonic
ENSSSCG00000030513	CFAP74	31.5442	-3.07907	0.346558	-8.88472	6.41e-19	7.63e-17	Fetal vs. Embryonic
ENSSSCG00000030515	GABRA4	7.45501	-1.5991	0.517386	-3.09073	0.00199665	0.00623964	Fetal vs. Embryonic
ENSSSCG00000030518	PRSS33	2.34561	-2.32866	0.834525	-2.7904	0.00526433	0.0146046	Fetal vs. Embryonic
ENSSSCG00000030546	HSD11B1L	814.448	-1.03457	0.176383	-5.8655	4.48e-09	5.93e-08	Fetal vs. Embryonic
ENSSSCG00000030561	LMTK3	35.9627	-1.38648	0.259132	-5.35046	8.77e-08	8.35e-07	Fetal vs. Embryonic
ENSSSCG00000030655	MAMDC2	151.482	-1.42142	0.254185	-5.59209	2.24e-08	2.48e-07	Fetal vs. Embryonic
ENSSSCG00000030694	PKP1	13.0514	-1.16605	0.482736	-2.41551	0.0157132	0.0374884	Fetal vs. Embryonic
ENSSSCG00000030733		11.911	-2.47414	0.78146	-3.16605	0.00154524	0.00498164	Fetal vs. Embryonic
ENSSSCG00000030781	C17orf67	9.16558	-1.42271	0.413073	-3.44421	0.00057272	0.00207899	Fetal vs. Embryonic
ENSSSCG00000030821		2.24648	-3.63955	1.05895	-3.43693	0.000588347	0.00212694	Fetal vs. Embryonic
ENSSSCG00000030833	MCTS1	7.59006	1.11718	0.333072	3.35417	0.00079604	0.00277804	Fetal vs. Embryonic
ENSSSCG00000030877	FRMPD4	101.79	-2.48953	0.277493	-8.9715	2.93e-19	3.65e-17	Fetal vs. Embryonic
ENSSSCG00000030906	MPL	86.7077	-1.50228	0.2616	-5.74265	9.32e-09	1.14e-07	Fetal vs. Embryonic
ENSSSCG00000030998	WIF1	121.694	-2.608	0.331896	-7.8579	3.91e-15	2.12e-13	Fetal vs. Embryonic
ENSSSCG00000031023		216.982	-1.79048	0.520053	-3.44288	0.000575559	0.00208779	Fetal vs. Embryonic
ENSSSCG00000031142	NMNAT3	124.237	1.17261	0.19749	5.93754	2.89e-09	4.02e-08	Fetal vs. Embryonic
ENSSSCG00000031154	ACKR2	249.513	1.39314	0.218227	6.38389	1.73e-10	3.23e-09	Fetal vs. Embryonic
ENSSSCG00000031163		2143.69	1.34705	0.237824	5.66407	1.48e-08	1.72e-07	Fetal vs. Embryonic
ENSSSCG00000031188	C1orf185	1.64812	2.30578	1.0013	2.30278	0.0212911	0.0484762	Fetal vs. Embryonic
ENSSSCG00000031193		61.3083	-1.23379	0.281622	-4.38103	1.18e-05	6.69e-05	Fetal vs. Embryonic
ENSSSCG00000031207	PLAC1	56.871	-2.43725	0.3592	-6.78523	1.16e-11	2.81e-10	Fetal vs. Embryonic
ENSSSCG00000031228	OPRL1	56.9762	-1.11582	0.248076	-4.49788	6.86e-06	4.13e-05	Fetal vs. Embryonic
ENSSSCG00000031236	GLIPR2	2972.97	-1.41885	0.176459	-8.04064	8.94e-16	5.57e-14	Fetal vs. Embryonic
ENSSSCG00000031244	GAP43	170.453	-2.67702	0.409193	-6.5422	6.06e-11	1.26e-09	Fetal vs. Embryonic
ENSSSCG00000031262	TXNIP	12698.3	1.17525	0.228	5.15462	2.54e-07	2.2e-06	Fetal vs. Embryonic
ENSSSCG00000031271	STRADB	2090.85	1.18856	0.175714	6.76417	1.34e-11	3.22e-10	Fetal vs. Embryonic
ENSSSCG00000031272	FGF5	94.3407	-1.09005	0.290782	-3.7487	0.000177755	0.000740011	Fetal vs. Embryonic
ENSSSCG00000031292		12.8777	5.01175	0.890414	5.62856	1.82e-08	2.06e-07	Fetal vs. Embryonic
ENSSSCG00000031307		413.679	1.31872	0.234941	5.61296	1.99e-08	2.23e-07	Fetal vs. Embryonic
ENSSSCG00000031311		26.9631	1.71179	0.272616	6.27912	3.4e-10	5.98e-09	Fetal vs. Embryonic
ENSSSCG00000031321	NR4A1	1646.01	1.85009	0.338235	5.46982	4.5e-08	4.62e-07	Fetal vs. Embryonic
ENSSSCG00000031324	ZYG11A	2.8748	-1.78523	0.538383	-3.31591	0.000913455	0.00313483	Fetal vs. Embryonic
ENSSSCG00000031344	AJAP1	37.3031	-1.69471	0.262672	-6.45181	1.11e-10	2.16e-09	Fetal vs. Embryonic
ENSSSCG00000031359	MT4	0.606961	2.44326	1.05199	2.3225	0.0202058	0.0463914	Fetal vs. Embryonic
ENSSSCG00000031367	AADAC	0.943328	2.0965	0.83176	2.52056	0.0117168	0.0291311	Fetal vs. Embryonic
ENSSSCG00000031373	LIPN	5.08127	-1.06564	0.427333	-2.4937	0.0126421	0.0311279	Fetal vs. Embryonic
ENSSSCG00000031380	MARCKSL1	137.018	-1.20918	0.256814	-4.7084	2.5e-06	1.68e-05	Fetal vs. Embryonic
ENSSSCG00000031398		7.51664	-1.95403	0.496408	-3.93635	8.27e-05	0.00037708	Fetal vs. Embryonic
ENSSSCG00000031450	MLYCD	200.644	1.07369	0.212735	5.04707	4.49e-07	3.66e-06	Fetal vs. Embryonic
ENSSSCG00000031478	OSTN	906.966	-2.75849	0.438551	-6.29001	3.17e-10	5.64e-09	Fetal vs. Embryonic
ENSSSCG00000031483		13.3453	-1.3942	0.584618	-2.3848	0.0170882	0.0402329	Fetal vs. Embryonic
ENSSSCG00000031487	LSP1	1704.43	1.01509	0.124749	8.13705	4.05e-16	2.71e-14	Fetal vs. Embryonic
ENSSSCG00000031518	STARD4	101.359	-1.03136	0.23362	-4.4147	1.01e-05	5.83e-05	Fetal vs. Embryonic
ENSSSCG00000031519	NRSN2	21.3705	-1.60237	0.365482	-4.38426	1.16e-05	6.6e-05	Fetal vs. Embryonic
ENSSSCG00000031525	MARCHF11	135.796	-2.56384	0.360853	-7.10494	1.2e-12	3.66e-11	Fetal vs. Embryonic
ENSSSCG00000031536	MYCT1	682.403	1.42165	0.170369	8.34451	7.15e-17	5.61e-15	Fetal vs. Embryonic
ENSSSCG00000031538	RNASE4	114.581	1.00711	0.181561	5.54696	2.91e-08	3.13e-07	Fetal vs. Embryonic
ENSSSCG00000031579	PCP4L1	99.272	1.60392	0.235857	6.80039	1.04e-11	2.57e-10	Fetal vs. Embryonic
ENSSSCG00000031581		196.131	1.07366	0.362359	2.96298	0.00304673	0.0090344	Fetal vs. Embryonic
ENSSSCG00000031589	ZNF37A	147.03	-1.33041	0.275631	-4.82677	1.39e-06	9.99e-06	Fetal vs. Embryonic
ENSSSCG00000031590	SYT13	50.6548	-4.34977	0.388234	-11.204	3.9e-29	3.16e-26	Fetal vs. Embryonic
ENSSSCG00000031608		841.522	1.21314	0.29246	4.14806	3.35e-05	0.000169462	Fetal vs. Embryonic
ENSSSCG00000031614	SMCO1	167.881	3.30404	0.489831	6.74527	1.53e-11	3.61e-10	Fetal vs. Embryonic
ENSSSCG00000031616	FOSB	53.9073	1.82895	0.41859	4.3693	1.25e-05	7.02e-05	Fetal vs. Embryonic
ENSSSCG00000031628	PRPH2	0.939748	2.58394	0.928433	2.78312	0.00538387	0.0148853	Fetal vs. Embryonic
ENSSSCG00000031644		1.03762	2.25677	0.910369	2.47896	0.0131767	0.0322268	Fetal vs. Embryonic
ENSSSCG00000031660	MAPK8IP2	4.17729	-2.01457	0.713202	-2.82469	0.00473265	0.0133065	Fetal vs. Embryonic
ENSSSCG00000031713	MACROH2A2	512.937	-1.10188	0.209451	-5.26083	1.43e-07	1.31e-06	Fetal vs. Embryonic
ENSSSCG00000031728	ABRA	1479.11	1.38798	0.128884	10.7692	4.81e-27	2.5e-24	Fetal vs. Embryonic
ENSSSCG00000031741		1513.69	-1.21957	0.221753	-5.49968	3.8e-08	3.97e-07	Fetal vs. Embryonic
ENSSSCG00000031744		226.617	1.61693	0.447532	3.61299	0.000302691	0.00118415	Fetal vs. Embryonic
ENSSSCG00000031746	KCNQ2	11.7572	-4.41477	0.706754	-6.24654	4.2e-10	7.22e-09	Fetal vs. Embryonic
ENSSSCG00000031750		41.5283	-2.29855	0.35252	-6.52034	7.01e-11	1.43e-09	Fetal vs. Embryonic
ENSSSCG00000031771	TSHR	80.9653	4.48614	0.450225	9.96421	2.19e-23	7.02e-21	Fetal vs. Embryonic
ENSSSCG00000031788	PTAFR	22.6482	1.02089	0.364619	2.79988	0.00511214	0.0142312	Fetal vs. Embryonic
ENSSSCG00000031789	ACSL5	239.642	1.19464	0.157567	7.58175	3.41e-14	1.48e-12	Fetal vs. Embryonic
ENSSSCG00000031796	RAB3C	332.832	-2.25442	0.278039	-8.10827	5.13e-16	3.39e-14	Fetal vs. Embryonic
ENSSSCG00000031800	CEP72	93.917	-1.05907	0.213709	-4.95566	7.21e-07	5.57e-06	Fetal vs. Embryonic
ENSSSCG00000031803		2.75742	-1.24434	0.528524	-2.35436	0.0185546	0.0430892	Fetal vs. Embryonic
ENSSSCG00000031858	KCNJ10	17.8227	2.05833	0.413463	4.97827	6.42e-07	5.02e-06	Fetal vs. Embryonic
ENSSSCG00000031899	JSRP1	1698.45	1.45415	0.205916	7.06186	1.64e-12	4.82e-11	Fetal vs. Embryonic
ENSSSCG00000031902		0.928156	3.34047	1.34757	2.47888	0.0131795	0.0322297	Fetal vs. Embryonic
ENSSSCG00000031903	TNNT3	160077	1.26434	0.24629	5.13355	2.84e-07	2.42e-06	Fetal vs. Embryonic
ENSSSCG00000031916		4.0733	1.13893	0.476154	2.39194	0.0167594	0.0395969	Fetal vs. Embryonic
ENSSSCG00000031925	SHANK3	1342.1	1.12284	0.213605	5.25664	1.47e-07	1.34e-06	Fetal vs. Embryonic
ENSSSCG00000031957	RIMS2	18.2086	-1.64895	0.364989	-4.51781	6.25e-06	3.8e-05	Fetal vs. Embryonic
ENSSSCG00000031959	CAPSL	17.0478	-1.31515	0.315625	-4.16682	3.09e-05	0.000157757	Fetal vs. Embryonic
ENSSSCG00000031988	MYOCD	31.3135	1.11162	0.313919	3.54109	0.000398478	0.00151268	Fetal vs. Embryonic
ENSSSCG00000032046		3007.03	-1.26432	0.167032	-7.56931	3.75e-14	1.62e-12	Fetal vs. Embryonic
ENSSSCG00000032053	ST8SIA5	128.748	1.06277	0.196071	5.42036	5.95e-08	5.92e-07	Fetal vs. Embryonic
ENSSSCG00000032056	MPV17L	3.85054	-1.81409	0.507416	-3.57515	0.000350031	0.00134978	Fetal vs. Embryonic
ENSSSCG00000032057	EPHX4	3.00492	-2.08607	0.633171	-3.29464	0.00098547	0.00335637	Fetal vs. Embryonic
ENSSSCG00000032063	THEM6	13.312	-3.09959	0.517531	-5.9892	2.11e-09	3.04e-08	Fetal vs. Embryonic
ENSSSCG00000032074	IRX2	2.43867	-3.76075	1.22421	-3.07197	0.00212651	0.00659759	Fetal vs. Embryonic
ENSSSCG00000032098		20.2097	-1.41868	0.235446	-6.02547	1.69e-09	2.5e-08	Fetal vs. Embryonic
ENSSSCG00000032115	OSGIN1	185.161	1.44646	0.23615	6.12517	9.06e-10	1.42e-08	Fetal vs. Embryonic
ENSSSCG00000032131	NCAN	172.291	-2.39827	0.337849	-7.09863	1.26e-12	3.81e-11	Fetal vs. Embryonic
ENSSSCG00000032133	TRIM6	2.8313	-4.39071	1.10489	-3.97389	7.07e-05	0.000328786	Fetal vs. Embryonic
ENSSSCG00000032135		8.22267	1.13273	0.471979	2.39996	0.0163969	0.0388674	Fetal vs. Embryonic
ENSSSCG00000032151	CPZ	591.697	2.64848	0.274902	9.63429	5.73e-22	1.35e-19	Fetal vs. Embryonic
ENSSSCG00000032193	NKAIN1	279.161	-2.18908	0.238744	-9.16913	4.77e-20	7.1e-18	Fetal vs. Embryonic
ENSSSCG00000032241	GPNMB	87.2253	1.48015	0.324597	4.55997	5.12e-06	3.17e-05	Fetal vs. Embryonic
ENSSSCG00000032269	LIMA1	3317.58	-1.18018	0.17698	-6.66844	2.59e-11	5.79e-10	Fetal vs. Embryonic
ENSSSCG00000032279	SAPCD2	64.2402	-1.1439	0.205923	-5.55499	2.78e-08	3.01e-07	Fetal vs. Embryonic
ENSSSCG00000032299	LEFTY2	4.42159	-1.62109	0.414925	-3.90695	9.35e-05	0.000420334	Fetal vs. Embryonic
ENSSSCG00000032320	TCIM	937.956	1.33151	0.194609	6.84197	7.81e-12	1.97e-10	Fetal vs. Embryonic
ENSSSCG00000032321	MGAT4C	8.58232	-1.99492	0.616788	-3.23437	0.00121911	0.00403468	Fetal vs. Embryonic
ENSSSCG00000032333		1.641	-2.12092	0.788941	-2.68832	0.00718135	0.0191034	Fetal vs. Embryonic
ENSSSCG00000032343	CCL4	8.94408	1.46463	0.559795	2.61637	0.00888697	0.0229821	Fetal vs. Embryonic
ENSSSCG00000032355	LY86	25.0354	1.27508	0.238255	5.35175	8.71e-08	8.3e-07	Fetal vs. Embryonic
ENSSSCG00000032365	GPR87	1.42784	-2.03581	0.728308	-2.79527	0.00518571	0.0144122	Fetal vs. Embryonic
ENSSSCG00000032367	CEBPD	665.848	1.03401	0.315079	3.28174	0.00103167	0.00348848	Fetal vs. Embryonic
ENSSSCG00000032369	HSD3B7	520.723	1.23433	0.132255	9.33295	1.03e-20	1.88e-18	Fetal vs. Embryonic
ENSSSCG00000032398	VGLL3	841.82	-1.21776	0.167333	-7.27747	3.4e-13	1.19e-11	Fetal vs. Embryonic
ENSSSCG00000032407	LRFN1	93.9897	-1.7976	0.301363	-5.96489	2.45e-09	3.45e-08	Fetal vs. Embryonic
ENSSSCG00000032416	RGS1	99.7916	1.49271	0.325302	4.58868	4.46e-06	2.82e-05	Fetal vs. Embryonic
ENSSSCG00000032439		161.57	-2.85422	0.460221	-6.20185	5.58e-10	9.25e-09	Fetal vs. Embryonic
ENSSSCG00000032443	KIAA0895L	442.154	-1.27133	0.161415	-7.87618	3.38e-15	1.86e-13	Fetal vs. Embryonic
ENSSSCG00000032456		2.02675	1.57212	0.575209	2.73312	0.00627373	0.0170101	Fetal vs. Embryonic
ENSSSCG00000032480		7.32222	1.21554	0.389036	3.12451	0.00178104	0.00565048	Fetal vs. Embryonic
ENSSSCG00000032498	IDH3A	1050.85	1.17574	0.215966	5.44409	5.21e-08	5.26e-07	Fetal vs. Embryonic
ENSSSCG00000032503		2.93522	4.54982	1.0207	4.45754	8.29e-06	4.88e-05	Fetal vs. Embryonic
ENSSSCG00000032525		5.70427	2.03795	0.551687	3.69404	0.000220719	0.000894945	Fetal vs. Embryonic
ENSSSCG00000032550	CLRN1	10.1116	-2.5738	0.489587	-5.25708	1.46e-07	1.33e-06	Fetal vs. Embryonic
ENSSSCG00000032551	FAM240A	14.6072	3.70516	0.474512	7.80836	5.79e-15	2.97e-13	Fetal vs. Embryonic
ENSSSCG00000032556		85014	1.6185	0.222692	7.26788	3.65e-13	1.25e-11	Fetal vs. Embryonic
ENSSSCG00000032581	SRRM5	1.75057	2.24079	0.760507	2.94644	0.00321453	0.00946692	Fetal vs. Embryonic
ENSSSCG00000032643	SLC12A3	4.45335	-1.81462	0.442636	-4.09957	4.14e-05	0.000204441	Fetal vs. Embryonic
ENSSSCG00000032647		1.5935	1.84987	0.682942	2.70869	0.00675503	0.0181362	Fetal vs. Embryonic
ENSSSCG00000032657	RPL3L	1603.06	4.48497	0.434591	10.32	5.72e-25	2.27e-22	Fetal vs. Embryonic
ENSSSCG00000032662	FGF6	1689.12	-1.28541	0.311098	-4.13186	3.6e-05	0.000180556	Fetal vs. Embryonic
ENSSSCG00000032664	HPCA	20.953	-1.70254	0.383299	-4.44181	8.92e-06	5.21e-05	Fetal vs. Embryonic
ENSSSCG00000032674	TCEA3	2093.27	1.39993	0.183666	7.62215	2.49e-14	1.11e-12	Fetal vs. Embryonic
ENSSSCG00000032693	MAPK12	2075.52	1.33526	0.208614	6.4006	1.55e-10	2.94e-09	Fetal vs. Embryonic
ENSSSCG00000032698	TPPP	1181.66	1.62506	0.169147	9.60737	7.44e-22	1.69e-19	Fetal vs. Embryonic
ENSSSCG00000032701		2.33029	-2.6525	0.697313	-3.80388	0.000142445	0.00060879	Fetal vs. Embryonic
ENSSSCG00000032702	CXADR	170.05	-2.71557	0.394938	-6.87594	6.16e-12	1.59e-10	Fetal vs. Embryonic
ENSSSCG00000032709	ARL4A	819.353	-1.44052	0.231022	-6.23541	4.51e-10	7.68e-09	Fetal vs. Embryonic
ENSSSCG00000032710	E2F2	484.267	-1.13019	0.18036	-6.26633	3.7e-10	6.42e-09	Fetal vs. Embryonic
ENSSSCG00000032721	TRAF3IP3	430.184	1.09321	0.198079	5.51908	3.41e-08	3.6e-07	Fetal vs. Embryonic
ENSSSCG00000032735	INAVA	32.8234	-3.26767	0.52527	-6.22093	4.94e-10	8.29e-09	Fetal vs. Embryonic
ENSSSCG00000032749	PCDH18	1310.89	-1.10147	0.231594	-4.75606	1.97e-06	1.36e-05	Fetal vs. Embryonic
ENSSSCG00000032777	CXCL9	2.47801	3.63619	0.786579	4.62279	3.79e-06	2.43e-05	Fetal vs. Embryonic
ENSSSCG00000032797		1.86552	-2.73424	0.843797	-3.2404	0.0011936	0.00396256	Fetal vs. Embryonic
ENSSSCG00000032803	CYP2S1	60.7153	2.25221	0.297273	7.57623	3.56e-14	1.54e-12	Fetal vs. Embryonic
ENSSSCG00000032810		3.92477	1.44325	0.536399	2.69063	0.00713172	0.0190063	Fetal vs. Embryonic
ENSSSCG00000032814	DNAH7	33.8491	-1.0927	0.415618	-2.62909	0.00856126	0.0222521	Fetal vs. Embryonic
ENSSSCG00000032831	BRI3BP	156.277	-1.08065	0.1516	-7.12835	1.02e-12	3.14e-11	Fetal vs. Embryonic
ENSSSCG00000032840		3.53324	-2.30655	0.553424	-4.16779	3.08e-05	0.000157131	Fetal vs. Embryonic
ENSSSCG00000032843		20.9893	-1.30399	0.377791	-3.45161	0.000557262	0.0020287	Fetal vs. Embryonic
ENSSSCG00000032860	IFNLR1	4.35935	2.28315	0.522242	4.37181	1.23e-05	6.94e-05	Fetal vs. Embryonic
ENSSSCG00000032889	ASB12	127.6	2.55671	0.579263	4.41373	1.02e-05	5.85e-05	Fetal vs. Embryonic
ENSSSCG00000032896		6.99435	1.12259	0.329488	3.40709	0.000656604	0.00234439	Fetal vs. Embryonic
ENSSSCG00000032909	CDCA8	568.501	-1.13423	0.183674	-6.17522	6.61e-10	1.07e-08	Fetal vs. Embryonic
ENSSSCG00000032950	SLC25A34	681.146	2.40766	0.346608	6.94635	3.75e-12	1.02e-10	Fetal vs. Embryonic
[truncated: 8,608 more rows]
