# Supplementary material for: The genome variation and developmental transcriptome maps reveal genetic differentiation of skeletal muscle in pigs
Source: PLoS Genet. 2021 Nov 15;17(11):e1009910. doi: 10.1371/journal.pgen.1009910 (PMC8629385; doi:10.1371/journal.pgen.1009910)
Supplement: S5 Table — (XLSX) [file pgen.1009910.s021.xlsx]

## Sheet:  S5 Table
S5 Table. Phase-specifically expressed genes during skeletal muscle development.
Gene	Symbol	Phase	Type	TF_Anno
ENSSSCG00000011033	VIM	Embryonic	PCG
ENSSSCG00000013260	MDK	Embryonic	PCG
ENSSSCG00000036080		Embryonic	PCG
ENSSSCG00000000190	TUBA1B	Embryonic	PCG
ENSSSCG00000017307	MYL4	Embryonic	PCG
ENSSSCG00000023031	TNNT2	Embryonic	PCG
ENSSSCG00000006887	CNN3	Embryonic	PCG
ENSSSCG00000034949		Embryonic	PCG
ENSSSCG00000040524	ISYNA1	Embryonic	PCG
ENSSSCG00000016288	CHRNG	Embryonic	PCG
ENSSSCG00000007336		Embryonic	PCG
ENSSSCG00000006472	CRABP2	Embryonic	PCG
ENSSSCG00000007975	HBZ	Embryonic	PCG
ENSSSCG00000009004	SFRP2	Embryonic	PCG
ENSSSCG00000021220	CKB	Embryonic	PCG
ENSSSCG00000039222		Embryonic	PCG
XLOC_043375		Embryonic	lncRNA
ENSSSCG00000021873	CRABP1	Embryonic	PCG
ENSSSCG00000012528	BEX3	Embryonic	PCG
ENSSSCG00000014219	CDO1	Embryonic	PCG
ENSSSCG00000033655	TUBB2B	Embryonic	PCG
ENSSSCG00000016522	PTN	Embryonic	PCG
ENSSSCG00000006610	S100A11	Embryonic	PCG
ENSSSCG00000006160	STMN2	Embryonic	PCG
ENSSSCG00000016267	ITM2C	Embryonic	PCG
ENSSSCG00000022592	FIBIN	Embryonic	PCG
ENSSSCG00000035392	IGFBP2	Embryonic	PCG
ENSSSCG00000007423	UBE2C	Embryonic	PCG
ENSSSCG00000000010	FBLN1	Embryonic	PCG
ENSSSCG00000012480	TNMD	Embryonic	PCG
ENSSSCG00000025822	SFRP1	Embryonic	PCG
ENSSSCG00000007678	COL26A1	Embryonic	PCG
ENSSSCG00000025523	COL2A1	Embryonic	PCG
ENSSSCG00000017213	JPT1	Embryonic	PCG
ENSSSCG00000006243	PENK	Embryonic	PCG
ENSSSCG00000014726	HBE1	Embryonic	PCG
ENSSSCG00000014430	ABLIM3	Embryonic	PCG
ENSSSCG00000026257	STMN1	Embryonic	PCG
ENSSSCG00000008557	EMILIN1	Embryonic	PCG
ENSSSCG00000015370		Embryonic	PCG	TF
ENSSSCG00000015969	CHRNA1	Embryonic	PCG
ENSSSCG00000008241	TCF7L1	Embryonic	PCG	TF
ENSSSCG00000005494	TNC	Embryonic	PCG
ENSSSCG00000031623		Embryonic	PCG
ENSSSCG00000013269	MAPK8IP1	Embryonic	PCG
ENSSSCG00000034610		Embryonic	PCG	TF
ENSSSCG00000002795	CDH11	Embryonic	PCG
ENSSSCG00000014840	P4HA3	Embryonic	PCG
ENSSSCG00000013756	MRI1	Embryonic	PCG
ENSSSCG00000008966	PARM1	Embryonic	PCG
ENSSSCG00000003592	SDC3	Embryonic	PCG
ENSSSCG00000001620	MDFI	Embryonic	PCG
ENSSSCG00000014136	VCAN	Embryonic	PCG
ENSSSCG00000000062	CSDC2	Embryonic	PCG	TF
ENSSSCG00000011110	CCDC3	Embryonic	PCG
ENSSSCG00000025834	FNDC5	Embryonic	PCG
ENSSSCG00000001660	PTK7	Embryonic	PCG
ENSSSCG00000000194		Embryonic	PCG
ENSSSCG00000016287	CHRND	Embryonic	PCG
ENSSSCG00000024015	FADS1	Embryonic	PCG
ENSSSCG00000012584	CAPN6	Embryonic	PCG
ENSSSCG00000034539		Embryonic	PCG
ENSSSCG00000017727	TMEM98	Embryonic	PCG
ENSSSCG00000014256	FBN2	Embryonic	PCG
ENSSSCG00000010181	C1orf198	Embryonic	PCG
ENSSSCG00000002627	GSTA4	Embryonic	PCG
ENSSSCG00000006696	GJA5	Embryonic	PCG
ENSSSCG00000005587	NEK6	Embryonic	PCG
ENSSSCG00000026092	SREBF2	Embryonic	PCG	TF
ENSSSCG00000023806	LRRN1	Embryonic	PCG
ENSSSCG00000007366	MYBL2	Embryonic	PCG	TF
ENSSSCG00000013113	TMEM132A	Embryonic	PCG
ENSSSCG00000020725	ERBB3	Embryonic	PCG
ENSSSCG00000038089	COL18A1	Embryonic	PCG
ENSSSCG00000006059	NCALD	Embryonic	PCG
ENSSSCG00000000521	PHLDA1	Embryonic	PCG
ENSSSCG00000006187	MSC	Embryonic	PCG	TF
ENSSSCG00000039828		Embryonic	PCG
ENSSSCG00000033641	COL8A2	Embryonic	PCG
ENSSSCG00000015589	VASH2	Embryonic	PCG
ENSSSCG00000009580	S1PR3	Embryonic	PCG
ENSSSCG00000004458	TPBG	Embryonic	PCG
ENSSSCG00000025488	MCM3	Embryonic	PCG
ENSSSCG00000014434	IL17B	Embryonic	PCG
ENSSSCG00000031023		Embryonic	PCG
ENSSSCG00000017548	NGFR	Embryonic	PCG
ENSSSCG00000031741		Embryonic	PCG
ENSSSCG00000012525	BEX1	Embryonic	PCG
ENSSSCG00000040486	BIRC5	Embryonic	PCG
ENSSSCG00000040839		Embryonic	lincRNA
ENSSSCG00000010495	ALDH18A1	Embryonic	PCG
ENSSSCG00000021418	LSS	Embryonic	PCG
ENSSSCG00000017012	SLIT3	Embryonic	PCG
ENSSSCG00000021748	PRR5	Embryonic	PCG
ENSSSCG00000029005	KPNA2	Embryonic	PCG
ENSSSCG00000034491	PRICKLE1	Embryonic	PCG
ENSSSCG00000014871	TSKU	Embryonic	PCG
ENSSSCG00000017761	UNC119	Embryonic	PCG
ENSSSCG00000024494	ST6GALNAC3	Embryonic	PCG
ENSSSCG00000022726	RHOD	Embryonic	PCG
ENSSSCG00000010568	NPM3	Embryonic	PCG
ENSSSCG00000036044		Embryonic	PCG
ENSSSCG00000013401	DKK3	Embryonic	PCG
ENSSSCG00000017473	TOP2A	Embryonic	PCG
ENSSSCG00000022031	CHST2	Embryonic	PCG
ENSSSCG00000013517	UHRF1	Embryonic	PCG
ENSSSCG00000026748	PLK1	Embryonic	PCG
ENSSSCG00000024892	NSG1	Embryonic	PCG
ENSSSCG00000012121	EGFL6	Embryonic	PCG
ENSSSCG00000031193		Embryonic	PCG
ENSSSCG00000001765	ADAMTS7	Embryonic	PCG
ENSSSCG00000031236	GLIPR2	Embryonic	PCG
ENSSSCG00000017562	CACNA1G	Embryonic	PCG
ENSSSCG00000031380	MARCKSL1	Embryonic	PCG
ENSSSCG00000016824	RAI14	Embryonic	PCG
ENSSSCG00000010128		Embryonic	PCG
ENSSSCG00000003722	CDH2	Embryonic	PCG
ENSSSCG00000008725	CYTL1	Embryonic	PCG
ENSSSCG00000016689		Embryonic	PCG
ENSSSCG00000004807	SCG5	Embryonic	PCG
ENSSSCG00000026404	SERTAD4	Embryonic	PCG
ENSSSCG00000007986	NME4	Embryonic	PCG
ENSSSCG00000003377	ACOT7	Embryonic	PCG
ENSSSCG00000012001	ROBO1	Embryonic	PCG
ENSSSCG00000002921	CLIP3	Embryonic	PCG
ENSSSCG00000017032		Embryonic	PCG
ENSSSCG00000008239	CAPG	Embryonic	PCG
ENSSSCG00000009489	GPC6	Embryonic	PCG
ENSSSCG00000027434	OLFM2	Embryonic	PCG
ENSSSCG00000036452	LRRC17	Embryonic	PCG
ENSSSCG00000039311	NCS1	Embryonic	PCG
ENSSSCG00000004452	PRSS35	Embryonic	PCG
ENSSSCG00000002916	APLP1	Embryonic	PCG
ENSSSCG00000015781	ENPP6	Embryonic	PCG
ENSSSCG00000008601	SDC1	Embryonic	PCG
ENSSSCG00000017356	FAM171A2	Embryonic	PCG
ENSSSCG00000032269	LIMA1	Embryonic	PCG
ENSSSCG00000016599	GPR37	Embryonic	PCG
ENSSSCG00000004795	MEIS2	Embryonic	PCG	TF
ENSSSCG00000022896	CRMP1	Embryonic	PCG
ENSSSCG00000000683	CDCA3	Embryonic	PCG
ENSSSCG00000004191	MOXD1	Embryonic	PCG
ENSSSCG00000006592		Embryonic	PCG
ENSSSCG00000003371	GPR153	Embryonic	PCG
ENSSSCG00000032749	PCDH18	Embryonic	PCG
ENSSSCG00000008984		Embryonic	PCG
ENSSSCG00000034551	SCX	Embryonic	PCG	TF
ENSSSCG00000005071	ARMH4	Embryonic	PCG
ENSSSCG00000039273		Embryonic	PCG
ENSSSCG00000002637		Embryonic	PCG
ENSSSCG00000013911	TMEM59L	Embryonic	PCG
ENSSSCG00000009649	NEFL	Embryonic	PCG
ENSSSCG00000009593	ROR2	Embryonic	PCG
ENSSSCG00000015272	OPTC	Embryonic	PCG
ENSSSCG00000034702		Embryonic	PCG
ENSSSCG00000000672	CLSTN3	Embryonic	PCG
ENSSSCG00000014235	SNCAIP	Embryonic	PCG
ENSSSCG00000016444		Embryonic	PCG
ENSSSCG00000014326	KIF20A	Embryonic	PCG
ENSSSCG00000039487	GPSM1	Embryonic	PCG
ENSSSCG00000030546	HSD11B1L	Embryonic	PCG
ENSSSCG00000031713	H2AFY2	Embryonic	PCG
ENSSSCG00000011884	HCLS1	Embryonic	PCG
ENSSSCG00000039186	RAB25	Embryonic	PCG
ENSSSCG00000011463	IL17RD	Embryonic	PCG
ENSSSCG00000022149	RMI2	Embryonic	PCG
ENSSSCG00000007849	CRYM	Embryonic	PCG
ENSSSCG00000008606	OSR1	Embryonic	PCG	TF
ENSSSCG00000015307	CDK14	Embryonic	PCG
ENSSSCG00000035937	DPT	Embryonic	PCG
ENSSSCG00000027941	LSAMP	Embryonic	PCG
ENSSSCG00000030305	SLC15A2	Embryonic	PCG
ENSSSCG00000027928	TMEM9	Embryonic	PCG
ENSSSCG00000011973	COL8A1	Embryonic	PCG
ENSSSCG00000001909	STRA6	Embryonic	PCG
ENSSSCG00000014080	HMGCR	Embryonic	PCG
ENSSSCG00000009022	MAB21L2	Embryonic	PCG
ENSSSCG00000035933	MAPK15	Embryonic	PCG
ENSSSCG00000028927	LGI2	Embryonic	PCG
ENSSSCG00000007527		Embryonic	PCG
ENSSSCG00000037539	SORCS2	Embryonic	PCG
ENSSSCG00000039875	NKD1	Embryonic	PCG
ENSSSCG00000016763	GLI3	Embryonic	PCG	TF
ENSSSCG00000026130	EPHA3	Embryonic	PCG
ENSSSCG00000015125	NECTIN1	Embryonic	PCG
ENSSSCG00000005456	MUSK	Embryonic	PCG
ENSSSCG00000013503	SHD	Embryonic	PCG
ENSSSCG00000032953		Embryonic	PCG
ENSSSCG00000010535	HPSE2	Embryonic	PCG
ENSSSCG00000038993	HOXC4	Embryonic	PCG	TF
ENSSSCG00000021612	ARHGAP28	Embryonic	PCG
ENSSSCG00000008560	DPYSL5	Embryonic	PCG
ENSSSCG00000029960	LRRC4B	Embryonic	PCG
ENSSSCG00000032398	VGLL3	Embryonic	PCG
ENSSSCG00000029326	CCNB1	Embryonic	PCG
ENSSSCG00000037241	RGS2	Embryonic	PCG
ENSSSCG00000002768	CENPT	Embryonic	PCG	TF
ENSSSCG00000022784	PLEKHO1	Embryonic	PCG
ENSSSCG00000015513	ASTN1	Embryonic	PCG
ENSSSCG00000017152	SGSH	Embryonic	PCG
ENSSSCG00000024261	CBX2	Embryonic	PCG
ENSSSCG00000016652	LRRN3	Embryonic	PCG
ENSSSCG00000009722	SPOCK3	Embryonic	PCG
ENSSSCG00000005992	SHAS2	Embryonic	PCG
ENSSSCG00000009520	ZIC2	Embryonic	PCG	TF
ENSSSCG00000023128	IGF2BP1	Embryonic	PCG
ENSSSCG00000006531		Embryonic	PCG
ENSSSCG00000034369	SPSB4	Embryonic	PCG
ENSSSCG00000012759	ZNF185	Embryonic	PCG
ENSSSCG00000021988	TUSC3	Embryonic	PCG
ENSSSCG00000007649	GPC2	Embryonic	PCG
ENSSSCG00000005970	SQLE	Embryonic	PCG
ENSSSCG00000010530	CRTAC1	Embryonic	PCG
ENSSSCG00000012132	ASB9	Embryonic	PCG
ENSSSCG00000017893	PIMREG	Embryonic	PCG
ENSSSCG00000014448	ARSI	Embryonic	PCG
ENSSSCG00000027768	SLC29A4	Embryonic	PCG
ENSSSCG00000036695	IGF2BP3	Embryonic	PCG
ENSSSCG00000007200	FAM110A	Embryonic	PCG
ENSSSCG00000033780	B4GALNT4	Embryonic	PCG
ENSSSCG00000039760	PRR16	Embryonic	PCG
ENSSSCG00000013246	C11orf49	Embryonic	PCG
ENSSSCG00000001788	STARD5	Embryonic	PCG
ENSSSCG00000016782	OTULINL	Embryonic	PCG
ENSSSCG00000004274	COL9A1	Embryonic	PCG
ENSSSCG00000033657	GREM1	Embryonic	PCG
ENSSSCG00000030998	WIF1	Embryonic	PCG
ENSSSCG00000003473	CPLANE2	Embryonic	PCG
ENSSSCG00000031750		Embryonic	PCG
ENSSSCG00000029070	PAFAH1B3	Embryonic	PCG
ENSSSCG00000021181	DHCR7	Embryonic	PCG
ENSSSCG00000004033	AGPAT4	Embryonic	PCG
ENSSSCG00000033051	POLE	Embryonic	PCG
ENSSSCG00000031244	GAP43	Embryonic	PCG
ENSSSCG00000032052		Embryonic	lincRNA
ENSSSCG00000016230	EPHA4	Embryonic	PCG
ENSSSCG00000032909	CDCA8	Embryonic	PCG
ENSSSCG00000010984	KIF24	Embryonic	PCG
ENSSSCG00000012110	MID1	Embryonic	PCG
ENSSSCG00000027454	QPRT	Embryonic	PCG
ENSSSCG00000007569	GRIFIN	Embryonic	PCG
ENSSSCG00000014029	COL23A1	Embryonic	PCG
ENSSSCG00000025306	PAK3	Embryonic	PCG
ENSSSCG00000012585	DCX	Embryonic	PCG
ENSSSCG00000007542	PRKAR1B	Embryonic	PCG
ENSSSCG00000004250	SLC35F1	Embryonic	PCG
ENSSSCG00000013772	ASF1B	Embryonic	PCG
ENSSSCG00000003931	KIF2C	Embryonic	PCG
ENSSSCG00000016780	CTNND2	Embryonic	PCG
ENSSSCG00000003590	PTPRU	Embryonic	PCG
ENSSSCG00000015581	CENPF	Embryonic	PCG
ENSSSCG00000002696	VAT1L	Embryonic	PCG
ENSSSCG00000004049	ACAT2	Embryonic	PCG
ENSSSCG00000001493	PRIM2	Embryonic	PCG
ENSSSCG00000038701	EFNA2	Embryonic	PCG
ENSSSCG00000032709	ARL4A	Embryonic	PCG
ENSSSCG00000014904	DLG2	Embryonic	PCG
ENSSSCG00000039522	SHISAL1	Embryonic	PCG
ENSSSCG00000005946	CCN4	Embryonic	PCG
ENSSSCG00000000040	SEPTIN3	Embryonic	PCG
ENSSSCG00000009975	EMID1	Embryonic	PCG
ENSSSCG00000035781		Embryonic	PCG
ENSSSCG00000000717		Embryonic	PCG
ENSSSCG00000022987	TMEM132E	Embryonic	PCG
ENSSSCG00000003861	ORC1	Embryonic	PCG
ENSSSCG00000009122	ARSJ	Embryonic	PCG
ENSSSCG00000000692	PIANP	Embryonic	PCG
ENSSSCG00000005487	COL27A1	Embryonic	PCG
ENSSSCG00000031738		Embryonic	PCG
ENSSSCG00000012409	CITED1	Embryonic	PCG
ENSSSCG00000033807		Embryonic	PCG
ENSSSCG00000032443	KIAA0895L	Embryonic	PCG
ENSSSCG00000010981	NUDT2	Embryonic	PCG
ENSSSCG00000002997		Embryonic	PCG
ENSSSCG00000004145	ABRACL	Embryonic	PCG
ENSSSCG00000031478	OSTN	Embryonic	PCG
ENSSSCG00000040288	ARNT2	Embryonic	PCG	TF
ENSSSCG00000015091	MPZL2	Embryonic	PCG
ENSSSCG00000002662		Embryonic	PCG
ENSSSCG00000024678	MEGF6	Embryonic	PCG
ENSSSCG00000033355	LGI3	Embryonic	PCG
ENSSSCG00000003604	ADGRB2	Embryonic	PCG
ENSSSCG00000036831	EFNA4	Embryonic	PCG
ENSSSCG00000005938	COL22A1	Embryonic	PCG
ENSSSCG00000028015	GAL3ST3	Embryonic	PCG
ENSSSCG00000016621	KCND2	Embryonic	PCG
ENSSSCG00000005400	GRIN3A	Embryonic	PCG
ENSSSCG00000022091	SLITRK4	Embryonic	PCG
ENSSSCG00000004453	SNAP91	Embryonic	PCG
ENSSSCG00000007212	C20orf96	Embryonic	PCG
ENSSSCG00000001764	SH2D7	Embryonic	PCG
ENSSSCG00000027975		Embryonic	PCG
ENSSSCG00000008141	ST6GAL2	Embryonic	PCG
ENSSSCG00000023169	CA10	Embryonic	PCG
ENSSSCG00000022175	MYH15	Embryonic	PCG
ENSSSCG00000001682	DLK2	Embryonic	PCG
ENSSSCG00000036437	NOG	Embryonic	PCG
ENSSSCG00000010923	UBE2T	Embryonic	PCG
ENSSSCG00000027232		Embryonic	PCG
ENSSSCG00000006497	MEX3A	Embryonic	PCG
ENSSSCG00000031556		Embryonic	PCG
ENSSSCG00000009625		Embryonic	PCG
ENSSSCG00000013754		Embryonic	PCG
XLOC_011627		Embryonic	lncRNA
ENSSSCG00000037642	ARID3A	Embryonic	PCG	TF
ENSSSCG00000002709		Embryonic	PCG
XLOC_040549		Embryonic	lncRNA
ENSSSCG00000015604	NEK2	Embryonic	PCG
ENSSSCG00000021238	STX1B	Embryonic	PCG
ENSSSCG00000013869		Embryonic	PCG
ENSSSCG00000011495	PRICKLE2	Embryonic	PCG
ENSSSCG00000012377	KIF4A	Embryonic	PCG
XLOC_029675		Embryonic	lncRNA
ENSSSCG00000015253	NTM	Embryonic	PCG
ENSSSCG00000032407	LRFN1	Embryonic	PCG
ENSSSCG00000002835	TOX3	Embryonic	PCG	TF
ENSSSCG00000009009	MND1	Embryonic	PCG
ENSSSCG00000036652		Embryonic	PCG
ENSSSCG00000002847	GPT2	Embryonic	PCG
ENSSSCG00000005393	PLPPR1	Embryonic	PCG
ENSSSCG00000011309	KIF15	Embryonic	PCG
ENSSSCG00000025708	GABRA3	Embryonic	PCG
ENSSSCG00000010512	SLIT1	Embryonic	PCG
ENSSSCG00000031287		Embryonic	PCG
ENSSSCG00000038543	CENPA	Embryonic	PCG	TF
ENSSSCG00000030469	BUB1	Embryonic	PCG
ENSSSCG00000004806	ARHGAP11A	Embryonic	PCG
ENSSSCG00000009862	RNFT2	Embryonic	PCG
ENSSSCG00000000265	ESPL1	Embryonic	PCG
ENSSSCG00000021911	NDRG4	Embryonic	PCG
ENSSSCG00000007453	EYA2	Embryonic	PCG
ENSSSCG00000001938	SSTR1	Embryonic	PCG
ENSSSCG00000023127		Embryonic	PCG
ENSSSCG00000004849	APBA2	Embryonic	PCG
ENSSSCG00000035052	KREMEN2	Embryonic	PCG
ENSSSCG00000035269	NXNL2	Embryonic	PCG
ENSSSCG00000032610		Embryonic	PCG
ENSSSCG00000039646		Embryonic	PCG
ENSSSCG00000008853	TLL1	Embryonic	PCG
ENSSSCG00000004336	EPHA7	Embryonic	PCG
ENSSSCG00000013004	TM7SF2	Embryonic	PCG
ENSSSCG00000034776	TAFA5	Embryonic	PCG
ENSSSCG00000006321	FAM78B	Embryonic	PCG
ENSSSCG00000010077		Embryonic	PCG
ENSSSCG00000027822	CORT	Embryonic	PCG
ENSSSCG00000011207	SGO1	Embryonic	PCG
ENSSSCG00000008586	TP53I3	Embryonic	PCG
ENSSSCG00000035785		Embryonic	lincRNA
XLOC_033242		Embryonic	lncRNA
ENSSSCG00000033636	AFMID	Embryonic	PCG
ENSSSCG00000013266	LARGE2	Embryonic	PCG
ENSSSCG00000023296	CENPE	Embryonic	PCG
ENSSSCG00000022554	MATN1	Embryonic	PCG
ENSSSCG00000023525	TMEM26	Embryonic	PCG
ENSSSCG00000000205	FAM186B	Embryonic	PCG
ENSSSCG00000026164		Embryonic	PCG	TF
ENSSSCG00000011563	FANCD2	Embryonic	PCG
ENSSSCG00000000680	GPR162	Embryonic	PCG
ENSSSCG00000011635	TMEM108	Embryonic	PCG
ENSSSCG00000012363	HEPH	Embryonic	PCG
ENSSSCG00000008615	VSNL1	Embryonic	PCG
ENSSSCG00000016256	SPHKAP	Embryonic	PCG
ENSSSCG00000036842		Embryonic	PCG
ENSSSCG00000017730	CDK5R1	Embryonic	PCG
ENSSSCG00000039464		Embryonic	PCG
ENSSSCG00000011482	C3orf67	Embryonic	PCG
ENSSSCG00000038579	DKKL1	Embryonic	PCG
ENSSSCG00000009753	TMEM132C	Embryonic	PCG
ENSSSCG00000013833	SLC1A6	Embryonic	PCG
ENSSSCG00000035700		Embryonic	PCG
ENSSSCG00000022496	STK39	Embryonic	PCG
ENSSSCG00000002456	CHGA	Embryonic	PCG
ENSSSCG00000016878	FGF10	Embryonic	PCG
ENSSSCG00000032735	INAVA	Embryonic	PCG
XLOC_039700		Embryonic	lncRNA
ENSSSCG00000024492	EPHB1	Embryonic	PCG
ENSSSCG00000011087	SKIDA1	Embryonic	PCG
ENSSSCG00000036544	NKAIN4	Embryonic	PCG
ENSSSCG00000006370	TSTD1	Embryonic	PCG
ENSSSCG00000004280	RIMS1	Embryonic	PCG
ENSSSCG00000012182	PCYT1B	Embryonic	PCG
ENSSSCG00000040525		Embryonic	PCG
XLOC_000841		Embryonic	lncRNA
ENSSSCG00000017563	MYCBPAP	Embryonic	PCG
ENSSSCG00000029365	MSI1	Embryonic	PCG
ENSSSCG00000009839	CIT	Embryonic	PCG
ENSSSCG00000013932	LPAR2	Embryonic	PCG
ENSSSCG00000008579		Embryonic	PCG
ENSSSCG00000012002	ROBO2	Embryonic	PCG
ENSSSCG00000012845	CEND1	Embryonic	PCG
ENSSSCG00000032294		Embryonic	PCG
ENSSSCG00000033307		Embryonic	PCG
ENSSSCG00000004451	RIPPLY2	Embryonic	PCG
ENSSSCG00000031207	PLAC1	Embryonic	PCG
ENSSSCG00000021874	UNC5C	Embryonic	PCG
ENSSSCG00000000478	GRIP1	Embryonic	PCG
ENSSSCG00000014329	CDC25C	Embryonic	PCG
ENSSSCG00000039761	MYCL	Embryonic	PCG	TF
ENSSSCG00000015285	LRRN2	Embryonic	PCG
ENSSSCG00000020859	CBLN2	Embryonic	PCG
ENSSSCG00000032131	NCAN	Embryonic	PCG
XLOC_011102		Embryonic	lncRNA
XLOC_011165		Embryonic	lncRNA
ENSSSCG00000020749	KCNAB2	Embryonic	PCG
ENSSSCG00000016159	CPS1	Embryonic	PCG
ENSSSCG00000005056	DLGAP5	Embryonic	PCG
ENSSSCG00000006821	GSTM3	Embryonic	PCG
ENSSSCG00000040329	ALX4	Embryonic	PCG	TF
ENSSSCG00000008664	LRATD1	Embryonic	PCG
ENSSSCG00000034229	MIS18A	Embryonic	PCG
ENSSSCG00000007493		Embryonic	PCG
ENSSSCG00000007189	SDCBP2	Embryonic	PCG
ENSSSCG00000004234	FABP7	Embryonic	PCG
ENSSSCG00000016258	DNER	Embryonic	PCG
XLOC_036967		Embryonic	lncRNA
ENSSSCG00000032279	SAPCD2	Embryonic	PCG
ENSSSCG00000035059	MCM10	Embryonic	PCG
ENSSSCG00000025621	CXXC4	Embryonic	PCG
ENSSSCG00000014095		Embryonic	PCG	TF
ENSSSCG00000036125	PCDH10	Embryonic	PCG
ENSSSCG00000027465	NLGN3	Embryonic	PCG
ENSSSCG00000015212	FEZ1	Embryonic	PCG
ENSSSCG00000039392	SNPH	Embryonic	PCG
ENSSSCG00000030655	MAMDC2	Embryonic	PCG
ENSSSCG00000012730	AFF2	Embryonic	PCG	TF
ENSSSCG00000036219	GJD2	Embryonic	PCG
ENSSSCG00000011666	CLSTN2	Embryonic	PCG
ENSSSCG00000016718	NPY	Embryonic	PCG
ENSSSCG00000006793		Embryonic	PCG
ENSSSCG00000004225	TPD52L1	Embryonic	PCG
ENSSSCG00000010479	RBP4	Embryonic	PCG
ENSSSCG00000021651	SCN2B	Embryonic	PCG
ENSSSCG00000008392	BCL11A	Embryonic	PCG	TF
ENSSSCG00000014238	PRDM6	Embryonic	PCG	TF
ENSSSCG00000027617	SYNPR	Embryonic	PCG
ENSSSCG00000013093	VWCE	Embryonic	PCG
ENSSSCG00000027770	TDRKH	Embryonic	PCG
ENSSSCG00000014975	CNTN5	Embryonic	PCG
ENSSSCG00000017540	HOXB5	Embryonic	PCG	TF
ENSSSCG00000005474	SAL1	Embryonic	PCG
ENSSSCG00000006396	IGSF9	Embryonic	PCG
ENSSSCG00000036792		Embryonic	PCG	TF
ENSSSCG00000003697	NDC80	Embryonic	PCG
ENSSSCG00000007351	FAM83D	Embryonic	PCG
ENSSSCG00000016687		Embryonic	PCG
ENSSSCG00000001486	LRRC1	Embryonic	PCG
ENSSSCG00000001795	SH3GL3	Embryonic	PCG
ENSSSCG00000017349	ADAM11	Embryonic	PCG
ENSSSCG00000006733	TTF2	Embryonic	PCG
ENSSSCG00000040603	SGTB	Embryonic	PCG
ENSSSCG00000009958	SEZ6L	Embryonic	PCG
ENSSSCG00000009197	GRID2	Embryonic	PCG
ENSSSCG00000006464	NTRK1	Embryonic	PCG
ENSSSCG00000000688	LAG3	Embryonic	PCG
ENSSSCG00000038043		Embryonic	PCG
ENSSSCG00000010761	STK32C	Embryonic	PCG
ENSSSCG00000036306		Embryonic	PCG
ENSSSCG00000010163	KCNK1	Embryonic	PCG
ENSSSCG00000035935	C3orf80	Embryonic	PCG
XLOC_033682		Embryonic	lncRNA
ENSSSCG00000035020	STK32B	Embryonic	PCG
ENSSSCG00000016286	PRSS56	Embryonic	PCG
XLOC_037079		Embryonic	lncRNA
ENSSSCG00000016423	DPP6	Embryonic	PCG
ENSSSCG00000011906	IGSF11	Embryonic	PCG
ENSSSCG00000036503	RAB6B	Embryonic	PCG
ENSSSCG00000032710	E2F2	Embryonic	PCG	TF
ENSSSCG00000000950	E2F7	Embryonic	PCG	TF
ENSSSCG00000033003	WFDC2	Embryonic	PCG
ENSSSCG00000038149	KCNE4	Embryonic	PCG
ENSSSCG00000002980		Embryonic	PCG
ENSSSCG00000007277		Embryonic	PCG
ENSSSCG00000012167	PHEX	Embryonic	PCG
ENSSSCG00000036146	FGF8	Embryonic	PCG
ENSSSCG00000012490	TMEM35A	Embryonic	PCG
ENSSSCG00000011444	NT5DC2	Embryonic	PCG
ENSSSCG00000038685	MPPED1	Embryonic	PCG
ENSSSCG00000038228		Embryonic	lincRNA
ENSSSCG00000003133	GRIN2D	Embryonic	PCG
ENSSSCG00000014420	JAKMIP2	Embryonic	PCG
ENSSSCG00000027984	ZWINT	Embryonic	PCG
XLOC_046432		Embryonic	lncRNA
ENSSSCG00000010595	INA	Embryonic	PCG
ENSSSCG00000017054	CYFIP2	Embryonic	PCG
XLOC_049796		Embryonic	lncRNA
ENSSSCG00000015276	ETNK2	Embryonic	PCG
XLOC_011730		Embryonic	lncRNA
ENSSSCG00000024685	GRIA2	Embryonic	PCG
ENSSSCG00000017471	CDC6	Embryonic	PCG
ENSSSCG00000029468	P2RX3	Embryonic	PCG
ENSSSCG00000023887	VSX1	Embryonic	PCG	TF
ENSSSCG00000001798	BNC1	Embryonic	PCG	TF
ENSSSCG00000037425	NFAM1	Embryonic	PCG
ENSSSCG00000032569		Embryonic	PCG
ENSSSCG00000030485	ELFN1	Embryonic	PCG
ENSSSCG00000005498	PAPPA	Embryonic	PCG
ENSSSCG00000001734		Embryonic	PCG
ENSSSCG00000033553		Embryonic	PCG
XLOC_040136		Embryonic	lncRNA
XLOC_031338		Embryonic	lncRNA
ENSSSCG00000026442	FAM163B	Embryonic	PCG
ENSSSCG00000008902	PPAT	Embryonic	PCG
ENSSSCG00000023451	KCNK2	Embryonic	PCG
ENSSSCG00000016402	AGXT	Embryonic	PCG
ENSSSCG00000031821		Embryonic	PCG
ENSSSCG00000001826	CFAP100	Embryonic	PCG
ENSSSCG00000026985	SNAP25	Embryonic	PCG
ENSSSCG00000004128	ZC2HC1B	Embryonic	PCG
XLOC_034419		Embryonic	lncRNA
ENSSSCG00000037622		Embryonic	PCG
ENSSSCG00000012607	TMEM255A	Embryonic	PCG
ENSSSCG00000022919	KIF5C	Embryonic	PCG
ENSSSCG00000006852	NTNG1	Embryonic	PCG
ENSSSCG00000031800	CEP72	Embryonic	PCG
ENSSSCG00000031525	43901	Embryonic	PCG
ENSSSCG00000010086		Embryonic	PCG
ENSSSCG00000031589	ZNF37A	Embryonic	PCG	TF
ENSSSCG00000005486	KIF12	Embryonic	PCG
ENSSSCG00000030018	ZNF396	Embryonic	PCG	TF
ENSSSCG00000017118	TERT	Embryonic	PCG
XLOC_049379		Embryonic	lncRNA
ENSSSCG00000040820		Embryonic	PCG
ENSSSCG00000005504	BRINP1	Embryonic	PCG
ENSSSCG00000009610		Embryonic	PCG
ENSSSCG00000034767	LAMA1	Embryonic	PCG
ENSSSCG00000017444	KRT15	Embryonic	PCG
ENSSSCG00000005710	LAMC3	Embryonic	PCG
ENSSSCG00000012785	PDZD4	Embryonic	PCG
ENSSSCG00000000418	TAC3	Embryonic	PCG
ENSSSCG00000017478	RAPGEFL1	Embryonic	PCG
ENSSSCG00000016684	SCRN1	Embryonic	PCG
ENSSSCG00000025085	NEGR1	Embryonic	PCG
ENSSSCG00000013311	KIAA1549L	Embryonic	PCG
XLOC_007445		Embryonic	lncRNA
ENSSSCG00000016473	EPHB6	Embryonic	PCG
ENSSSCG00000009913		Embryonic	PCG
ENSSSCG00000037337	BRSK2	Embryonic	PCG
ENSSSCG00000012307	CCNB3	Embryonic	PCG
ENSSSCG00000038622	HS3ST3A1	Embryonic	PCG
ENSSSCG00000040177	ASIC2	Embryonic	PCG
ENSSSCG00000033199	TAFA4	Embryonic	PCG
ENSSSCG00000017037	FABP6	Embryonic	PCG
ENSSSCG00000010865	EXO1	Embryonic	PCG
XLOC_046844		Embryonic	lncRNA
ENSSSCG00000017295	KCNH6	Embryonic	PCG
ENSSSCG00000030906	MPL	Embryonic	PCG
ENSSSCG00000021027	PGBD5	Embryonic	PCG
ENSSSCG00000032439		Embryonic	PCG
ENSSSCG00000017158	CCDC40	Embryonic	PCG
ENSSSCG00000023125		Embryonic	PCG
ENSSSCG00000022569	GRIA1	Embryonic	PCG
XLOC_050383		Embryonic	lncRNA
ENSSSCG00000036655		Embryonic	PCG
ENSSSCG00000021767		Embryonic	PCG
ENSSSCG00000001567	CPNE5	Embryonic	PCG
XLOC_018179		Embryonic	lncRNA
ENSSSCG00000005490	WHRN	Embryonic	PCG
XLOC_024597		Embryonic	lncRNA
ENSSSCG00000008813	CORIN	Embryonic	PCG
ENSSSCG00000009867	TBX5	Embryonic	PCG	TF
ENSSSCG00000033353	LY6H	Embryonic	PCG
ENSSSCG00000017445		Embryonic	PCG
XLOC_034432		Embryonic	lncRNA
ENSSSCG00000037063	PROKR2	Embryonic	PCG
ENSSSCG00000012870	FGF4	Embryonic	PCG
ENSSSCG00000037291	ELAVL4	Embryonic	PCG
ENSSSCG00000002510	CYP46A1	Embryonic	PCG
ENSSSCG00000000186	RHEBL1	Embryonic	PCG
ENSSSCG00000010577	ELOVL3	Embryonic	PCG
ENSSSCG00000014076	FAM169A	Embryonic	PCG
ENSSSCG00000007730		Embryonic	PCG
ENSSSCG00000007873		Embryonic	PCG
ENSSSCG00000014854	KLHL35	Embryonic	PCG
XLOC_033720		Embryonic	lncRNA
ENSSSCG00000026932	RS1	Embryonic	PCG
ENSSSCG00000039813	COL25A1	Embryonic	PCG
ENSSSCG00000032702		Embryonic	PCG
ENSSSCG00000026547	SLC45A3	Embryonic	PCG
ENSSSCG00000003669	MFSD2A	Embryonic	PCG
ENSSSCG00000000789	CNTN1	Embryonic	PCG
ENSSSCG00000007549	CYP2W1	Embryonic	PCG
ENSSSCG00000015234	KIRREL3	Embryonic	PCG
ENSSSCG00000011736	SLITRK3	Embryonic	PCG
ENSSSCG00000040687	CDH8	Embryonic	PCG
ENSSSCG00000010006		Embryonic	PCG
ENSSSCG00000016022	ZNF804A	Embryonic	PCG
ENSSSCG00000034686	TAFA2	Embryonic	PCG
ENSSSCG00000015619	CAMK1G	Embryonic	PCG
ENSSSCG00000039121		Embryonic	PCG
ENSSSCG00000031228	OPRL1	Embryonic	PCG
ENSSSCG00000017552	NXPH3	Embryonic	PCG
ENSSSCG00000025119	GRIK1	Embryonic	PCG
ENSSSCG00000003508	KIF17	Embryonic	PCG
ENSSSCG00000023225	SYN2	Embryonic	PCG
ENSSSCG00000010477	CEP55	Embryonic	PCG
XLOC_001875		Embryonic	lncRNA
ENSSSCG00000006957	RHPN1	Embryonic	PCG
ENSSSCG00000029847	SPATC1L	Embryonic	PCG
ENSSSCG00000037099	ANKLE1	Embryonic	PCG
ENSSSCG00000013332	KIF18A	Embryonic	PCG
XLOC_053690		Embryonic	lncRNA
ENSSSCG00000039001		Embryonic	PCG
ENSSSCG00000036741	PITX1	Embryonic	PCG	TF
ENSSSCG00000010809	BRINP3	Embryonic	PCG
ENSSSCG00000005352	FRMPD1	Embryonic	PCG
ENSSSCG00000006875	PLPPR4	Embryonic	PCG
XLOC_000540		Embryonic	lncRNA
ENSSSCG00000010879	KIF26B	Embryonic	PCG
ENSSSCG00000006888	SLC44A3	Embryonic	PCG
ENSSSCG00000026271		Embryonic	PCG
ENSSSCG00000015491		Embryonic	PCG
XLOC_039902		Embryonic	lncRNA
XLOC_033093		Embryonic	lncRNA
ENSSSCG00000035204		Embryonic	PCG
ENSSSCG00000004520	MAPK4	Embryonic	PCG
XLOC_009282		Embryonic	lncRNA
ENSSSCG00000039627	TMEM200C	Embryonic	PCG
ENSSSCG00000039370		Embryonic	PCG
ENSSSCG00000040905	FAAP24	Embryonic	PCG
ENSSSCG00000031272	FGF5	Embryonic	PCG
XLOC_026365		Embryonic	lncRNA
ENSSSCG00000001480	GFRAL	Embryonic	PCG
ENSSSCG00000032063	THEM6	Embryonic	PCG
ENSSSCG00000006666	SV2A	Embryonic	PCG
ENSSSCG00000012848	EPS8L2	Embryonic	PCG
ENSSSCG00000000092	NPTXR	Embryonic	PCG
XLOC_047088		Embryonic	lncRNA
ENSSSCG00000013333	BDNF	Embryonic	PCG
ENSSSCG00000003325		Embryonic	PCG
ENSSSCG00000000948	SYT1	Embryonic	PCG
ENSSSCG00000000515	TRHDE	Embryonic	PCG
XLOC_034422		Embryonic	lncRNA
ENSSSCG00000035372	PSCA	Embryonic	PCG
ENSSSCG00000022815	PYGB	Embryonic	PCG
ENSSSCG00000014935		Embryonic	PCG
ENSSSCG00000032321	MGAT4C	Embryonic	PCG
ENSSSCG00000031796	RAB3C	Embryonic	PCG
ENSSSCG00000035456	WWC1	Embryonic	PCG
ENSSSCG00000032831	BRI3BP	Embryonic	PCG
ENSSSCG00000037892	YPEL4	Embryonic	PCG
ENSSSCG00000033231		Embryonic	PCG
ENSSSCG00000034965		Embryonic	PCG
XLOC_001295		Embryonic	lncRNA
ENSSSCG00000023891	GRM7	Embryonic	PCG
ENSSSCG00000008603	MATN3	Embryonic	PCG
ENSSSCG00000016688	CPVL	Embryonic	PCG
ENSSSCG00000021473		Embryonic	PCG
ENSSSCG00000033834	NDST4	Embryonic	PCG
ENSSSCG00000012151	NHS	Embryonic	PCG
XLOC_021789		Embryonic	lncRNA
XLOC_050776		Embryonic	lncRNA
ENSSSCG00000011756	NLGN1	Embryonic	PCG
XLOC_055384		Embryonic	lncRNA
ENSSSCG00000013341	LUZP2	Embryonic	PCG
ENSSSCG00000032327		Embryonic	PCG
ENSSSCG00000014570	NRIP3	Embryonic	PCG
ENSSSCG00000022029	RAP1GAP	Embryonic	PCG
ENSSSCG00000031960		Embryonic	PCG
XLOC_031166		Embryonic	lncRNA
ENSSSCG00000025532	CACNG7	Embryonic	PCG
ENSSSCG00000012236	OTC	Embryonic	PCG
ENSSSCG00000011034	ST8SIA6	Embryonic	PCG
ENSSSCG00000003848	LRP8	Embryonic	PCG
ENSSSCG00000000437	ARHGAP9	Embryonic	PCG
ENSSSCG00000004404		Embryonic	PCG
XLOC_036734		Embryonic	lncRNA
ENSSSCG00000029968	ASIC4	Embryonic	PCG
ENSSSCG00000003102		Embryonic	PCG
ENSSSCG00000038932	PPM1E	Embryonic	PCG
ENSSSCG00000013505	FSD1	Embryonic	PCG
ENSSSCG00000003833	DAB1	Embryonic	PCG
XLOC_010784		Embryonic	lncRNA
ENSSSCG00000010762	DPYSL4	Embryonic	PCG
ENSSSCG00000036607	NKAIN2	Embryonic	PCG
ENSSSCG00000037748		Embryonic	PCG
ENSSSCG00000004309	CNR1	Embryonic	PCG
ENSSSCG00000004573		Embryonic	PCG
ENSSSCG00000013471		Embryonic	PCG	TF
ENSSSCG00000036109		Embryonic	PCG
XLOC_043816		Embryonic	lncRNA
XLOC_018092		Embryonic	lncRNA
ENSSSCG00000025783	ENTPD3	Embryonic	PCG
ENSSSCG00000036011	ISLR2	Embryonic	PCG
XLOC_015410		Embryonic	lncRNA
ENSSSCG00000009537		Embryonic	PCG
ENSSSCG00000023057	LMO1	Embryonic	PCG
XLOC_049765		Embryonic	lncRNA
ENSSSCG00000035102	LYPD1	Embryonic	PCG
ENSSSCG00000009831	CUX2	Embryonic	PCG	TF
XLOC_005270		Embryonic	lncRNA
ENSSSCG00000033878	RAB38	Embryonic	PCG
XLOC_038654		Embryonic	lncRNA
ENSSSCG00000039677	CHRNA4	Embryonic	PCG
ENSSSCG00000033151		Embryonic	PCG
ENSSSCG00000004164	MTFR2	Embryonic	PCG
XLOC_036752		Embryonic	lncRNA
ENSSSCG00000015399	SEMA3E	Embryonic	PCG
ENSSSCG00000040872		Embryonic	PCG
ENSSSCG00000012514	BEX5	Embryonic	PCG
ENSSSCG00000005707	FIBCD1	Embryonic	PCG
ENSSSCG00000008771	C4orf19	Embryonic	PCG
ENSSSCG00000031347		Embryonic	PCG
XLOC_001156		Embryonic	lncRNA
ENSSSCG00000030877	FRMPD4	Embryonic	PCG
ENSSSCG00000016733		Embryonic	PCG
XLOC_046989		Embryonic	lncRNA
ENSSSCG00000015839	NRG1	Embryonic	PCG
ENSSSCG00000030652		Embryonic	PCG
ENSSSCG00000038990	PTPRT	Embryonic	PCG
ENSSSCG00000002747	PMFBP1	Embryonic	PCG
ENSSSCG00000026842	CDH18	Embryonic	PCG
ENSSSCG00000003748	CELF4	Embryonic	PCG
XLOC_033241		Embryonic	lncRNA
ENSSSCG00000015636	VSTM2A	Embryonic	PCG
ENSSSCG00000008259	LRRTM4	Embryonic	PCG
ENSSSCG00000033259	ARMH1	Embryonic	PCG
XLOC_046991		Embryonic	lncRNA
ENSSSCG00000015355	DGKB	Embryonic	PCG
XLOC_015090		Embryonic	lncRNA
ENSSSCG00000004850	FAM189A1	Embryonic	PCG
ENSSSCG00000038290	RNF182	Embryonic	PCG
XLOC_001458		Embryonic	lncRNA
ENSSSCG00000011260	SCN10A	Embryonic	PCG
ENSSSCG00000032098		Embryonic	PCG	TF
ENSSSCG00000017018	TENM2	Embryonic	PCG
XLOC_036064		Embryonic	lncRNA
ENSSSCG00000023812		Embryonic	PCG
ENSSSCG00000035535		Embryonic	PCG
ENSSSCG00000031590	SYT13	Embryonic	PCG
ENSSSCG00000025020	PCSK9	Embryonic	PCG
ENSSSCG00000027997	NME5	Embryonic	PCG
ENSSSCG00000009595		Embryonic	PCG
ENSSSCG00000035972	TULP1	Embryonic	PCG	TF
ENSSSCG00000031469		Embryonic	PCG
ENSSSCG00000037723	CFAP299	Embryonic	PCG
XLOC_000607		Embryonic	lncRNA
ENSSSCG00000028062		Embryonic	PCG
ENSSSCG00000024346	SLC7A3	Embryonic	PCG
ENSSSCG00000039245	RIMS3	Embryonic	PCG
ENSSSCG00000032539		Embryonic	PCG
ENSSSCG00000031519	NRSN2	Embryonic	PCG
ENSSSCG00000023762	TRPM2	Embryonic	PCG
XLOC_027816		Embryonic	lncRNA
ENSSSCG00000035015		Embryonic	PCG
XLOC_049529		Embryonic	lncRNA
ENSSSCG00000002290	PLEK2	Embryonic	PCG
XLOC_049400		Embryonic	lncRNA
XLOC_035795		Embryonic	lncRNA
ENSSSCG00000003509	SH2D5	Embryonic	PCG
XLOC_007211		Embryonic	lncRNA
ENSSSCG00000037612	LIN28B	Embryonic	PCG	TF
XLOC_011799		Embryonic	lncRNA
ENSSSCG00000017571	EME1	Embryonic	PCG
XLOC_008371		Embryonic	lncRNA
ENSSSCG00000029700		Embryonic	PCG
ENSSSCG00000010142	RYR2	Embryonic	PCG
XLOC_036966		Embryonic	lncRNA
XLOC_001802		Embryonic	lncRNA
XLOC_050201		Embryonic	lncRNA
ENSSSCG00000037474		Embryonic	PCG
XLOC_055307		Embryonic	lncRNA
ENSSSCG00000025013	RTN1	Embryonic	PCG
ENSSSCG00000008524	GALNT14	Embryonic	PCG
XLOC_005523		Embryonic	lncRNA
ENSSSCG00000036008	TACR1	Embryonic	PCG
ENSSSCG00000016542	LRGUK	Embryonic	PCG
ENSSSCG00000030513	CFAP74	Embryonic	PCG
ENSSSCG00000004903	CDH20	Embryonic	PCG
ENSSSCG00000002653		Embryonic	PCG
XLOC_047161		Embryonic	lncRNA
ENSSSCG00000000026	SULT4A1	Embryonic	PCG
XLOC_016377		Embryonic	lncRNA
ENSSSCG00000014097		Embryonic	PCG
ENSSSCG00000002375	RPS6KL1	Embryonic	PCG
ENSSSCG00000002764	SMPD3	Embryonic	PCG
XLOC_015776		Embryonic	lncRNA
XLOC_000453		Embryonic	lncRNA
ENSSSCG00000040453	SYN3	Embryonic	PCG
ENSSSCG00000009250	PRKG2	Embryonic	PCG
ENSSSCG00000009490	DCT	Embryonic	PCG
ENSSSCG00000016550	KLF14	Embryonic	PCG	TF
ENSSSCG00000022163	GNAL	Embryonic	PCG
ENSSSCG00000032482		Embryonic	lincRNA
ENSSSCG00000025500		Embryonic	PCG
ENSSSCG00000009693	XKR6	Embryonic	PCG
ENSSSCG00000007985	TMEM8A	Embryonic	PCG
ENSSSCG00000007555	UNCX	Embryonic	PCG	TF
XLOC_036298		Embryonic	lncRNA
ENSSSCG00000012754	GABRE	Embryonic	PCG
ENSSSCG00000035186	ADCYAP1	Embryonic	PCG
XLOC_038782		Embryonic	lncRNA
ENSSSCG00000000106	KCNJ4	Embryonic	PCG
XLOC_001348		Embryonic	lncRNA
XLOC_019026		Embryonic	lncRNA
ENSSSCG00000035172		Embryonic	lincRNA
ENSSSCG00000012959	CATSPER1	Embryonic	PCG
ENSSSCG00000035240	GPR63	Embryonic	PCG
ENSSSCG00000029186	SEZ6L2	Embryonic	PCG
ENSSSCG00000032664	HPCA	Embryonic	PCG
ENSSSCG00000039312		Embryonic	PCG
ENSSSCG00000011964	LNP1	Embryonic	PCG
ENSSSCG00000011878	CASR	Embryonic	PCG
ENSSSCG00000037345		Embryonic	PCG
ENSSSCG00000028185	FGD3	Embryonic	PCG
ENSSSCG00000013760		Embryonic	PCG
ENSSSCG00000003423	DRAXIN	Embryonic	PCG
ENSSSCG00000004001		Embryonic	PCG
ENSSSCG00000031293		Embryonic	PCG
ENSSSCG00000021082	NRG2	Embryonic	PCG
XLOC_034413		Embryonic	lncRNA
ENSSSCG00000016521	DGKI	Embryonic	PCG
ENSSSCG00000009896	BICDL1	Embryonic	PCG
XLOC_027896		Embryonic	lncRNA
ENSSSCG00000015047	TTC12	Embryonic	PCG
ENSSSCG00000002507	BCL11B	Embryonic	PCG	TF
ENSSSCG00000026455	TMEM54	Embryonic	PCG
ENSSSCG00000007671	TFR2	Embryonic	PCG
ENSSSCG00000031957	RIMS2	Embryonic	PCG
ENSSSCG00000010507	TLL2	Embryonic	PCG
ENSSSCG00000003690	DLGAP1	Embryonic	PCG
XLOC_018918		Embryonic	lncRNA
XLOC_046734		Embryonic	lncRNA
ENSSSCG00000017324		Embryonic	PCG
ENSSSCG00000007476	KCNG1	Embryonic	PCG
ENSSSCG00000039462		Embryonic	PCG
XLOC_044036		Embryonic	lncRNA
ENSSSCG00000015626	VWC2	Embryonic	PCG
ENSSSCG00000033043	SHANK2	Embryonic	PCG
ENSSSCG00000009115	NDST3	Embryonic	PCG
ENSSSCG00000009679	FZD3	Embryonic	PCG
ENSSSCG00000031746	KCNQ2	Embryonic	PCG
ENSSSCG00000031677		Embryonic	PCG
ENSSSCG00000039767	TH	Embryonic	PCG
ENSSSCG00000026176	CHRM3	Embryonic	PCG
ENSSSCG00000035360		Embryonic	PCG
ENSSSCG00000003455	FHAD1	Embryonic	PCG
ENSSSCG00000037177	C2CD4C	Embryonic	PCG
XLOC_012103		Embryonic	lncRNA
XLOC_014961		Embryonic	lncRNA
ENSSSCG00000004270	ADGRB3	Embryonic	PCG
ENSSSCG00000040028		Embryonic	lincRNA
XLOC_015614		Embryonic	lncRNA
ENSSSCG00000010536	CNNM1	Embryonic	PCG
ENSSSCG00000031414		Embryonic	lincRNA
XLOC_050256		Embryonic	lncRNA
ENSSSCG00000005629	PIP5KL1	Embryonic	PCG
XLOC_049531		Embryonic	lncRNA
ENSSSCG00000015876	CCDC148	Embryonic	PCG
XLOC_055757		Embryonic	lncRNA
ENSSSCG00000039841	SHC3	Embryonic	PCG
XLOC_010628		Embryonic	lncRNA
XLOC_001466		Embryonic	lncRNA
ENSSSCG00000001597	LRFN2	Embryonic	PCG
XLOC_039446		Embryonic	lncRNA
ENSSSCG00000040130	FAM155A	Embryonic	PCG
ENSSSCG00000013765	RLN3	Embryonic	PCG
ENSSSCG00000040260		Embryonic	PCG
ENSSSCG00000010023	PLA2G3	Embryonic	PCG
ENSSSCG00000035649		Embryonic	PCG
ENSSSCG00000017317	WNT3	Embryonic	PCG
ENSSSCG00000038152	CNTN6	Embryonic	PCG
ENSSSCG00000023501	CCKAR	Embryonic	PCG
ENSSSCG00000033252		Embryonic	PCG
ENSSSCG00000033191	BEAN1	Embryonic	PCG
ENSSSCG00000021745	ERMAP	Embryonic	PCG
XLOC_044037		Embryonic	lncRNA
ENSSSCG00000005222	SLC1A1	Embryonic	PCG
ENSSSCG00000007221		Embryonic	PCG
ENSSSCG00000017170	MGAT5B	Embryonic	PCG
ENSSSCG00000036119		Embryonic	PCG
ENSSSCG00000011837	MELTF	Embryonic	PCG
ENSSSCG00000032935		Embryonic	PCG
XLOC_043077		Embryonic	lncRNA
ENSSSCG00000006525		Embryonic	PCG
XLOC_035759		Embryonic	lncRNA
ENSSSCG00000000516	KCNC2	Embryonic	PCG
XLOC_015742		Embryonic	lncRNA
XLOC_000014		Embryonic	lncRNA
ENSSSCG00000031344	AJAP1	Embryonic	PCG
ENSSSCG00000033204		Embryonic	PCG
ENSSSCG00000014039	RGS14	Embryonic	PCG
ENSSSCG00000031943		Embryonic	PCG
ENSSSCG00000000028		Embryonic	PCG
XLOC_050209		Embryonic	lncRNA
ENSSSCG00000035703		Embryonic	PCG
XLOC_010729		Embryonic	lncRNA
ENSSSCG00000015401	PCLO	Embryonic	PCG
XLOC_046393		Embryonic	lncRNA
ENSSSCG00000013339	ANO3	Embryonic	PCG
XLOC_006999		Embryonic	lncRNA
ENSSSCG00000010764	LRRC27	Embryonic	PCG
XLOC_018968		Embryonic	lncRNA
XLOC_001089		Embryonic	lncRNA
ENSSSCG00000038864	UCMA	Embryonic	PCG
XLOC_001337		Embryonic	lncRNA
XLOC_031337		Embryonic	lncRNA
XLOC_050697		Embryonic	lncRNA
XLOC_023006		Embryonic	lncRNA
ENSSSCG00000033726		Embryonic	PCG
ENSSSCG00000040585		Embryonic	PCG
ENSSSCG00000021271	CFAP44	Embryonic	PCG
XLOC_015085		Embryonic	lncRNA
ENSSSCG00000035927		Embryonic	lincRNA
ENSSSCG00000030781	C17orf67	Embryonic	PCG
XLOC_035797		Embryonic	lncRNA
XLOC_027148		Embryonic	lncRNA
ENSSSCG00000000936	SLC6A15	Embryonic	PCG
ENSSSCG00000035574		Embryonic	PCG
ENSSSCG00000033750		Embryonic	PCG
XLOC_000334		Embryonic	lncRNA
ENSSSCG00000005375	CORO2A	Embryonic	PCG
XLOC_000167		Embryonic	lncRNA
ENSSSCG00000011489		Embryonic	PCG
XLOC_005388		Embryonic	lncRNA
ENSSSCG00000013663	ANGPTL6	Embryonic	PCG
XLOC_030687		Embryonic	lncRNA
ENSSSCG00000005951	TMEM71	Embryonic	PCG
ENSSSCG00000036632		Embryonic	PCG
ENSSSCG00000006933	CLCA1	Embryonic	PCG
XLOC_030938		Embryonic	lncRNA
ENSSSCG00000013394	PTH	Embryonic	PCG
XLOC_036728		Embryonic	lncRNA
ENSSSCG00000013111	CD6	Embryonic	PCG
XLOC_025698		Embryonic	lncRNA
ENSSSCG00000011030		Embryonic	PCG
XLOC_011748		Embryonic	lncRNA
ENSSSCG00000032133	TRIM6	Embryonic	PCG
XLOC_046990		Embryonic	lncRNA
XLOC_027870		Embryonic	lncRNA
XLOC_054768		Embryonic	lncRNA
ENSSSCG00000015746	DLGAP2	Embryonic	PCG
XLOC_031310		Embryonic	lncRNA
ENSSSCG00000016698	HOXA11	Embryonic	PCG	TF
ENSSSCG00000008994	RBM46	Embryonic	PCG
ENSSSCG00000037438		Embryonic	PCG
XLOC_001444		Embryonic	lncRNA
XLOC_044573		Embryonic	lncRNA
XLOC_026596		Embryonic	lncRNA
XLOC_046505		Embryonic	lncRNA
XLOC_015615		Embryonic	lncRNA
XLOC_007155		Embryonic	lncRNA
ENSSSCG00000000623	BCL2L14	Embryonic	PCG
ENSSSCG00000012144	GRPR	Embryonic	PCG
ENSSSCG00000003756	LPAR3	Embryonic	PCG
ENSSSCG00000012774	DUSP9	Embryonic	PCG
XLOC_010429		Embryonic	lncRNA
ENSSSCG00000012666		Embryonic	PCG
XLOC_002126		Embryonic	lncRNA
ENSSSCG00000030518	PRSS33	Embryonic	PCG
XLOC_005694		Embryonic	lncRNA
ENSSSCG00000011880	EAF2	Embryonic	PCG
XLOC_030326		Embryonic	lncRNA
XLOC_023447		Embryonic	lncRNA
XLOC_044257		Embryonic	lncRNA
XLOC_046910		Embryonic	lncRNA
ENSSSCG00000003832	TACSTD2	Embryonic	PCG
ENSSSCG00000017019		Embryonic	PCG
ENSSSCG00000034635	DOC2A	Embryonic	PCG
ENSSSCG00000029419	SCN11A	Embryonic	PCG
XLOC_016128		Embryonic	lncRNA
ENSSSCG00000003227		Embryonic	PCG
XLOC_044584		Embryonic	lncRNA
XLOC_036938		Embryonic	lncRNA
XLOC_001812		Embryonic	lncRNA
ENSSSCG00000034998		Embryonic	PCG
ENSSSCG00000000413	MYO1A	Embryonic	PCG
ENSSSCG00000031151		Embryonic	PCG
ENSSSCG00000000103	DMC1	Embryonic	PCG
ENSSSCG00000009485	SLITRK1	Embryonic	PCG
XLOC_001166		Embryonic	lncRNA
ENSSSCG00000014418	STK32A	Embryonic	PCG
XLOC_053887		Embryonic	lncRNA
ENSSSCG00000040169		Embryonic	lincRNA
XLOC_018920		Embryonic	lncRNA
ENSSSCG00000003781		Embryonic	PCG
ENSSSCG00000022649	SLC7A11	Embryonic	PCG
ENSSSCG00000010384	LRRC18	Embryonic	PCG
ENSSSCG00000002297	RDH12	Embryonic	PCG
XLOC_050225		Embryonic	lncRNA
ENSSSCG00000015879	DAPL1	Embryonic	PCG
XLOC_002046		Embryonic	lncRNA
ENSSSCG00000008855		Embryonic	PCG
XLOC_026631		Embryonic	lncRNA
XLOC_021651		Embryonic	lncRNA
ENSSSCG00000008972	PPEF2	Embryonic	PCG
ENSSSCG00000038188		Embryonic	PCG
XLOC_039624		Embryonic	lncRNA
ENSSSCG00000017437	KRT36	Embryonic	PCG
XLOC_007111		Embryonic	lncRNA
XLOC_038691		Embryonic	lncRNA
XLOC_000701		Embryonic	lncRNA
XLOC_005548		Embryonic	lncRNA
XLOC_007058		Embryonic	lncRNA
ENSSSCG00000006614	THEM5	Embryonic	PCG
ENSSSCG00000037684	PDYN	Embryonic	PCG
ENSSSCG00000027118		Embryonic	PCG
ENSSSCG00000013236	MYBPC3	Embryonic	PCG
ENSSSCG00000040306	GRXCR2	Embryonic	PCG
ENSSSCG00000005512	C5	Embryonic	PCG
XLOC_044574		Embryonic	lncRNA
ENSSSCG00000029656	NDP	Embryonic	PCG
ENSSSCG00000002830	IRX6	Embryonic	PCG	TF
XLOC_040115		Embryonic	lncRNA
XLOC_047091		Embryonic	lncRNA
ENSSSCG00000012755	GABRQ	Embryonic	PCG
ENSSSCG00000038545	C10orf105	Embryonic	PCG
XLOC_007241		Embryonic	lncRNA
XLOC_018354		Embryonic	lncRNA
XLOC_005499		Embryonic	lncRNA
XLOC_010638		Embryonic	lncRNA
XLOC_043908		Embryonic	lncRNA
XLOC_027126		Embryonic	lncRNA
XLOC_011068		Embryonic	lncRNA
XLOC_055432		Embryonic	lncRNA
XLOC_018997		Embryonic	lncRNA
XLOC_050292		Embryonic	lncRNA
ENSSSCG00000037620		Embryonic	PCG
XLOC_021663		Embryonic	lncRNA
ENSSSCG00000000982	TTLL8	Embryonic	PCG
ENSSSCG00000030733		Embryonic	PCG
XLOC_026585		Embryonic	lncRNA
XLOC_000454		Embryonic	lncRNA
XLOC_038687		Embryonic	lncRNA
XLOC_010810		Embryonic	lncRNA
ENSSSCG00000004759	SPINT1	Embryonic	PCG
XLOC_050709		Embryonic	lncRNA
XLOC_001876		Embryonic	lncRNA
XLOC_036068		Embryonic	lncRNA
XLOC_049719		Embryonic	lncRNA
XLOC_012140		Embryonic	lncRNA
XLOC_027168		Embryonic	lncRNA
ENSSSCG00000027365	WNT7B	Embryonic	PCG
ENSSSCG00000011761		Embryonic	PCG
XLOC_011643		Embryonic	lncRNA
ENSSSCG00000034759		Embryonic	PCG
XLOC_030462		Embryonic	lncRNA
ENSSSCG00000036447		Embryonic	lincRNA
XLOC_018167		Embryonic	lncRNA
XLOC_036096		Embryonic	lncRNA
ENSSSCG00000024610	KRT4	Embryonic	PCG
ENSSSCG00000017055		Embryonic	PCG
XLOC_001465		Embryonic	lncRNA
XLOC_039639		Embryonic	lncRNA
ENSSSCG00000000983		Embryonic	PCG
XLOC_018998		Embryonic	lncRNA
ENSSSCG00000007439	CDH22	Embryonic	PCG
XLOC_050710		Embryonic	lncRNA
ENSSSCG00000001698	CAPN11	Embryonic	PCG
XLOC_018854		Embryonic	lncRNA
XLOC_021396		Embryonic	lncRNA
XLOC_036040		Embryonic	lncRNA
ENSSSCG00000006021	KCNV1	Embryonic	PCG
XLOC_033281		Embryonic	lncRNA
XLOC_033073		Embryonic	lncRNA
ENSSSCG00000008949	AFP	Embryonic	PCG
ENSSSCG00000004937	SLC24A1	Embryonic	PCG
XLOC_025758		Embryonic	lncRNA
ENSSSCG00000014169	PCSK1	Embryonic	PCG
XLOC_007420		Embryonic	lncRNA
XLOC_053261		Embryonic	lncRNA
XLOC_000524		Embryonic	lncRNA
ENSSSCG00000004017		Embryonic	PCG
XLOC_047101		Embryonic	lncRNA
XLOC_006918		Embryonic	lncRNA
XLOC_005864		Embryonic	lncRNA
ENSSSCG00000039916	BHMG1	Embryonic	PCG	TF
ENSSSCG00000011726	VEPH1	Embryonic	PCG
XLOC_030173		Embryonic	lncRNA
ENSSSCG00000005488		Embryonic	PCG
XLOC_047047		Embryonic	lncRNA
ENSSSCG00000014422	SPINK5	Embryonic	PCG
ENSSSCG00000038003	ITK	Embryonic	PCG
XLOC_016213		Embryonic	lncRNA
XLOC_005478		Embryonic	lncRNA
XLOC_033839		Embryonic	lncRNA
XLOC_024471		Embryonic	lncRNA
XLOC_000669		Embryonic	lncRNA
ENSSSCG00000039169	CER1	Embryonic	PCG
XLOC_040892		Embryonic	lncRNA
XLOC_047209		Embryonic	lncRNA
XLOC_010388		Embryonic	lncRNA
ENSSSCG00000006264	OPRK1	Embryonic	PCG
ENSSSCG00000011799	AHSG	Embryonic	PCG
ENSSSCG00000011800	FETUB	Embryonic	PCG
ENSSSCG00000033740	INS	Embryonic	PCG
ENSSSCG00000035096		Embryonic	lincRNA
ENSSSCG00000038446		Embryonic	PCG
ENSSSCG00000039088		Embryonic	PCG
ENSSSCG00000039869		Embryonic	PCG
XLOC_007168		Embryonic	lncRNA
XLOC_011259		Embryonic	lncRNA
XLOC_018353		Embryonic	lncRNA
XLOC_018425		Embryonic	lncRNA
XLOC_018535		Embryonic	lncRNA
XLOC_030174		Embryonic	lncRNA
XLOC_030282		Embryonic	lncRNA
XLOC_033089		Embryonic	lncRNA
XLOC_035907		Embryonic	lncRNA
XLOC_046275		Embryonic	lncRNA
XLOC_046551		Embryonic	lncRNA
ENSSSCG00000000113	SLC16A8	Fetal	PCG
ENSSSCG00000000749	SLC6A12	Fetal	PCG
ENSSSCG00000000867	SPIC	Fetal	PCG	TF
ENSSSCG00000001405		Fetal	PCG
ENSSSCG00000003346		Fetal	PCG
ENSSSCG00000003368	RNF207	Fetal	PCG
ENSSSCG00000003449	LRRC38	Fetal	PCG
ENSSSCG00000003709	LAMA3	Fetal	PCG
ENSSSCG00000004223	HEY2	Fetal	PCG	TF
ENSSSCG00000004791	RASGRP1	Fetal	PCG
ENSSSCG00000004907	CCBE1	Fetal	PCG
ENSSSCG00000005296	PHF24	Fetal	PCG
ENSSSCG00000005953	KCNQ3	Fetal	PCG
ENSSSCG00000006820	EPS8L3	Fetal	PCG
ENSSSCG00000007385	KCNS1	Fetal	PCG
ENSSSCG00000007904	TEKT5	Fetal	PCG
ENSSSCG00000007926	SEC14L5	Fetal	PCG
ENSSSCG00000008119	KCNIP3	Fetal	PCG
ENSSSCG00000008427	KCNK12	Fetal	PCG
ENSSSCG00000008503	FEZ2	Fetal	PCG
ENSSSCG00000009045	HHIP	Fetal	PCG
ENSSSCG00000009132	ENPEP	Fetal	PCG
ENSSSCG00000010278	CDH23	Fetal	PCG
ENSSSCG00000010655	GFRA1	Fetal	PCG
ENSSSCG00000010926	SYT2	Fetal	PCG
ENSSSCG00000011245	ITGA9	Fetal	PCG
ENSSSCG00000011999	CADM2	Fetal	PCG
ENSSSCG00000013865	NWD1	Fetal	PCG
ENSSSCG00000014083	ANKDD1B	Fetal	PCG
ENSSSCG00000014137	HAPLN1	Fetal	PCG
ENSSSCG00000014843	CHRDL2	Fetal	PCG
ENSSSCG00000015002	ELMOD1	Fetal	PCG
ENSSSCG00000015320	CALCR	Fetal	PCG
ENSSSCG00000015426	RELN	Fetal	PCG
ENSSSCG00000015548	RGSL1	Fetal	PCG
ENSSSCG00000015895	GCG	Fetal	PCG
ENSSSCG00000016617	WNT16	Fetal	PCG
ENSSSCG00000016869		Fetal	PCG
ENSSSCG00000017892		Fetal	PCG
ENSSSCG00000018005	MYH8	Fetal	PCG
ENSSSCG00000021126	SOSTDC1	Fetal	PCG
ENSSSCG00000021562	PLXNA4	Fetal	PCG
ENSSSCG00000021852	FAM124B	Fetal	PCG
ENSSSCG00000022044		Fetal	PCG
ENSSSCG00000022679	COCH	Fetal	PCG
ENSSSCG00000024022	TRPC6	Fetal	PCG
ENSSSCG00000024800	DSC2	Fetal	PCG
ENSSSCG00000024975	NR5A2	Fetal	PCG	TF
ENSSSCG00000025737	IQCA1L	Fetal	PCG
ENSSSCG00000026780	EDIL3	Fetal	PCG
ENSSSCG00000029260	NDNF	Fetal	PCG
ENSSSCG00000030076	SLC6A13	Fetal	PCG
ENSSSCG00000030303	ACHE	Fetal	PCG
ENSSSCG00000031119		Fetal	PCG
ENSSSCG00000031353		Fetal	PCG
ENSSSCG00000031579	PCP4L1	Fetal	PCG
ENSSSCG00000031587		Fetal	lincRNA
ENSSSCG00000031861		Fetal	PCG
ENSSSCG00000033093	RGS6	Fetal	PCG
ENSSSCG00000033363		Fetal	PCG	TF
ENSSSCG00000033518	LLGL2	Fetal	PCG
ENSSSCG00000033958	RYR3	Fetal	PCG
ENSSSCG00000034036		Fetal	PCG
ENSSSCG00000034127	SHISAL2A	Fetal	PCG
ENSSSCG00000034514		Fetal	PCG
ENSSSCG00000034793		Fetal	PCG
ENSSSCG00000035563		Fetal	lincRNA
ENSSSCG00000035718		Fetal	PCG
ENSSSCG00000036013		Fetal	PCG
ENSSSCG00000036515	DACH2	Fetal	PCG	TF
ENSSSCG00000037581	KCNE5	Fetal	PCG
ENSSSCG00000038426		Fetal	PCG
ENSSSCG00000038627	ADAMTS18	Fetal	PCG
ENSSSCG00000038869	APLNR	Fetal	PCG
ENSSSCG00000039821		Fetal	PCG
ENSSSCG00000040951	SCT	Fetal	PCG
XLOC_000938		Fetal	lncRNA
XLOC_000939		Fetal	lncRNA
XLOC_001216		Fetal	lncRNA
XLOC_002069		Fetal	lncRNA
XLOC_002253		Fetal	lncRNA
XLOC_005750		Fetal	lncRNA
XLOC_007258		Fetal	lncRNA
XLOC_007264		Fetal	lncRNA
XLOC_008530		Fetal	lncRNA
XLOC_008759		Fetal	lncRNA
XLOC_009205		Fetal	lncRNA
XLOC_010944		Fetal	lncRNA
XLOC_011277		Fetal	lncRNA
XLOC_011351		Fetal	lncRNA
XLOC_011729		Fetal	lncRNA
XLOC_011788		Fetal	lncRNA
XLOC_016201		Fetal	lncRNA
XLOC_017990		Fetal	lncRNA
XLOC_018593		Fetal	lncRNA
XLOC_018845		Fetal	lncRNA
XLOC_021442		Fetal	lncRNA
XLOC_023605		Fetal	lncRNA
XLOC_023659		Fetal	lncRNA
XLOC_026566		Fetal	lncRNA
XLOC_030951		Fetal	lncRNA
XLOC_031135		Fetal	lncRNA
XLOC_033151		Fetal	lncRNA
XLOC_033178		Fetal	lncRNA
XLOC_033650		Fetal	lncRNA
XLOC_034360		Fetal	lncRNA
XLOC_036123		Fetal	lncRNA
XLOC_036352		Fetal	lncRNA
XLOC_038651		Fetal	lncRNA
XLOC_039809		Fetal	lncRNA
XLOC_039904		Fetal	lncRNA
XLOC_041046		Fetal	lncRNA
XLOC_043341		Fetal	lncRNA
XLOC_044633		Fetal	lncRNA
XLOC_046293		Fetal	lncRNA
XLOC_046294		Fetal	lncRNA
XLOC_046295		Fetal	lncRNA
XLOC_046431		Fetal	lncRNA
XLOC_046522		Fetal	lncRNA
XLOC_046783		Fetal	lncRNA
XLOC_049607		Fetal	lncRNA
XLOC_050704		Fetal	lncRNA
XLOC_053504		Fetal	lncRNA
XLOC_053679		Fetal	lncRNA
XLOC_054908		Fetal	lncRNA
XLOC_054926		Fetal	lncRNA
XLOC_054941		Fetal	lncRNA
XLOC_055133		Fetal	lncRNA
XLOC_055325		Fetal	lncRNA
ENSSSCG00000015334	PDK4	Neonatal	PCG
ENSSSCG00000032838	MYOZ2	Neonatal	PCG
ENSSSCG00000031262	TXNIP	Neonatal	PCG
ENSSSCG00000022364	CPT1B	Neonatal	PCG
ENSSSCG00000008976	ART3	Neonatal	PCG
ENSSSCG00000005467	HSDL2	Neonatal	PCG
ENSSSCG00000013513	PLIN5	Neonatal	PCG
ENSSSCG00000003851	CPT2	Neonatal	PCG
ENSSSCG00000013599	ANGPTL4	Neonatal	PCG
ENSSSCG00000010522	ANKRD2	Neonatal	PCG
ENSSSCG00000032950	SLC25A34	Neonatal	PCG
ENSSSCG00000001723	PLA2G7	Neonatal	PCG
ENSSSCG00000002349	ACOT4	Neonatal	PCG
ENSSSCG00000026597	SLC38A4	Neonatal	PCG
ENSSSCG00000002051	ABHD4	Neonatal	PCG
ENSSSCG00000035863	PLIN2	Neonatal	PCG
ENSSSCG00000006810	KCNC4	Neonatal	PCG
ENSSSCG00000040581	CISH	Neonatal	PCG
ENSSSCG00000013579	CD209	Neonatal	PCG
ENSSSCG00000012653	ZDHHC9	Neonatal	PCG
ENSSSCG00000003018	LIPE	Neonatal	PCG
ENSSSCG00000020835		Neonatal	PCG
ENSSSCG00000015617	G0S2	Neonatal	PCG
ENSSSCG00000031450	MLYCD	Neonatal	PCG
XLOC_034431		Neonatal	lncRNA
XLOC_036980		Neonatal	lncRNA
ENSSSCG00000005943	ST3GAL1	Neonatal	PCG
ENSSSCG00000007942	HMOX2	Neonatal	PCG
ENSSSCG00000009370	FOXO1	Neonatal	PCG	TF
ENSSSCG00000003393	TMEM201	Neonatal	PCG
ENSSSCG00000026196	FAM13A	Neonatal	PCG
ENSSSCG00000012880	CPT1A	Neonatal	PCG
ENSSSCG00000036755	TENT5B	Neonatal	PCG
ENSSSCG00000004420	TRAF3IP2	Neonatal	PCG
XLOC_007431		Neonatal	lncRNA
ENSSSCG00000003230		Neonatal	PCG
ENSSSCG00000003547	NCMAP	Neonatal	PCG
ENSSSCG00000003901	FAAH	Neonatal	PCG
XLOC_026810		Neonatal	lncRNA
ENSSSCG00000033979	KLHL34	Neonatal	PCG
ENSSSCG00000038643	KLF11	Neonatal	PCG	TF
ENSSSCG00000011434		Neonatal	PCG
ENSSSCG00000010302	USP54	Neonatal	PCG
ENSSSCG00000010184	AGT	Neonatal	PCG
ENSSSCG00000029456	SLC7A1	Neonatal	PCG
ENSSSCG00000027628	IL6R	Neonatal	PCG
ENSSSCG00000011806	MASP1	Neonatal	PCG
XLOC_021668		Neonatal	lncRNA
XLOC_039530		Neonatal	lncRNA
ENSSSCG00000008534	WDR43	Neonatal	PCG
ENSSSCG00000027922	UNC5CL	Neonatal	PCG
ENSSSCG00000003318	GALP	Neonatal	PCG
ENSSSCG00000001835	ABHD2	Neonatal	PCG
ENSSSCG00000007552		Neonatal	PCG
ENSSSCG00000038006	SLC25A33	Neonatal	PCG
ENSSSCG00000025208	RNF39	Neonatal	PCG
ENSSSCG00000026427	RORC	Neonatal	PCG	TF
ENSSSCG00000013374	KCNC1	Neonatal	PCG
ENSSSCG00000032451		Neonatal	PCG
ENSSSCG00000034756	PLB1	Neonatal	PCG
XLOC_000293		Neonatal	lncRNA
ENSSSCG00000033457		Neonatal	PCG
XLOC_025925		Neonatal	lncRNA
XLOC_037065		Neonatal	lncRNA
XLOC_039411		Neonatal	lncRNA
ENSSSCG00000011195	GALNT15	Neonatal	PCG
ENSSSCG00000036990	DIO3	Neonatal	PCG
XLOC_030305		Neonatal	lncRNA
ENSSSCG00000001550	ARMC12	Neonatal	PCG
ENSSSCG00000033214	GNMT	Neonatal	PCG
ENSSSCG00000015048	DRD2	Neonatal	PCG
ENSSSCG00000030206	STK33	Neonatal	PCG
XLOC_033678		Neonatal	lncRNA
ENSSSCG00000008062	PRSS27	Neonatal	PCG
ENSSSCG00000008563	KCNK3	Neonatal	PCG
ENSSSCG00000015544	ZNF648	Neonatal	PCG	TF
ENSSSCG00000000084	ATF4	Adult	PCG	TF
ENSSSCG00000000207		Adult	PCG
ENSSSCG00000000214	GPD1	Adult	PCG
ENSSSCG00000000298	PPP1R1A	Adult	PCG
ENSSSCG00000000488	MDM2	Adult	PCG
ENSSSCG00000000773		Adult	PCG
ENSSSCG00000000801	TMEM117	Adult	PCG
ENSSSCG00000000853	NT5DC3	Adult	PCG
ENSSSCG00000000864	CHPT1	Adult	PCG
ENSSSCG00000000924	C12orf50	Adult	PCG
ENSSSCG00000000978	MLC1	Adult	PCG
ENSSSCG00000001455		Adult	PCG
ENSSSCG00000001527	ILRUN	Adult	PCG
ENSSSCG00000001667	ZNF318	Adult	PCG	TF
ENSSSCG00000001779	ZFAND6	Adult	PCG
ENSSSCG00000001823	UROC1	Adult	PCG
ENSSSCG00000001931		Adult	PCG
ENSSSCG00000001947	BRMS1L	Adult	PCG
ENSSSCG00000002032	SLC7A8	Adult	PCG
ENSSSCG00000002467	ASB2	Adult	PCG
ENSSSCG00000002792	HSF4	Adult	PCG	TF
ENSSSCG00000002821	CCL22	Adult	PCG
ENSSSCG00000003079		Adult	PCG
ENSSSCG00000003080		Adult	PCG
ENSSSCG00000003109	TMEM160	Adult	PCG
ENSSSCG00000003148	DBP	Adult	PCG	TF
ENSSSCG00000003157	LIN7B	Adult	PCG
ENSSSCG00000003255	CACNG8	Adult	PCG
ENSSSCG00000003400	NMNAT1	Adult	PCG
ENSSSCG00000003662	NT5C1A	Adult	PCG
ENSSSCG00000003700	ESCO1	Adult	PCG
ENSSSCG00000003760	TTLL7	Adult	PCG
ENSSSCG00000003812	PGM1	Adult	PCG
ENSSSCG00000003857	ZYG11B	Adult	PCG
ENSSSCG00000003876	CDKN2C	Adult	PCG
ENSSSCG00000004063	TMEM242	Adult	PCG
ENSSSCG00000004094	PPP1R14C	Adult	PCG
ENSSSCG00000004110	TAB2	Adult	PCG
ENSSSCG00000004169	HBS1L	Adult	PCG
ENSSSCG00000004172	SLC2A12	Adult	PCG
ENSSSCG00000004221	HINT3	Adult	PCG
ENSSSCG00000004262	KPNA5	Adult	PCG
ENSSSCG00000004302		Adult	PCG
ENSSSCG00000004399	SLC22A16	Adult	PCG
ENSSSCG00000004433	HS3ST5	Adult	PCG
ENSSSCG00000004446	RWDD1	Adult	PCG
ENSSSCG00000004454	ME1	Adult	PCG
ENSSSCG00000004465	BCKDHB	Adult	PCG
ENSSSCG00000004497		Adult	PCG
ENSSSCG00000004569	LACTB	Adult	PCG
ENSSSCG00000004602	TEX9	Adult	PCG
ENSSSCG00000004607	PYGO1	Adult	PCG
ENSSSCG00000004624	MAPK6	Adult	PCG
ENSSSCG00000004652	COPS2	Adult	PCG
ENSSSCG00000004699	ELL3	Adult	PCG
ENSSSCG00000004725	ZNF106	Adult	PCG
ENSSSCG00000004750	OIP5	Adult	PCG
ENSSSCG00000004779	PLCB2	Adult	PCG
ENSSSCG00000004856	NFATC1	Adult	PCG	TF
ENSSSCG00000005039	STYX	Adult	PCG
ENSSSCG00000005241		Adult	PCG
ENSSSCG00000005311		Adult	PCG
ENSSSCG00000005356	DCAF10	Adult	PCG
ENSSSCG00000005364		Adult	PCG
ENSSSCG00000005465	SUSD1	Adult	PCG
ENSSSCG00000005582	STRBP	Adult	PCG
ENSSSCG00000005713	PLPP7	Adult	PCG
ENSSSCG00000005762	KCNT1	Adult	PCG
ENSSSCG00000005778	HSBP1L1	Adult	PCG
ENSSSCG00000006025		Adult	PCG
ENSSSCG00000006136	RMDN1	Adult	PCG
ENSSSCG00000006137	WWP1	Adult	PCG
ENSSSCG00000006140	CA2	Adult	PCG
ENSSSCG00000006141	CA3	Adult	PCG
ENSSSCG00000006174	JPH1	Adult	PCG
ENSSSCG00000006209	VCPIP1	Adult	PCG
ENSSSCG00000006267	PCMTD1	Adult	PCG
ENSSSCG00000006281	METTL11B	Adult	PCG
ENSSSCG00000006342	UHMK1	Adult	PCG
ENSSSCG00000006350		Adult	PCG
ENSSSCG00000006495	SEMA4A	Adult	PCG
ENSSSCG00000006703	PRKAB2	Adult	PCG
ENSSSCG00000006729	TENT5C	Adult	PCG
ENSSSCG00000006752	CSDE1	Adult	PCG	TF
ENSSSCG00000006791	OVGP1	Adult	PCG
ENSSSCG00000006872	AGL	Adult	PCG
ENSSSCG00000006968	LONRF1	Adult	PCG
ENSSSCG00000006994	PCM1	Adult	PCG
ENSSSCG00000007462	KCNB1	Adult	PCG
ENSSSCG00000007492	FAM210B	Adult	PCG
ENSSSCG00000007529	SYCP2	Adult	PCG
ENSSSCG00000007738		Adult	PCG
ENSSSCG00000008153	SLC9A2	Adult	PCG
ENSSSCG00000008307	SFXN5	Adult	PCG
ENSSSCG00000008487	ATL2	Adult	PCG
ENSSSCG00000008919	EPHA5	Adult	PCG
ENSSSCG00000008981		Adult	PCG
ENSSSCG00000008985	SOWAHB	Adult	PCG
ENSSSCG00000009134	EGF	Adult	PCG
ENSSSCG00000009139		Adult	PCG
ENSSSCG00000009144	ETNPPL	Adult	PCG
ENSSSCG00000009152	SGMS2	Adult	PCG
ENSSSCG00000009259	PAQR3	Adult	PCG
ENSSSCG00000009334	HSPH1	Adult	PCG
ENSSSCG00000009480	NDFIP2	Adult	PCG
ENSSSCG00000009505	MBNL2	Adult	PCG
ENSSSCG00000009638		Adult	PCG
ENSSSCG00000009793	CLIP1	Adult	PCG
ENSSSCG00000009889	ALDH2	Adult	PCG
ENSSSCG00000009956	GRK3	Adult	PCG
ENSSSCG00000010117		Adult	PCG
ENSSSCG00000010267	LRRC20	Adult	PCG
ENSSSCG00000010283	SPOCK2	Adult	PCG
ENSSSCG00000010300	MSS51	Adult	PCG
ENSSSCG00000010301	PPP3CB	Adult	PCG
ENSSSCG00000010468	CPEB3	Adult	PCG
ENSSSCG00000010554	SCD	Adult	PCG
ENSSSCG00000010555	HIF1AN	Adult	PCG
ENSSSCG00000010584	MFSD13A	Adult	PCG
ENSSSCG00000010772	ADAM8	Adult	PCG
ENSSSCG00000010900	DENND1B	Adult	PCG
ENSSSCG00000010904	NEK7	Adult	PCG
ENSSSCG00000011043	C1QL3	Adult	PCG
ENSSSCG00000011064	ACBD5	Adult	PCG
ENSSSCG00000011076	OTUD1	Adult	PCG
ENSSSCG00000011194	ANKRD28	Adult	PCG
ENSSSCG00000011454	SFMBT1	Adult	PCG
ENSSSCG00000011500	KBTBD8	Adult	PCG
ENSSSCG00000011521	PDZRN3	Adult	PCG
ENSSSCG00000011646	KY	Adult	PCG
ENSSSCG00000011721	P2RY1	Adult	PCG
ENSSSCG00000011830		Adult	PCG
ENSSSCG00000011885	FBXO40	Adult	PCG
ENSSSCG00000011917	NAA50	Adult	PCG
ENSSSCG00000012050	RCAN1	Adult	PCG
ENSSSCG00000012181	PDK3	Adult	PCG
ENSSSCG00000012371	AR	Adult	PCG	TF
ENSSSCG00000012411	PHKA1	Adult	PCG
ENSSSCG00000012415	NAP1L2	Adult	PCG
ENSSSCG00000012551	RNF128	Adult	PCG
ENSSSCG00000012556	RBM41	Adult	PCG
ENSSSCG00000012911	CARNS1	Adult	PCG
ENSSSCG00000012926	PC	Adult	PCG
ENSSSCG00000013243	DDB2	Adult	PCG
ENSSSCG00000013312	HIPK3	Adult	PCG
ENSSSCG00000013344	ANO5	Adult	PCG
ENSSSCG00000013349	HTATIP2	Adult	PCG
ENSSSCG00000013366	LDHA	Adult	PCG
ENSSSCG00000013377	USH1C	Adult	PCG
ENSSSCG00000013400	MICAL2	Adult	PCG
ENSSSCG00000013402	USP47	Adult	PCG
ENSSSCG00000013919		Adult	PCG
ENSSSCG00000014013		Adult	PCG
ENSSSCG00000014037		Adult	PCG
ENSSSCG00000014113	HOMER1	Adult	PCG
ENSSSCG00000014139	ARSK	Adult	PCG
ENSSSCG00000014168	ELL2	Adult	PCG
ENSSSCG00000014190	FBXL17	Adult	PCG
ENSSSCG00000014255	SLC12A2	Adult	PCG
ENSSSCG00000014387	DIAPH1	Adult	PCG
ENSSSCG00000014838	PGM2L1	Adult	PCG
ENSSSCG00000014893	NARS2	Adult	PCG
ENSSSCG00000014908	CCDC89	Adult	PCG
ENSSSCG00000014921	PRSS23	Adult	PCG
ENSSSCG00000015016	POU2AF1	Adult	PCG
ENSSSCG00000015040	PTS	Adult	PCG
ENSSSCG00000015105	SLC37A4	Adult	PCG
ENSSSCG00000015247	ZBTB44	Adult	PCG	TF
ENSSSCG00000015255	IGSF9B	Adult	PCG
ENSSSCG00000015410	PHTF2	Adult	PCG
ENSSSCG00000015583	SMYD2	Adult	PCG
ENSSSCG00000015709	SLC35F5	Adult	PCG
ENSSSCG00000015871	NR4A2	Adult	PCG	TF
ENSSSCG00000015940	UBR3	Adult	PCG
ENSSSCG00000016200	PRKAG3	Adult	PCG
ENSSSCG00000016441		Adult	PCG
ENSSSCG00000016640	PPP1R3A	Adult	PCG
ENSSSCG00000016726	ADCY1	Adult	PCG
ENSSSCG00000016784	ANKH	Adult	PCG
ENSSSCG00000016874	PAIP1	Adult	PCG
ENSSSCG00000017024	CCNG1	Adult	PCG
ENSSSCG00000017073	FAM114A2	Adult	PCG
ENSSSCG00000017215	SLC16A5	Adult	PCG
ENSSSCG00000017268	PRKCA	Adult	PCG
ENSSSCG00000017311	MAPT	Adult	PCG
ENSSSCG00000017723	CCL2	Adult	PCG
ENSSSCG00000018003		Adult	PCG
ENSSSCG00000021466	BMT2	Adult	PCG
ENSSSCG00000021576		Adult	PCG
ENSSSCG00000022380	SH2D3A	Adult	PCG
ENSSSCG00000022545	CALM3	Adult	PCG
ENSSSCG00000022728	HOXC10	Adult	PCG	TF
ENSSSCG00000022953	PTER	Adult	PCG
ENSSSCG00000023084	ATP2B2	Adult	PCG
ENSSSCG00000023110	UBXN1	Adult	PCG
ENSSSCG00000023215	MAOB	Adult	PCG
ENSSSCG00000023247	OPTN	Adult	PCG
ENSSSCG00000023320	CYP3A29	Adult	PCG
ENSSSCG00000023434	PPM1L	Adult	PCG
ENSSSCG00000024232	CCDC91	Adult	PCG
ENSSSCG00000024296	NKIRAS1	Adult	PCG
ENSSSCG00000024311	CCR2	Adult	PCG
ENSSSCG00000024344	CCR5	Adult	PCG
ENSSSCG00000024428	CHRNA9	Adult	PCG
ENSSSCG00000024621	KAT2B	Adult	PCG
ENSSSCG00000024696	CCNYL1	Adult	PCG
ENSSSCG00000024837	SYT12	Adult	PCG
ENSSSCG00000025447	MID1IP1	Adult	PCG
ENSSSCG00000025514	RUFY3	Adult	PCG
ENSSSCG00000025686	KMO	Adult	PCG
ENSSSCG00000025729	IRS1	Adult	PCG
ENSSSCG00000025901	LCLAT1	Adult	PCG
ENSSSCG00000026087	GKAP1	Adult	PCG
ENSSSCG00000026098	CMYA5	Adult	PCG
ENSSSCG00000026211	NRN1	Adult	PCG
ENSSSCG00000026533	MYF6	Adult	PCG	TF
ENSSSCG00000026587	BATF3	Adult	PCG	TF
ENSSSCG00000026686	PDZD9	Adult	PCG
ENSSSCG00000026707	XCR1	Adult	PCG
ENSSSCG00000026894	NFE2L3	Adult	PCG	TF
ENSSSCG00000026945	LRRC2	Adult	PCG
ENSSSCG00000026996		Adult	PCG
ENSSSCG00000027017		Adult	PCG	TF
ENSSSCG00000027051	EMC7	Adult	PCG
ENSSSCG00000027230	SLC35G1	Adult	PCG
ENSSSCG00000027457	FBXO22	Adult	PCG
ENSSSCG00000027551	NUDT15	Adult	PCG
ENSSSCG00000027613	TRDN	Adult	PCG
ENSSSCG00000027646	TIPARP	Adult	PCG
ENSSSCG00000027667	EML1	Adult	PCG
ENSSSCG00000027778		Adult	PCG
ENSSSCG00000028327	RHOBTB1	Adult	PCG
ENSSSCG00000028420	EIF4E	Adult	PCG
ENSSSCG00000028475	KPNA1	Adult	PCG
ENSSSCG00000028513		Adult	PCG
ENSSSCG00000028552	BHLHE41	Adult	PCG	TF
ENSSSCG00000028672	GCKR	Adult	PCG
ENSSSCG00000028784		Adult	PCG
ENSSSCG00000029160		Adult	PCG
ENSSSCG00000029185	MAPRE3	Adult	PCG
ENSSSCG00000029198	CUL5	Adult	PCG
ENSSSCG00000029199		Adult	PCG
ENSSSCG00000029371	C5AR1	Adult	PCG
ENSSSCG00000029753	CYTIP	Adult	PCG
ENSSSCG00000030368	HSPA1L	Adult	PCG
ENSSSCG00000030378	LIMK1	Adult	PCG
ENSSSCG00000030396	SETD7	Adult	PCG
ENSSSCG00000030660	PDIK1L	Adult	PCG
ENSSSCG00000030801		Adult	PCG
ENSSSCG00000031053	S100A1	Adult	PCG
ENSSSCG00000031077	KPNA4	Adult	PCG
ENSSSCG00000031172	RNF11	Adult	PCG
ENSSSCG00000031271	STRADB	Adult	PCG
ENSSSCG00000031359	MT4	Adult	PCG
ENSSSCG00000031382	C9orf40	Adult	PCG
ENSSSCG00000031608		Adult	PCG
ENSSSCG00000031616	FOSB	Adult	PCG	TF
ENSSSCG00000031763		Adult	PCG
ENSSSCG00000031848		Adult	PCG
ENSSSCG00000031868	XK	Adult	PCG
ENSSSCG00000031905	KCNS3	Adult	PCG
ENSSSCG00000031981	SHISA4	Adult	PCG
ENSSSCG00000032198	SPOPL	Adult	PCG
ENSSSCG00000032216	ATMIN	Adult	PCG
ENSSSCG00000032223	EIF1AX	Adult	PCG
ENSSSCG00000032277		Adult	PCG
ENSSSCG00000032357	APPL1	Adult	PCG
ENSSSCG00000032468		Adult	PCG
ENSSSCG00000032582		Adult	PCG
ENSSSCG00000032679		Adult	PCG
ENSSSCG00000032782	PNPO	Adult	PCG
ENSSSCG00000032810		Adult	PCG
ENSSSCG00000033029		Adult	lincRNA
ENSSSCG00000033030	FBXO45	Adult	PCG
ENSSSCG00000033323	UBE2D1	Adult	PCG
ENSSSCG00000033442	HCN2	Adult	PCG
ENSSSCG00000033606	HIST1H2AC	Adult	PCG
ENSSSCG00000033721		Adult	PCG
ENSSSCG00000033753	UBXN2A	Adult	PCG
ENSSSCG00000033824		Adult	PCG
ENSSSCG00000034187		Adult	PCG
ENSSSCG00000034262	FIGN	Adult	PCG
ENSSSCG00000034286		Adult	PCG	TF
ENSSSCG00000034313	SELENOW	Adult	PCG
ENSSSCG00000034345	SPRY3	Adult	PCG
ENSSSCG00000034595		Adult	PCG
ENSSSCG00000034761		Adult	lincRNA
ENSSSCG00000034863	PARD6A	Adult	PCG
ENSSSCG00000034914		Adult	PCG
ENSSSCG00000034980	IRF8	Adult	PCG	TF
ENSSSCG00000035027	ZDHHC14	Adult	PCG
ENSSSCG00000035062		Adult	PCG
ENSSSCG00000035105		Adult	PCG
ENSSSCG00000035196	BTBD8	Adult	PCG
ENSSSCG00000035213	ZBTB18	Adult	PCG	TF
ENSSSCG00000035217		Adult	PCG
ENSSSCG00000035223		Adult	PCG
ENSSSCG00000035320	ASB14	Adult	PCG
ENSSSCG00000035379	JCHAIN	Adult	PCG
ENSSSCG00000035478	RMND5A	Adult	PCG
ENSSSCG00000035732		Adult	PCG
ENSSSCG00000035867	GFOD1	Adult	PCG
ENSSSCG00000036060	RRAD	Adult	PCG
ENSSSCG00000036083	PCGF5	Adult	PCG
ENSSSCG00000036115		Adult	PCG
ENSSSCG00000036145	PRKAA2	Adult	PCG
ENSSSCG00000036224		Adult	PCG
ENSSSCG00000036239	GJA8	Adult	PCG
ENSSSCG00000036331		Adult	PCG
ENSSSCG00000036454	TMEM220	Adult	PCG
ENSSSCG00000036796	VWA7	Adult	PCG
ENSSSCG00000036946		Adult	PCG
ENSSSCG00000036948		Adult	PCG
ENSSSCG00000036983		Adult	PCG
ENSSSCG00000037009		Adult	PCG
ENSSSCG00000037070	GRID2IP	Adult	PCG
ENSSSCG00000037292	PLA2G4E	Adult	PCG
ENSSSCG00000037336	GID4	Adult	PCG
ENSSSCG00000037418		Adult	PCG
ENSSSCG00000037499	NEDD4	Adult	PCG
ENSSSCG00000037549	GCLM	Adult	PCG
ENSSSCG00000037598	SNX10	Adult	PCG
ENSSSCG00000037762	TBX1	Adult	PCG	TF
ENSSSCG00000037775		Adult	PCG
ENSSSCG00000037811	RNF34	Adult	PCG
ENSSSCG00000037867	TAL2	Adult	PCG	TF
ENSSSCG00000037885		Adult	PCG
ENSSSCG00000037913		Adult	PCG
ENSSSCG00000037971		Adult	PCG
ENSSSCG00000038184	ACBD7	Adult	PCG
ENSSSCG00000038196		Adult	PCG
ENSSSCG00000038323	ACTN3	Adult	PCG
ENSSSCG00000038347		Adult	PCG
ENSSSCG00000038443	ZNF639	Adult	PCG	TF
ENSSSCG00000038465	VAPA	Adult	PCG
ENSSSCG00000038475		Adult	PCG
ENSSSCG00000038483		Adult	PCG
ENSSSCG00000038607	GADL1	Adult	PCG
ENSSSCG00000038644	HOXC8	Adult	PCG	TF
ENSSSCG00000038739	MYPOP	Adult	PCG
ENSSSCG00000038831		Adult	PCG
ENSSSCG00000038965	ARC	Adult	PCG
ENSSSCG00000039134		Adult	PCG
ENSSSCG00000039249		Adult	PCG
ENSSSCG00000039271	ST8SIA2	Adult	PCG
ENSSSCG00000039415	CCDC197	Adult	PCG
ENSSSCG00000039425	BPGM	Adult	PCG
ENSSSCG00000039549	PLEKHF2	Adult	PCG
ENSSSCG00000039640	CDC34	Adult	PCG
ENSSSCG00000039651	SLC2A5	Adult	PCG
ENSSSCG00000039823		Adult	PCG
ENSSSCG00000039854		Adult	PCG
ENSSSCG00000039903	SPATS1	Adult	PCG
ENSSSCG00000040089	TEDC1	Adult	PCG
ENSSSCG00000040125	NOL3	Adult	PCG
ENSSSCG00000040140	CD3E	Adult	PCG
ENSSSCG00000040178	E2F3	Adult	PCG	TF
ENSSSCG00000040513	AQP3	Adult	PCG
ENSSSCG00000040651		Adult	PCG
ENSSSCG00000040673	TMEM140	Adult	PCG
ENSSSCG00000040796	IPP	Adult	PCG
ENSSSCG00000040849		Adult	PCG
ENSSSCG00000040967	NACC2	Adult	PCG
XLOC_000034		Adult	lncRNA
XLOC_000061		Adult	lncRNA
XLOC_000210		Adult	lncRNA
XLOC_000547		Adult	lncRNA
XLOC_000599		Adult	lncRNA
XLOC_001034		Adult	lncRNA
XLOC_001197		Adult	lncRNA
XLOC_001259		Adult	lncRNA
XLOC_001552		Adult	lncRNA
XLOC_002006		Adult	lncRNA
XLOC_007291		Adult	lncRNA
XLOC_008428		Adult	lncRNA
XLOC_009536		Adult	lncRNA
XLOC_010731		Adult	lncRNA
XLOC_011631		Adult	lncRNA
XLOC_011878		Adult	lncRNA
XLOC_017978		Adult	lncRNA
XLOC_018798		Adult	lncRNA
XLOC_018904		Adult	lncRNA
XLOC_021425		Adult	lncRNA
XLOC_021482		Adult	lncRNA
XLOC_022937		Adult	lncRNA
XLOC_024541		Adult	lncRNA
XLOC_024928		Adult	lncRNA
XLOC_025750		Adult	lncRNA
XLOC_026581		Adult	lncRNA
XLOC_027675		Adult	lncRNA
XLOC_027860		Adult	lncRNA
XLOC_031305		Adult	lncRNA
XLOC_031306		Adult	lncRNA
XLOC_033900		Adult	lncRNA
XLOC_034010		Adult	lncRNA
XLOC_034365		Adult	lncRNA
XLOC_036982		Adult	lncRNA
XLOC_038941		Adult	lncRNA
XLOC_040403		Adult	lncRNA
XLOC_040982		Adult	lncRNA
XLOC_040994		Adult	lncRNA
XLOC_043801		Adult	lncRNA
XLOC_046620		Adult	lncRNA
XLOC_047036		Adult	lncRNA
XLOC_047100		Adult	lncRNA
XLOC_054633		Adult	lncRNA
XLOC_054904		Adult	lncRNA
XLOC_055500		Adult	lncRNA
