# Supplementary material for: The genome variation and developmental transcriptome maps reveal genetic differentiation of skeletal muscle in pigs
Source: PLoS Genet. 2021 Nov 15;17(11):e1009910. doi: 10.1371/journal.pgen.1009910 (PMC8629385; doi:10.1371/journal.pgen.1009910)
Supplement: S6 Table — (XLSX) [file pgen.1009910.s022.xlsx]

## Sheet: S6 Table 
S6 Table. Genes in each co-expression module.
Gene	Symbol	type	TF_Anno	Module
ENSSSCG00000016886		PCG	.	1
XLOC_001443		lncRNA	.	1
XLOC_043297		lncRNA	.	1
ENSSSCG00000016529		PCG	.	1
ENSSSCG00000034044	RASD1	PCG	.	1
ENSSSCG00000001416	LY6G5C	PCG	.	1
XLOC_038933		lncRNA	.	1
ENSSSCG00000024736	ACP4	PCG	.	1
XLOC_018818		lncRNA	.	1
ENSSSCG00000013569	PEX11G	PCG	.	1
ENSSSCG00000037142		PCG	.	1
ENSSSCG00000035722		PCG	.	1
XLOC_040747		lncRNA	.	1
XLOC_033350		lncRNA	.	1
ENSSSCG00000032383		PCG	.	1
ENSSSCG00000011106	CREM	PCG	TF	1
ENSSSCG00000011576	HRH1	PCG	.	1
XLOC_033729		lncRNA	.	1
XLOC_035805		lncRNA	.	1
ENSSSCG00000032857	S100A12	PCG	.	1
ENSSSCG00000039778		PCG	.	1
ENSSSCG00000002554	PLD4	PCG	.	1
ENSSSCG00000032023		PCG	TF	1
XLOC_015218		lncRNA	.	1
ENSSSCG00000031655		PCG	.	1
ENSSSCG00000032612	MILR1	PCG	.	1
ENSSSCG00000040834		PCG	.	1
ENSSSCG00000040118		PCG	.	1
XLOC_029712		lncRNA	.	1
XLOC_026989		lncRNA	.	1
ENSSSCG00000036148		PCG	.	1
ENSSSCG00000004572		PCG	.	1
ENSSSCG00000027428	ENHO	PCG	.	1
ENSSSCG00000031804		PCG	.	1
ENSSSCG00000037031		PCG	.	1
ENSSSCG00000031112	TM4SF5	PCG	.	1
XLOC_011104		lncRNA	.	1
XLOC_027431		lncRNA	.	1
XLOC_033097		lncRNA	.	1
ENSSSCG00000011077	MSRB2	PCG	.	1
ENSSSCG00000031168		PCG	.	1
XLOC_007023		lncRNA	.	1
XLOC_038690		lncRNA	.	1
ENSSSCG00000007523	TUBB1	PCG	.	1
ENSSSCG00000032168		PCG	.	1
ENSSSCG00000031446		PCG	.	1
XLOC_002266		lncRNA	.	1
ENSSSCG00000036214		PCG	.	1
XLOC_039864		lncRNA	.	1
XLOC_030678		lncRNA	.	1
XLOC_001291		lncRNA	.	1
XLOC_039850		lncRNA	.	1
ENSSSCG00000011216	LRRC3B	PCG	.	1
ENSSSCG00000040864		PCG	TF	1
ENSSSCG00000033138		PCG	.	1
XLOC_001090		lncRNA	.	1
XLOC_044011		lncRNA	.	1
XLOC_036469		lncRNA	.	1
XLOC_035754		lncRNA	.	1
ENSSSCG00000008737	C1QTNF7	PCG	.	1
ENSSSCG00000035132	IDNK	PCG	.	1
ENSSSCG00000035350		PCG	.	1
XLOC_023159		lncRNA	.	1
XLOC_016021		lncRNA	.	1
ENSSSCG00000010093	SERPIND1	PCG	.	1
ENSSSCG00000034354		PCG	.	1
XLOC_024557		lncRNA	.	1
ENSSSCG00000036941	AKR1E2	PCG	.	1
ENSSSCG00000035751		PCG	.	1
ENSSSCG00000040437		PCG	.	1
ENSSSCG00000032719		PCG	.	1
ENSSSCG00000037871		PCG	.	1
ENSSSCG00000002557	NUDT14	PCG	.	1
ENSSSCG00000032521		PCG	.	1
ENSSSCG00000035643		PCG	.	1
ENSSSCG00000031149	IFN-ALPHA-15	PCG	.	1
ENSSSCG00000037312		PCG	.	1
XLOC_008944		lncRNA	.	1
XLOC_038715		lncRNA	.	1
ENSSSCG00000039705		PCG	.	1
ENSSSCG00000033573		PCG	.	1
XLOC_050203		lncRNA	.	1
XLOC_046634		lncRNA	.	1
ENSSSCG00000039147		PCG	.	1
ENSSSCG00000037230		lincRNA	.	1
ENSSSCG00000033499		PCG	.	1
XLOC_025651		lncRNA	.	1
ENSSSCG00000010039	SLC5A4	PCG	.	1
ENSSSCG00000032607	ALPL	PCG	.	1
XLOC_009203		lncRNA	.	1
ENSSSCG00000014832	DNAJB13	PCG	.	1
ENSSSCG00000018018		PCG	.	1
XLOC_009429		lncRNA	.	1
ENSSSCG00000032368		PCG	.	1
ENSSSCG00000004355		PCG	.	1
XLOC_000039		lncRNA	.	1
XLOC_009129		lncRNA	.	1
ENSSSCG00000038939		PCG	.	1
ENSSSCG00000037509	EIF1AY	PCG	.	1
ENSSSCG00000038827		PCG	.	1
ENSSSCG00000026587	BATF3	PCG	TF	1
ENSSSCG00000037689		PCG	.	1
ENSSSCG00000006876	PLPPR5	PCG	.	1
ENSSSCG00000034048		PCG	.	1
ENSSSCG00000040904	CLDN1	PCG	.	1
ENSSSCG00000040048		PCG	.	1
XLOC_005262		lncRNA	.	1
XLOC_043514		lncRNA	.	1
ENSSSCG00000009017	PRSS48	PCG	.	1
XLOC_037068		lncRNA	.	1
ENSSSCG00000017410	HCRT	PCG	.	1
ENSSSCG00000032448		PCG	.	1
XLOC_021788		lncRNA	.	1
ENSSSCG00000035971	DUSP2	PCG	.	1
ENSSSCG00000037364		PCG	.	1
ENSSSCG00000008923	STAP1	PCG	.	1
XLOC_018573		lncRNA	.	1
ENSSSCG00000036020		lincRNA	.	1
ENSSSCG00000032969		PCG	TF	1
XLOC_046850		lncRNA	.	1
ENSSSCG00000003399	RBP7	PCG	.	1
ENSSSCG00000015785	CENPU	PCG	.	1
XLOC_005581		lncRNA	.	1
ENSSSCG00000037214		PCG	.	1
XLOC_008432		lncRNA	.	1
ENSSSCG00000035826		PCG	.	1
ENSSSCG00000007977	HBM	PCG	.	1
XLOC_040235		lncRNA	.	1
ENSSSCG00000012049		PCG	.	1
ENSSSCG00000038985		PCG	.	1
ENSSSCG00000036415		PCG	.	1
ENSSSCG00000032684	BOK	PCG	.	1
ENSSSCG00000040694		PCG	.	1
XLOC_011833		lncRNA	.	1
ENSSSCG00000033575		PCG	.	1
ENSSSCG00000012415	NAP1L2	PCG	.	1
ENSSSCG00000003234		PCG	.	1
XLOC_034305		lncRNA	.	1
ENSSSCG00000033884		PCG	.	1
XLOC_005263		lncRNA	.	1
ENSSSCG00000016195		PCG	.	1
ENSSSCG00000039254		PCG	.	1
ENSSSCG00000007642		PCG	.	1
XLOC_023035		lncRNA	.	1
XLOC_031013		lncRNA	.	1
XLOC_030012		lncRNA	.	1
ENSSSCG00000032671		PCG	.	1
ENSSSCG00000031846		PCG	.	1
ENSSSCG00000039870		PCG	.	1
XLOC_050376		lncRNA	.	1
ENSSSCG00000032389		PCG	.	1
ENSSSCG00000029705		PCG	.	1
ENSSSCG00000033617		PCG	.	1
ENSSSCG00000005616	TTC16	PCG	.	1
ENSSSCG00000033629	KLHL10	PCG	.	1
ENSSSCG00000003333	C1QTNF12	PCG	.	1
ENSSSCG00000007263		PCG	.	1
ENSSSCG00000003711	CABYR	PCG	.	1
ENSSSCG00000031550	C1orf105	PCG	.	1
ENSSSCG00000036297		PCG	.	1
XLOC_039906		lncRNA	.	1
ENSSSCG00000008983	CCDC158	PCG	.	1
XLOC_018580		lncRNA	.	1
XLOC_010693		lncRNA	.	1
ENSSSCG00000013609		PCG	.	1
ENSSSCG00000031850	IFN-OMEGA-3	PCG	.	1
ENSSSCG00000006486	TSACC	PCG	.	1
ENSSSCG00000014980	CFAP300	PCG	.	1
ENSSSCG00000036338		PCG	.	1
XLOC_030477		lncRNA	.	1
ENSSSCG00000009239		PCG	.	1
ENSSSCG00000012292	SYP	PCG	.	1
ENSSSCG00000011447	SPCS1	PCG	.	1
XLOC_018369		lncRNA	.	1
ENSSSCG00000007593	ANKRD61	PCG	.	1
ENSSSCG00000038405	STMN3	PCG	.	1
ENSSSCG00000013252	F2	PCG	.	1
XLOC_021382		lncRNA	.	1
ENSSSCG00000035380		PCG	.	1
XLOC_007277		lncRNA	.	1
XLOC_055904		lncRNA	.	1
ENSSSCG00000036379		lincRNA	.	1
ENSSSCG00000004890	SERPINB2	PCG	.	1
ENSSSCG00000036439	IL29	PCG	.	1
ENSSSCG00000001042	MAK	PCG	.	1
XLOC_041146		lncRNA	.	1
XLOC_000268		lncRNA	.	1
ENSSSCG00000036797		PCG	.	1
ENSSSCG00000040553		PCG	.	1
XLOC_050649		lncRNA	.	1
ENSSSCG00000034091		PCG	.	1
ENSSSCG00000012386	FAM155B	PCG	.	1
ENSSSCG00000007973		PCG	.	1
XLOC_046332		lncRNA	.	1
ENSSSCG00000032789		PCG	.	1
ENSSSCG00000038112		PCG	.	1
ENSSSCG00000014974		PCG	.	1
ENSSSCG00000039440		PCG	.	1
ENSSSCG00000016977		PCG	.	1
ENSSSCG00000036100		PCG	.	1
ENSSSCG00000034322		PCG	.	1
XLOC_038696		lncRNA	.	1
XLOC_009426		lncRNA	.	1
ENSSSCG00000022405	P2RX1	PCG	.	1
XLOC_005256		lncRNA	.	1
ENSSSCG00000034258		PCG	.	1
ENSSSCG00000037089		PCG	.	1
XLOC_030774		lncRNA	.	1
ENSSSCG00000029541	PSD2	PCG	.	1
ENSSSCG00000036058		PCG	.	1
XLOC_036595		lncRNA	.	1
XLOC_001311		lncRNA	.	1
XLOC_035775		lncRNA	.	1
XLOC_005561		lncRNA	.	1
ENSSSCG00000015591	SPATA45	PCG	.	1
ENSSSCG00000033024		PCG	.	1
XLOC_005753		lncRNA	.	1
ENSSSCG00000035865		PCG	.	1
XLOC_043785		lncRNA	.	1
ENSSSCG00000003131	SYNGR4	PCG	.	1
ENSSSCG00000033302		PCG	.	1
ENSSSCG00000009213		PCG	.	1
ENSSSCG00000002494	CLMN	PCG	.	1
ENSSSCG00000005305		PCG	.	1
ENSSSCG00000039482		PCG	.	1
ENSSSCG00000040771		PCG	.	1
ENSSSCG00000034664		PCG	.	1
ENSSSCG00000036867	C11orf71	PCG	.	1
ENSSSCG00000035566		PCG	.	1
ENSSSCG00000022130		PCG	.	1
ENSSSCG00000035823		PCG	.	1
ENSSSCG00000034366		PCG	.	1
ENSSSCG00000001489		PCG	.	1
ENSSSCG00000006979	MSR1	PCG	.	1
ENSSSCG00000040987		PCG	.	1
ENSSSCG00000033318		PCG	.	1
ENSSSCG00000036241		PCG	.	1
ENSSSCG00000034904		PCG	.	1
ENSSSCG00000000713		PCG	.	1
ENSSSCG00000037003		PCG	.	1
XLOC_049911		lncRNA	.	1
ENSSSCG00000038655		PCG	.	1
ENSSSCG00000033240		PCG	.	1
ENSSSCG00000035443		PCG	.	1
XLOC_033706		lncRNA	.	1
ENSSSCG00000010691	PLPP4	PCG	.	1
ENSSSCG00000010839		PCG	.	1
ENSSSCG00000035840		PCG	.	1
ENSSSCG00000040041		PCG	.	1
XLOC_025754		lncRNA	.	1
XLOC_034369		lncRNA	.	1
ENSSSCG00000000856	PAH	PCG	.	1
XLOC_036402		lncRNA	.	1
ENSSSCG00000037500		PCG	.	1
XLOC_015671		lncRNA	.	1
XLOC_005654		lncRNA	.	1
ENSSSCG00000030917		PCG	.	1
ENSSSCG00000002876		PCG	.	1
XLOC_009298		lncRNA	.	1
ENSSSCG00000024832		PCG	.	1
XLOC_030502		lncRNA	.	1
ENSSSCG00000034979		PCG	.	1
XLOC_015118		lncRNA	.	1
ENSSSCG00000009118		PCG	.	1
ENSSSCG00000039712		PCG	.	1
ENSSSCG00000033952		PCG	.	1
ENSSSCG00000037256		PCG	.	1
XLOC_043072		lncRNA	.	1
ENSSSCG00000016385		PCG	.	1
ENSSSCG00000006590	S100A8	PCG	.	1
XLOC_019060		lncRNA	.	1
ENSSSCG00000040495		PCG	.	1
XLOC_033165		lncRNA	.	1
ENSSSCG00000005723	NTNG2	PCG	.	1
XLOC_040888		lncRNA	.	1
ENSSSCG00000036395	TMCO2	PCG	.	1
ENSSSCG00000016867	CCDC152	PCG	.	1
ENSSSCG00000017556	ANKRD40CL	PCG	.	1
ENSSSCG00000039623		PCG	.	1
ENSSSCG00000038103		PCG	.	1
XLOC_040399		lncRNA	.	1
XLOC_021883		lncRNA	.	1
ENSSSCG00000032925		PCG	.	1
ENSSSCG00000032640		PCG	.	1
ENSSSCG00000004175		PCG	.	1
ENSSSCG00000006588		PCG	.	1
XLOC_005298		lncRNA	.	1
ENSSSCG00000036822		PCG	.	1
ENSSSCG00000033533		PCG	.	1
ENSSSCG00000040958		PCG	.	1
ENSSSCG00000032030		PCG	.	1
ENSSSCG00000013078		PCG	TF	1
ENSSSCG00000033992		PCG	.	1
ENSSSCG00000037555		PCG	.	1
ENSSSCG00000036359	SLC43A1	PCG	.	1
XLOC_007267		lncRNA	.	1
XLOC_040184		lncRNA	.	1
ENSSSCG00000034888		PCG	.	1
ENSSSCG00000032933		PCG	.	1
ENSSSCG00000040279		PCG	.	1
ENSSSCG00000028976	PPP2R2B	PCG	.	1
ENSSSCG00000040588		PCG	.	1
ENSSSCG00000037210		PCG	.	1
ENSSSCG00000014233		PCG	TF	1
XLOC_036308		lncRNA	.	1
ENSSSCG00000036961	PCDHB7	PCG	.	1
ENSSSCG00000038238		PCG	.	1
ENSSSCG00000037662		PCG	.	1
XLOC_007261		lncRNA	.	1
XLOC_036176		lncRNA	.	1
ENSSSCG00000032422		PCG	.	1
ENSSSCG00000034803		PCG	.	1
XLOC_001632		lncRNA	.	1
XLOC_049936		lncRNA	.	1
ENSSSCG00000034676		PCG	.	1
XLOC_040435		lncRNA	.	1
ENSSSCG00000036330		PCG	.	1
XLOC_046324		lncRNA	.	1
ENSSSCG00000032847		PCG	.	1
ENSSSCG00000000174	TEX49	PCG	.	1
XLOC_018643		lncRNA	.	1
ENSSSCG00000012530		PCG	.	1
ENSSSCG00000033910	IFN-OMEGA-2	PCG	.	1
XLOC_030966		lncRNA	.	1
ENSSSCG00000035613		PCG	.	1
ENSSSCG00000037295		PCG	.	1
ENSSSCG00000038697		PCG	.	1
ENSSSCG00000033193	TPO	PCG	.	1
ENSSSCG00000037776		PCG	.	1
XLOC_036300		lncRNA	.	1
ENSSSCG00000038998		PCG	.	1
XLOC_036363		lncRNA	.	1
ENSSSCG00000032993	FAM240B	PCG	.	1
XLOC_007193		lncRNA	.	1
XLOC_015660		lncRNA	.	1
ENSSSCG00000009126		PCG	.	1
ENSSSCG00000009380	NEK5	PCG	.	1
ENSSSCG00000036465		PCG	.	1
XLOC_054695		lncRNA	.	1
ENSSSCG00000009661	ADRA1A	PCG	.	1
XLOC_024976		lncRNA	.	1
ENSSSCG00000037926		PCG	.	1
XLOC_027958		lncRNA	.	1
XLOC_047195		lncRNA	.	1
ENSSSCG00000031953		PCG	.	1
XLOC_039585		lncRNA	.	1
ENSSSCG00000035986		PCG	.	1
ENSSSCG00000036305	SMIM1	PCG	.	1
XLOC_054614		lncRNA	.	1
ENSSSCG00000030593		PCG	.	1
XLOC_038793		lncRNA	.	1
ENSSSCG00000035810		PCG	.	1
XLOC_030951		lncRNA	.	1
ENSSSCG00000035327		PCG	.	1
XLOC_002009		lncRNA	.	1
ENSSSCG00000037071		PCG	.	1
XLOC_033701		lncRNA	.	1
ENSSSCG00000007589		PCG	.	1
ENSSSCG00000005519		PCG	.	1
ENSSSCG00000033345		PCG	.	1
ENSSSCG00000040393	DCAF16	PCG	.	1
XLOC_044612		lncRNA	.	1
ENSSSCG00000033508		PCG	.	1
XLOC_029726		lncRNA	.	1
ENSSSCG00000031306		PCG	.	1
XLOC_026158		lncRNA	.	1
ENSSSCG00000040356		PCG	.	1
XLOC_035799		lncRNA	.	1
ENSSSCG00000026471		PCG	.	1
ENSSSCG00000033664		PCG	.	1
XLOC_029917		lncRNA	.	1
ENSSSCG00000025508		PCG	.	1
ENSSSCG00000033124		PCG	.	1
ENSSSCG00000032784		PCG	.	1
ENSSSCG00000039665		PCG	.	1
ENSSSCG00000031785		PCG	.	1
XLOC_047095		lncRNA	.	1
ENSSSCG00000024914		PCG	.	1
ENSSSCG00000027688	RNF183	PCG	.	1
XLOC_000329		lncRNA	.	1
ENSSSCG00000014315	LECT2	PCG	.	1
ENSSSCG00000035326	HIGD1C	PCG	.	1
XLOC_008709		lncRNA	.	1
ENSSSCG00000008134	EDAR	PCG	.	1
ENSSSCG00000035234		PCG	.	1
ENSSSCG00000039439		PCG	.	1
ENSSSCG00000035460		PCG	.	1
ENSSSCG00000033893		PCG	.	1
XLOC_050230		lncRNA	.	1
ENSSSCG00000039877		PCG	.	1
ENSSSCG00000024476	CES3	PCG	.	1
ENSSSCG00000039478		PCG	.	1
XLOC_005699		lncRNA	.	1
ENSSSCG00000002941		PCG	.	1
ENSSSCG00000022059		PCG	.	1
XLOC_011729		lncRNA	.	1
ENSSSCG00000036346		PCG	.	1
ENSSSCG00000039384		PCG	.	1
XLOC_031184		lncRNA	.	1
ENSSSCG00000025737	IQCA1L	PCG	.	1
ENSSSCG00000039746		PCG	.	1
ENSSSCG00000038671		PCG	.	1
ENSSSCG00000040522		PCG	.	1
ENSSSCG00000038168		PCG	.	1
ENSSSCG00000007851	ZP2	PCG	.	1
ENSSSCG00000029003		PCG	.	1
ENSSSCG00000012427		PCG	.	1
ENSSSCG00000037819		PCG	.	1
ENSSSCG00000010610		PCG	.	1
ENSSSCG00000035726		PCG	.	1
XLOC_029952		lncRNA	.	1
ENSSSCG00000038959		PCG	.	1
XLOC_033936		lncRNA	.	1
ENSSSCG00000038297		PCG	.	1
XLOC_025976		lncRNA	.	1
ENSSSCG00000003871		PCG	.	1
XLOC_046337		lncRNA	.	1
ENSSSCG00000037270	TCTEX1D4	PCG	.	1
ENSSSCG00000024429	SIDT1	PCG	.	1
ENSSSCG00000039173		PCG	.	1
XLOC_055324		lncRNA	.	1
ENSSSCG00000031340		PCG	.	1
ENSSSCG00000033042		PCG	.	1
ENSSSCG00000033503		PCG	.	1
XLOC_014999		lncRNA	.	1
ENSSSCG00000034769		PCG	.	1
ENSSSCG00000034038		PCG	.	1
XLOC_011187		lncRNA	.	1
ENSSSCG00000031406		PCG	.	1
ENSSSCG00000016664	NPSR1	PCG	.	1
ENSSSCG00000024416	MYH13	PCG	.	1
ENSSSCG00000040576		PCG	.	1
ENSSSCG00000013369		PCG	.	1
XLOC_036179		lncRNA	.	1
ENSSSCG00000034436		PCG	.	1
XLOC_018809		lncRNA	.	1
ENSSSCG00000040234		PCG	.	1
ENSSSCG00000038976		PCG	.	1
ENSSSCG00000010971	ARID3C	PCG	TF	1
ENSSSCG00000037011		PCG	.	1
ENSSSCG00000008968		PCG	.	1
ENSSSCG00000039723		PCG	.	1
ENSSSCG00000011419		PCG	.	1
ENSSSCG00000034446		PCG	.	1
XLOC_027868		lncRNA	.	1
XLOC_033723		lncRNA	.	1
ENSSSCG00000036937		PCG	.	1
XLOC_033836		lncRNA	.	1
XLOC_024456		lncRNA	.	1
ENSSSCG00000037493		PCG	.	1
ENSSSCG00000027091	OAZ3	PCG	.	1
ENSSSCG00000038864	UCMA	PCG	.	1
ENSSSCG00000032614		PCG	.	1
ENSSSCG00000040861		PCG	.	1
XLOC_046431		lncRNA	.	1
ENSSSCG00000006011	SLC30A8	PCG	.	1
ENSSSCG00000038336		PCG	.	1
XLOC_027169		lncRNA	.	1
ENSSSCG00000007904	TEKT5	PCG	.	1
ENSSSCG00000038648		PCG	.	1
XLOC_036429		lncRNA	.	1
XLOC_024640		lncRNA	.	1
ENSSSCG00000009428	FAM216B	PCG	.	1
ENSSSCG00000024802	MACC1	PCG	.	1
ENSSSCG00000040058		PCG	.	1
ENSSSCG00000035567		PCG	.	1
XLOC_033935		lncRNA	.	1
XLOC_027126		lncRNA	.	1
XLOC_007106		lncRNA	.	1
XLOC_025758		lncRNA	.	1
XLOC_037022		lncRNA	.	1
XLOC_053504		lncRNA	.	1
XLOC_035907		lncRNA	.	1
ENSSSCG00000032047		PCG	.	1
ENSSSCG00000037936		PCG	.	1
ENSSSCG00000014222	ARL14EPL	PCG	.	1
XLOC_021388		lncRNA	.	1
ENSSSCG00000033738		PCG	.	1
XLOC_033829		lncRNA	.	1
XLOC_037066		lncRNA	.	1
ENSSSCG00000023012		PCG	.	1
ENSSSCG00000025980	CHMP4C	PCG	.	1
ENSSSCG00000022568	TMPRSS3	PCG	.	1
XLOC_049937		lncRNA	.	1
XLOC_007056		lncRNA	.	1
ENSSSCG00000036333		PCG	.	1
ENSSSCG00000034537		PCG	.	1
XLOC_055752		lncRNA	.	1
ENSSSCG00000033208		PCG	.	1
ENSSSCG00000031138		PCG	.	1
ENSSSCG00000002977	SPMI	PCG	.	1
ENSSSCG00000017464	KRT25	PCG	.	1
XLOC_034165		lncRNA	.	1
XLOC_033917		lncRNA	.	1
ENSSSCG00000035881		PCG	.	1
XLOC_018854		lncRNA	.	1
XLOC_047209		lncRNA	.	1
ENSSSCG00000031225		PCG	.	1
ENSSSCG00000030951		PCG	.	1
XLOC_005478		lncRNA	.	1
XLOC_036163		lncRNA	.	1
ENSSSCG00000031276		PCG	.	1
XLOC_014877		lncRNA	.	1
XLOC_046551		lncRNA	.	1
ENSSSCG00000038605		PCG	.	1
ENSSSCG00000006021	KCNV1	PCG	.	1
ENSSSCG00000033400		PCG	.	1
XLOC_033918		lncRNA	.	1
ENSSSCG00000032009		PCG	.	1
ENSSSCG00000034478		PCG	.	1
ENSSSCG00000040548		PCG	.	1
XLOC_011277		lncRNA	.	1
ENSSSCG00000034486		PCG	.	1
XLOC_031335		lncRNA	.	1
XLOC_026631		lncRNA	.	1
XLOC_011259		lncRNA	.	1
XLOC_000035		lncRNA	.	1
XLOC_030282		lncRNA	.	1
ENSSSCG00000037511		PCG	.	1
ENSSSCG00000034775		PCG	.	1
ENSSSCG00000023595	AK3	PCG	.	2
ENSSSCG00000030408	DDX58	PCG	.	2
ENSSSCG00000032165	ATP5MD	PCG	.	2
ENSSSCG00000025686	KMO	PCG	.	2
ENSSSCG00000027709	PARP9	PCG	.	2
ENSSSCG00000005994	SNTB1	PCG	.	2
ENSSSCG00000034360	CELSR2	PCG	.	2
ENSSSCG00000018082	COX3	PCG	.	2
ENSSSCG00000008487	ATL2	PCG	.	2
ENSSSCG00000040296	EHHADH	PCG	.	2
ENSSSCG00000014171	ERAP1	PCG	.	2
ENSSSCG00000001469	SLA-DMB	PCG	.	2
ENSSSCG00000002654	FBXO31	PCG	.	2
ENSSSCG00000037869	NDUFA5	PCG	.	2
ENSSSCG00000024881	TCP11L2	PCG	.	2
ENSSSCG00000018094	CYTB	PCG	.	2
ENSSSCG00000015052	USP28	PCG	.	2
ENSSSCG00000003876	CDKN2C	PCG	.	2
ENSSSCG00000004419	SLC16A10	PCG	.	2
ENSSSCG00000023975	CCDC9B	PCG	.	2
ENSSSCG00000003109	TMEM160	PCG	.	2
ENSSSCG00000040053	LSMEM1	PCG	.	2
ENSSSCG00000006107	PDP1	PCG	.	2
ENSSSCG00000000801	TMEM117	PCG	.	2
ENSSSCG00000017953	FXR2	PCG	.	2
ENSSSCG00000006578	S100A4	PCG	.	2
ENSSSCG00000015337		PCG	.	2
ENSSSCG00000016828		PCG	.	2
ENSSSCG00000001806	FSD2	PCG	.	2
ENSSSCG00000032060		PCG	.	2
ENSSSCG00000001456		PCG	.	2
ENSSSCG00000033291	PIP4K2B	PCG	.	2
ENSSSCG00000017131	FN3K	PCG	.	2
ENSSSCG00000013155		PCG	TF	2
ENSSSCG00000014410	SH3RF2	PCG	.	2
ENSSSCG00000033196	MYORG	PCG	.	2
ENSSSCG00000024938	SH3BP5	PCG	.	2
ENSSSCG00000034846		PCG	.	2
ENSSSCG00000040607	MAF	PCG	TF	2
ENSSSCG00000028295	ZNF354B	PCG	TF	2
ENSSSCG00000013601	43892	PCG	.	2
ENSSSCG00000037954	CAVIN4	PCG	.	2
ENSSSCG00000024837	SYT12	PCG	.	2
ENSSSCG00000036976		PCG	.	2
ENSSSCG00000002867	CEBPG	PCG	TF	2
XLOC_008752		lncRNA	.	2
ENSSSCG00000012768	ZFP92	PCG	TF	2
ENSSSCG00000011194	ANKRD28	PCG	.	2
ENSSSCG00000033185	PPP2R3A	PCG	.	2
ENSSSCG00000032911	DUSP8	PCG	.	2
ENSSSCG00000016331	RAMP1	PCG	.	2
ENSSSCG00000001825	SLC41A3	PCG	.	2
ENSSSCG00000011729		PCG	.	2
ENSSSCG00000017878		PCG	.	2
ENSSSCG00000018087	ND4	PCG	.	2
ENSSSCG00000033030	FBXO45	PCG	.	2
ENSSSCG00000017430	EIF1	PCG	.	2
ENSSSCG00000007424	TNNC2	PCG	.	2
ENSSSCG00000005459	ECPAS	PCG	.	2
ENSSSCG00000018069	ND2	PCG	.	2
ENSSSCG00000017351	MEIOC	PCG	.	2
ENSSSCG00000028172	FAM78A	PCG	.	2
ENSSSCG00000014394	RNF14	PCG	.	2
ENSSSCG00000006752	CSDE1	PCG	TF	2
ENSSSCG00000032468		PCG	.	2
ENSSSCG00000016784	ANKH	PCG	.	2
ENSSSCG00000010301	PPP3CB	PCG	.	2
ENSSSCG00000003789	CTH	PCG	.	2
ENSSSCG00000010452	IFIT1	PCG	.	2
ENSSSCG00000004666		PCG	.	2
ENSSSCG00000016127	NDUFS1	PCG	.	2
ENSSSCG00000037953		PCG	.	2
ENSSSCG00000000554	FGFR1OP2	PCG	.	2
ENSSSCG00000000864	CHPT1	PCG	.	2
ENSSSCG00000031903		PCG	.	2
ENSSSCG00000015897	IFIH1	PCG	.	2
ENSSSCG00000015443	DLD	PCG	.	2
ENSSSCG00000018092	ND6	PCG	.	2
ENSSSCG00000017886	FBXO39	PCG	.	2
ENSSSCG00000018081	ATP6	PCG	.	2
ENSSSCG00000011287	HHATL	PCG	.	2
ENSSSCG00000035152	TEF	PCG	TF	2
ENSSSCG00000024752	ALDH4A1	PCG	.	2
ENSSSCG00000011441	TNNC1	PCG	.	2
ENSSSCG00000004143	TXLNB	PCG	.	2
ENSSSCG00000016501	KDM7A	PCG	.	2
XLOC_047135		lncRNA	.	2
ENSSSCG00000038945		PCG	.	2
ENSSSCG00000034193		PCG	.	2
ENSSSCG00000009584	SEMA4D	PCG	.	2
ENSSSCG00000001499	DST	PCG	.	2
ENSSSCG00000035762		PCG	.	2
ENSSSCG00000017934	CLDN7	PCG	.	2
ENSSSCG00000020744	DUSP3	PCG	.	2
ENSSSCG00000033700		PCG	.	2
ENSSSCG00000013554	TRIP10	PCG	.	2
ENSSSCG00000013298	PDHX	PCG	.	2
ENSSSCG00000032622	SLC39A14	PCG	.	2
ENSSSCG00000004569	LACTB	PCG	.	2
ENSSSCG00000039896	TMEM38B	PCG	.	2
ENSSSCG00000011876	DTX3L	PCG	.	2
ENSSSCG00000012163	RPS6KA3	PCG	.	2
ENSSSCG00000014893	NARS2	PCG	.	2
ENSSSCG00000031142	NMNAT3	PCG	.	2
ENSSSCG00000018065	ND1	PCG	.	2
ENSSSCG00000020906	GHSR	PCG	.	2
ENSSSCG00000029790	PCYOX1	PCG	.	2
ENSSSCG00000028475	KPNA1	PCG	.	2
ENSSSCG00000015565	C1orf21	PCG	.	2
ENSSSCG00000017868		PCG	.	2
ENSSSCG00000035196	BTBD8	PCG	.	2
ENSSSCG00000004435	NT5DC1	PCG	.	2
ENSSSCG00000011765	USP13	PCG	.	2
ENSSSCG00000035352		lincRNA	.	2
ENSSSCG00000037971		PCG	.	2
ENSSSCG00000016100	NDUFB3	PCG	.	2
ENSSSCG00000026941		PCG	.	2
ENSSSCG00000029311	MYPN	PCG	.	2
ENSSSCG00000039947	KCNJ2	PCG	.	2
ENSSSCG00000005219	CDC37L1	PCG	.	2
ENSSSCG00000035600	DNAJC12	PCG	.	2
ENSSSCG00000027230	SLC35G1	PCG	.	2
ENSSSCG00000009338		PCG	.	2
ENSSSCG00000011622	KBTBD12	PCG	.	2
ENSSSCG00000037461		PCG	.	2
ENSSSCG00000038912	IFITM3	PCG	.	2
ENSSSCG00000001457	SLA-DQB1	PCG	.	2
ENSSSCG00000021508	SLC35G2	PCG	.	2
ENSSSCG00000005582	STRBP	PCG	.	2
ENSSSCG00000013399	TEAD1	PCG	TF	2
XLOC_040347		lncRNA	.	2
ENSSSCG00000008434	TTC7A	PCG	.	2
ENSSSCG00000022783		PCG	.	2
ENSSSCG00000017731	PSMD11	PCG	.	2
ENSSSCG00000003154	GYS1	PCG	.	2
ENSSSCG00000039134		PCG	.	2
ENSSSCG00000016266	CAB39	PCG	.	2
ENSSSCG00000018086	ND4L	PCG	.	2
ENSSSCG00000018078	COX2	PCG	.	2
ENSSSCG00000009111	SYNPO2	PCG	.	2
ENSSSCG00000035825	UBE2QL1	PCG	.	2
ENSSSCG00000038500	TRIB1	PCG	.	2
ENSSSCG00000016646	IFRD1	PCG	.	2
ENSSSCG00000008348	PLEK	PCG	TF	2
ENSSSCG00000016018	FRZB	PCG	.	2
ENSSSCG00000011147	AKR1C2	PCG	.	2
ENSSSCG00000006372	ARHGAP30	PCG	.	2
ENSSSCG00000010470	IDE	PCG	.	2
ENSSSCG00000013043	MACROD1	PCG	.	2
ENSSSCG00000026153	ACAT1	PCG	.	2
XLOC_033759		lncRNA	.	2
ENSSSCG00000010451	IFIT2	PCG	.	2
ENSSSCG00000001527	ILRUN	PCG	.	2
ENSSSCG00000033323	UBE2D1	PCG	.	2
ENSSSCG00000026087	GKAP1	PCG	.	2
ENSSSCG00000018091	ND5	PCG	.	2
ENSSSCG00000003148	DBP	PCG	TF	2
ENSSSCG00000024784	CACNA1S	PCG	.	2
ENSSSCG00000034506	MS4A2	PCG	.	2
ENSSSCG00000014277	IRF1	PCG	TF	2
ENSSSCG00000011361	SLC26A6	PCG	.	2
ENSSSCG00000027372	SAMD9	PCG	.	2
ENSSSCG00000018084	ND3	PCG	.	2
ENSSSCG00000000133	TST	PCG	.	2
ENSSSCG00000006179	STAU2	PCG	.	2
ENSSSCG00000029198	CUL5	PCG	.	2
ENSSSCG00000027551	NUDT15	PCG	.	2
ENSSSCG00000010224	EGR2	PCG	TF	2
ENSSSCG00000037864		PCG	.	2
ENSSSCG00000008713		PCG	.	2
ENSSSCG00000008981		PCG	.	2
ENSSSCG00000016057	STAT1	PCG	TF	2
ENSSSCG00000021712	HERC6	PCG	.	2
ENSSSCG00000028167	SLIRP	PCG	.	2
ENSSSCG00000024125	KPNA3	PCG	.	2
ENSSSCG00000027847	CSKMT	PCG	.	2
ENSSSCG00000010267	LRRC20	PCG	.	2
ENSSSCG00000014818	STARD10	PCG	.	2
ENSSSCG00000028327	RHOBTB1	PCG	.	2
ENSSSCG00000025593		PCG	.	2
XLOC_044242		lncRNA	.	2
ENSSSCG00000002449		PCG	.	2
ENSSSCG00000032599		PCG	.	2
ENSSSCG00000008307	SFXN5	PCG	.	2
ENSSSCG00000033262		PCG	.	2
ENSSSCG00000033260	TNNI2	PCG	.	2
ENSSSCG00000010626		PCG	.	2
ENSSSCG00000004465	BCKDHB	PCG	.	2
ENSSSCG00000027660	IFI44L	PCG	.	2
ENSSSCG00000033753	UBXN2A	PCG	.	2
XLOC_043104		lncRNA	.	2
ENSSSCG00000026701		PCG	.	2
ENSSSCG00000015384	TOMM7	PCG	.	2
ENSSSCG00000039557	TRIM54	PCG	.	2
ENSSSCG00000037420	TMEM170B	PCG	.	2
ENSSSCG00000017996	DHRS7C	PCG	.	2
ENSSSCG00000014305	SAR1B	PCG	.	2
ENSSSCG00000031868	XK	PCG	.	2
ENSSSCG00000036618		PCG	.	2
ENSSSCG00000008468	PKDCC	PCG	.	2
ENSSSCG00000014190	FBXL17	PCG	.	2
ENSSSCG00000038036	TTLL11	PCG	.	2
ENSSSCG00000024481	PDE4DIP	PCG	.	2
ENSSSCG00000014362	HBEGF	PCG	.	2
ENSSSCG00000012926	PC	PCG	.	2
ENSSSCG00000013473	GNA15	PCG	.	2
ENSSSCG00000013270	CRY2	PCG	.	2
ENSSSCG00000006342	UHMK1	PCG	.	2
ENSSSCG00000035478	RMND5A	PCG	.	2
ENSSSCG00000035062		PCG	.	2
ENSSSCG00000030268	ZFAND5	PCG	.	2
ENSSSCG00000031299		PCG	.	2
XLOC_018432		lncRNA	.	2
ENSSSCG00000035417	TMEM238	PCG	.	2
ENSSSCG00000010908	PTPRC	PCG	.	2
ENSSSCG00000026116	FHOD1	PCG	.	2
ENSSSCG00000009889	ALDH2	PCG	.	2
ENSSSCG00000029578	NFATC3	PCG	TF	2
ENSSSCG00000023297	SCRN3	PCG	.	2
ENSSSCG00000006829	SYPL2	PCG	.	2
ENSSSCG00000037251		PCG	.	2
ENSSSCG00000004813	TTC23	PCG	.	2
ENSSSCG00000024018	SLC16A3	PCG	.	2
ENSSSCG00000030395	ASB5	PCG	.	2
ENSSSCG00000030396	SETD7	PCG	.	2
ENSSSCG00000011764	NDUFB5	PCG	.	2
ENSSSCG00000006729	TENT5C	PCG	.	2
ENSSSCG00000009334	HSPH1	PCG	.	2
ENSSSCG00000039271	ST8SIA2	PCG	.	2
ENSSSCG00000017278	TEX2	PCG	.	2
ENSSSCG00000011043	C1QL3	PCG	.	2
ENSSSCG00000032693	MAPK12	PCG	.	2
ENSSSCG00000004624	MAPK6	PCG	.	2
ENSSSCG00000039244	PHYH	PCG	.	2
XLOC_043103		lncRNA	.	2
ENSSSCG00000007492	FAM210B	PCG	.	2
ENSSSCG00000032198	SPOPL	PCG	.	2
ENSSSCG00000040267		PCG	.	2
ENSSSCG00000024623	USP25	PCG	.	2
ENSSSCG00000031736	MGST2	PCG	.	2
ENSSSCG00000040013	MTUS1	PCG	.	2
ENSSSCG00000022446	SEL1L3	PCG	.	2
ENSSSCG00000027646	TIPARP	PCG	.	2
ENSSSCG00000036358		PCG	.	2
ENSSSCG00000038483		PCG	.	2
ENSSSCG00000003400	NMNAT1	PCG	.	2
ENSSSCG00000029633	USP24	PCG	.	2
ENSSSCG00000008261	HK2	PCG	.	2
ENSSSCG00000007264		PCG	.	2
ENSSSCG00000036832	STK40	PCG	.	2
ENSSSCG00000018080	ATP8	PCG	.	2
ENSSSCG00000001487	KLHL31	PCG	.	2
ENSSSCG00000038767	MBP	PCG	.	2
ENSSSCG00000032001		PCG	.	2
ENSSSCG00000027890		PCG	.	2
ENSSSCG00000034561		PCG	.	2
ENSSSCG00000004576	RORA	PCG	TF	2
ENSSSCG00000014672		PCG	.	2
ENSSSCG00000011646	KY	PCG	.	2
ENSSSCG00000000853	NT5DC3	PCG	.	2
XLOC_026058		lncRNA	.	2
ENSSSCG00000007504	RBM38	PCG	.	2
ENSSSCG00000016157	MYL1	PCG	.	2
ENSSSCG00000006192	LACTB2	PCG	.	2
ENSSSCG00000006070		PCG	.	2
ENSSSCG00000038465	VAPA	PCG	.	2
ENSSSCG00000026533	MYF6	PCG	TF	2
ENSSSCG00000004687	B2M	PCG	.	2
ENSSSCG00000008647	CMPK2	PCG	.	2
XLOC_025718		lncRNA	.	2
ENSSSCG00000017236	CD300C	PCG	.	2
XLOC_011518		lncRNA	.	2
ENSSSCG00000029651	SLN	PCG	.	2
ENSSSCG00000030548	HERC5	PCG	.	2
ENSSSCG00000017024	CCNG1	PCG	.	2
ENSSSCG00000029226	UBC	PCG	.	2
ENSSSCG00000002408	ADCK1	PCG	.	2
ENSSSCG00000036218		PCG	.	2
ENSSSCG00000040507	PDLIM7	PCG	.	2
ENSSSCG00000007231	MYLK2	PCG	.	2
XLOC_018529		lncRNA	.	2
ENSSSCG00000011720	MBNL1	PCG	.	2
ENSSSCG00000032561	PDCD1LG2	PCG	.	2
ENSSSCG00000001453	HLA-DRA	PCG	.	2
ENSSSCG00000031598	CDADC1	PCG	.	2
ENSSSCG00000011125	GATA3	PCG	TF	2
ENSSSCG00000037811	RNF34	PCG	.	2
ENSSSCG00000032436		PCG	.	2
XLOC_035859		lncRNA	.	2
ENSSSCG00000026269	RAB29	PCG	.	2
ENSSSCG00000031724	LYNX1	PCG	.	2
ENSSSCG00000002333	DPF3	PCG	.	2
ENSSSCG00000012133	ASB11	PCG	.	2
ENSSSCG00000021815		PCG	.	2
ENSSSCG00000038739	MYPOP	PCG	.	2
ENSSSCG00000011500	KBTBD8	PCG	.	2
XLOC_011745		lncRNA	.	2
ENSSSCG00000009259	PAQR3	PCG	.	2
XLOC_000004		lncRNA	.	2
ENSSSCG00000024311	CCR2	PCG	.	2
ENSSSCG00000004779	PLCB2	PCG	.	2
ENSSSCG00000035520		PCG	.	2
ENSSSCG00000036428		lincRNA	.	2
ENSSSCG00000032053	ST8SIA5	PCG	.	2
ENSSSCG00000011363	PRKAR2A	PCG	.	2
ENSSSCG00000005671	CRAT	PCG	.	2
ENSSSCG00000012551	RNF128	PCG	.	2
ENSSSCG00000011951	NFKBIZ	PCG	.	2
ENSSSCG00000017271	CACNG1	PCG	.	2
ENSSSCG00000024109	BDH1	PCG	.	2
ENSSSCG00000026724	PLBD1	PCG	.	2
ENSSSCG00000016606	ASB15	PCG	.	2
ENSSSCG00000005713	PLPP7	PCG	.	2
ENSSSCG00000031271	STRADB	PCG	.	2
ENSSSCG00000010359	LDB3	PCG	.	2
ENSSSCG00000021944	RAC2	PCG	.	2
ENSSSCG00000010283	SPOCK2	PCG	.	2
ENSSSCG00000040535		PCG	.	2
ENSSSCG00000021598	EVA1C	PCG	.	2
ENSSSCG00000017909	CHRNE	PCG	.	2
ENSSSCG00000034761		lincRNA	.	2
ENSSSCG00000004634	AP4E1	PCG	.	2
ENSSSCG00000014565		PCG	.	2
ENSSSCG00000009631	PEBP4	PCG	.	2
ENSSSCG00000036052		PCG	.	2
ENSSSCG00000035074	FOXO6	PCG	TF	2
ENSSSCG00000000090		PCG	.	2
ENSSSCG00000003763	IFI44	PCG	.	2
ENSSSCG00000004144	HECA	PCG	.	2
ENSSSCG00000001570	PI16	PCG	.	2
ENSSSCG00000030378	LIMK1	PCG	.	2
ENSSSCG00000006872	AGL	PCG	.	2
ENSSSCG00000034802		PCG	.	2
ENSSSCG00000028552	BHLHE41	PCG	TF	2
ENSSSCG00000035105		PCG	.	2
XLOC_001879		lncRNA	.	2
ENSSSCG00000032019	DNASE1L3	PCG	.	2
ENSSSCG00000040125	NOL3	PCG	.	2
ENSSSCG00000006174	JPH1	PCG	.	2
ENSSSCG00000008451		PCG	.	2
ENSSSCG00000039713		PCG	.	2
ENSSSCG00000035965	AQP4	PCG	.	2
ENSSSCG00000035767		PCG	.	2
ENSSSCG00000007748	PSPH	PCG	.	2
ENSSSCG00000017901		PCG	.	2
ENSSSCG00000003776	ACADM	PCG	.	2
XLOC_009155		lncRNA	.	2
ENSSSCG00000034820	MAFA	PCG	TF	2
ENSSSCG00000011698	GYG1	PCG	.	2
ENSSSCG00000003968	RIMKLA	PCG	.	2
ENSSSCG00000009881	OAS2	PCG	.	2
ENSSSCG00000035217		PCG	.	2
ENSSSCG00000015541	IER5	PCG	.	2
XLOC_000547		lncRNA	.	2
ENSSSCG00000007560	TMEM184A	PCG	.	2
ENSSSCG00000016164	IKZF2	PCG	TF	2
ENSSSCG00000015085	IL10RA	PCG	.	2
ENSSSCG00000026894	NFE2L3	PCG	TF	2
ENSSSCG00000033150		PCG	.	2
ENSSSCG00000006835	SARS	PCG	.	2
ENSSSCG00000010640	NRAP	PCG	.	2
ENSSSCG00000007508	ZBP1	PCG	.	2
ENSSSCG00000004856	NFATC1	PCG	TF	2
XLOC_040603		lncRNA	.	2
XLOC_007237		lncRNA	.	2
ENSSSCG00000010966	CCL19	PCG	.	2
ENSSSCG00000033453	BST2	PCG	.	2
ENSSSCG00000004728	CAPN3	PCG	.	2
ENSSSCG00000036239	GJA8	PCG	.	2
ENSSSCG00000001065	ATXN1	PCG	.	2
ENSSSCG00000003857	ZYG11B	PCG	.	2
XLOC_026029		lncRNA	.	2
ENSSSCG00000006379	CD48	PCG	.	2
XLOC_018650		lncRNA	.	2
ENSSSCG00000035538		PCG	.	2
ENSSSCG00000022728	HOXC10	PCG	TF	2
ENSSSCG00000034187		PCG	.	2
ENSSSCG00000037572	EPSTI1	PCG	.	2
ENSSSCG00000007744	PHKG1	PCG	.	2
ENSSSCG00000006303	DCAF6	PCG	.	2
ENSSSCG00000036454	TMEM220	PCG	.	2
ENSSSCG00000029507	RASGEF1B	PCG	.	2
ENSSSCG00000014255	SLC12A2	PCG	.	2
XLOC_036554		lncRNA	.	2
ENSSSCG00000011286	KLHL40	PCG	.	2
ENSSSCG00000011053		PCG	.	2
ENSSSCG00000016199	CYP27A1	PCG	.	2
ENSSSCG00000021862	PTGER2	PCG	.	2
ENSSSCG00000025224		PCG	.	2
ENSSSCG00000030113	SHISA2	PCG	.	2
ENSSSCG00000005311		PCG	.	2
XLOC_027971		lncRNA	.	2
XLOC_011878		lncRNA	.	2
ENSSSCG00000001863	TMEM266	PCG	.	2
ENSSSCG00000016573	IRF5	PCG	TF	2
ENSSSCG00000028996	ALDH1A1	PCG	.	2
ENSSSCG00000007529	SYCP2	PCG	.	2
ENSSSCG00000032355	LY86	PCG	.	2
ENSSSCG00000025460	SPSB2	PCG	.	2
ENSSSCG00000010900	DENND1B	PCG	.	2
ENSSSCG00000015743	PTPN4	PCG	.	2
ENSSSCG00000002927	LRFN3	PCG	.	2
ENSSSCG00000017178	SPHK1	PCG	.	2
ENSSSCG00000029430	IPO13	PCG	.	2
XLOC_054633		lncRNA	.	2
ENSSSCG00000027613	TRDN	PCG	.	2
ENSSSCG00000033586	DBNDD2	PCG	.	2
ENSSSCG00000011721	P2RY1	PCG	.	2
ENSSSCG00000015871	NR4A2	PCG	TF	2
ENSSSCG00000039249		PCG	.	2
ENSSSCG00000022868	KCTD4	PCG	.	2
XLOC_008857		lncRNA	.	2
ENSSSCG00000024696	CCNYL1	PCG	.	2
ENSSSCG00000029371	C5AR1	PCG	.	2
ENSSSCG00000036033	THRB	PCG	TF	2
XLOC_018217		lncRNA	.	2
ENSSSCG00000017754		PCG	.	2
ENSSSCG00000000633	YBX3	PCG	TF	2
ENSSSCG00000001472	SLA-DOA	PCG	.	2
ENSSSCG00000009844	HSPB8	PCG	.	2
XLOC_036103		lncRNA	.	2
ENSSSCG00000038706	C1QC	PCG	.	2
ENSSSCG00000009405	SUCLA2	PCG	.	2
ENSSSCG00000036083	PCGF5	PCG	.	2
ENSSSCG00000009668	CLU	PCG	.	2
ENSSSCG00000016462		PCG	.	2
ENSSSCG00000000607	ART4	PCG	.	2
ENSSSCG00000040016		PCG	.	2
ENSSSCG00000039763	CMBL	PCG	.	2
ENSSSCG00000027017		PCG	TF	2
ENSSSCG00000034313	SELENOW	PCG	.	2
ENSSSCG00000006987	SLC7A2	PCG	.	2
ENSSSCG00000015435	NAMPT	PCG	.	2
ENSSSCG00000020705	MAP3K8	PCG	.	2
ENSSSCG00000006267	PCMTD1	PCG	.	2
ENSSSCG00000007530	PPP1R3D	PCG	.	2
ENSSSCG00000014361		PCG	.	2
ENSSSCG00000036244	PRR33	PCG	.	2
ENSSSCG00000016397	NEB	PCG	.	2
ENSSSCG00000031728	ABRA	PCG	.	2
ENSSSCG00000037070	GRID2IP	PCG	.	2
ENSSSCG00000039751	NLRC5	PCG	.	2
XLOC_030681		lncRNA	.	2
ENSSSCG00000009152	SGMS2	PCG	.	2
ENSSSCG00000037499	NEDD4	PCG	.	2
ENSSSCG00000015249	ADAMTS8	PCG	.	2
ENSSSCG00000040317	SOD2	PCG	.	2
ENSSSCG00000003379	KLHL21	PCG	.	2
ENSSSCG00000039854		PCG	.	2
XLOC_009536		lncRNA	.	2
ENSSSCG00000015583	SMYD2	PCG	.	2
ENSSSCG00000001523	GRM4	PCG	.	2
ENSSSCG00000036223	ACKR1	PCG	.	2
ENSSSCG00000015410	PHTF2	PCG	.	2
ENSSSCG00000024621	KAT2B	PCG	.	2
ENSSSCG00000036614	PGP	PCG	.	2
ENSSSCG00000006213		PCG	.	2
ENSSSCG00000036872		PCG	.	2
XLOC_047039		lncRNA	.	2
ENSSSCG00000023320	CYP3A29	PCG	.	2
ENSSSCG00000020967		PCG	.	2
ENSSSCG00000010304	MYOZ1	PCG	.	2
ENSSSCG00000009825	PPTC7	PCG	.	2
ENSSSCG00000017723	CCL2	PCG	.	2
ENSSSCG00000040967	NACC2	PCG	.	2
ENSSSCG00000039558		PCG	.	2
ENSSSCG00000001395		PCG	.	2
XLOC_040403		lncRNA	.	2
ENSSSCG00000001229		PCG	.	2
ENSSSCG00000023280	SULT2B1	PCG	.	2
ENSSSCG00000016722	UBE2D4	PCG	.	2
ENSSSCG00000002754	NQO1	PCG	.	2
ENSSSCG00000004570		PCG	.	2
ENSSSCG00000015872	GPD2	PCG	.	2
ENSSSCG00000005762	KCNT1	PCG	.	2
ENSSSCG00000015247	ZBTB44	PCG	TF	2
ENSSSCG00000031897		PCG	.	2
ENSSSCG00000007462	KCNB1	PCG	.	2
XLOC_002006		lncRNA	.	2
ENSSSCG00000001683	POLH	PCG	.	2
ENSSSCG00000006754	AMPD1	PCG	.	2
ENSSSCG00000024814	PFKFB1	PCG	.	2
ENSSSCG00000001561	ETV7	PCG	TF	2
ENSSSCG00000039640	CDC34	PCG	.	2
ENSSSCG00000006632	SCNM1	PCG	.	2
ENSSSCG00000015940	UBR3	PCG	.	2
ENSSSCG00000012181	PDK3	PCG	.	2
ENSSSCG00000035379	JCHAIN	PCG	.	2
ENSSSCG00000026453	ACSM5	PCG	.	2
XLOC_000210		lncRNA	.	2
ENSSSCG00000039673	ASB16	PCG	.	2
ENSSSCG00000032657	RPL3L	PCG	.	2
XLOC_007291		lncRNA	.	2
ENSSSCG00000007022	ANK1	PCG	.	2
ENSSSCG00000013349	HTATIP2	PCG	.	2
ENSSSCG00000010489		PCG	.	2
ENSSSCG00000005636	SLC25A25	PCG	.	2
XLOC_009223		lncRNA	.	2
ENSSSCG00000009794	MLXIP	PCG	TF	2
ENSSSCG00000030088		PCG	.	2
ENSSSCG00000002140	KLHL33	PCG	.	2
ENSSSCG00000011810	BCL6	PCG	TF	2
ENSSSCG00000036132	CKM	PCG	.	2
ENSSSCG00000022953	PTER	PCG	.	2
ENSSSCG00000031981	SHISA4	PCG	.	2
ENSSSCG00000022404	SLC3A2	PCG	.	2
ENSSSCG00000027860	ERAP2	PCG	.	2
ENSSSCG00000032782	PNPO	PCG	.	2
ENSSSCG00000004607	PYGO1	PCG	.	2
ENSSSCG00000004725	ZNF106	PCG	.	2
ENSSSCG00000036836		PCG	.	2
XLOC_022937		lncRNA	.	2
ENSSSCG00000037792	COX7A1	PCG	.	2
ENSSSCG00000028711	CASP1	PCG	.	2
ENSSSCG00000033489		PCG	.	2
ENSSSCG00000037815	ZC3H12A	PCG	.	2
ENSSSCG00000037153	FEM1A	PCG	.	2
ENSSSCG00000025447	MID1IP1	PCG	.	2
XLOC_010798		lncRNA	.	2
ENSSSCG00000004629	LYSMD2	PCG	.	2
ENSSSCG00000017808		PCG	.	2
ENSSSCG00000036139	RRM2B	PCG	.	2
ENSSSCG00000039272	IP6K3	PCG	.	2
XLOC_026581		lncRNA	.	2
ENSSSCG00000005627	AK1	PCG	.	2
ENSSSCG00000025618	TAP1	PCG	.	2
ENSSSCG00000000774	USP18	PCG	.	2
XLOC_024541		lncRNA	.	2
ENSSSCG00000007131	CST7	PCG	.	2
XLOC_009148		lncRNA	.	2
ENSSSCG00000013642	PDE4A	PCG	.	2
ENSSSCG00000036115		PCG	.	2
ENSSSCG00000023915	SLC2A4	PCG	.	2
ENSSSCG00000016720	PGAM2	PCG	.	2
ENSSSCG00000016504	TBXAS1	PCG	.	2
ENSSSCG00000022380	SH2D3A	PCG	.	2
ENSSSCG00000039921		PCG	.	2
ENSSSCG00000013344	ANO5	PCG	.	2
ENSSSCG00000035533	ANKRD39	PCG	.	2
XLOC_021482		lncRNA	.	2
ENSSSCG00000008153	SLC9A2	PCG	.	2
ENSSSCG00000040773	TOB1	PCG	.	2
ENSSSCG00000002792	HSF4	PCG	TF	2
ENSSSCG00000003760	TTLL7	PCG	.	2
ENSSSCG00000034184		PCG	.	2
ENSSSCG00000033100		PCG	.	2
ENSSSCG00000002844	PHKB	PCG	.	2
ENSSSCG00000010468	CPEB3	PCG	.	2
ENSSSCG00000004433	HS3ST5	PCG	.	2
XLOC_026857		lncRNA	.	2
ENSSSCG00000011557	CIDEC	PCG	.	2
ENSSSCG00000026951	PSMB8	PCG	.	2
ENSSSCG00000001916	INSYN1	PCG	.	2
ENSSSCG00000028387	CNKSR1	PCG	.	2
ENSSSCG00000017938	YBX2	PCG	TF	2
ENSSSCG00000002467	ASB2	PCG	.	2
ENSSSCG00000035729	MYOZ3	PCG	.	2
ENSSSCG00000001455		PCG	.	2
ENSSSCG00000000084	ATF4	PCG	TF	2
ENSSSCG00000016200	PRKAG3	PCG	.	2
XLOC_040771		lncRNA	.	2
ENSSSCG00000006141	CA3	PCG	.	2
ENSSSCG00000000694	GAPDH	PCG	.	2
XLOC_000806		lncRNA	.	2
XLOC_016159		lncRNA	.	2
ENSSSCG00000015917	XIRP2	PCG	.	2
ENSSSCG00000035425		PCG	.	2
ENSSSCG00000031608		PCG	.	2
ENSSSCG00000037334	ADSSL1	PCG	.	2
ENSSSCG00000023247	OPTN	PCG	.	2
ENSSSCG00000012440	PGK1	PCG	.	2
ENSSSCG00000004172	SLC2A12	PCG	.	2
ENSSSCG00000014127	RASGRF2	PCG	.	2
ENSSSCG00000026686	PDZD9	PCG	.	2
ENSSSCG00000017416	DHX58	PCG	.	2
ENSSSCG00000028056	ZFP36	PCG	.	2
ENSSSCG00000009630	EGR3	PCG	TF	2
ENSSSCG00000032115	OSGIN1	PCG	.	2
ENSSSCG00000004454	ME1	PCG	.	2
ENSSSCG00000039182		PCG	.	2
ENSSSCG00000012773	PNCK	PCG	.	2
ENSSSCG00000034773		PCG	.	2
ENSSSCG00000040401	EEF1A2	PCG	.	2
ENSSSCG00000028784		PCG	.	2
ENSSSCG00000029753	CYTIP	PCG	.	2
ENSSSCG00000025190	COQ10A	PCG	.	2
ENSSSCG00000038453	SYNPO	PCG	.	2
ENSSSCG00000012911	CARNS1	PCG	.	2
ENSSSCG00000017311	MAPT	PCG	.	2
ENSSSCG00000005465	SUSD1	PCG	.	2
ENSSSCG00000035297	ISG12(A)	PCG	.	2
ENSSSCG00000036235		PCG	.	2
ENSSSCG00000032556		PCG	.	2
ENSSSCG00000033606	HIST1H2AC	PCG	.	2
ENSSSCG00000009616	HR	PCG	.	2
ENSSSCG00000034595		PCG	.	2
ENSSSCG00000009134	EGF	PCG	.	2
ENSSSCG00000033822	THRSP	PCG	.	2
ENSSSCG00000003582	SMPDL3B	PCG	.	2
ENSSSCG00000023434	PPM1L	PCG	.	2
ENSSSCG00000011874	PARP14	PCG	.	2
ENSSSCG00000015796	PDLIM3	PCG	.	2
ENSSSCG00000013512	PLIN4	PCG	.	2
ENSSSCG00000010190		PCG	.	2
ENSSSCG00000008985	SOWAHB	PCG	.	2
ENSSSCG00000029441		PCG	.	2
ENSSSCG00000017268	PRKCA	PCG	.	2
XLOC_050266		lncRNA	.	2
ENSSSCG00000013514		PCG	.	2
XLOC_054904		lncRNA	.	2
ENSSSCG00000033735		PCG	.	2
ENSSSCG00000016640	PPP1R3A	PCG	.	2
ENSSSCG00000002873	GPI	PCG	.	2
XLOC_034010		lncRNA	.	2
ENSSSCG00000031053	S100A1	PCG	.	2
ENSSSCG00000017904	ENO3	PCG	.	2
ENSSSCG00000035732		PCG	.	2
ENSSSCG00000006703	PRKAB2	PCG	.	2
ENSSSCG00000036363		PCG	.	2
ENSSSCG00000004699	ELL3	PCG	.	2
XLOC_018904		lncRNA	.	2
ENSSSCG00000039573	SLPI	PCG	.	2
ENSSSCG00000027325	TRNP1	PCG	.	2
ENSSSCG00000031539		PCG	.	2
ENSSSCG00000034207	CEBPB	PCG	TF	2
ENSSSCG00000026349	ALDH3B2	PCG	.	2
XLOC_011631		lncRNA	.	2
ENSSSCG00000009793	CLIP1	PCG	.	2
ENSSSCG00000038598	ADRB2	PCG	.	2
ENSSSCG00000033824		PCG	.	2
XLOC_033708		lncRNA	.	2
ENSSSCG00000040513	AQP3	PCG	.	2
ENSSSCG00000036383	LGALS3BP	PCG	.	2
ENSSSCG00000036145	PRKAA2	PCG	.	2
ENSSSCG00000023267	SCN1B	PCG	.	2
ENSSSCG00000013551	C3	PCG	.	2
ENSSSCG00000002712	LDHD	PCG	.	2
ENSSSCG00000023178	BATF2	PCG	TF	2
ENSSSCG00000012941	SLC29A2	PCG	.	2
ENSSSCG00000038475		PCG	.	2
ENSSSCG00000026978	ROS1	PCG	.	2
ENSSSCG00000033442	HCN2	PCG	.	2
ENSSSCG00000013400	MICAL2	PCG	.	2
ENSSSCG00000031822		PCG	.	2
ENSSSCG00000010772	ADAM8	PCG	.	2
ENSSSCG00000000214	GPD1	PCG	.	2
ENSSSCG00000037225	RPRM	PCG	.	2
ENSSSCG00000029668		PCG	.	2
ENSSSCG00000031311		PCG	.	2
ENSSSCG00000000419	RDH16	PCG	.	2
ENSSSCG00000031614	SMCO1	PCG	.	2
ENSSSCG00000037835	TRIM7	PCG	.	2
ENSSSCG00000039415	CCDC197	PCG	.	2
ENSSSCG00000033136		PCG	.	2
ENSSSCG00000006140	CA2	PCG	.	2
ENSSSCG00000006390	CASQ1	PCG	.	2
ENSSSCG00000014823	P2RY6	PCG	.	2
ENSSSCG00000033721		PCG	.	2
ENSSSCG00000000773		PCG	.	2
ENSSSCG00000021129	PFKM	PCG	.	2
XLOC_040842		lncRNA	.	2
ENSSSCG00000014128	CKMT2	PCG	.	2
ENSSSCG00000034345	SPRY3	PCG	.	2
ENSSSCG00000029304	STEAP3	PCG	.	2
ENSSSCG00000015105	SLC37A4	PCG	.	2
ENSSSCG00000006281	METTL11B	PCG	.	2
ENSSSCG00000037416	CLIC5	PCG	.	2
ENSSSCG00000014618		PCG	.	2
ENSSSCG00000035867	GFOD1	PCG	.	2
ENSSSCG00000014387	DIAPH1	PCG	.	2
ENSSSCG00000031011	CCDC160	PCG	.	2
ENSSSCG00000008959	CXCL2	PCG	.	2
ENSSSCG00000040903		PCG	.	2
ENSSSCG00000036946		PCG	.	2
ENSSSCG00000001930		PCG	.	2
ENSSSCG00000001463	PSMB9	PCG	.	2
ENSSSCG00000037823	ANKRD34A	PCG	.	2
ENSSSCG00000032241	GPNMB	PCG	.	2
ENSSSCG00000017705	CCL5	PCG	.	2
ENSSSCG00000027684	TRIM63	PCG	.	2
ENSSSCG00000006413	FCER1A	PCG	.	2
ENSSSCG00000035667	KBTBD13	PCG	.	2
ENSSSCG00000003006	CYP2B22	PCG	.	2
ENSSSCG00000037549	GCLM	PCG	.	2
ENSSSCG00000007805	ATP2A1	PCG	.	2
ENSSSCG00000006774	PPM1J	PCG	.	2
ENSSSCG00000003255	CACNG8	PCG	.	2
ENSSSCG00000025777	ESR1	PCG	TF	2
ENSSSCG00000031289		PCG	.	2
ENSSSCG00000040207	P2RY2	PCG	.	2
ENSSSCG00000000298	PPP1R1A	PCG	.	2
ENSSSCG00000040412		PCG	.	2
ENSSSCG00000032889	ASB12	PCG	.	2
ENSSSCG00000034102	DGAT2	PCG	.	2
ENSSSCG00000013022	PYGM	PCG	.	2
ENSSSCG00000010117		PCG	.	2
ENSSSCG00000026098	CMYA5	PCG	.	2
ENSSSCG00000017215	SLC16A5	PCG	.	2
ENSSSCG00000006137	WWP1	PCG	.	2
XLOC_023543		lncRNA	.	2
ENSSSCG00000032525		PCG	.	2
ENSSSCG00000038607	GADL1	PCG	.	2
ENSSSCG00000010947	FBP2	PCG	.	2
ENSSSCG00000003812	PGM1	PCG	.	2
ENSSSCG00000012993	SLC25A45	PCG	.	2
ENSSSCG00000037805		PCG	.	2
ENSSSCG00000033456	GPR157	PCG	.	2
ENSSSCG00000037418		PCG	.	2
ENSSSCG00000039425	BPGM	PCG	.	2
ENSSSCG00000010639	HABP2	PCG	.	2
XLOC_036982		lncRNA	.	2
ENSSSCG00000010300	MSS51	PCG	.	2
XLOC_000599		lncRNA	.	2
ENSSSCG00000040673	TMEM140	PCG	.	2
ENSSSCG00000031292		PCG	.	2
ENSSSCG00000014113	HOMER1	PCG	.	2
ENSSSCG00000026945	LRRC2	PCG	.	2
ENSSSCG00000012077	MX1	PCG	.	2
ENSSSCG00000012076	MX2	PCG	.	2
ENSSSCG00000008954		PCG	.	2
ENSSSCG00000038322		PCG	.	2
ENSSSCG00000008965		PCG	.	2
ENSSSCG00000032474	CXCL10	PCG	.	2
ENSSSCG00000036096		lincRNA	.	2
ENSSSCG00000031905	KCNS3	PCG	.	2
ENSSSCG00000014143		PCG	.	2
ENSSSCG00000034570	IFI6	PCG	.	2
ENSSSCG00000038561		PCG	.	2
ENSSSCG00000027266	PNPLA3	PCG	.	2
XLOC_054596		lncRNA	.	2
ENSSSCG00000002432	KCNK13	PCG	.	2
ENSSSCG00000035223		PCG	.	2
ENSSSCG00000036796	VWA7	PCG	.	2
XLOC_036247		lncRNA	.	2
ENSSSCG00000004497		PCG	.	2
ENSSSCG00000036331		PCG	.	2
ENSSSCG00000003218	MYBPC2	PCG	.	2
ENSSSCG00000030345	INPP5J	PCG	.	2
ENSSSCG00000011848	TFRC	PCG	.	2
ENSSSCG00000013366	LDHA	PCG	.	2
ENSSSCG00000011133	PFKFB3	PCG	.	2
ENSSSCG00000011830		PCG	.	2
XLOC_055500		lncRNA	.	2
ENSSSCG00000028322		PCG	.	2
ENSSSCG00000029752		PCG	.	2
ENSSSCG00000033574		PCG	.	2
ENSSSCG00000027875	CA14	PCG	.	2
XLOC_043801		lncRNA	.	2
ENSSSCG00000012960	CST6	PCG	.	2
ENSSSCG00000024325	SGK2	PCG	.	2
ENSSSCG00000029160		PCG	.	2
ENSSSCG00000009051	IL15	PCG	.	2
ENSSSCG00000011453	ITIH4	PCG	.	2
ENSSSCG00000040915		PCG	.	2
ENSSSCG00000015662	C4BPA	PCG	.	2
XLOC_014878		lncRNA	.	2
ENSSSCG00000037194		PCG	.	2
ENSSSCG00000031763		PCG	.	2
ENSSSCG00000034677		PCG	.	2
ENSSSCG00000032343	CCL4	PCG	.	2
ENSSSCG00000015267	FMO2	PCG	.	2
ENSSSCG00000022060	RASSF10	PCG	.	2
XLOC_036521		lncRNA	.	2
ENSSSCG00000003079		PCG	.	2
ENSSSCG00000038196		PCG	.	2
ENSSSCG00000002032	SLC7A8	PCG	.	2
XLOC_043320		lncRNA	.	2
ENSSSCG00000001931		PCG	.	2
ENSSSCG00000033089		PCG	.	2
ENSSSCG00000033730		PCG	.	2
XLOC_033283		lncRNA	.	2
ENSSSCG00000014168	ELL2	PCG	.	2
ENSSSCG00000037867	TAL2	PCG	TF	2
ENSSSCG00000015255	IGSF9B	PCG	.	2
XLOC_030805		lncRNA	.	2
ENSSSCG00000040284		lincRNA	.	2
ENSSSCG00000038323	ACTN3	PCG	.	2
XLOC_047036		lncRNA	.	2
ENSSSCG00000026707	XCR1	PCG	.	2
ENSSSCG00000030368	HSPA1L	PCG	.	2
ENSSSCG00000010461	ANKRD1	PCG	.	2
ENSSSCG00000004602	TEX9	PCG	.	2
ENSSSCG00000039609	ANKRD33B	PCG	.	2
XLOC_031129		lncRNA	.	2
ENSSSCG00000031321	NR4A1	PCG	TF	2
ENSSSCG00000002383	FOS	PCG	TF	2
ENSSSCG00000012411	PHKA1	PCG	.	2
ENSSSCG00000023749		PCG	.	2
XLOC_046620		lncRNA	.	2
ENSSSCG00000004399	SLC22A16	PCG	.	2
XLOC_021395		lncRNA	.	2
XLOC_010391		lncRNA	.	2
ENSSSCG00000006423	OR6N2	PCG	.	2
ENSSSCG00000037885		PCG	.	2
ENSSSCG00000017801		PCG	.	2
XLOC_040982		lncRNA	.	2
ENSSSCG00000032810		PCG	.	2
XLOC_005594		lncRNA	.	2
ENSSSCG00000033994		PCG	.	2
ENSSSCG00000011885	FBXO40	PCG	.	2
ENSSSCG00000023084	ATP2B2	PCG	.	2
ENSSSCG00000026211	NRN1	PCG	.	2
ENSSSCG00000006350		PCG	.	2
ENSSSCG00000029515	PON3	PCG	.	2
XLOC_001197		lncRNA	.	2
XLOC_008495		lncRNA	.	2
ENSSSCG00000038727	GDNF	PCG	.	2
ENSSSCG00000015595	ATF3	PCG	TF	2
ENSSSCG00000028277		PCG	.	2
ENSSSCG00000002009	PCK2	PCG	.	2
XLOC_001259		lncRNA	.	2
XLOC_044616		lncRNA	.	2
XLOC_012019		lncRNA	.	2
XLOC_033914		lncRNA	.	2
XLOC_018853		lncRNA	.	2
XLOC_029920		lncRNA	.	2
ENSSSCG00000003662	NT5C1A	PCG	.	2
XLOC_001034		lncRNA	.	2
ENSSSCG00000018003		PCG	.	2
XLOC_027675		lncRNA	.	2
ENSSSCG00000029199		PCG	.	2
ENSSSCG00000009856	NOS1	PCG	.	2
ENSSSCG00000013377	USH1C	PCG	.	2
XLOC_054150		lncRNA	.	2
ENSSSCG00000032277		PCG	.	2
XLOC_010390		lncRNA	.	2
ENSSSCG00000040140	CD3E	PCG	.	2
XLOC_000133		lncRNA	.	2
ENSSSCG00000006736	CD2	PCG	.	2
XLOC_031305		lncRNA	.	2
ENSSSCG00000029558	EXTL1	PCG	.	2
ENSSSCG00000006025		PCG	.	2
ENSSSCG00000003080		PCG	.	2
ENSSSCG00000009240		PCG	.	2
ENSSSCG00000002294	ARG2	PCG	.	2
XLOC_046839		lncRNA	.	2
ENSSSCG00000011945		PCG	.	2
ENSSSCG00000040575	ISG15	PCG	.	2
ENSSSCG00000033029		lincRNA	.	2
ENSSSCG00000000492	LYZ	PCG	.	2
ENSSSCG00000001422	C2	PCG	.	2
ENSSSCG00000021222		PCG	.	2
ENSSSCG00000004094	PPP1R14C	PCG	.	2
ENSSSCG00000016903	GZMA	PCG	.	2
ENSSSCG00000027215		PCG	.	2
ENSSSCG00000005287	PSAT1	PCG	.	2
ENSSSCG00000011076	OTUD1	PCG	.	2
ENSSSCG00000003140	FGF21	PCG	.	2
ENSSSCG00000030801		PCG	.	2
XLOC_001258		lncRNA	.	2
XLOC_046314		lncRNA	.	2
ENSSSCG00000001231		PCG	.	2
ENSSSCG00000036224		PCG	.	2
XLOC_047100		lncRNA	.	2
ENSSSCG00000034089		PCG	.	2
ENSSSCG00000025644		PCG	.	2
ENSSSCG00000039419	SLCO4A1	PCG	.	2
ENSSSCG00000014037		PCG	.	2
ENSSSCG00000011451	ITIH3	PCG	.	2
ENSSSCG00000037775		PCG	.	2
ENSSSCG00000034286		PCG	TF	2
ENSSSCG00000035320	ASB14	PCG	.	2
ENSSSCG00000011264	CSRNP1	PCG	TF	2
ENSSSCG00000038347		PCG	.	2
XLOC_038941		lncRNA	.	2
ENSSSCG00000008648	RSAD2	PCG	.	2
ENSSSCG00000036948		PCG	.	2
XLOC_010731		lncRNA	.	2
ENSSSCG00000024428	CHRNA9	PCG	.	2
ENSSSCG00000016726	ADCY1	PCG	.	2
XLOC_040121		lncRNA	.	2
ENSSSCG00000014838	PGM2L1	PCG	.	2
XLOC_031306		lncRNA	.	2
ENSSSCG00000025698	SERPINE1	PCG	.	2
XLOC_040994		lncRNA	.	2
XLOC_046744		lncRNA	.	2
XLOC_023145		lncRNA	.	2
XLOC_033900		lncRNA	.	2
ENSSSCG00000031359	MT4	PCG	.	2
XLOC_027860		lncRNA	.	2
ENSSSCG00000004096		PCG	.	2
ENSSSCG00000000924	C12orf50	PCG	.	2
XLOC_021425		lncRNA	.	2
ENSSSCG00000032582		PCG	.	2
ENSSSCG00000009921	OASL	PCG	.	2
ENSSSCG00000002279	GPX2	PCG	.	2
ENSSSCG00000009144	ETNPPL	PCG	.	2
ENSSSCG00000035894		PCG	.	2
ENSSSCG00000040849		PCG	.	2
ENSSSCG00000001823	UROC1	PCG	.	2
XLOC_049915		lncRNA	.	2
ENSSSCG00000036060	RRAD	PCG	.	2
ENSSSCG00000038965	ARC	PCG	.	2
ENSSSCG00000009979	NEFH	PCG	.	2
ENSSSCG00000012371	AR	PCG	TF	2
ENSSSCG00000000138	PVALB	PCG	.	2
ENSSSCG00000001855		PCG	.	2
ENSSSCG00000039158		PCG	.	2
XLOC_046474		lncRNA	.	2
ENSSSCG00000029990	DEFB1	PCG	.	2
ENSSSCG00000038048		PCG	.	2
XLOC_000591		lncRNA	.	2
ENSSSCG00000040686		PCG	.	2
ENSSSCG00000039823		PCG	.	2
ENSSSCG00000020970	IL6	PCG	.	2
ENSSSCG00000024867	ISG20	PCG	.	2
ENSSSCG00000034371		PCG	.	2
ENSSSCG00000005385	NR4A3	PCG	TF	2
XLOC_000061		lncRNA	.	2
XLOC_039379		lncRNA	.	2
ENSSSCG00000032777	CXCL9	PCG	.	2
ENSSSCG00000036956	SOCS3	PCG	.	2
ENSSSCG00000031616	FOSB	PCG	TF	2
ENSSSCG00000015016	POU2AF1	PCG	.	2
XLOC_008428		lncRNA	.	2
ENSSSCG00000024973		PCG	.	2
XLOC_001254		lncRNA	.	2
ENSSSCG00000039696		PCG	.	2
XLOC_041006		lncRNA	.	2
ENSSSCG00000004713	TGM5	PCG	.	2
XLOC_053839		lncRNA	.	2
ENSSSCG00000039903	SPATS1	PCG	.	2
XLOC_012031		lncRNA	.	2
ENSSSCG00000028672	GCKR	PCG	.	2
ENSSSCG00000002821	CCL22	PCG	.	2
ENSSSCG00000034022		lincRNA	.	2
XLOC_031090		lncRNA	.	2
XLOC_024928		lncRNA	.	2
ENSSSCG00000037292	PLA2G4E	PCG	.	2
ENSSSCG00000032163		PCG	.	2
XLOC_000034		lncRNA	.	2
ENSSSCG00000031037		PCG	.	2
ENSSSCG00000036983		PCG	.	2
ENSSSCG00000038184	ACBD7	PCG	.	2
ENSSSCG00000000978	MLC1	PCG	.	2
ENSSSCG00000040651		PCG	.	2
ENSSSCG00000034914		PCG	.	2
ENSSSCG00000033813		PCG	.	2
ENSSSCG00000040610		lincRNA	.	2
ENSSSCG00000008978	CXCL11	PCG	.	2
ENSSSCG00000032679		PCG	.	2
XLOC_011235		lncRNA	.	2
ENSSSCG00000039672		PCG	.	2
XLOC_050557		lncRNA	.	2
ENSSSCG00000037913		PCG	.	2
ENSSSCG00000037009		PCG	.	2
ENSSSCG00000006919		PCG	.	2
ENSSSCG00000004302		PCG	.	2
ENSSSCG00000031848		PCG	.	2
XLOC_027728		lncRNA	.	2
ENSSSCG00000006579	S100A3	PCG	.	2
ENSSSCG00000000239		PCG	.	2
ENSSSCG00000000247	KRT71	PCG	.	2
ENSSSCG00000021668	KRT31	PCG	.	2
ENSSSCG00000011845	PCYT1A	PCG	.	3
ENSSSCG00000030197	CD2AP	PCG	.	3
ENSSSCG00000006331	PBX1	PCG	TF	3
ENSSSCG00000012026	ADAMTS1	PCG	.	3
ENSSSCG00000022661	FCHO2	PCG	.	3
ENSSSCG00000032015	SH3BGRL2	PCG	.	3
ENSSSCG00000035173		PCG	.	3
ENSSSCG00000011102	NRP1	PCG	.	3
ENSSSCG00000008641	ADAM17	PCG	.	3
ENSSSCG00000005282	VPS13A	PCG	.	3
ENSSSCG00000014207	APC	PCG	.	3
ENSSSCG00000016417		PCG	.	3
ENSSSCG00000008382	USP34	PCG	.	3
ENSSSCG00000015014	ZC3H12C	PCG	.	3
ENSSSCG00000006757	TRIM33	PCG	.	3
ENSSSCG00000017272	HELZ	PCG	.	3
ENSSSCG00000003107	ARHGAP35	PCG	.	3
ENSSSCG00000004275	FAM135A	PCG	.	3
ENSSSCG00000026636		PCG	TF	3
ENSSSCG00000010513	LCOR	PCG	TF	3
ENSSSCG00000036431	VPS13C	PCG	.	3
ENSSSCG00000037935	CYYR1	PCG	.	3
ENSSSCG00000022845	PJA2	PCG	.	3
ENSSSCG00000011594	NR2C2	PCG	TF	3
ENSSSCG00000003453		PCG	.	3
ENSSSCG00000003407	CASZ1	PCG	TF	3
ENSSSCG00000003241	ZNF614	PCG	TF	3
ENSSSCG00000016317	AGAP1	PCG	.	3
ENSSSCG00000033763	GNAQ	PCG	.	3
ENSSSCG00000023437	ITPR1	PCG	.	3
ENSSSCG00000025293	HLTF	PCG	.	3
ENSSSCG00000031139	IKZF4	PCG	TF	3
ENSSSCG00000017785	NUFIP2	PCG	.	3
ENSSSCG00000028182	CDK17	PCG	.	3
ENSSSCG00000036951		PCG	.	3
ENSSSCG00000002298	ZFYVE26	PCG	.	3
ENSSSCG00000006542	KCNN3	PCG	.	3
ENSSSCG00000024876	TMEM181	PCG	.	3
ENSSSCG00000029168	MARF1	PCG	.	3
ENSSSCG00000005935	AGO2	PCG	.	3
ENSSSCG00000004653	SECISBP2L	PCG	.	3
ENSSSCG00000010391	ERCC6	PCG	.	3
ENSSSCG00000006274	PRKDC	PCG	.	3
ENSSSCG00000016916	IL6ST	PCG	.	3
ENSSSCG00000029030	SMCHD1	PCG	.	3
ENSSSCG00000000555	ITPR2	PCG	.	3
ENSSSCG00000024777	HDAC4	PCG	.	3
ENSSSCG00000010897	ZBTB41	PCG	TF	3
ENSSSCG00000029837	VWA8	PCG	.	3
ENSSSCG00000037483	RFTN2	PCG	.	3
ENSSSCG00000023873	AZIN1	PCG	.	3
ENSSSCG00000015853	HERC2	PCG	.	3
ENSSSCG00000035774	ERRFI1	PCG	.	3
ENSSSCG00000016894	ARL15	PCG	.	3
ENSSSCG00000004854	TJP1	PCG	.	3
ENSSSCG00000005576	ZBTB6	PCG	TF	3
ENSSSCG00000039337	ITPRIPL2	PCG	.	3
ENSSSCG00000009300	WASF3	PCG	.	3
ENSSSCG00000015531		PCG	.	3
ENSSSCG00000006510		PCG	TF	3
ENSSSCG00000030424	USP31	PCG	.	3
ENSSSCG00000032554		PCG	.	3
ENSSSCG00000009090	KIAA1109	PCG	.	3
ENSSSCG00000035648	MANEA	PCG	.	3
ENSSSCG00000026940	CASP10	PCG	.	3
ENSSSCG00000031776		PCG	TF	3
ENSSSCG00000040786	SPTBN1	PCG	.	3
ENSSSCG00000000295	NCKAP1L	PCG	.	3
ENSSSCG00000009048	GAB1	PCG	.	3
ENSSSCG00000008236		PCG	.	3
ENSSSCG00000036693	ZNF658	PCG	TF	3
ENSSSCG00000010145	HEATR1	PCG	.	3
ENSSSCG00000002243	SLC12A6	PCG	.	3
ENSSSCG00000033241		PCG	.	3
ENSSSCG00000000530		PCG	.	3
ENSSSCG00000001972	AP4S1	PCG	.	3
ENSSSCG00000027857	DMXL1	PCG	.	3
ENSSSCG00000035730	ZDHHC21	PCG	.	3
ENSSSCG00000005255		PCG	.	3
ENSSSCG00000012203	TAB3	PCG	.	3
ENSSSCG00000015378	SP4	PCG	TF	3
ENSSSCG00000037582	F2RL2	PCG	.	3
ENSSSCG00000005514	RAB14	PCG	.	3
ENSSSCG00000039064	DHX33	PCG	.	3
ENSSSCG00000023324		PCG	.	3
ENSSSCG00000017753	KSR1	PCG	.	3
ENSSSCG00000010440		PCG	.	3
ENSSSCG00000035495	KITLG	PCG	.	3
ENSSSCG00000008826	FRYL	PCG	.	3
ENSSSCG00000038362		PCG	.	3
ENSSSCG00000039668		lincRNA	.	3
ENSSSCG00000004138	HIVEP2	PCG	TF	3
ENSSSCG00000008310	EXOC6B	PCG	.	3
ENSSSCG00000027115		PCG	.	3
ENSSSCG00000033647		PCG	.	3
ENSSSCG00000033010		PCG	.	3
ENSSSCG00000026224	ARHGAP31	PCG	.	3
ENSSSCG00000036751	PPM1H	PCG	.	3
ENSSSCG00000000857	IGF1	PCG	.	3
ENSSSCG00000016618	CPED1	PCG	.	3
ENSSSCG00000008803	ATP8A1	PCG	.	3
ENSSSCG00000014116	MTX3	PCG	.	3
ENSSSCG00000007360	CHD6	PCG	.	3
ENSSSCG00000014204	DCP2	PCG	.	3
ENSSSCG00000014121	ZFYVE16	PCG	.	3
ENSSSCG00000012361	AMER1	PCG	.	3
ENSSSCG00000014044	NSD1	PCG	.	3
ENSSSCG00000014331		PCG	.	3
ENSSSCG00000011497	MAGI1	PCG	.	3
ENSSSCG00000017937	PHF23	PCG	.	3
ENSSSCG00000008335		PCG	.	3
ENSSSCG00000012084	PRDM15	PCG	TF	3
ENSSSCG00000000887		PCG	.	3
ENSSSCG00000004718	TTBK2	PCG	.	3
ENSSSCG00000004065	TIAM2	PCG	.	3
ENSSSCG00000001667	ZNF318	PCG	TF	3
ENSSSCG00000023829	CCP110	PCG	.	3
ENSSSCG00000036032		PCG	TF	3
ENSSSCG00000010313	VCL	PCG	.	3
ENSSSCG00000012241		PCG	.	3
ENSSSCG00000016850	LIFR	PCG	.	3
ENSSSCG00000006194	NCOA2	PCG	.	3
ENSSSCG00000011678	XRN1	PCG	.	3
ENSSSCG00000006052	FZD6	PCG	.	3
ENSSSCG00000037101	LRRC8B	PCG	.	3
ENSSSCG00000015393	DMTF1	PCG	TF	3
ENSSSCG00000016086	C2orf69	PCG	.	3
ENSSSCG00000020663	KMT2C	PCG	TF	3
ENSSSCG00000009230	WDFY3	PCG	.	3
ENSSSCG00000009348		PCG	.	3
ENSSSCG00000009885	HECTD4	PCG	.	3
ENSSSCG00000010654	ATRNL1	PCG	.	3
ENSSSCG00000029593	FOXN2	PCG	TF	3
ENSSSCG00000010631	GPAM	PCG	.	3
ENSSSCG00000009967	PITPNB	PCG	.	3
ENSSSCG00000009806		PCG	.	3
ENSSSCG00000002461	BTBD7	PCG	.	3
ENSSSCG00000031547		PCG	.	3
ENSSSCG00000004351	USP45	PCG	.	3
ENSSSCG00000014081	CERT1	PCG	.	3
ENSSSCG00000004626	TMOD3	PCG	.	3
ENSSSCG00000035426		PCG	.	3
ENSSSCG00000030420	GLG1	PCG	.	3
ENSSSCG00000027314	CAMSAP2	PCG	.	3
ENSSSCG00000005252	PTAR1	PCG	.	3
ENSSSCG00000026297	KLB	PCG	.	3
ENSSSCG00000003438	VPS13D	PCG	.	3
ENSSSCG00000016083	PLCL1	PCG	.	3
ENSSSCG00000017832	METTL16	PCG	.	3
ENSSSCG00000017672	MED13	PCG	.	3
ENSSSCG00000004709	ZSCAN29	PCG	.	3
ENSSSCG00000038831		PCG	.	3
ENSSSCG00000021072	EPG5	PCG	.	3
ENSSSCG00000007023		PCG	.	3
ENSSSCG00000017790	TAOK1	PCG	.	3
ENSSSCG00000000145		PCG	.	3
ENSSSCG00000025598	COBLL1	PCG	.	3
ENSSSCG00000022839	IFFO2	PCG	.	3
ENSSSCG00000002755	NFAT5	PCG	TF	3
ENSSSCG00000032522		PCG	.	3
ENSSSCG00000016452	GIMAP8	PCG	.	3
ENSSSCG00000035822	FAM120C	PCG	.	3
ENSSSCG00000000272	SP1	PCG	TF	3
XLOC_046820		lncRNA	.	3
ENSSSCG00000032049	ZZEF1	PCG	.	3
ENSSSCG00000031617	SFT2D2	PCG	.	3
ENSSSCG00000011859		PCG	.	3
ENSSSCG00000002895	KMT2B	PCG	.	3
ENSSSCG00000016147	PIKFYVE	PCG	.	3
ENSSSCG00000039783		PCG	.	3
ENSSSCG00000026344	MCM3AP	PCG	.	3
ENSSSCG00000035212	KLF6	PCG	TF	3
XLOC_053331		lncRNA	.	3
ENSSSCG00000002425	PTPN21	PCG	.	3
ENSSSCG00000009319	PAN3	PCG	.	3
ENSSSCG00000032171	TCF20	PCG	.	3
ENSSSCG00000038422	TMX1	PCG	.	3
ENSSSCG00000012352	KLF8	PCG	TF	3
ENSSSCG00000017159	TBC1D16	PCG	.	3
ENSSSCG00000005378	ANKS6	PCG	.	3
ENSSSCG00000021638	NEU3	PCG	.	3
ENSSSCG00000006199	PREX2	PCG	.	3
ENSSSCG00000016140	FZD5	PCG	.	3
ENSSSCG00000034262	FIGN	PCG	.	3
ENSSSCG00000037132	POU2F2	PCG	TF	3
ENSSSCG00000039084		PCG	.	3
ENSSSCG00000004262	KPNA5	PCG	.	3
ENSSSCG00000040100		PCG	.	3
ENSSSCG00000000804	ANO6	PCG	.	3
ENSSSCG00000032517	DMXL2	PCG	.	3
ENSSSCG00000021038	NRIP1	PCG	.	3
ENSSSCG00000004246		PCG	.	3
ENSSSCG00000031476		PCG	.	3
ENSSSCG00000008190	INPP4A	PCG	.	3
ENSSSCG00000012437	ATP7A	PCG	.	3
XLOC_001852		lncRNA	.	3
ENSSSCG00000031327		PCG	.	3
ENSSSCG00000002259		PCG	.	3
ENSSSCG00000040830		PCG	.	3
ENSSSCG00000006280	GORAB	PCG	.	3
ENSSSCG00000025182	ELK4	PCG	TF	3
ENSSSCG00000001049	HIVEP1	PCG	TF	3
ENSSSCG00000000753	WNK1	PCG	.	3
ENSSSCG00000015814		PCG	.	3
ENSSSCG00000024873		PCG	.	3
ENSSSCG00000031787		PCG	TF	3
ENSSSCG00000015697	CCNT2	PCG	.	3
XLOC_023112		lncRNA	.	3
ENSSSCG00000005150	KLHL9	PCG	.	3
ENSSSCG00000002350	ELMSAN1	PCG	TF	3
ENSSSCG00000007056	PLCB1	PCG	.	3
ENSSSCG00000003514	HSPG2	PCG	.	3
ENSSSCG00000012640		PCG	.	3
ENSSSCG00000006738	CD58	PCG	.	3
ENSSSCG00000012375	DLG3	PCG	.	3
ENSSSCG00000020921		PCG	.	3
ENSSSCG00000009683		PCG	.	3
ENSSSCG00000027669	TNS1	PCG	.	3
ENSSSCG00000008499	STRN	PCG	.	3
ENSSSCG00000039548	PTGFR	PCG	.	3
ENSSSCG00000007881	ERCC4	PCG	.	3
ENSSSCG00000012359		PCG	TF	3
ENSSSCG00000008504	CRIM1	PCG	.	3
ENSSSCG00000016031	CALCRL	PCG	.	3
ENSSSCG00000036213	FGF2	PCG	.	3
ENSSSCG00000016834	LMBRD2	PCG	.	3
XLOC_030582		lncRNA	.	3
ENSSSCG00000021149	RNF217	PCG	.	3
ENSSSCG00000015375	ITGB8	PCG	.	3
ENSSSCG00000037376		PCG	.	3
ENSSSCG00000001021		PCG	TF	3
ENSSSCG00000037951	ZNF891	PCG	TF	3
ENSSSCG00000015115	CBL	PCG	.	3
ENSSSCG00000037978		PCG	.	3
ENSSSCG00000032620		PCG	.	3
ENSSSCG00000017279		PCG	.	3
ENSSSCG00000037617	ZBTB39	PCG	TF	3
ENSSSCG00000037330		PCG	.	3
ENSSSCG00000001518	ITPR3	PCG	.	3
ENSSSCG00000012474	DIAPH2	PCG	.	3
ENSSSCG00000037745		PCG	TF	3
ENSSSCG00000002628	ICK	PCG	.	3
ENSSSCG00000032673	ZFP14	PCG	TF	3
ENSSSCG00000033800	PELI2	PCG	.	3
ENSSSCG00000014173	LNPEP	PCG	.	3
ENSSSCG00000009526	ITGBL1	PCG	.	3
ENSSSCG00000008748		PCG	TF	3
XLOC_000447		lncRNA	.	3
ENSSSCG00000016067	STK17B	PCG	.	3
ENSSSCG00000000839	ALDH1L2	PCG	.	3
ENSSSCG00000005225	RFX3	PCG	TF	3
ENSSSCG00000010241	TET1	PCG	.	3
ENSSSCG00000004628	TMOD2	PCG	.	3
ENSSSCG00000022895	CRYBG3	PCG	.	3
ENSSSCG00000023333	FCN2	PCG	.	3
ENSSSCG00000011485	PTPRG	PCG	.	3
ENSSSCG00000001629	USP49	PCG	.	3
ENSSSCG00000012309	SHROOM4	PCG	.	3
ENSSSCG00000036560	PAWR	PCG	.	3
ENSSSCG00000006851		PCG	.	3
ENSSSCG00000015345	GLCCI1	PCG	.	3
ENSSSCG00000032778	PLEKHG1	PCG	.	3
ENSSSCG00000036527	DNASE1	PCG	.	3
ENSSSCG00000011038	MRC1	PCG	.	3
ENSSSCG00000010143	MTR	PCG	.	3
ENSSSCG00000034213	ACER2	PCG	.	3
ENSSSCG00000010076	ZNF70	PCG	TF	3
ENSSSCG00000011239	TRANK1	PCG	.	3
ENSSSCG00000015582	PTPN14	PCG	.	3
ENSSSCG00000004357	SIM1	PCG	TF	3
ENSSSCG00000033936		PCG	.	3
ENSSSCG00000004530	STARD6	PCG	.	3
XLOC_038940		lncRNA	.	3
ENSSSCG00000016794	MYO10	PCG	.	3
ENSSSCG00000027786		PCG	TF	3
ENSSSCG00000030467	PHC3	PCG	.	3
ENSSSCG00000039412	DOC2B	PCG	.	3
ENSSSCG00000012542	FAM199X	PCG	.	3
ENSSSCG00000024613	GUCY1A2	PCG	.	3
ENSSSCG00000014009	CNOT6	PCG	.	3
ENSSSCG00000040113		PCG	.	3
ENSSSCG00000004739	MGA	PCG	TF	3
ENSSSCG00000036911		PCG	.	3
ENSSSCG00000005356	DCAF10	PCG	.	3
ENSSSCG00000015494	ZBTB37	PCG	TF	3
ENSSSCG00000016810		PCG	.	3
ENSSSCG00000012178		PCG	.	3
ENSSSCG00000014567	TRIM66	PCG	.	3
ENSSSCG00000014291	AFF4	PCG	TF	3
ENSSSCG00000002866	CEBPA	PCG	TF	3
ENSSSCG00000021656		PCG	.	3
ENSSSCG00000023200		PCG	.	3
ENSSSCG00000007073	ISM1	PCG	.	3
ENSSSCG00000005471	SNX30	PCG	.	3
ENSSSCG00000011257	ACVR2B	PCG	.	3
ENSSSCG00000011425	RAD54L2	PCG	.	3
ENSSSCG00000009125		PCG	.	3
ENSSSCG00000012179	ZFY	PCG	TF	3
ENSSSCG00000015955	ITGA6	PCG	.	3
ENSSSCG00000035998		PCG	.	3
ENSSSCG00000025408	ULK4	PCG	.	3
ENSSSCG00000036772	CAMTA1	PCG	TF	3
ENSSSCG00000028382		PCG	.	3
ENSSSCG00000016493	TMEM178B	PCG	.	3
ENSSSCG00000038778		PCG	.	3
ENSSSCG00000003395	PIK3CD	PCG	.	3
ENSSSCG00000027046		PCG	.	3
ENSSSCG00000035539	ST8SIA4	PCG	.	3
ENSSSCG00000038138	TFEC	PCG	TF	3
ENSSSCG00000009092	TRPC3	PCG	.	3
ENSSSCG00000017748	NF1	PCG	.	3
ENSSSCG00000005971		PCG	TF	3
ENSSSCG00000037592	SLF2	PCG	.	3
ENSSSCG00000010604	SH3PXD2A	PCG	.	3
XLOC_035809		lncRNA	.	3
XLOC_044236		lncRNA	.	3
ENSSSCG00000022194		PCG	.	3
ENSSSCG00000025406	PIK3C2A	PCG	.	3
ENSSSCG00000033601		PCG	TF	3
ENSSSCG00000011910		PCG	.	3
ENSSSCG00000010329	ZMIZ1	PCG	TF	3
ENSSSCG00000027595		PCG	.	3
ENSSSCG00000000784	LRRK2	PCG	.	3
ENSSSCG00000036028	TMED8	PCG	.	3
ENSSSCG00000032816		PCG	.	3
ENSSSCG00000033677		PCG	.	3
XLOC_005255		lncRNA	.	3
ENSSSCG00000029196	DIP2B	PCG	.	3
ENSSSCG00000032603		lincRNA	.	3
ENSSSCG00000016114	FAM117B	PCG	.	3
ENSSSCG00000022636	DENND5B	PCG	.	3
ENSSSCG00000007789		PCG	.	3
ENSSSCG00000031426	ZBTB34	PCG	TF	3
ENSSSCG00000014251		PCG	.	3
ENSSSCG00000016225		PCG	.	3
ENSSSCG00000012156	CDKL5	PCG	.	3
ENSSSCG00000006071	VPS13B	PCG	.	3
ENSSSCG00000012392		PCG	.	3
ENSSSCG00000009157	TET2	PCG	TF	3
ENSSSCG00000030354	MAP3K2	PCG	.	3
ENSSSCG00000001869	PEAK1	PCG	.	3
ENSSSCG00000039025	FREM1	PCG	.	3
ENSSSCG00000003621	ZSCAN20	PCG	TF	3
ENSSSCG00000022126	EGFR	PCG	.	3
ENSSSCG00000024674	ABL2	PCG	.	3
ENSSSCG00000032531	SMG1	PCG	.	3
ENSSSCG00000017791		PCG	.	3
XLOC_030423		lncRNA	.	3
ENSSSCG00000016130	ZDBF2	PCG	.	3
ENSSSCG00000031915	ZFP82	PCG	TF	3
ENSSSCG00000010483	PLCE1	PCG	.	3
ENSSSCG00000032718		PCG	.	3
ENSSSCG00000012034	TIAM1	PCG	.	3
ENSSSCG00000040597		PCG	.	3
ENSSSCG00000011269	MYRIP	PCG	.	3
ENSSSCG00000038249		PCG	.	3
ENSSSCG00000000191		PCG	TF	3
ENSSSCG00000039895		PCG	.	3
ENSSSCG00000037324		PCG	.	3
ENSSSCG00000031788	PTAFR	PCG	.	3
ENSSSCG00000038248	LSM11	PCG	.	3
ENSSSCG00000024022	TRPC6	PCG	.	3
ENSSSCG00000015302	CFAP69	PCG	.	3
ENSSSCG00000024480	SFMBT2	PCG	.	3
ENSSSCG00000006755	DENND2C	PCG	.	3
ENSSSCG00000035662		PCG	.	3
ENSSSCG00000004490	SETBP1	PCG	TF	3
ENSSSCG00000035181		PCG	.	3
ENSSSCG00000004658	FBN1	PCG	.	3
ENSSSCG00000007700	HIP1	PCG	.	3
ENSSSCG00000028662	PDE3A	PCG	.	3
ENSSSCG00000016992	NEURL1B	PCG	.	3
ENSSSCG00000000567	SOX5	PCG	TF	3
ENSSSCG00000014007	FLT4	PCG	.	3
ENSSSCG00000038250	ZNF772	PCG	TF	3
ENSSSCG00000029771		PCG	.	3
ENSSSCG00000036480	CTNNA3	PCG	.	3
ENSSSCG00000004979	MYO9A	PCG	.	3
ENSSSCG00000030110		PCG	.	3
ENSSSCG00000025253		PCG	.	3
XLOC_036358		lncRNA	.	3
XLOC_044280		lncRNA	.	3
ENSSSCG00000006247	PLAG1	PCG	TF	3
ENSSSCG00000016119		PCG	.	3
ENSSSCG00000009968	TTC28	PCG	.	3
ENSSSCG00000021273		PCG	.	3
ENSSSCG00000016639	FOXP2	PCG	TF	3
ENSSSCG00000017095	SEMA5A	PCG	.	3
ENSSSCG00000014380		PCG	.	3
ENSSSCG00000016887	ITGA2	PCG	.	3
ENSSSCG00000035756		PCG	.	3
ENSSSCG00000009202	MMRN1	PCG	.	3
ENSSSCG00000016885	ITGA1	PCG	.	3
ENSSSCG00000007324	SOGA1	PCG	.	3
ENSSSCG00000002739	PHLPP2	PCG	.	3
ENSSSCG00000034853		PCG	.	3
ENSSSCG00000031761		PCG	.	3
ENSSSCG00000037266		PCG	.	3
ENSSSCG00000005149		PCG	.	3
ENSSSCG00000015426	RELN	PCG	.	3
ENSSSCG00000021657	SATB2	PCG	TF	3
ENSSSCG00000005152	IFN-DELTA-1	PCG	.	3
ENSSSCG00000036859		PCG	.	3
ENSSSCG00000040446		PCG	.	3
ENSSSCG00000036905		PCG	.	3
ENSSSCG00000006737	IGSF3	PCG	.	3
ENSSSCG00000012595	LRCH2	PCG	.	3
XLOC_018977		lncRNA	.	3
ENSSSCG00000015584	PROX1	PCG	TF	3
ENSSSCG00000031583		PCG	.	3
ENSSSCG00000035798	PRTG	PCG	.	3
ENSSSCG00000033392	SCML4	PCG	.	3
ENSSSCG00000005598	SCAI	PCG	.	3
ENSSSCG00000001505	PFDN6	PCG	.	3
ENSSSCG00000034008		PCG	.	3
ENSSSCG00000032354	KDM5D	PCG	.	3
ENSSSCG00000008792	N4BP2	PCG	.	3
ENSSSCG00000030026	SORCS1	PCG	.	3
ENSSSCG00000030991		PCG	.	3
ENSSSCG00000015015	ARHGAP20	PCG	.	3
ENSSSCG00000005423	ABCA1	PCG	.	3
ENSSSCG00000033950		PCG	.	3
ENSSSCG00000037035	UVSSA	PCG	.	3
XLOC_022887		lncRNA	.	3
ENSSSCG00000038009		PCG	TF	3
ENSSSCG00000002260		PCG	.	3
XLOC_044571		lncRNA	.	3
ENSSSCG00000040038	ZNF8	PCG	TF	3
ENSSSCG00000027137		PCG	.	3
ENSSSCG00000035568		PCG	.	3
ENSSSCG00000017298	TANC2	PCG	.	3
ENSSSCG00000030643	SELENOI	PCG	.	3
ENSSSCG00000032931	CDH6	PCG	.	3
ENSSSCG00000039821		PCG	.	3
ENSSSCG00000031744		PCG	.	3
ENSSSCG00000007034	PSD3	PCG	.	3
ENSSSCG00000038232		PCG	.	3
ENSSSCG00000012644	TENM1	PCG	.	3
ENSSSCG00000011999	CADM2	PCG	.	3
ENSSSCG00000036174		PCG	.	3
ENSSSCG00000040364		PCG	.	3
ENSSSCG00000009221		PCG	.	3
ENSSSCG00000008841	PDGFRA	PCG	.	3
ENSSSCG00000034167	SLC5A3	PCG	.	3
ENSSSCG00000037388		PCG	.	3
ENSSSCG00000006858	OLFM3	PCG	.	3
ENSSSCG00000039446		PCG	.	3
ENSSSCG00000032236		PCG	.	3
ENSSSCG00000034095		PCG	.	3
XLOC_034053		lncRNA	.	3
ENSSSCG00000035835		PCG	.	3
ENSSSCG00000036900		PCG	.	3
ENSSSCG00000009619	SFTPC	PCG	.	3
ENSSSCG00000033363		PCG	TF	3
ENSSSCG00000011111	CAMK1D	PCG	.	3
ENSSSCG00000040645		PCG	.	3
ENSSSCG00000028977	DOK6	PCG	.	3
ENSSSCG00000038144		PCG	.	3
ENSSSCG00000014378		PCG	.	3
ENSSSCG00000004112		PCG	.	3
ENSSSCG00000029796	KBTBD11	PCG	.	3
ENSSSCG00000001088		PCG	.	3
ENSSSCG00000024290		PCG	.	3
ENSSSCG00000009953		PCG	.	3
ENSSSCG00000006132	MMP16	PCG	.	3
ENSSSCG00000033521		PCG	.	3
ENSSSCG00000037430	COL6A6	PCG	.	3
XLOC_057546		lncRNA	.	3
ENSSSCG00000033894		PCG	.	3
ENSSSCG00000036903		PCG	.	3
ENSSSCG00000006338	DDR2	PCG	.	3
ENSSSCG00000038824	FRRS1L	PCG	.	3
ENSSSCG00000012332	WNK3	PCG	.	3
ENSSSCG00000031075		PCG	.	3
ENSSSCG00000039103	ADIPOQ	PCG	.	3
ENSSSCG00000008292	TET3	PCG	.	3
ENSSSCG00000034765	PIEZO2	PCG	.	3
ENSSSCG00000017985	RNF222	PCG	.	3
ENSSSCG00000031824		PCG	.	3
ENSSSCG00000033202		PCG	.	3
ENSSSCG00000015487	TNFSF18	PCG	.	3
ENSSSCG00000012832		PCG	.	3
ENSSSCG00000037937		PCG	.	3
ENSSSCG00000032786	ZC3HAV1L	PCG	.	3
ENSSSCG00000033472		PCG	.	3
ENSSSCG00000001844	PLIN1	PCG	.	3
ENSSSCG00000037005		PCG	.	3
ENSSSCG00000022968	ARFGEF3	PCG	.	3
XLOC_057589		lncRNA	.	3
ENSSSCG00000032317		PCG	.	3
ENSSSCG00000003655		PCG	.	3
ENSSSCG00000009067	PABPC4L	PCG	.	3
ENSSSCG00000033642		PCG	.	3
XLOC_055200		lncRNA	.	3
XLOC_033811		lncRNA	.	3
ENSSSCG00000026886	DCHS2	PCG	.	3
ENSSSCG00000036694		PCG	.	3
ENSSSCG00000002286	FAM71D	PCG	.	3
ENSSSCG00000037783		PCG	.	3
ENSSSCG00000034514		PCG	.	3
ENSSSCG00000037955		PCG	.	3
ENSSSCG00000025188	LEPR	PCG	.	3
ENSSSCG00000027183	FSTL5	PCG	.	3
ENSSSCG00000036515	DACH2	PCG	TF	3
XLOC_046608		lncRNA	.	3
ENSSSCG00000032822		PCG	.	3
ENSSSCG00000037496		PCG	.	3
ENSSSCG00000035428		PCG	.	3
XLOC_049607		lncRNA	.	3
ENSSSCG00000031861		PCG	.	3
XLOC_034418		lncRNA	.	3
ENSSSCG00000031119		PCG	.	3
XLOC_030146		lncRNA	.	3
XLOC_030283		lncRNA	.	3
XLOC_031045		lncRNA	.	3
ENSSSCG00000034755		PCG	.	3
XLOC_018654		lncRNA	.	3
ENSSSCG00000002827	SLC6A2	PCG	.	3
ENSSSCG00000037939		PCG	.	3
ENSSSCG00000005278		PCG	.	3
ENSSSCG00000034367		PCG	.	3
XLOC_018052		lncRNA	.	3
ENSSSCG00000031097		PCG	.	3
ENSSSCG00000033937	DYNC2H1	PCG	.	3
[truncated: 8,827 more rows]
