# Supplementary material for: The genome variation and developmental transcriptome maps reveal genetic differentiation of skeletal muscle in pigs
Source: PLoS Genet. 2021 Nov 15;17(11):e1009910. doi: 10.1371/journal.pgen.1009910 (PMC8629385; doi:10.1371/journal.pgen.1009910)
Supplement: S7 Table — (XLSX) [file pgen.1009910.s023.xlsx]

## Sheet: S7 Table
S7 Table. LncRNA-miRNA-mRNA interactions in the ceRNA networks.
miRNA	lncRNA	mRNA	mRNA_symbol	mRNA_module	Network	Corr_miRNA_lncRNA	Corr_miRNA_mRNA	Corr_lncRNA_mRNA
ssc-let-7i-5p	XLOC_031305	ENSSSCG00000017311	MAPT	M2	2	-0.506721	-0.561394	0.552263
ssc-let-7i-5p	XLOC_031305	ENSSSCG00000025791	MON1A		2	-0.506721	-0.500309	0.610192
ssc-let-7i-5p	XLOC_031305	ENSSSCG00000013747	RAD23A		2	-0.506721	-0.514664	0.549015
ssc-miR-1	XLOC_011923	ENSSSCG00000040838	AGBL2	M6	1	-0.517958	-0.622932	0.738642
ssc-miR-1	XLOC_016030	ENSSSCG00000040838	AGBL2	M6	1	-0.6378	-0.622932	0.776621
ssc-miR-1	XLOC_046561	ENSSSCG00000040838	AGBL2	M6	1	-0.608506	-0.622932	0.822397
ssc-miR-1	XLOC_011923	ENSSSCG00000009924	ANKRD13A	M6	1	-0.517958	-0.665507	0.554481
ssc-miR-1	XLOC_016030	ENSSSCG00000009924	ANKRD13A	M6	1	-0.6378	-0.665507	0.779868
ssc-miR-1	XLOC_046561	ENSSSCG00000009924	ANKRD13A	M6	1	-0.608506	-0.665507	0.933598
ssc-miR-1	XLOC_011923	ENSSSCG00000028694	ATP6V1B2		1	-0.517958	-0.697147	0.587593
ssc-miR-1	XLOC_016030	ENSSSCG00000028694	ATP6V1B2		1	-0.6378	-0.697147	0.654534
ssc-miR-1	XLOC_046561	ENSSSCG00000028694	ATP6V1B2		1	-0.608506	-0.697147	0.783284
ssc-miR-1	XLOC_011923	ENSSSCG00000040855	C5orf51		1	-0.517958	-0.619162	0.669769
ssc-miR-1	XLOC_016030	ENSSSCG00000040855	C5orf51		1	-0.6378	-0.619162	0.745736
ssc-miR-1	XLOC_046561	ENSSSCG00000040855	C5orf51		1	-0.608506	-0.619162	0.86322
ssc-miR-1	XLOC_016030	ENSSSCG00000015307	CDK14	M10	1	-0.6378	-0.512931	0.512745
ssc-miR-1	XLOC_046561	ENSSSCG00000015307	CDK14	M10	1	-0.608506	-0.512931	0.831421
ssc-miR-1	XLOC_016030	ENSSSCG00000002470	DDX24		1	-0.6378	-0.694703	0.702567
ssc-miR-1	XLOC_046561	ENSSSCG00000002470	DDX24		1	-0.608506	-0.694703	0.840573
ssc-miR-1	XLOC_016030	ENSSSCG00000032092	DDX5		1	-0.6378	-0.59976	0.63553
ssc-miR-1	XLOC_046561	ENSSSCG00000032092	DDX5		1	-0.608506	-0.59976	0.881859
ssc-miR-1	XLOC_016030	ENSSSCG00000035238	ELOVL1	M4	1	-0.6378	-0.619882	0.674869
ssc-miR-1	XLOC_046561	ENSSSCG00000035238	ELOVL1	M4	1	-0.608506	-0.619882	0.838457
ssc-miR-1	XLOC_011923	ENSSSCG00000022159	FNDC3A	M6	1	-0.517958	-0.57444	0.650234
ssc-miR-1	XLOC_016030	ENSSSCG00000022159	FNDC3A	M6	1	-0.6378	-0.57444	0.594717
ssc-miR-1	XLOC_046561	ENSSSCG00000022159	FNDC3A	M6	1	-0.608506	-0.57444	0.880252
ssc-miR-1	XLOC_016030	ENSSSCG00000031940	GAS2	M10	1	-0.6378	-0.5202	0.516998
ssc-miR-1	XLOC_046561	ENSSSCG00000031940	GAS2	M10	1	-0.608506	-0.5202	0.828053
ssc-miR-1	XLOC_016030	ENSSSCG00000028523	HUS1	M10	1	-0.6378	-0.606791	0.572635
ssc-miR-1	XLOC_046561	ENSSSCG00000028523	HUS1	M10	1	-0.608506	-0.606791	0.812473
ssc-miR-1	XLOC_011923	ENSSSCG00000015445	NRCAM	M6	1	-0.517958	-0.649587	0.619903
ssc-miR-1	XLOC_016030	ENSSSCG00000015445	NRCAM	M6	1	-0.6378	-0.649587	0.759774
ssc-miR-1	XLOC_046561	ENSSSCG00000015445	NRCAM	M6	1	-0.608506	-0.649587	0.875147
ssc-miR-1	XLOC_016030	ENSSSCG00000038954	PLIN3	M10	1	-0.6378	-0.664079	0.661921
ssc-miR-1	XLOC_046561	ENSSSCG00000038954	PLIN3	M10	1	-0.608506	-0.664079	0.833756
ssc-miR-1	XLOC_046561	ENSSSCG00000002540	PPP2R5C		1	-0.608506	-0.531549	0.76233
ssc-miR-1	XLOC_011923	ENSSSCG00000032923	PRND	M11	1	-0.517958	-0.625457	0.724654
ssc-miR-1	XLOC_016030	ENSSSCG00000032923	PRND	M11	1	-0.6378	-0.625457	0.712257
ssc-miR-1	XLOC_046561	ENSSSCG00000032923	PRND	M11	1	-0.608506	-0.625457	0.720077
ssc-miR-1	XLOC_016030	ENSSSCG00000000665	RIMKLB	M10	1	-0.6378	-0.568651	0.558349
ssc-miR-1	XLOC_046561	ENSSSCG00000000665	RIMKLB	M10	1	-0.608506	-0.568651	0.88452
ssc-miR-1	XLOC_011923	ENSSSCG00000008518	SLC30A6		1	-0.517958	-0.668737	0.660288
ssc-miR-1	XLOC_016030	ENSSSCG00000008518	SLC30A6		1	-0.6378	-0.668737	0.778125
ssc-miR-1	XLOC_046561	ENSSSCG00000008518	SLC30A6		1	-0.608506	-0.668737	0.90111
ssc-miR-1	XLOC_011923	ENSSSCG00000001033	SLC35B3	M8	1	-0.517958	-0.64557	0.773543
ssc-miR-1	XLOC_016030	ENSSSCG00000001033	SLC35B3	M8	1	-0.6378	-0.64557	0.743186
ssc-miR-1	XLOC_046561	ENSSSCG00000001033	SLC35B3	M8	1	-0.608506	-0.64557	0.847946
ssc-miR-1	XLOC_011923	ENSSSCG00000014792	STIM1		1	-0.517958	-0.541178	0.635749
ssc-miR-1	XLOC_016030	ENSSSCG00000020665	TAF6L		1	-0.6378	-0.688944	0.649389
ssc-miR-1	XLOC_046561	ENSSSCG00000020665	TAF6L		1	-0.608506	-0.688944	0.710027
ssc-miR-1	XLOC_016030	ENSSSCG00000010638	TCF7L2	M10	1	-0.6378	-0.609847	0.628885
ssc-miR-1	XLOC_046561	ENSSSCG00000010638	TCF7L2	M10	1	-0.608506	-0.609847	0.809904
ssc-miR-1	XLOC_011923	ENSSSCG00000035702	WDSUB1	M4	1	-0.517958	-0.750213	0.760973
ssc-miR-1	XLOC_016030	ENSSSCG00000035702	WDSUB1	M4	1	-0.6378	-0.750213	0.750855
ssc-miR-1	XLOC_046561	ENSSSCG00000035702	WDSUB1	M4	1	-0.608506	-0.750213	0.755924
ssc-miR-1	XLOC_011923	ENSSSCG00000012426	ZDHHC15	M6	1	-0.517958	-0.656855	0.594268
ssc-miR-1	XLOC_016030	ENSSSCG00000012426	ZDHHC15	M6	1	-0.6378	-0.656855	0.721632
ssc-miR-1	XLOC_046561	ENSSSCG00000012426	ZDHHC15	M6	1	-0.608506	-0.656855	0.909437
ssc-miR-10383	XLOC_026857	ENSSSCG00000007874	ABCC1	M9	2	-0.663017	-0.589062	0.75704
ssc-miR-10383	XLOC_054633	ENSSSCG00000007874	ABCC1	M9	2	-0.679328	-0.589062	0.598026
ssc-miR-10383	XLOC_031305	ENSSSCG00000009916	ACADS	M9	2	-0.521389	-0.635444	0.517914
ssc-miR-10383	XLOC_001034	ENSSSCG00000026453	ACSM5	M2	2	-0.512482	-0.620959	0.806088
ssc-miR-10383	XLOC_031305	ENSSSCG00000026453	ACSM5	M2	2	-0.521389	-0.620959	0.778598
ssc-miR-10383	XLOC_036982	ENSSSCG00000026453	ACSM5	M2	2	-0.55229	-0.620959	0.799938
ssc-miR-10383	XLOC_054633	ENSSSCG00000026453	ACSM5	M2	2	-0.679328	-0.620959	0.813593
ssc-miR-10383	XLOC_001034	ENSSSCG00000011147	AKR1C2	M2	2	-0.512482	-0.651869	0.509777
ssc-miR-10383	XLOC_031305	ENSSSCG00000011147	AKR1C2	M2	2	-0.521389	-0.651869	0.513557
ssc-miR-10383	XLOC_001034	ENSSSCG00000007022	ANK1	M2	2	-0.512482	-0.665353	0.642244
ssc-miR-10383	XLOC_031305	ENSSSCG00000007022	ANK1	M2	2	-0.521389	-0.665353	0.640003
ssc-miR-10383	XLOC_001034	ENSSSCG00000035533	ANKRD39	M2	2	-0.512482	-0.702091	0.751455
ssc-miR-10383	XLOC_031305	ENSSSCG00000035533	ANKRD39	M2	2	-0.521389	-0.702091	0.710341
ssc-miR-10383	XLOC_036982	ENSSSCG00000035533	ANKRD39	M2	2	-0.55229	-0.702091	0.705101
ssc-miR-10383	XLOC_001034	ENSSSCG00000002467	ASB2	M2	2	-0.512482	-0.612272	0.621619
ssc-miR-10383	XLOC_001259	ENSSSCG00000002467	ASB2	M2	2	-0.533332	-0.612272	0.712418
ssc-miR-10383	XLOC_026857	ENSSSCG00000002467	ASB2	M2	2	-0.663017	-0.612272	0.714607
ssc-miR-10383	XLOC_031305	ENSSSCG00000002467	ASB2	M2	2	-0.521389	-0.612272	0.741325
ssc-miR-10383	XLOC_036982	ENSSSCG00000002467	ASB2	M2	2	-0.55229	-0.612272	0.778802
ssc-miR-10383	XLOC_054633	ENSSSCG00000002467	ASB2	M2	2	-0.679328	-0.612272	0.794932
ssc-miR-10383	XLOC_001034	ENSSSCG00000000084	ATF4	M2	2	-0.512482	-0.579745	0.77261
ssc-miR-10383	XLOC_031305	ENSSSCG00000000084	ATF4	M2	2	-0.521389	-0.579745	0.776475
ssc-miR-10383	XLOC_001034	ENSSSCG00000011043	C1QL3	M2	2	-0.512482	-0.503687	0.679002
ssc-miR-10383	XLOC_001259	ENSSSCG00000011043	C1QL3	M2	2	-0.533332	-0.503687	0.670847
ssc-miR-10383	XLOC_031305	ENSSSCG00000011043	C1QL3	M2	2	-0.521389	-0.503687	0.597545
ssc-miR-10383	XLOC_036982	ENSSSCG00000011043	C1QL3	M2	2	-0.55229	-0.503687	0.688162
ssc-miR-10383	XLOC_054633	ENSSSCG00000011043	C1QL3	M2	2	-0.679328	-0.503687	0.596592
ssc-miR-10383	XLOC_001034	ENSSSCG00000016266	CAB39	M2	2	-0.512482	-0.525917	0.586516
ssc-miR-10383	XLOC_001259	ENSSSCG00000016266	CAB39	M2	2	-0.533332	-0.525917	0.500735
ssc-miR-10383	XLOC_031305	ENSSSCG00000016266	CAB39	M2	2	-0.521389	-0.525917	0.607353
ssc-miR-10383	XLOC_036982	ENSSSCG00000016266	CAB39	M2	2	-0.55229	-0.525917	0.538533
ssc-miR-10383	XLOC_054633	ENSSSCG00000016266	CAB39	M2	2	-0.679328	-0.525917	0.574634
ssc-miR-10383	XLOC_001259	ENSSSCG00000017271	CACNG1	M2	2	-0.533332	-0.63405	0.666663
ssc-miR-10383	XLOC_026857	ENSSSCG00000017271	CACNG1	M2	2	-0.663017	-0.63405	0.817657
ssc-miR-10383	XLOC_027971	ENSSSCG00000017271	CACNG1	M2	2	-0.545936	-0.63405	0.720951
ssc-miR-10383	XLOC_054633	ENSSSCG00000017271	CACNG1	M2	2	-0.679328	-0.63405	0.603066
ssc-miR-10383	XLOC_026857	ENSSSCG00000039535	CAMK2B	M9	2	-0.663017	-0.665343	0.676587
ssc-miR-10383	XLOC_027971	ENSSSCG00000039535	CAMK2B	M9	2	-0.545936	-0.665343	0.640786
ssc-miR-10383	XLOC_054633	ENSSSCG00000039535	CAMK2B	M9	2	-0.679328	-0.665343	0.57197
ssc-miR-10383	XLOC_026857	ENSSSCG00000017902	CAMTA2		2	-0.663017	-0.551815	0.715555
ssc-miR-10383	XLOC_027971	ENSSSCG00000017902	CAMTA2		2	-0.545936	-0.551815	0.665158
ssc-miR-10383	XLOC_054633	ENSSSCG00000017902	CAMTA2		2	-0.679328	-0.551815	0.50307
ssc-miR-10383	XLOC_001259	ENSSSCG00000005219	CDC37L1	M2	2	-0.533332	-0.531749	0.539272
ssc-miR-10383	XLOC_031305	ENSSSCG00000005219	CDC37L1	M2	2	-0.521389	-0.531749	0.513606
ssc-miR-10383	XLOC_036982	ENSSSCG00000005219	CDC37L1	M2	2	-0.55229	-0.531749	0.613174
ssc-miR-10383	XLOC_054633	ENSSSCG00000005219	CDC37L1	M2	2	-0.679328	-0.531749	0.544933
ssc-miR-10383	XLOC_001034	ENSSSCG00000036132	CKM	M2	2	-0.512482	-0.733296	0.720978
ssc-miR-10383	XLOC_031305	ENSSSCG00000036132	CKM	M2	2	-0.521389	-0.733296	0.714018
ssc-miR-10383	XLOC_036982	ENSSSCG00000036132	CKM	M2	2	-0.55229	-0.733296	0.72307
ssc-miR-10383	XLOC_054633	ENSSSCG00000036132	CKM	M2	2	-0.679328	-0.733296	0.81743
ssc-miR-10383	XLOC_001034	ENSSSCG00000014128	CKMT2	M2	2	-0.512482	-0.657327	0.70602
ssc-miR-10383	XLOC_031305	ENSSSCG00000014128	CKMT2	M2	2	-0.521389	-0.657327	0.642864
ssc-miR-10383	XLOC_001034	ENSSSCG00000039763	CMBL	M2	2	-0.512482	-0.614641	0.811882
ssc-miR-10383	XLOC_031305	ENSSSCG00000039763	CMBL	M2	2	-0.521389	-0.614641	0.787425
ssc-miR-10383	XLOC_036982	ENSSSCG00000039763	CMBL	M2	2	-0.55229	-0.614641	0.753351
ssc-miR-10383	XLOC_054633	ENSSSCG00000039763	CMBL	M2	2	-0.679328	-0.614641	0.822554
ssc-miR-10383	XLOC_001034	ENSSSCG00000025190	COQ10A	M2	2	-0.512482	-0.676803	0.672631
ssc-miR-10383	XLOC_001259	ENSSSCG00000025190	COQ10A	M2	2	-0.533332	-0.676803	0.530493
ssc-miR-10383	XLOC_026857	ENSSSCG00000025190	COQ10A	M2	2	-0.663017	-0.676803	0.757821
ssc-miR-10383	XLOC_031305	ENSSSCG00000025190	COQ10A	M2	2	-0.521389	-0.676803	0.638117
ssc-miR-10383	XLOC_036982	ENSSSCG00000025190	COQ10A	M2	2	-0.55229	-0.676803	0.562629
ssc-miR-10383	XLOC_054633	ENSSSCG00000025190	COQ10A	M2	2	-0.679328	-0.676803	0.716963
ssc-miR-10383	XLOC_001034	ENSSSCG00000037792	COX7A1	M2	2	-0.512482	-0.619716	0.515495
ssc-miR-10383	XLOC_031305	ENSSSCG00000005671	CRAT	M2	2	-0.521389	-0.630425	0.561048
ssc-miR-10383	XLOC_001034	ENSSSCG00000011530	CRBN		2	-0.512482	-0.53137	0.653627
ssc-miR-10383	XLOC_001259	ENSSSCG00000011530	CRBN		2	-0.533332	-0.53137	0.544538
ssc-miR-10383	XLOC_031305	ENSSSCG00000011530	CRBN		2	-0.521389	-0.53137	0.65464
ssc-miR-10383	XLOC_036982	ENSSSCG00000011530	CRBN		2	-0.55229	-0.53137	0.673205
ssc-miR-10383	XLOC_054633	ENSSSCG00000011530	CRBN		2	-0.679328	-0.53137	0.648801
ssc-miR-10383	XLOC_001034	ENSSSCG00000006303	DCAF6	M2	2	-0.512482	-0.618052	0.745659
ssc-miR-10383	XLOC_001259	ENSSSCG00000006303	DCAF6	M2	2	-0.533332	-0.618052	0.772778
ssc-miR-10383	XLOC_031305	ENSSSCG00000006303	DCAF6	M2	2	-0.521389	-0.618052	0.776249
ssc-miR-10383	XLOC_001034	ENSSSCG00000017430	EIF1	M2	2	-0.512482	-0.699574	0.766826
ssc-miR-10383	XLOC_001259	ENSSSCG00000017430	EIF1	M2	2	-0.533332	-0.699574	0.675894
ssc-miR-10383	XLOC_026857	ENSSSCG00000017430	EIF1	M2	2	-0.663017	-0.699574	0.751358
ssc-miR-10383	XLOC_027971	ENSSSCG00000017430	EIF1	M2	2	-0.545936	-0.699574	0.538137
ssc-miR-10383	XLOC_031305	ENSSSCG00000017430	EIF1	M2	2	-0.521389	-0.699574	0.709648
ssc-miR-10383	XLOC_036982	ENSSSCG00000017430	EIF1	M2	2	-0.55229	-0.699574	0.685267
ssc-miR-10383	XLOC_054633	ENSSSCG00000017430	EIF1	M2	2	-0.679328	-0.699574	0.802236
ssc-miR-10383	XLOC_001034	ENSSSCG00000017904	ENO3	M2	2	-0.512482	-0.706639	0.765429
ssc-miR-10383	XLOC_031305	ENSSSCG00000017904	ENO3	M2	2	-0.521389	-0.706639	0.737328
ssc-miR-10383	XLOC_036982	ENSSSCG00000017904	ENO3	M2	2	-0.55229	-0.706639	0.798133
ssc-miR-10383	XLOC_054633	ENSSSCG00000017904	ENO3	M2	2	-0.679328	-0.706639	0.845524
ssc-miR-10383	XLOC_001034	ENSSSCG00000001930	PKM	M2	2	-0.512482	-0.606316	0.682237
ssc-miR-10383	XLOC_031305	ENSSSCG00000001930	PKM	M2	2	-0.521389	-0.606316	0.699831
ssc-miR-10383	XLOC_001034	ENSSSCG00000002008	DCAF11		2	-0.512482	-0.602274	0.722555
ssc-miR-10383	XLOC_001259	ENSSSCG00000002008	DCAF11		2	-0.533332	-0.602274	0.563219
ssc-miR-10383	XLOC_026857	ENSSSCG00000002008	DCAF11		2	-0.663017	-0.602274	0.690101
ssc-miR-10383	XLOC_031305	ENSSSCG00000002008	DCAF11		2	-0.521389	-0.602274	0.81625
ssc-miR-10383	XLOC_036982	ENSSSCG00000002008	DCAF11		2	-0.55229	-0.602274	0.700722
ssc-miR-10383	XLOC_054633	ENSSSCG00000002008	DCAF11		2	-0.679328	-0.602274	0.789602
ssc-miR-10383	XLOC_001034	ENSSSCG00000017868	P2RX5	M2	2	-0.512482	-0.629789	0.684392
ssc-miR-10383	XLOC_027971	ENSSSCG00000017868	P2RX5	M2	2	-0.545936	-0.629789	0.500175
ssc-miR-10383	XLOC_031305	ENSSSCG00000017868	P2RX5	M2	2	-0.521389	-0.629789	0.69192
ssc-miR-10383	XLOC_036982	ENSSSCG00000017868	P2RX5	M2	2	-0.55229	-0.629789	0.737931
ssc-miR-10383	XLOC_054633	ENSSSCG00000017868	P2RX5	M2	2	-0.679328	-0.629789	0.738778
ssc-miR-10383	XLOC_001034	ENSSSCG00000027778	GLO1		2	-0.512482	-0.501798	0.666824
ssc-miR-10383	XLOC_001259	ENSSSCG00000027778	GLO1		2	-0.533332	-0.501798	0.801897
ssc-miR-10383	XLOC_026857	ENSSSCG00000027778	GLO1		2	-0.663017	-0.501798	0.562611
ssc-miR-10383	XLOC_031305	ENSSSCG00000027778	GLO1		2	-0.521389	-0.501798	0.670795
ssc-miR-10383	XLOC_036982	ENSSSCG00000027778	GLO1		2	-0.55229	-0.501798	0.81214
ssc-miR-10383	XLOC_054633	ENSSSCG00000027778	GLO1		2	-0.679328	-0.501798	0.679169
ssc-miR-10383	XLOC_026857	ENSSSCG00000033262	CD74	M2	2	-0.663017	-0.521466	0.635753
ssc-miR-10383	XLOC_054633	ENSSSCG00000033262	CD74	M2	2	-0.679328	-0.521466	0.530412
ssc-miR-10383	XLOC_001034	ENSSSCG00000033735	PERM1	M2	2	-0.512482	-0.612324	0.604963
ssc-miR-10383	XLOC_001259	ENSSSCG00000033735	PERM1	M2	2	-0.533332	-0.612324	0.504193
ssc-miR-10383	XLOC_026857	ENSSSCG00000033735	PERM1	M2	2	-0.663017	-0.612324	0.820766
ssc-miR-10383	XLOC_027971	ENSSSCG00000033735	PERM1	M2	2	-0.545936	-0.612324	0.685402
ssc-miR-10383	XLOC_031305	ENSSSCG00000033735	PERM1	M2	2	-0.521389	-0.612324	0.6654
ssc-miR-10383	XLOC_054633	ENSSSCG00000033735	PERM1	M2	2	-0.679328	-0.612324	0.655684
ssc-miR-10383	XLOC_031305	ENSSSCG00000034802	RTP4	M2	2	-0.521389	-0.517408	0.532693
ssc-miR-10383	XLOC_036982	ENSSSCG00000034802	RTP4	M2	2	-0.55229	-0.517408	0.614941
ssc-miR-10383	XLOC_054633	ENSSSCG00000034802	RTP4	M2	2	-0.679328	-0.517408	0.630773
ssc-miR-10383	XLOC_001034	ENSSSCG00000035105	DUSP13	M2	2	-0.512482	-0.529927	0.722996
ssc-miR-10383	XLOC_031305	ENSSSCG00000035105	DUSP13	M2	2	-0.521389	-0.529927	0.737867
ssc-miR-10383	XLOC_036982	ENSSSCG00000035105	DUSP13	M2	2	-0.55229	-0.529927	0.75596
ssc-miR-10383	XLOC_001034	ENSSSCG00000035762	ENSSSCG00000035762	M2	2	-0.512482	-0.655425	0.739905
ssc-miR-10383	XLOC_001259	ENSSSCG00000035762	ENSSSCG00000035762	M2	2	-0.533332	-0.655425	0.592931
ssc-miR-10383	XLOC_026857	ENSSSCG00000035762	ENSSSCG00000035762	M2	2	-0.663017	-0.655425	0.754763
ssc-miR-10383	XLOC_027971	ENSSSCG00000035762	ENSSSCG00000035762	M2	2	-0.545936	-0.655425	0.570677
ssc-miR-10383	XLOC_031305	ENSSSCG00000035762	ENSSSCG00000035762	M2	2	-0.521389	-0.655425	0.736232
ssc-miR-10383	XLOC_036982	ENSSSCG00000035762	ENSSSCG00000035762	M2	2	-0.55229	-0.655425	0.589859
ssc-miR-10383	XLOC_054633	ENSSSCG00000035762	ENSSSCG00000035762	M2	2	-0.679328	-0.655425	0.739021
ssc-miR-10383	XLOC_001034	ENSSSCG00000036363	PDE4C	M2	2	-0.512482	-0.618258	0.722694
ssc-miR-10383	XLOC_031305	ENSSSCG00000036363	PDE4C	M2	2	-0.521389	-0.618258	0.761584
ssc-miR-10383	XLOC_001034	ENSSSCG00000002654	FBXO31	M2	2	-0.512482	-0.587316	0.528491
ssc-miR-10383	XLOC_001259	ENSSSCG00000002654	FBXO31	M2	2	-0.533332	-0.587316	0.584456
ssc-miR-10383	XLOC_026857	ENSSSCG00000002654	FBXO31	M2	2	-0.663017	-0.587316	0.735126
ssc-miR-10383	XLOC_027971	ENSSSCG00000002654	FBXO31	M2	2	-0.545936	-0.587316	0.542391
ssc-miR-10383	XLOC_031305	ENSSSCG00000002654	FBXO31	M2	2	-0.521389	-0.587316	0.598719
ssc-miR-10383	XLOC_036982	ENSSSCG00000002654	FBXO31	M2	2	-0.55229	-0.587316	0.54516
ssc-miR-10383	XLOC_054633	ENSSSCG00000002654	FBXO31	M2	2	-0.679328	-0.587316	0.658173
ssc-miR-10383	XLOC_001034	ENSSSCG00000011885	FBXO40	M2	2	-0.512482	-0.573096	0.760845
ssc-miR-10383	XLOC_001259	ENSSSCG00000011885	FBXO40	M2	2	-0.533332	-0.573096	0.816001
ssc-miR-10383	XLOC_026857	ENSSSCG00000011885	FBXO40	M2	2	-0.663017	-0.573096	0.703846
ssc-miR-10383	XLOC_027971	ENSSSCG00000011885	FBXO40	M2	2	-0.545936	-0.573096	0.524841
ssc-miR-10383	XLOC_031305	ENSSSCG00000011885	FBXO40	M2	2	-0.521389	-0.573096	0.737985
ssc-miR-10383	XLOC_036982	ENSSSCG00000011885	FBXO40	M2	2	-0.55229	-0.573096	0.699287
ssc-miR-10383	XLOC_054633	ENSSSCG00000011885	FBXO40	M2	2	-0.679328	-0.573096	0.734204
ssc-miR-10383	XLOC_001034	ENSSSCG00000012817	FUNDC2		2	-0.512482	-0.610578	0.606999
ssc-miR-10383	XLOC_001259	ENSSSCG00000012817	FUNDC2		2	-0.533332	-0.610578	0.526654
ssc-miR-10383	XLOC_026857	ENSSSCG00000012817	FUNDC2		2	-0.663017	-0.610578	0.652736
ssc-miR-10383	XLOC_031305	ENSSSCG00000012817	FUNDC2		2	-0.521389	-0.610578	0.571106
ssc-miR-10383	XLOC_036982	ENSSSCG00000012817	FUNDC2		2	-0.55229	-0.610578	0.515688
ssc-miR-10383	XLOC_054633	ENSSSCG00000012817	FUNDC2		2	-0.679328	-0.610578	0.662902
ssc-miR-10383	XLOC_001034	ENSSSCG00000017953	FXR2	M2	2	-0.512482	-0.644713	0.607614
ssc-miR-10383	XLOC_001259	ENSSSCG00000017953	FXR2	M2	2	-0.533332	-0.644713	0.62934
ssc-miR-10383	XLOC_026857	ENSSSCG00000017953	FXR2	M2	2	-0.663017	-0.644713	0.727461
ssc-miR-10383	XLOC_031305	ENSSSCG00000017953	FXR2	M2	2	-0.521389	-0.644713	0.670756
ssc-miR-10383	XLOC_036982	ENSSSCG00000017953	FXR2	M2	2	-0.55229	-0.644713	0.643035
ssc-miR-10383	XLOC_054633	ENSSSCG00000017953	FXR2	M2	2	-0.679328	-0.644713	0.700033
ssc-miR-10383	XLOC_001034	ENSSSCG00000000694	GAPDH	M2	2	-0.512482	-0.694506	0.715947
ssc-miR-10383	XLOC_031305	ENSSSCG00000000694	GAPDH	M2	2	-0.521389	-0.694506	0.733168
ssc-miR-10383	XLOC_036982	ENSSSCG00000020906	GHSR	M2	2	-0.55229	-0.59609	0.519614
ssc-miR-10383	XLOC_054633	ENSSSCG00000020906	GHSR	M2	2	-0.679328	-0.59609	0.646298
ssc-miR-10383	XLOC_001034	ENSSSCG00000003154	GYS1	M2	2	-0.512482	-0.632502	0.589363
ssc-miR-10383	XLOC_031305	ENSSSCG00000003154	GYS1	M2	2	-0.521389	-0.632502	0.603237
ssc-miR-10383	XLOC_036982	ENSSSCG00000003154	GYS1	M2	2	-0.55229	-0.632502	0.616907
ssc-miR-10383	XLOC_054633	ENSSSCG00000003154	GYS1	M2	2	-0.679328	-0.632502	0.703655
ssc-miR-10383	XLOC_026857	ENSSSCG00000010639	HABP2	M2	2	-0.663017	-0.507098	0.618601
ssc-miR-10383	XLOC_031305	ENSSSCG00000010639	HABP2	M2	2	-0.521389	-0.507098	0.522379
ssc-miR-10383	XLOC_036982	ENSSSCG00000010639	HABP2	M2	2	-0.55229	-0.507098	0.546142
ssc-miR-10383	XLOC_001259	ENSSSCG00000038007	HACD1		2	-0.533332	-0.651949	0.612213
ssc-miR-10383	XLOC_026857	ENSSSCG00000038007	HACD1		2	-0.663017	-0.651949	0.57549
ssc-miR-10383	XLOC_026857	ENSSSCG00000011287	HHATL	M2	2	-0.663017	-0.560165	0.764109
ssc-miR-10383	XLOC_027971	ENSSSCG00000011287	HHATL	M2	2	-0.545936	-0.560165	0.551222
ssc-miR-10383	XLOC_036982	ENSSSCG00000011287	HHATL	M2	2	-0.55229	-0.560165	0.510597
ssc-miR-10383	XLOC_054633	ENSSSCG00000011287	HHATL	M2	2	-0.679328	-0.560165	0.607378
ssc-miR-10383	XLOC_001034	ENSSSCG00000032498	IDH3A	M9	2	-0.512482	-0.615247	0.518498
ssc-miR-10383	XLOC_026857	ENSSSCG00000032498	IDH3A	M9	2	-0.663017	-0.615247	0.70837
ssc-miR-10383	XLOC_031305	ENSSSCG00000032498	IDH3A	M9	2	-0.521389	-0.615247	0.550537
ssc-miR-10383	XLOC_001259	ENSSSCG00000039272	IP6K3	M2	2	-0.533332	-0.59843	0.576337
ssc-miR-10383	XLOC_026857	ENSSSCG00000039272	IP6K3	M2	2	-0.663017	-0.59843	0.719503
ssc-miR-10383	XLOC_036982	ENSSSCG00000039272	IP6K3	M2	2	-0.55229	-0.59843	0.513041
ssc-miR-10383	XLOC_001034	ENSSSCG00000029430	IPO13	M2	2	-0.512482	-0.624976	0.690903
ssc-miR-10383	XLOC_001259	ENSSSCG00000029430	IPO13	M2	2	-0.533332	-0.624976	0.708827
ssc-miR-10383	XLOC_026857	ENSSSCG00000029430	IPO13	M2	2	-0.663017	-0.624976	0.857318
ssc-miR-10383	XLOC_027971	ENSSSCG00000029430	IPO13	M2	2	-0.545936	-0.624976	0.648437
ssc-miR-10383	XLOC_031305	ENSSSCG00000029430	IPO13	M2	2	-0.521389	-0.624976	0.682353
ssc-miR-10383	XLOC_036982	ENSSSCG00000029430	IPO13	M2	2	-0.55229	-0.624976	0.647829
ssc-miR-10383	XLOC_054633	ENSSSCG00000029430	IPO13	M2	2	-0.679328	-0.624976	0.761986
ssc-miR-10383	XLOC_001034	ENSSSCG00000011453	ITIH4	M2	2	-0.512482	-0.577434	0.55325
ssc-miR-10383	XLOC_001259	ENSSSCG00000011453	ITIH4	M2	2	-0.533332	-0.577434	0.522618
ssc-miR-10383	XLOC_026857	ENSSSCG00000011453	ITIH4	M2	2	-0.663017	-0.577434	0.62339
ssc-miR-10383	XLOC_031305	ENSSSCG00000011453	ITIH4	M2	2	-0.521389	-0.577434	0.518563
ssc-miR-10383	XLOC_054633	ENSSSCG00000011453	ITIH4	M2	2	-0.679328	-0.577434	0.595099
ssc-miR-10383	XLOC_001034	ENSSSCG00000002712	LDHD	M2	2	-0.512482	-0.644616	0.729947
ssc-miR-10383	XLOC_001259	ENSSSCG00000002712	LDHD	M2	2	-0.533332	-0.644616	0.735065
ssc-miR-10383	XLOC_026857	ENSSSCG00000002712	LDHD	M2	2	-0.663017	-0.644616	0.843883
ssc-miR-10383	XLOC_027971	ENSSSCG00000002712	LDHD	M2	2	-0.545936	-0.644616	0.545332
ssc-miR-10383	XLOC_031305	ENSSSCG00000002712	LDHD	M2	2	-0.521389	-0.644616	0.681656
ssc-miR-10383	XLOC_036982	ENSSSCG00000002712	LDHD	M2	2	-0.55229	-0.644616	0.722131
ssc-miR-10383	XLOC_054633	ENSSSCG00000002712	LDHD	M2	2	-0.679328	-0.644616	0.774636
ssc-miR-10383	XLOC_027971	ENSSSCG00000030005	LGALSL		2	-0.545936	-0.631201	0.510188
ssc-miR-10383	XLOC_001034	ENSSSCG00000026945	LRRC2	M2	2	-0.512482	-0.629699	0.717813
ssc-miR-10383	XLOC_001259	ENSSSCG00000026945	LRRC2	M2	2	-0.533332	-0.629699	0.573287
ssc-miR-10383	XLOC_031305	ENSSSCG00000026945	LRRC2	M2	2	-0.521389	-0.629699	0.7609
ssc-miR-10383	XLOC_026857	ENSSSCG00000038767	MBP	M2	2	-0.663017	-0.572128	0.539183
ssc-miR-10383	XLOC_031305	ENSSSCG00000038767	MBP	M2	2	-0.521389	-0.572128	0.503855
ssc-miR-10383	XLOC_026857	ENSSSCG00000037151	MIEF2	M9	2	-0.663017	-0.511493	0.739292
ssc-miR-10383	XLOC_054633	ENSSSCG00000037151	MIEF2	M9	2	-0.679328	-0.511493	0.507792
ssc-miR-10383	XLOC_026857	ENSSSCG00000032974	MYADML2		2	-0.663017	-0.563689	0.701412
ssc-miR-10383	XLOC_027971	ENSSSCG00000032974	MYADML2		2	-0.545936	-0.563689	0.652214
ssc-miR-10383	XLOC_054633	ENSSSCG00000032974	MYADML2		2	-0.679328	-0.563689	0.568708
ssc-miR-10383	XLOC_001034	ENSSSCG00000016157	MYL1	M2	2	-0.512482	-0.750576	0.671955
ssc-miR-10383	XLOC_001259	ENSSSCG00000016157	MYL1	M2	2	-0.533332	-0.750576	0.80146
ssc-miR-10383	XLOC_026857	ENSSSCG00000016157	MYL1	M2	2	-0.663017	-0.750576	0.836786
ssc-miR-10383	XLOC_027971	ENSSSCG00000016157	MYL1	M2	2	-0.545936	-0.750576	0.641495
ssc-miR-10383	XLOC_031305	ENSSSCG00000016157	MYL1	M2	2	-0.521389	-0.750576	0.611959
ssc-miR-10383	XLOC_036982	ENSSSCG00000016157	MYL1	M2	2	-0.55229	-0.750576	0.736098
ssc-miR-10383	XLOC_054633	ENSSSCG00000016157	MYL1	M2	2	-0.679328	-0.750576	0.813774
ssc-miR-10383	XLOC_001034	ENSSSCG00000033196	MYORG	M2	2	-0.512482	-0.555233	0.690118
ssc-miR-10383	XLOC_001259	ENSSSCG00000033196	MYORG	M2	2	-0.533332	-0.555233	0.733565
ssc-miR-10383	XLOC_026857	ENSSSCG00000033196	MYORG	M2	2	-0.663017	-0.555233	0.863334
ssc-miR-10383	XLOC_027971	ENSSSCG00000033196	MYORG	M2	2	-0.545936	-0.555233	0.708986
ssc-miR-10383	XLOC_031305	ENSSSCG00000033196	MYORG	M2	2	-0.521389	-0.555233	0.668594
ssc-miR-10383	XLOC_036982	ENSSSCG00000033196	MYORG	M2	2	-0.55229	-0.555233	0.648009
ssc-miR-10383	XLOC_054633	ENSSSCG00000033196	MYORG	M2	2	-0.679328	-0.555233	0.744041
ssc-miR-10383	XLOC_001034	ENSSSCG00000035729	MYOZ3	M2	2	-0.512482	-0.634641	0.597638
ssc-miR-10383	XLOC_001259	ENSSSCG00000035729	MYOZ3	M2	2	-0.533332	-0.634641	0.777264
ssc-miR-10383	XLOC_026857	ENSSSCG00000035729	MYOZ3	M2	2	-0.663017	-0.634641	0.875256
ssc-miR-10383	XLOC_027971	ENSSSCG00000035729	MYOZ3	M2	2	-0.545936	-0.634641	0.681729
ssc-miR-10383	XLOC_031305	ENSSSCG00000035729	MYOZ3	M2	2	-0.521389	-0.634641	0.628919
ssc-miR-10383	XLOC_036982	ENSSSCG00000035729	MYOZ3	M2	2	-0.55229	-0.634641	0.705121
ssc-miR-10383	XLOC_054633	ENSSSCG00000035729	MYOZ3	M2	2	-0.679328	-0.634641	0.770334
ssc-miR-10383	XLOC_001034	ENSSSCG00000040967	NACC2	M2	2	-0.512482	-0.664576	0.760611
ssc-miR-10383	XLOC_031305	ENSSSCG00000040967	NACC2	M2	2	-0.521389	-0.664576	0.747151
ssc-miR-10383	XLOC_036982	ENSSSCG00000040967	NACC2	M2	2	-0.55229	-0.664576	0.85295
ssc-miR-10383	XLOC_001034	ENSSSCG00000038826	NDUFV2		2	-0.512482	-0.531948	0.539126
ssc-miR-10383	XLOC_054633	ENSSSCG00000038826	NDUFV2		2	-0.679328	-0.531948	0.555845
ssc-miR-10383	XLOC_001034	ENSSSCG00000010640	NRAP	M2	2	-0.512482	-0.698139	0.558816
ssc-miR-10383	XLOC_031305	ENSSSCG00000010640	NRAP	M2	2	-0.521389	-0.698139	0.628731
ssc-miR-10383	XLOC_001034	ENSSSCG00000016863	OXCT1		2	-0.512482	-0.677996	0.673054
ssc-miR-10383	XLOC_031305	ENSSSCG00000016863	OXCT1		2	-0.521389	-0.677996	0.646162
ssc-miR-10383	XLOC_036982	ENSSSCG00000016863	OXCT1		2	-0.55229	-0.677996	0.70554
ssc-miR-10383	XLOC_054633	ENSSSCG00000016863	OXCT1		2	-0.679328	-0.677996	0.735034
ssc-miR-10383	XLOC_001034	ENSSSCG00000023033	PARP3	M9	2	-0.512482	-0.553744	0.557517
ssc-miR-10383	XLOC_001259	ENSSSCG00000023033	PARP3	M9	2	-0.533332	-0.553744	0.503976
ssc-miR-10383	XLOC_026857	ENSSSCG00000023033	PARP3	M9	2	-0.663017	-0.553744	0.737726
ssc-miR-10383	XLOC_031305	ENSSSCG00000023033	PARP3	M9	2	-0.521389	-0.553744	0.627613
ssc-miR-10383	XLOC_054633	ENSSSCG00000023033	PARP3	M9	2	-0.679328	-0.553744	0.565693
ssc-miR-10383	XLOC_001034	ENSSSCG00000004103	PCMT1		2	-0.512482	-0.641805	0.698963
ssc-miR-10383	XLOC_026857	ENSSSCG00000004103	PCMT1		2	-0.663017	-0.641805	0.730869
ssc-miR-10383	XLOC_031305	ENSSSCG00000004103	PCMT1		2	-0.521389	-0.641805	0.708259
ssc-miR-10383	XLOC_036982	ENSSSCG00000004103	PCMT1		2	-0.55229	-0.641805	0.820091
ssc-miR-10383	XLOC_054633	ENSSSCG00000004103	PCMT1		2	-0.679328	-0.641805	0.810896
ssc-miR-10383	XLOC_001034	ENSSSCG00000023643	PDHA1	M9	2	-0.512482	-0.614576	0.571698
ssc-miR-10383	XLOC_026857	ENSSSCG00000023643	PDHA1	M9	2	-0.663017	-0.614576	0.681549
ssc-miR-10383	XLOC_031305	ENSSSCG00000023643	PDHA1	M9	2	-0.521389	-0.614576	0.623991
ssc-miR-10383	XLOC_054633	ENSSSCG00000023643	PDHA1	M9	2	-0.679328	-0.614576	0.588336
ssc-miR-10383	XLOC_001034	ENSSSCG00000024814	PFKFB1	M2	2	-0.512482	-0.616485	0.743708
ssc-miR-10383	XLOC_031305	ENSSSCG00000024814	PFKFB1	M2	2	-0.521389	-0.616485	0.800764
ssc-miR-10383	XLOC_001034	ENSSSCG00000003506	PINK1		2	-0.512482	-0.671197	0.56933
ssc-miR-10383	XLOC_031305	ENSSSCG00000003506	PINK1		2	-0.521389	-0.671197	0.687937
ssc-miR-10383	XLOC_036982	ENSSSCG00000003506	PINK1		2	-0.55229	-0.671197	0.56964
ssc-miR-10383	XLOC_054633	ENSSSCG00000003506	PINK1		2	-0.679328	-0.671197	0.702737
ssc-miR-10383	XLOC_001259	ENSSSCG00000026724	PLBD1	M2	2	-0.533332	-0.597316	0.526808
ssc-miR-10383	XLOC_026857	ENSSSCG00000026724	PLBD1	M2	2	-0.663017	-0.597316	0.628997
ssc-miR-10383	XLOC_027971	ENSSSCG00000026724	PLBD1	M2	2	-0.545936	-0.597316	0.535475
ssc-miR-10383	XLOC_054633	ENSSSCG00000026724	PLBD1	M2	2	-0.679328	-0.597316	0.511099
ssc-miR-10383	XLOC_001034	ENSSSCG00000005084	PPM1A		2	-0.512482	-0.5192	0.529856
ssc-miR-10383	XLOC_001259	ENSSSCG00000005084	PPM1A		2	-0.533332	-0.5192	0.604341
ssc-miR-10383	XLOC_031305	ENSSSCG00000005084	PPM1A		2	-0.521389	-0.5192	0.560793
ssc-miR-10383	XLOC_036982	ENSSSCG00000005084	PPM1A		2	-0.55229	-0.5192	0.561555
ssc-miR-10383	XLOC_054633	ENSSSCG00000005084	PPM1A		2	-0.679328	-0.5192	0.552502
ssc-miR-10383	XLOC_001034	ENSSSCG00000006774	PPM1J	M2	2	-0.512482	-0.62303	0.756734
ssc-miR-10383	XLOC_031305	ENSSSCG00000006774	PPM1J	M2	2	-0.521389	-0.62303	0.704312
ssc-miR-10383	XLOC_001034	ENSSSCG00000013022	PYGM	M2	2	-0.512482	-0.677454	0.754246
ssc-miR-10383	XLOC_031305	ENSSSCG00000013022	PYGM	M2	2	-0.521389	-0.677454	0.750444
ssc-miR-10383	XLOC_036982	ENSSSCG00000013022	PYGM	M2	2	-0.55229	-0.677454	0.799205
ssc-miR-10383	XLOC_054633	ENSSSCG00000013022	PYGM	M2	2	-0.679328	-0.677454	0.837597
ssc-miR-10383	XLOC_001034	ENSSSCG00000024453	RAF1		2	-0.512482	-0.598707	0.634509
ssc-miR-10383	XLOC_027971	ENSSSCG00000024453	RAF1		2	-0.545936	-0.598707	0.539824
ssc-miR-10383	XLOC_031305	ENSSSCG00000024453	RAF1		2	-0.521389	-0.598707	0.714772
ssc-miR-10383	XLOC_036982	ENSSSCG00000024453	RAF1		2	-0.55229	-0.598707	0.690609
ssc-miR-10383	XLOC_054633	ENSSSCG00000024453	RAF1		2	-0.679328	-0.598707	0.716419
ssc-miR-10383	XLOC_031305	ENSSSCG00000028902	RB1CC1		2	-0.521389	-0.553022	0.512947
ssc-miR-10383	XLOC_054633	ENSSSCG00000028902	RB1CC1		2	-0.679328	-0.553022	0.521851
ssc-miR-10383	XLOC_054633	ENSSSCG00000007917	RBFOX1		2	-0.679328	-0.595129	0.5321
ssc-miR-10383	XLOC_054633	ENSSSCG00000006307	RCSD1		2	-0.679328	-0.661701	0.6106
ssc-miR-10383	XLOC_001034	ENSSSCG00000037811	RNF34	M2	2	-0.512482	-0.545968	0.681916
ssc-miR-10383	XLOC_001259	ENSSSCG00000037811	RNF34	M2	2	-0.533332	-0.545968	0.72288
ssc-miR-10383	XLOC_026857	ENSSSCG00000037811	RNF34	M2	2	-0.663017	-0.545968	0.751743
ssc-miR-10383	XLOC_031305	ENSSSCG00000037811	RNF34	M2	2	-0.521389	-0.545968	0.781364
ssc-miR-10383	XLOC_036982	ENSSSCG00000037811	RNF34	M2	2	-0.55229	-0.545968	0.871933
ssc-miR-10383	XLOC_001034	ENSSSCG00000036139	RRM2B	M2	2	-0.512482	-0.657609	0.853616
ssc-miR-10383	XLOC_031305	ENSSSCG00000036139	RRM2B	M2	2	-0.521389	-0.657609	0.80923
ssc-miR-10383	XLOC_036982	ENSSSCG00000036139	RRM2B	M2	2	-0.55229	-0.657609	0.810034
ssc-miR-10383	XLOC_054633	ENSSSCG00000036139	RRM2B	M2	2	-0.679328	-0.657609	0.817022
ssc-miR-10383	XLOC_001034	ENSSSCG00000006632	SCNM1	M2	2	-0.512482	-0.691104	0.674648
ssc-miR-10383	XLOC_031305	ENSSSCG00000006632	SCNM1	M2	2	-0.521389	-0.691104	0.757089
ssc-miR-10383	XLOC_036982	ENSSSCG00000006632	SCNM1	M2	2	-0.55229	-0.691104	0.802334
ssc-miR-10383	XLOC_054633	ENSSSCG00000006632	SCNM1	M2	2	-0.679328	-0.691104	0.826646
ssc-miR-10383	XLOC_001034	ENSSSCG00000023297	SCRN3	M2	2	-0.512482	-0.718907	0.782262
ssc-miR-10383	XLOC_001259	ENSSSCG00000023297	SCRN3	M2	2	-0.533332	-0.718907	0.757648
ssc-miR-10383	XLOC_026857	ENSSSCG00000023297	SCRN3	M2	2	-0.663017	-0.718907	0.735111
ssc-miR-10383	XLOC_027971	ENSSSCG00000023297	SCRN3	M2	2	-0.545936	-0.718907	0.572071
ssc-miR-10383	XLOC_031305	ENSSSCG00000023297	SCRN3	M2	2	-0.521389	-0.718907	0.778745
ssc-miR-10383	XLOC_036982	ENSSSCG00000023297	SCRN3	M2	2	-0.55229	-0.718907	0.775783
ssc-miR-10383	XLOC_054633	ENSSSCG00000023297	SCRN3	M2	2	-0.679328	-0.718907	0.800745
ssc-miR-10383	XLOC_036982	ENSSSCG00000009584	SEMA4D	M2	2	-0.55229	-0.517937	0.562068
ssc-miR-10383	XLOC_054633	ENSSSCG00000009584	SEMA4D	M2	2	-0.679328	-0.517937	0.621523
ssc-miR-10383	XLOC_001034	ENSSSCG00000005636	SLC25A25	M2	2	-0.512482	-0.634374	0.60368
ssc-miR-10383	XLOC_001259	ENSSSCG00000005636	SLC25A25	M2	2	-0.533332	-0.634374	0.770297
ssc-miR-10383	XLOC_026857	ENSSSCG00000005636	SLC25A25	M2	2	-0.663017	-0.634374	0.844773
ssc-miR-10383	XLOC_027971	ENSSSCG00000005636	SLC25A25	M2	2	-0.545936	-0.634374	0.61287
ssc-miR-10383	XLOC_031305	ENSSSCG00000005636	SLC25A25	M2	2	-0.521389	-0.634374	0.601493
ssc-miR-10383	XLOC_036982	ENSSSCG00000005636	SLC25A25	M2	2	-0.55229	-0.634374	0.642294
ssc-miR-10383	XLOC_054633	ENSSSCG00000005636	SLC25A25	M2	2	-0.679328	-0.634374	0.695543
ssc-miR-10383	XLOC_001034	ENSSSCG00000012993	SLC25A45	M2	2	-0.512482	-0.565751	0.656688
ssc-miR-10383	XLOC_031305	ENSSSCG00000012993	SLC25A45	M2	2	-0.521389	-0.565751	0.686322
ssc-miR-10383	XLOC_001034	ENSSSCG00000011361	SLC26A6	M2	2	-0.512482	-0.559986	0.734331
ssc-miR-10383	XLOC_001259	ENSSSCG00000011361	SLC26A6	M2	2	-0.533332	-0.559986	0.75647
ssc-miR-10383	XLOC_026857	ENSSSCG00000011361	SLC26A6	M2	2	-0.663017	-0.559986	0.802119
ssc-miR-10383	XLOC_027971	ENSSSCG00000011361	SLC26A6	M2	2	-0.545936	-0.559986	0.607626
ssc-miR-10383	XLOC_031305	ENSSSCG00000011361	SLC26A6	M2	2	-0.521389	-0.559986	0.728027
ssc-miR-10383	XLOC_036982	ENSSSCG00000011361	SLC26A6	M2	2	-0.55229	-0.559986	0.680033
ssc-miR-10383	XLOC_054633	ENSSSCG00000011361	SLC26A6	M2	2	-0.679328	-0.559986	0.730435
ssc-miR-10383	XLOC_001034	ENSSSCG00000012941	SLC29A2	M2	2	-0.512482	-0.585489	0.516479
ssc-miR-10383	XLOC_001259	ENSSSCG00000012941	SLC29A2	M2	2	-0.533332	-0.585489	0.582141
ssc-miR-10383	XLOC_026857	ENSSSCG00000012941	SLC29A2	M2	2	-0.663017	-0.585489	0.795264
ssc-miR-10383	XLOC_031305	ENSSSCG00000012941	SLC29A2	M2	2	-0.521389	-0.585489	0.544566
ssc-miR-10383	XLOC_036982	ENSSSCG00000012941	SLC29A2	M2	2	-0.55229	-0.585489	0.565886
ssc-miR-10383	XLOC_054633	ENSSSCG00000012941	SLC29A2	M2	2	-0.679328	-0.585489	0.622621
ssc-miR-10383	XLOC_001034	ENSSSCG00000032622	SLC39A14	M2	2	-0.512482	-0.552239	0.688352
ssc-miR-10383	XLOC_031305	ENSSSCG00000032622	SLC39A14	M2	2	-0.521389	-0.552239	0.739674
ssc-miR-10383	XLOC_036982	ENSSSCG00000032622	SLC39A14	M2	2	-0.55229	-0.552239	0.703127
ssc-miR-10383	XLOC_054633	ENSSSCG00000032622	SLC39A14	M2	2	-0.679328	-0.552239	0.663339
ssc-miR-10383	XLOC_026857	ENSSSCG00000024108	SLC43A2	M9	2	-0.663017	-0.515987	0.595511
ssc-miR-10383	XLOC_001034	ENSSSCG00000006987	SLC7A2	M2	2	-0.512482	-0.632054	0.738645
ssc-miR-10383	XLOC_001259	ENSSSCG00000006987	SLC7A2	M2	2	-0.533332	-0.632054	0.794634
ssc-miR-10383	XLOC_027971	ENSSSCG00000006987	SLC7A2	M2	2	-0.545936	-0.632054	0.518741
ssc-miR-10383	XLOC_031305	ENSSSCG00000006987	SLC7A2	M2	2	-0.521389	-0.632054	0.738368
ssc-miR-10383	XLOC_036982	ENSSSCG00000006987	SLC7A2	M2	2	-0.55229	-0.632054	0.750125
ssc-miR-10383	XLOC_001034	ENSSSCG00000003582	SMPDL3B	M2	2	-0.512482	-0.655899	0.661421
ssc-miR-10383	XLOC_027971	ENSSSCG00000003582	SMPDL3B	M2	2	-0.545936	-0.655899	0.598825
ssc-miR-10383	XLOC_031305	ENSSSCG00000003582	SMPDL3B	M2	2	-0.521389	-0.655899	0.67765
ssc-miR-10383	XLOC_001034	ENSSSCG00000010283	SPOCK2	M2	2	-0.512482	-0.522862	0.562531
ssc-miR-10383	XLOC_001259	ENSSSCG00000010283	SPOCK2	M2	2	-0.533332	-0.522862	0.730271
ssc-miR-10383	XLOC_026857	ENSSSCG00000010283	SPOCK2	M2	2	-0.663017	-0.522862	0.695492
ssc-miR-10383	XLOC_027971	ENSSSCG00000010283	SPOCK2	M2	2	-0.545936	-0.522862	0.559601
ssc-miR-10383	XLOC_031305	ENSSSCG00000010283	SPOCK2	M2	2	-0.521389	-0.522862	0.598371
ssc-miR-10383	XLOC_036982	ENSSSCG00000010283	SPOCK2	M2	2	-0.55229	-0.522862	0.673942
ssc-miR-10383	XLOC_054633	ENSSSCG00000010283	SPOCK2	M2	2	-0.679328	-0.522862	0.685667
ssc-miR-10383	XLOC_001034	ENSSSCG00000032053	ST8SIA5	M2	2	-0.512482	-0.587615	0.58724
ssc-miR-10383	XLOC_054633	ENSSSCG00000032053	ST8SIA5	M2	2	-0.679328	-0.587615	0.667193
ssc-miR-10383	XLOC_001034	ENSSSCG00000009111	SYNPO2	M2	2	-0.512482	-0.716446	0.581861
ssc-miR-10383	XLOC_027971	ENSSSCG00000009111	SYNPO2	M2	2	-0.545936	-0.716446	0.563047
ssc-miR-10383	XLOC_031305	ENSSSCG00000009111	SYNPO2	M2	2	-0.521389	-0.716446	0.656453
ssc-miR-10383	XLOC_036982	ENSSSCG00000009111	SYNPO2	M2	2	-0.55229	-0.716446	0.601054
ssc-miR-10383	XLOC_054633	ENSSSCG00000009111	SYNPO2	M2	2	-0.679328	-0.716446	0.687588
ssc-miR-10383	XLOC_001259	ENSSSCG00000006829	SYPL2	M2	2	-0.533332	-0.635309	0.673172
ssc-miR-10383	XLOC_026857	ENSSSCG00000006829	SYPL2	M2	2	-0.663017	-0.635309	0.839315
ssc-miR-10383	XLOC_027971	ENSSSCG00000006829	SYPL2	M2	2	-0.545936	-0.635309	0.755114
ssc-miR-10383	XLOC_054633	ENSSSCG00000006829	SYPL2	M2	2	-0.679328	-0.635309	0.58385
ssc-miR-10383	XLOC_026857	ENSSSCG00000024881	TCP11L2	M2	2	-0.663017	-0.626716	0.653467
ssc-miR-10383	XLOC_036982	ENSSSCG00000024881	TCP11L2	M2	2	-0.55229	-0.626716	0.504383
ssc-miR-10383	XLOC_054633	ENSSSCG00000024881	TCP11L2	M2	2	-0.679328	-0.626716	0.564817
ssc-miR-10383	XLOC_001034	ENSSSCG00000007560	TMEM184A	M2	2	-0.512482	-0.677975	0.753431
ssc-miR-10383	XLOC_027971	ENSSSCG00000007560	TMEM184A	M2	2	-0.545936	-0.677975	0.563853
ssc-miR-10383	XLOC_031305	ENSSSCG00000007560	TMEM184A	M2	2	-0.521389	-0.677975	0.781979
ssc-miR-10383	XLOC_036982	ENSSSCG00000007560	TMEM184A	M2	2	-0.55229	-0.677975	0.762022
ssc-miR-10383	XLOC_054633	ENSSSCG00000007560	TMEM184A	M2	2	-0.679328	-0.677975	0.778782
ssc-miR-10383	XLOC_026857	ENSSSCG00000028530	TMEM52	M9	2	-0.663017	-0.525737	0.65346
ssc-miR-10383	XLOC_027971	ENSSSCG00000028530	TMEM52	M9	2	-0.545936	-0.525737	0.518617
ssc-miR-10383	XLOC_036982	ENSSSCG00000039557	TRIM54	M2	2	-0.55229	-0.59726	0.509833
ssc-miR-10383	XLOC_001034	ENSSSCG00000013554	TRIP10	M2	2	-0.512482	-0.648639	0.58133
ssc-miR-10383	XLOC_001259	ENSSSCG00000013554	TRIP10	M2	2	-0.533332	-0.648639	0.743102
ssc-miR-10383	XLOC_026857	ENSSSCG00000013554	TRIP10	M2	2	-0.663017	-0.648639	0.744805
ssc-miR-10383	XLOC_027971	ENSSSCG00000013554	TRIP10	M2	2	-0.545936	-0.648639	0.553287
ssc-miR-10383	XLOC_031305	ENSSSCG00000013554	TRIP10	M2	2	-0.521389	-0.648639	0.633394
ssc-miR-10383	XLOC_036982	ENSSSCG00000013554	TRIP10	M2	2	-0.55229	-0.648639	0.633176
ssc-miR-10383	XLOC_054633	ENSSSCG00000013554	TRIP10	M2	2	-0.679328	-0.648639	0.69344
ssc-miR-10383	XLOC_031305	ENSSSCG00000038036	TTLL11	M2	2	-0.521389	-0.653471	0.573076
ssc-miR-10383	XLOC_036982	ENSSSCG00000038036	TTLL11	M2	2	-0.55229	-0.653471	0.556034
ssc-miR-10383	XLOC_054633	ENSSSCG00000038036	TTLL11	M2	2	-0.679328	-0.653471	0.667775
ssc-miR-10383	XLOC_001034	ENSSSCG00000014296	VDAC1		2	-0.512482	-0.663391	0.598241
ssc-miR-10383	XLOC_001259	ENSSSCG00000014296	VDAC1		2	-0.533332	-0.663391	0.562699
ssc-miR-10383	XLOC_026857	ENSSSCG00000014296	VDAC1		2	-0.663017	-0.663391	0.804217
ssc-miR-10383	XLOC_027971	ENSSSCG00000014296	VDAC1		2	-0.545936	-0.663391	0.597913
ssc-miR-10383	XLOC_031305	ENSSSCG00000014296	VDAC1		2	-0.521389	-0.663391	0.628392
ssc-miR-10383	XLOC_036982	ENSSSCG00000014296	VDAC1		2	-0.55229	-0.663391	0.507769
ssc-miR-10383	XLOC_054633	ENSSSCG00000014296	VDAC1		2	-0.679328	-0.663391	0.673238
ssc-miR-10384	XLOC_055485	ENSSSCG00000023975	CCDC9B	M2	2	-0.527883	-0.581636	0.644738
ssc-miR-10384	XLOC_055485	ENSSSCG00000015405	CD36	M9	2	-0.527883	-0.560671	0.639327
ssc-miR-10384	XLOC_055485	ENSSSCG00000020906	GHSR	M2	2	-0.527883	-0.516729	0.578821
ssc-miR-10384	XLOC_055485	ENSSSCG00000004143	TXLNB	M2	2	-0.527883	-0.57335	0.546129
ssc-miR-10391	XLOC_000037	ENSSSCG00000016189	AAMP		1	-0.603044	-0.551662	0.510202
ssc-miR-10391	XLOC_005372	ENSSSCG00000016189	AAMP		1	-0.537901	-0.551662	0.500181
ssc-miR-10391	XLOC_005800	ENSSSCG00000016189	AAMP		1	-0.508238	-0.551662	0.553054
ssc-miR-10391	XLOC_007235	ENSSSCG00000016189	AAMP		1	-0.622612	-0.551662	0.7056
ssc-miR-10391	XLOC_008518	ENSSSCG00000016189	AAMP		1	-0.634194	-0.551662	0.790684
ssc-miR-10391	XLOC_009622	ENSSSCG00000016189	AAMP		1	-0.593219	-0.551662	0.57416
ssc-miR-10391	XLOC_015028	ENSSSCG00000016189	AAMP		1	-0.509472	-0.551662	0.559265
ssc-miR-10391	XLOC_016030	ENSSSCG00000016189	AAMP		1	-0.557134	-0.551662	0.521793
ssc-miR-10391	XLOC_018053	ENSSSCG00000016189	AAMP		1	-0.513336	-0.551662	0.699345
ssc-miR-10391	XLOC_018641	ENSSSCG00000016189	AAMP		1	-0.527134	-0.551662	0.708273
ssc-miR-10391	XLOC_021486	ENSSSCG00000016189	AAMP		1	-0.580022	-0.551662	0.603873
ssc-miR-10391	XLOC_021591	ENSSSCG00000016189	AAMP		1	-0.611138	-0.551662	0.587369
ssc-miR-10391	XLOC_023005	ENSSSCG00000016189	AAMP		1	-0.568474	-0.551662	0.585543
ssc-miR-10391	XLOC_023516	ENSSSCG00000016189	AAMP		1	-0.50035	-0.551662	0.71978
ssc-miR-10391	XLOC_024922	ENSSSCG00000016189	AAMP		1	-0.57471	-0.551662	0.595442
ssc-miR-10391	XLOC_027110	ENSSSCG00000016189	AAMP		1	-0.519975	-0.551662	0.712385
ssc-miR-10391	XLOC_027133	ENSSSCG00000016189	AAMP		1	-0.627292	-0.551662	0.600662
ssc-miR-10391	XLOC_027367	ENSSSCG00000016189	AAMP		1	-0.578087	-0.551662	0.628217
ssc-miR-10391	XLOC_030508	ENSSSCG00000016189	AAMP		1	-0.54098	-0.551662	0.638454
ssc-miR-10391	XLOC_030691	ENSSSCG00000016189	AAMP		1	-0.617294	-0.551662	0.550718
ssc-miR-10391	XLOC_033729	ENSSSCG00000016189	AAMP		1	-0.507831	-0.551662	0.63746
ssc-miR-10391	XLOC_036639	ENSSSCG00000016189	AAMP		1	-0.614167	-0.551662	0.564566
ssc-miR-10391	XLOC_037077	ENSSSCG00000016189	AAMP		1	-0.570669	-0.551662	0.511171
ssc-miR-10391	XLOC_039004	ENSSSCG00000016189	AAMP		1	-0.586751	-0.551662	0.62955
ssc-miR-10391	XLOC_039949	ENSSSCG00000016189	AAMP		1	-0.619472	-0.551662	0.74097
ssc-miR-10391	XLOC_040802	ENSSSCG00000016189	AAMP		1	-0.510922	-0.551662	0.663506
ssc-miR-10391	XLOC_043072	ENSSSCG00000016189	AAMP		1	-0.533254	-0.551662	0.615303
ssc-miR-10391	XLOC_043615	ENSSSCG00000016189	AAMP		1	-0.619291	-0.551662	0.71039
ssc-miR-10391	XLOC_044011	ENSSSCG00000016189	AAMP		1	-0.555893	-0.551662	0.589948
ssc-miR-10391	XLOC_046530	ENSSSCG00000016189	AAMP		1	-0.59349	-0.551662	0.584171
ssc-miR-10391	XLOC_046746	ENSSSCG00000016189	AAMP		1	-0.555012	-0.551662	0.650178
ssc-miR-10391	XLOC_049965	ENSSSCG00000016189	AAMP		1	-0.531745	-0.551662	0.503037
ssc-miR-10391	XLOC_049972	ENSSSCG00000016189	AAMP		1	-0.606092	-0.551662	0.655225
ssc-miR-10391	XLOC_055232	ENSSSCG00000016189	AAMP		1	-0.584214	-0.551662	0.551808
ssc-miR-10391	XLOC_055772	ENSSSCG00000016189	AAMP		1	-0.621254	-0.551662	0.555431
ssc-miR-10391	XLOC_000037	ENSSSCG00000040449	ABHD12	M10	1	-0.603044	-0.537868	0.587803
ssc-miR-10391	XLOC_005372	ENSSSCG00000040449	ABHD12	M10	1	-0.537901	-0.537868	0.622679
ssc-miR-10391	XLOC_005800	ENSSSCG00000040449	ABHD12	M10	1	-0.508238	-0.537868	0.748057
ssc-miR-10391	XLOC_007235	ENSSSCG00000040449	ABHD12	M10	1	-0.622612	-0.537868	0.855091
ssc-miR-10391	XLOC_008518	ENSSSCG00000040449	ABHD12	M10	1	-0.634194	-0.537868	0.854997
ssc-miR-10391	XLOC_009622	ENSSSCG00000040449	ABHD12	M10	1	-0.593219	-0.537868	0.760747
ssc-miR-10391	XLOC_010893	ENSSSCG00000040449	ABHD12	M10	1	-0.570403	-0.537868	0.57883
ssc-miR-10391	XLOC_011608	ENSSSCG00000040449	ABHD12	M10	1	-0.530073	-0.537868	0.510407
ssc-miR-10391	XLOC_015015	ENSSSCG00000040449	ABHD12	M10	1	-0.51789	-0.537868	0.576291
ssc-miR-10391	XLOC_015028	ENSSSCG00000040449	ABHD12	M10	1	-0.509472	-0.537868	0.798559
ssc-miR-10391	XLOC_016030	ENSSSCG00000040449	ABHD12	M10	1	-0.557134	-0.537868	0.657077
ssc-miR-10391	XLOC_018053	ENSSSCG00000040449	ABHD12	M10	1	-0.513336	-0.537868	0.883525
ssc-miR-10391	XLOC_018641	ENSSSCG00000040449	ABHD12	M10	1	-0.527134	-0.537868	0.869375
ssc-miR-10391	XLOC_018808	ENSSSCG00000040449	ABHD12	M10	1	-0.525292	-0.537868	0.562609
ssc-miR-10391	XLOC_021486	ENSSSCG00000040449	ABHD12	M10	1	-0.580022	-0.537868	0.676367
ssc-miR-10391	XLOC_021591	ENSSSCG00000040449	ABHD12	M10	1	-0.611138	-0.537868	0.671926
ssc-miR-10391	XLOC_023005	ENSSSCG00000040449	ABHD12	M10	1	-0.568474	-0.537868	0.70122
ssc-miR-10391	XLOC_023516	ENSSSCG00000040449	ABHD12	M10	1	-0.50035	-0.537868	0.80547
ssc-miR-10391	XLOC_024434	ENSSSCG00000040449	ABHD12	M10	1	-0.585548	-0.537868	0.55639
ssc-miR-10391	XLOC_024922	ENSSSCG00000040449	ABHD12	M10	1	-0.57471	-0.537868	0.73625
ssc-miR-10391	XLOC_027110	ENSSSCG00000040449	ABHD12	M10	1	-0.519975	-0.537868	0.941088
ssc-miR-10391	XLOC_027133	ENSSSCG00000040449	ABHD12	M10	1	-0.627292	-0.537868	0.7562
ssc-miR-10391	XLOC_027367	ENSSSCG00000040449	ABHD12	M10	1	-0.578087	-0.537868	0.726143
ssc-miR-10391	XLOC_027680	ENSSSCG00000040449	ABHD12	M10	1	-0.51589	-0.537868	0.616328
ssc-miR-10391	XLOC_030508	ENSSSCG00000040449	ABHD12	M10	1	-0.54098	-0.537868	0.799902
ssc-miR-10391	XLOC_030691	ENSSSCG00000040449	ABHD12	M10	1	-0.617294	-0.537868	0.649439
ssc-miR-10391	XLOC_033729	ENSSSCG00000040449	ABHD12	M10	1	-0.507831	-0.537868	0.635903
ssc-miR-10391	XLOC_036639	ENSSSCG00000040449	ABHD12	M10	1	-0.614167	-0.537868	0.708054
ssc-miR-10391	XLOC_037077	ENSSSCG00000040449	ABHD12	M10	1	-0.570669	-0.537868	0.646452
ssc-miR-10391	XLOC_039004	ENSSSCG00000040449	ABHD12	M10	1	-0.586751	-0.537868	0.746127
ssc-miR-10391	XLOC_039391	ENSSSCG00000040449	ABHD12	M10	1	-0.504936	-0.537868	0.615423
ssc-miR-10391	XLOC_039949	ENSSSCG00000040449	ABHD12	M10	1	-0.619472	-0.537868	0.876963
ssc-miR-10391	XLOC_040802	ENSSSCG00000040449	ABHD12	M10	1	-0.510922	-0.537868	0.863145
ssc-miR-10391	XLOC_043072	ENSSSCG00000040449	ABHD12	M10	1	-0.533254	-0.537868	0.652292
ssc-miR-10391	XLOC_043615	ENSSSCG00000040449	ABHD12	M10	1	-0.619291	-0.537868	0.793958
ssc-miR-10391	XLOC_043842	ENSSSCG00000040449	ABHD12	M10	1	-0.547611	-0.537868	0.583824
ssc-miR-10391	XLOC_044011	ENSSSCG00000040449	ABHD12	M10	1	-0.555893	-0.537868	0.686174
ssc-miR-10391	XLOC_044745	ENSSSCG00000040449	ABHD12	M10	1	-0.510078	-0.537868	0.508293
ssc-miR-10391	XLOC_046530	ENSSSCG00000040449	ABHD12	M10	1	-0.59349	-0.537868	0.749426
ssc-miR-10391	XLOC_046746	ENSSSCG00000040449	ABHD12	M10	1	-0.555012	-0.537868	0.70308
ssc-miR-10391	XLOC_049965	ENSSSCG00000040449	ABHD12	M10	1	-0.531745	-0.537868	0.696617
ssc-miR-10391	XLOC_049972	ENSSSCG00000040449	ABHD12	M10	1	-0.606092	-0.537868	0.861789
ssc-miR-10391	XLOC_055232	ENSSSCG00000040449	ABHD12	M10	1	-0.584214	-0.537868	0.742119
ssc-miR-10391	XLOC_055772	ENSSSCG00000040449	ABHD12	M10	1	-0.621254	-0.537868	0.695347
ssc-miR-10391	XLOC_000037	ENSSSCG00000009541	ABHD13		1	-0.603044	-0.539048	0.576635
ssc-miR-10391	XLOC_005800	ENSSSCG00000009541	ABHD13		1	-0.508238	-0.539048	0.523901
ssc-miR-10391	XLOC_007235	ENSSSCG00000009541	ABHD13		1	-0.622612	-0.539048	0.662029
ssc-miR-10391	XLOC_008518	ENSSSCG00000009541	ABHD13		1	-0.634194	-0.539048	0.674771
ssc-miR-10391	XLOC_009622	ENSSSCG00000009541	ABHD13		1	-0.593219	-0.539048	0.624063
ssc-miR-10391	XLOC_011608	ENSSSCG00000009541	ABHD13		1	-0.530073	-0.539048	0.644074
ssc-miR-10391	XLOC_015015	ENSSSCG00000009541	ABHD13		1	-0.51789	-0.539048	0.510238
ssc-miR-10391	XLOC_016201	ENSSSCG00000009541	ABHD13		1	-0.519391	-0.539048	0.516705
ssc-miR-10391	XLOC_018053	ENSSSCG00000009541	ABHD13		1	-0.513336	-0.539048	0.624996
ssc-miR-10391	XLOC_018641	ENSSSCG00000009541	ABHD13		1	-0.527134	-0.539048	0.559111
ssc-miR-10391	XLOC_021486	ENSSSCG00000009541	ABHD13		1	-0.580022	-0.539048	0.626628
ssc-miR-10391	XLOC_021591	ENSSSCG00000009541	ABHD13		1	-0.611138	-0.539048	0.65977
ssc-miR-10391	XLOC_023005	ENSSSCG00000009541	ABHD13		1	-0.568474	-0.539048	0.527869
ssc-miR-10391	XLOC_024434	ENSSSCG00000009541	ABHD13		1	-0.585548	-0.539048	0.717897
ssc-miR-10391	XLOC_024922	ENSSSCG00000009541	ABHD13		1	-0.57471	-0.539048	0.617951
ssc-miR-10391	XLOC_026731	ENSSSCG00000009541	ABHD13		1	-0.504601	-0.539048	0.619681
ssc-miR-10391	XLOC_027110	ENSSSCG00000009541	ABHD13		1	-0.519975	-0.539048	0.681373
ssc-miR-10391	XLOC_027133	ENSSSCG00000009541	ABHD13		1	-0.627292	-0.539048	0.733204
ssc-miR-10391	XLOC_027367	ENSSSCG00000009541	ABHD13		1	-0.578087	-0.539048	0.704818
ssc-miR-10391	XLOC_030508	ENSSSCG00000009541	ABHD13		1	-0.54098	-0.539048	0.591145
ssc-miR-10391	XLOC_030691	ENSSSCG00000009541	ABHD13		1	-0.617294	-0.539048	0.597337
ssc-miR-10391	XLOC_036639	ENSSSCG00000009541	ABHD13		1	-0.614167	-0.539048	0.671266
ssc-miR-10391	XLOC_037077	ENSSSCG00000009541	ABHD13		1	-0.570669	-0.539048	0.673659
ssc-miR-10391	XLOC_039004	ENSSSCG00000009541	ABHD13		1	-0.586751	-0.539048	0.510724
ssc-miR-10391	XLOC_039391	ENSSSCG00000009541	ABHD13		1	-0.504936	-0.539048	0.548094
ssc-miR-10391	XLOC_039949	ENSSSCG00000009541	ABHD13		1	-0.619472	-0.539048	0.702628
ssc-miR-10391	XLOC_040802	ENSSSCG00000009541	ABHD13		1	-0.510922	-0.539048	0.711716
ssc-miR-10391	XLOC_043072	ENSSSCG00000009541	ABHD13		1	-0.533254	-0.539048	0.535673
ssc-miR-10391	XLOC_043615	ENSSSCG00000009541	ABHD13		1	-0.619291	-0.539048	0.651368
ssc-miR-10391	XLOC_043842	ENSSSCG00000009541	ABHD13		1	-0.547611	-0.539048	0.509797
ssc-miR-10391	XLOC_044011	ENSSSCG00000009541	ABHD13		1	-0.555893	-0.539048	0.652656
ssc-miR-10391	XLOC_046530	ENSSSCG00000009541	ABHD13		1	-0.59349	-0.539048	0.566912
ssc-miR-10391	XLOC_046746	ENSSSCG00000009541	ABHD13		1	-0.555012	-0.539048	0.511002
ssc-miR-10391	XLOC_049965	ENSSSCG00000009541	ABHD13		1	-0.531745	-0.539048	0.701777
ssc-miR-10391	XLOC_049972	ENSSSCG00000009541	ABHD13		1	-0.606092	-0.539048	0.659315
ssc-miR-10391	XLOC_055232	ENSSSCG00000009541	ABHD13		1	-0.584214	-0.539048	0.536146
ssc-miR-10391	XLOC_055772	ENSSSCG00000009541	ABHD13		1	-0.621254	-0.539048	0.693521
ssc-miR-10391	XLOC_000037	ENSSSCG00000013442	ABHD17A		1	-0.603044	-0.544658	0.695479
ssc-miR-10391	XLOC_005372	ENSSSCG00000013442	ABHD17A		1	-0.537901	-0.544658	0.673609
ssc-miR-10391	XLOC_005800	ENSSSCG00000013442	ABHD17A		1	-0.508238	-0.544658	0.596774
ssc-miR-10391	XLOC_007235	ENSSSCG00000013442	ABHD17A		1	-0.622612	-0.544658	0.777485
ssc-miR-10391	XLOC_008518	ENSSSCG00000013442	ABHD17A		1	-0.634194	-0.544658	0.802184
ssc-miR-10391	XLOC_009622	ENSSSCG00000013442	ABHD17A		1	-0.593219	-0.544658	0.61283
ssc-miR-10391	XLOC_010825	ENSSSCG00000013442	ABHD17A		1	-0.538967	-0.544658	0.589995
ssc-miR-10391	XLOC_010893	ENSSSCG00000013442	ABHD17A		1	-0.570403	-0.544658	0.637756
ssc-miR-10391	XLOC_015015	ENSSSCG00000013442	ABHD17A		1	-0.51789	-0.544658	0.522853
ssc-miR-10391	XLOC_015028	ENSSSCG00000013442	ABHD17A		1	-0.509472	-0.544658	0.620834
ssc-miR-10391	XLOC_016030	ENSSSCG00000013442	ABHD17A		1	-0.557134	-0.544658	0.562285
ssc-miR-10391	XLOC_018053	ENSSSCG00000013442	ABHD17A		1	-0.513336	-0.544658	0.692604
ssc-miR-10391	XLOC_018641	ENSSSCG00000013442	ABHD17A		1	-0.527134	-0.544658	0.673018
ssc-miR-10391	XLOC_018808	ENSSSCG00000013442	ABHD17A		1	-0.525292	-0.544658	0.526982
ssc-miR-10391	XLOC_021486	ENSSSCG00000013442	ABHD17A		1	-0.580022	-0.544658	0.675323
ssc-miR-10391	XLOC_021591	ENSSSCG00000013442	ABHD17A		1	-0.611138	-0.544658	0.702073
ssc-miR-10391	XLOC_023005	ENSSSCG00000013442	ABHD17A		1	-0.568474	-0.544658	0.601424
ssc-miR-10391	XLOC_023516	ENSSSCG00000013442	ABHD17A		1	-0.50035	-0.544658	0.61675
ssc-miR-10391	XLOC_024434	ENSSSCG00000013442	ABHD17A		1	-0.585548	-0.544658	0.506409
ssc-miR-10391	XLOC_024922	ENSSSCG00000013442	ABHD17A		1	-0.57471	-0.544658	0.777003
ssc-miR-10391	XLOC_026731	ENSSSCG00000013442	ABHD17A		1	-0.504601	-0.544658	0.576175
ssc-miR-10391	XLOC_027110	ENSSSCG00000013442	ABHD17A		1	-0.519975	-0.544658	0.70288
ssc-miR-10391	XLOC_027133	ENSSSCG00000013442	ABHD17A		1	-0.627292	-0.544658	0.671627
ssc-miR-10391	XLOC_027367	ENSSSCG00000013442	ABHD17A		1	-0.578087	-0.544658	0.65382
ssc-miR-10391	XLOC_030508	ENSSSCG00000013442	ABHD17A		1	-0.54098	-0.544658	0.628752
ssc-miR-10391	XLOC_030691	ENSSSCG00000013442	ABHD17A		1	-0.617294	-0.544658	0.720056
ssc-miR-10391	XLOC_033729	ENSSSCG00000013442	ABHD17A		1	-0.507831	-0.544658	0.716363
ssc-miR-10391	XLOC_036639	ENSSSCG00000013442	ABHD17A		1	-0.614167	-0.544658	0.681458
ssc-miR-10391	XLOC_036748	ENSSSCG00000013442	ABHD17A		1	-0.511977	-0.544658	0.597717
ssc-miR-10391	XLOC_037077	ENSSSCG00000013442	ABHD17A		1	-0.570669	-0.544658	0.536766
ssc-miR-10391	XLOC_039004	ENSSSCG00000013442	ABHD17A		1	-0.586751	-0.544658	0.699427
ssc-miR-10391	XLOC_039768	ENSSSCG00000013442	ABHD17A		1	-0.54554	-0.544658	0.529502
ssc-miR-10391	XLOC_039949	ENSSSCG00000013442	ABHD17A		1	-0.619472	-0.544658	0.795358
ssc-miR-10391	XLOC_040802	ENSSSCG00000013442	ABHD17A		1	-0.510922	-0.544658	0.655134
ssc-miR-10391	XLOC_043072	ENSSSCG00000013442	ABHD17A		1	-0.533254	-0.544658	0.617708
ssc-miR-10391	XLOC_043615	ENSSSCG00000013442	ABHD17A		1	-0.619291	-0.544658	0.831392
ssc-miR-10391	XLOC_043842	ENSSSCG00000013442	ABHD17A		1	-0.547611	-0.544658	0.524269
ssc-miR-10391	XLOC_044011	ENSSSCG00000013442	ABHD17A		1	-0.555893	-0.544658	0.742514
ssc-miR-10391	XLOC_044745	ENSSSCG00000013442	ABHD17A		1	-0.510078	-0.544658	0.593232
ssc-miR-10391	XLOC_046530	ENSSSCG00000013442	ABHD17A		1	-0.59349	-0.544658	0.703068
ssc-miR-10391	XLOC_046746	ENSSSCG00000013442	ABHD17A		1	-0.555012	-0.544658	0.689977
ssc-miR-10391	XLOC_049965	ENSSSCG00000013442	ABHD17A		1	-0.531745	-0.544658	0.65089
ssc-miR-10391	XLOC_049972	ENSSSCG00000013442	ABHD17A		1	-0.606092	-0.544658	0.72913
ssc-miR-10391	XLOC_055232	ENSSSCG00000013442	ABHD17A		1	-0.584214	-0.544658	0.675196
ssc-miR-10391	XLOC_055772	ENSSSCG00000013442	ABHD17A		1	-0.621254	-0.544658	0.617722
ssc-miR-10391	XLOC_000037	ENSSSCG00000005706	ABL1	M10	1	-0.603044	-0.5449	0.604
ssc-miR-10391	XLOC_005372	ENSSSCG00000005706	ABL1	M10	1	-0.537901	-0.5449	0.551374
ssc-miR-10391	XLOC_005800	ENSSSCG00000005706	ABL1	M10	1	-0.508238	-0.5449	0.685597
ssc-miR-10391	XLOC_007235	ENSSSCG00000005706	ABL1	M10	1	-0.622612	-0.5449	0.8251
ssc-miR-10391	XLOC_008518	ENSSSCG00000005706	ABL1	M10	1	-0.634194	-0.5449	0.801652
ssc-miR-10391	XLOC_009622	ENSSSCG00000005706	ABL1	M10	1	-0.593219	-0.5449	0.741474
ssc-miR-10391	XLOC_010893	ENSSSCG00000005706	ABL1	M10	1	-0.570403	-0.5449	0.536034
ssc-miR-10391	XLOC_011608	ENSSSCG00000005706	ABL1	M10	1	-0.530073	-0.5449	0.506163
ssc-miR-10391	XLOC_015015	ENSSSCG00000005706	ABL1	M10	1	-0.51789	-0.5449	0.515069
ssc-miR-10391	XLOC_015028	ENSSSCG00000005706	ABL1	M10	1	-0.509472	-0.5449	0.773557
ssc-miR-10391	XLOC_016030	ENSSSCG00000005706	ABL1	M10	1	-0.557134	-0.5449	0.620399
ssc-miR-10391	XLOC_018053	ENSSSCG00000005706	ABL1	M10	1	-0.513336	-0.5449	0.857834
ssc-miR-10391	XLOC_018641	ENSSSCG00000005706	ABL1	M10	1	-0.527134	-0.5449	0.789456
ssc-miR-10391	XLOC_018808	ENSSSCG00000005706	ABL1	M10	1	-0.525292	-0.5449	0.54598
ssc-miR-10391	XLOC_021486	ENSSSCG00000005706	ABL1	M10	1	-0.580022	-0.5449	0.645151
ssc-miR-10391	XLOC_021591	ENSSSCG00000005706	ABL1	M10	1	-0.611138	-0.5449	0.670322
ssc-miR-10391	XLOC_023005	ENSSSCG00000005706	ABL1	M10	1	-0.568474	-0.5449	0.716314
ssc-miR-10391	XLOC_023516	ENSSSCG00000005706	ABL1	M10	1	-0.50035	-0.5449	0.782829
ssc-miR-10391	XLOC_024434	ENSSSCG00000005706	ABL1	M10	1	-0.585548	-0.5449	0.593239
ssc-miR-10391	XLOC_024922	ENSSSCG00000005706	ABL1	M10	1	-0.57471	-0.5449	0.720176
ssc-miR-10391	XLOC_027110	ENSSSCG00000005706	ABL1	M10	1	-0.519975	-0.5449	0.907283
ssc-miR-10391	XLOC_027133	ENSSSCG00000005706	ABL1	M10	1	-0.627292	-0.5449	0.755854
ssc-miR-10391	XLOC_027367	ENSSSCG00000005706	ABL1	M10	1	-0.578087	-0.5449	0.744485
ssc-miR-10391	XLOC_027680	ENSSSCG00000005706	ABL1	M10	1	-0.51589	-0.5449	0.557804
ssc-miR-10391	XLOC_030508	ENSSSCG00000005706	ABL1	M10	1	-0.54098	-0.5449	0.776133
ssc-miR-10391	XLOC_030691	ENSSSCG00000005706	ABL1	M10	1	-0.617294	-0.5449	0.606279
ssc-miR-10391	XLOC_033729	ENSSSCG00000005706	ABL1	M10	1	-0.507831	-0.5449	0.643897
ssc-miR-10391	XLOC_034305	ENSSSCG00000005706	ABL1	M10	1	-0.532497	-0.5449	0.546832
ssc-miR-10391	XLOC_036639	ENSSSCG00000005706	ABL1	M10	1	-0.614167	-0.5449	0.695928
ssc-miR-10391	XLOC_037077	ENSSSCG00000005706	ABL1	M10	1	-0.570669	-0.5449	0.640717
ssc-miR-10391	XLOC_039004	ENSSSCG00000005706	ABL1	M10	1	-0.586751	-0.5449	0.714262
ssc-miR-10391	XLOC_039391	ENSSSCG00000005706	ABL1	M10	1	-0.504936	-0.5449	0.604466
ssc-miR-10391	XLOC_039949	ENSSSCG00000005706	ABL1	M10	1	-0.619472	-0.5449	0.896293
ssc-miR-10391	XLOC_040802	ENSSSCG00000005706	ABL1	M10	1	-0.510922	-0.5449	0.847414
ssc-miR-10391	XLOC_043072	ENSSSCG00000005706	ABL1	M10	1	-0.533254	-0.5449	0.680871
ssc-miR-10391	XLOC_043615	ENSSSCG00000005706	ABL1	M10	1	-0.619291	-0.5449	0.79994
ssc-miR-10391	XLOC_043842	ENSSSCG00000005706	ABL1	M10	1	-0.547611	-0.5449	0.545329
ssc-miR-10391	XLOC_044011	ENSSSCG00000005706	ABL1	M10	1	-0.555893	-0.5449	0.664966
ssc-miR-10391	XLOC_046530	ENSSSCG00000005706	ABL1	M10	1	-0.59349	-0.5449	0.732448
ssc-miR-10391	XLOC_046746	ENSSSCG00000005706	ABL1	M10	1	-0.555012	-0.5449	0.670431
ssc-miR-10391	XLOC_049965	ENSSSCG00000005706	ABL1	M10	1	-0.531745	-0.5449	0.694314
ssc-miR-10391	XLOC_049972	ENSSSCG00000005706	ABL1	M10	1	-0.606092	-0.5449	0.86723
ssc-miR-10391	XLOC_055232	ENSSSCG00000005706	ABL1	M10	1	-0.584214	-0.5449	0.672082
ssc-miR-10391	XLOC_055772	ENSSSCG00000005706	ABL1	M10	1	-0.621254	-0.5449	0.69941
ssc-miR-10391	XLOC_000037	ENSSSCG00000010651	ABLIM1	M6	1	-0.603044	-0.560083	0.670505
ssc-miR-10391	XLOC_000816	ENSSSCG00000010651	ABLIM1	M6	1	-0.506666	-0.560083	0.512471
ssc-miR-10391	XLOC_005372	ENSSSCG00000010651	ABLIM1	M6	1	-0.537901	-0.560083	0.6589
ssc-miR-10391	XLOC_005800	ENSSSCG00000010651	ABLIM1	M6	1	-0.508238	-0.560083	0.851253
ssc-miR-10391	XLOC_007235	ENSSSCG00000010651	ABLIM1	M6	1	-0.622612	-0.560083	0.869341
ssc-miR-10391	XLOC_008518	ENSSSCG00000010651	ABLIM1	M6	1	-0.634194	-0.560083	0.78533
ssc-miR-10391	XLOC_009622	ENSSSCG00000010651	ABLIM1	M6	1	-0.593219	-0.560083	0.885726
ssc-miR-10391	XLOC_010825	ENSSSCG00000010651	ABLIM1	M6	1	-0.538967	-0.560083	0.531037
ssc-miR-10391	XLOC_010893	ENSSSCG00000010651	ABLIM1	M6	1	-0.570403	-0.560083	0.617542
ssc-miR-10391	XLOC_011608	ENSSSCG00000010651	ABLIM1	M6	1	-0.530073	-0.560083	0.648301
ssc-miR-10391	XLOC_015015	ENSSSCG00000010651	ABLIM1	M6	1	-0.51789	-0.560083	0.761408
ssc-miR-10391	XLOC_015028	ENSSSCG00000010651	ABLIM1	M6	1	-0.509472	-0.560083	0.770521
ssc-miR-10391	XLOC_016030	ENSSSCG00000010651	ABLIM1	M6	1	-0.557134	-0.560083	0.763508
ssc-miR-10391	XLOC_018053	ENSSSCG00000010651	ABLIM1	M6	1	-0.513336	-0.560083	0.86641
ssc-miR-10391	XLOC_018641	ENSSSCG00000010651	ABLIM1	M6	1	-0.527134	-0.560083	0.829031
ssc-miR-10391	XLOC_018808	ENSSSCG00000010651	ABLIM1	M6	1	-0.525292	-0.560083	0.663118
ssc-miR-10391	XLOC_021486	ENSSSCG00000010651	ABLIM1	M6	1	-0.580022	-0.560083	0.721945
ssc-miR-10391	XLOC_021591	ENSSSCG00000010651	ABLIM1	M6	1	-0.611138	-0.560083	0.751418
ssc-miR-10391	XLOC_023005	ENSSSCG00000010651	ABLIM1	M6	1	-0.568474	-0.560083	0.829208
ssc-miR-10391	XLOC_023516	ENSSSCG00000010651	ABLIM1	M6	1	-0.50035	-0.560083	0.845955
ssc-miR-10391	XLOC_024434	ENSSSCG00000010651	ABLIM1	M6	1	-0.585548	-0.560083	0.700355
ssc-miR-10391	XLOC_024922	ENSSSCG00000010651	ABLIM1	M6	1	-0.57471	-0.560083	0.680056
ssc-miR-10391	XLOC_026731	ENSSSCG00000010651	ABLIM1	M6	1	-0.504601	-0.560083	0.506438
ssc-miR-10391	XLOC_027110	ENSSSCG00000010651	ABLIM1	M6	1	-0.519975	-0.560083	0.864932
ssc-miR-10391	XLOC_027133	ENSSSCG00000010651	ABLIM1	M6	1	-0.627292	-0.560083	0.83407
ssc-miR-10391	XLOC_027367	ENSSSCG00000010651	ABLIM1	M6	1	-0.578087	-0.560083	0.792614
ssc-miR-10391	XLOC_027680	ENSSSCG00000010651	ABLIM1	M6	1	-0.51589	-0.560083	0.724973
ssc-miR-10391	XLOC_030508	ENSSSCG00000010651	ABLIM1	M6	1	-0.54098	-0.560083	0.889731
ssc-miR-10391	XLOC_030691	ENSSSCG00000010651	ABLIM1	M6	1	-0.617294	-0.560083	0.722654
ssc-miR-10391	XLOC_030952	ENSSSCG00000010651	ABLIM1	M6	1	-0.521739	-0.560083	0.501669
ssc-miR-10391	XLOC_033729	ENSSSCG00000010651	ABLIM1	M6	1	-0.507831	-0.560083	0.662846
ssc-miR-10391	XLOC_034305	ENSSSCG00000010651	ABLIM1	M6	1	-0.532497	-0.560083	0.650157
ssc-miR-10391	XLOC_036639	ENSSSCG00000010651	ABLIM1	M6	1	-0.614167	-0.560083	0.796395
ssc-miR-10391	XLOC_036748	ENSSSCG00000010651	ABLIM1	M6	1	-0.511977	-0.560083	0.550693
ssc-miR-10391	XLOC_037077	ENSSSCG00000010651	ABLIM1	M6	1	-0.570669	-0.560083	0.767155
ssc-miR-10391	XLOC_039004	ENSSSCG00000010651	ABLIM1	M6	1	-0.586751	-0.560083	0.701202
ssc-miR-10391	XLOC_039391	ENSSSCG00000010651	ABLIM1	M6	1	-0.504936	-0.560083	0.789284
ssc-miR-10391	XLOC_039768	ENSSSCG00000010651	ABLIM1	M6	1	-0.54554	-0.560083	0.583342
ssc-miR-10391	XLOC_039949	ENSSSCG00000010651	ABLIM1	M6	1	-0.619472	-0.560083	0.890125
ssc-miR-10391	XLOC_040802	ENSSSCG00000010651	ABLIM1	M6	1	-0.510922	-0.560083	0.863029
ssc-miR-10391	XLOC_043072	ENSSSCG00000010651	ABLIM1	M6	1	-0.533254	-0.560083	0.73355
ssc-miR-10391	XLOC_043615	ENSSSCG00000010651	ABLIM1	M6	1	-0.619291	-0.560083	0.825037
ssc-miR-10391	XLOC_043842	ENSSSCG00000010651	ABLIM1	M6	1	-0.547611	-0.560083	0.686274
ssc-miR-10391	XLOC_044011	ENSSSCG00000010651	ABLIM1	M6	1	-0.555893	-0.560083	0.687085
ssc-miR-10391	XLOC_044745	ENSSSCG00000010651	ABLIM1	M6	1	-0.510078	-0.560083	0.546497
ssc-miR-10391	XLOC_046530	ENSSSCG00000010651	ABLIM1	M6	1	-0.59349	-0.560083	0.825265
ssc-miR-10391	XLOC_046746	ENSSSCG00000010651	ABLIM1	M6	1	-0.555012	-0.560083	0.663306
ssc-miR-10391	XLOC_049965	ENSSSCG00000010651	ABLIM1	M6	1	-0.531745	-0.560083	0.778164
ssc-miR-10391	XLOC_049972	ENSSSCG00000010651	ABLIM1	M6	1	-0.606092	-0.560083	0.916276
ssc-miR-10391	XLOC_055232	ENSSSCG00000010651	ABLIM1	M6	1	-0.584214	-0.560083	0.776463
ssc-miR-10391	XLOC_055772	ENSSSCG00000010651	ABLIM1	M6	1	-0.621254	-0.560083	0.837522
ssc-miR-10391	XLOC_000037	ENSSSCG00000038191	ABT1		1	-0.603044	-0.504885	0.557526
ssc-miR-10391	XLOC_005372	ENSSSCG00000038191	ABT1		1	-0.537901	-0.504885	0.55083
ssc-miR-10391	XLOC_005800	ENSSSCG00000038191	ABT1		1	-0.508238	-0.504885	0.566708
ssc-miR-10391	XLOC_008518	ENSSSCG00000038191	ABT1		1	-0.634194	-0.504885	0.781244
ssc-miR-10391	XLOC_009622	ENSSSCG00000038191	ABT1		1	-0.593219	-0.504885	0.580912
ssc-miR-10391	XLOC_010893	ENSSSCG00000038191	ABT1		1	-0.570403	-0.504885	0.524958
ssc-miR-10391	XLOC_015028	ENSSSCG00000038191	ABT1		1	-0.509472	-0.504885	0.542637
ssc-miR-10391	XLOC_016030	ENSSSCG00000038191	ABT1		1	-0.557134	-0.504885	0.530942
ssc-miR-10391	XLOC_018053	ENSSSCG00000038191	ABT1		1	-0.513336	-0.504885	0.672385
ssc-miR-10391	XLOC_018641	ENSSSCG00000038191	ABT1		1	-0.527134	-0.504885	0.671159
ssc-miR-10391	XLOC_021486	ENSSSCG00000038191	ABT1		1	-0.580022	-0.504885	0.684521
ssc-miR-10391	XLOC_021591	ENSSSCG00000038191	ABT1		1	-0.611138	-0.504885	0.60073
ssc-miR-10391	XLOC_023005	ENSSSCG00000038191	ABT1		1	-0.568474	-0.504885	0.541604
ssc-miR-10391	XLOC_023516	ENSSSCG00000038191	ABT1		1	-0.50035	-0.504885	0.601564
ssc-miR-10391	XLOC_024434	ENSSSCG00000038191	ABT1		1	-0.585548	-0.504885	0.545931
ssc-miR-10391	XLOC_024922	ENSSSCG00000038191	ABT1		1	-0.57471	-0.504885	0.709753
ssc-miR-10391	XLOC_027110	ENSSSCG00000038191	ABT1		1	-0.519975	-0.504885	0.739965
ssc-miR-10391	XLOC_027367	ENSSSCG00000038191	ABT1		1	-0.578087	-0.504885	0.58373
ssc-miR-10391	XLOC_030508	ENSSSCG00000038191	ABT1		1	-0.54098	-0.504885	0.575452
ssc-miR-10391	XLOC_030691	ENSSSCG00000038191	ABT1		1	-0.617294	-0.504885	0.566125
ssc-miR-10391	XLOC_033729	ENSSSCG00000038191	ABT1		1	-0.507831	-0.504885	0.592004
ssc-miR-10391	XLOC_036639	ENSSSCG00000038191	ABT1		1	-0.614167	-0.504885	0.645749
ssc-miR-10391	XLOC_039004	ENSSSCG00000038191	ABT1		1	-0.586751	-0.504885	0.566999
ssc-miR-10391	XLOC_040802	ENSSSCG00000038191	ABT1		1	-0.510922	-0.504885	0.683201
ssc-miR-10391	XLOC_043615	ENSSSCG00000038191	ABT1		1	-0.619291	-0.504885	0.73448
ssc-miR-10391	XLOC_044011	ENSSSCG00000038191	ABT1		1	-0.555893	-0.504885	0.728924
ssc-miR-10391	XLOC_046530	ENSSSCG00000038191	ABT1		1	-0.59349	-0.504885	0.626966
ssc-miR-10391	XLOC_046746	ENSSSCG00000038191	ABT1		1	-0.555012	-0.504885	0.71957
ssc-miR-10391	XLOC_049965	ENSSSCG00000038191	ABT1		1	-0.531745	-0.504885	0.616641
ssc-miR-10391	XLOC_055232	ENSSSCG00000038191	ABT1		1	-0.584214	-0.504885	0.603934
ssc-miR-10391	XLOC_055772	ENSSSCG00000038191	ABT1		1	-0.621254	-0.504885	0.599209
ssc-miR-10391	XLOC_000037	ENSSSCG00000031147	ACAP2	M6	1	-0.603044	-0.502912	0.690035
ssc-miR-10391	XLOC_000816	ENSSSCG00000031147	ACAP2	M6	1	-0.506666	-0.502912	0.550677
ssc-miR-10391	XLOC_005372	ENSSSCG00000031147	ACAP2	M6	1	-0.537901	-0.502912	0.582295
ssc-miR-10391	XLOC_005800	ENSSSCG00000031147	ACAP2	M6	1	-0.508238	-0.502912	0.685598
ssc-miR-10391	XLOC_007235	ENSSSCG00000031147	ACAP2	M6	1	-0.622612	-0.502912	0.768381
ssc-miR-10391	XLOC_008518	ENSSSCG00000031147	ACAP2	M6	1	-0.634194	-0.502912	0.722922
ssc-miR-10391	XLOC_009622	ENSSSCG00000031147	ACAP2	M6	1	-0.593219	-0.502912	0.768236
ssc-miR-10391	XLOC_010893	ENSSSCG00000031147	ACAP2	M6	1	-0.570403	-0.502912	0.630784
ssc-miR-10391	XLOC_011608	ENSSSCG00000031147	ACAP2	M6	1	-0.530073	-0.502912	0.698377
ssc-miR-10391	XLOC_015015	ENSSSCG00000031147	ACAP2	M6	1	-0.51789	-0.502912	0.654965
ssc-miR-10391	XLOC_016030	ENSSSCG00000031147	ACAP2	M6	1	-0.557134	-0.502912	0.556413
ssc-miR-10391	XLOC_016201	ENSSSCG00000031147	ACAP2	M6	1	-0.519391	-0.502912	0.519656
ssc-miR-10391	XLOC_018053	ENSSSCG00000031147	ACAP2	M6	1	-0.513336	-0.502912	0.747521
ssc-miR-10391	XLOC_018641	ENSSSCG00000031147	ACAP2	M6	1	-0.527134	-0.502912	0.713613
ssc-miR-10391	XLOC_018808	ENSSSCG00000031147	ACAP2	M6	1	-0.525292	-0.502912	0.615899
ssc-miR-10391	XLOC_021486	ENSSSCG00000031147	ACAP2	M6	1	-0.580022	-0.502912	0.660228
ssc-miR-10391	XLOC_021591	ENSSSCG00000031147	ACAP2	M6	1	-0.611138	-0.502912	0.709235
ssc-miR-10391	XLOC_023005	ENSSSCG00000031147	ACAP2	M6	1	-0.568474	-0.502912	0.612907
ssc-miR-10391	XLOC_023516	ENSSSCG00000031147	ACAP2	M6	1	-0.50035	-0.502912	0.6018
ssc-miR-10391	XLOC_024434	ENSSSCG00000031147	ACAP2	M6	1	-0.585548	-0.502912	0.723078
ssc-miR-10391	XLOC_024922	ENSSSCG00000031147	ACAP2	M6	1	-0.57471	-0.502912	0.734738
ssc-miR-10391	XLOC_026731	ENSSSCG00000031147	ACAP2	M6	1	-0.504601	-0.502912	0.664325
ssc-miR-10391	XLOC_027110	ENSSSCG00000031147	ACAP2	M6	1	-0.519975	-0.502912	0.812986
ssc-miR-10391	XLOC_027133	ENSSSCG00000031147	ACAP2	M6	1	-0.627292	-0.502912	0.843766
ssc-miR-10391	XLOC_027367	ENSSSCG00000031147	ACAP2	M6	1	-0.578087	-0.502912	0.734146
ssc-miR-10391	XLOC_027680	ENSSSCG00000031147	ACAP2	M6	1	-0.51589	-0.502912	0.608361
ssc-miR-10391	XLOC_030508	ENSSSCG00000031147	ACAP2	M6	1	-0.54098	-0.502912	0.765187
ssc-miR-10391	XLOC_030691	ENSSSCG00000031147	ACAP2	M6	1	-0.617294	-0.502912	0.689542
ssc-miR-10391	XLOC_036639	ENSSSCG00000031147	ACAP2	M6	1	-0.614167	-0.502912	0.806675
ssc-miR-10391	XLOC_036748	ENSSSCG00000031147	ACAP2	M6	1	-0.511977	-0.502912	0.585156
ssc-miR-10391	XLOC_037077	ENSSSCG00000031147	ACAP2	M6	1	-0.570669	-0.502912	0.790152
ssc-miR-10391	XLOC_039004	ENSSSCG00000031147	ACAP2	M6	1	-0.586751	-0.502912	0.610385
ssc-miR-10391	XLOC_039391	ENSSSCG00000031147	ACAP2	M6	1	-0.504936	-0.502912	0.706493
ssc-miR-10391	XLOC_039768	ENSSSCG00000031147	ACAP2	M6	1	-0.54554	-0.502912	0.531339
ssc-miR-10391	XLOC_039949	ENSSSCG00000031147	ACAP2	M6	1	-0.619472	-0.502912	0.790523
ssc-miR-10391	XLOC_040802	ENSSSCG00000031147	ACAP2	M6	1	-0.510922	-0.502912	0.872157
ssc-miR-10391	XLOC_043072	ENSSSCG00000031147	ACAP2	M6	1	-0.533254	-0.502912	0.555126
ssc-miR-10391	XLOC_043615	ENSSSCG00000031147	ACAP2	M6	1	-0.619291	-0.502912	0.747403
ssc-miR-10391	XLOC_043842	ENSSSCG00000031147	ACAP2	M6	1	-0.547611	-0.502912	0.642918
ssc-miR-10391	XLOC_044011	ENSSSCG00000031147	ACAP2	M6	1	-0.555893	-0.502912	0.665615
ssc-miR-10391	XLOC_046530	ENSSSCG00000031147	ACAP2	M6	1	-0.59349	-0.502912	0.702764
ssc-miR-10391	XLOC_046746	ENSSSCG00000031147	ACAP2	M6	1	-0.555012	-0.502912	0.537478
ssc-miR-10391	XLOC_049965	ENSSSCG00000031147	ACAP2	M6	1	-0.531745	-0.502912	0.778855
ssc-miR-10391	XLOC_049972	ENSSSCG00000031147	ACAP2	M6	1	-0.606092	-0.502912	0.770689
ssc-miR-10391	XLOC_055232	ENSSSCG00000031147	ACAP2	M6	1	-0.584214	-0.502912	0.623155
ssc-miR-10391	XLOC_055772	ENSSSCG00000031147	ACAP2	M6	1	-0.621254	-0.502912	0.791578
ssc-miR-10391	XLOC_000037	ENSSSCG00000003329	ACAP3	M10	1	-0.603044	-0.51803	0.629508
ssc-miR-10391	XLOC_005372	ENSSSCG00000003329	ACAP3	M10	1	-0.537901	-0.51803	0.669654
ssc-miR-10391	XLOC_005800	ENSSSCG00000003329	ACAP3	M10	1	-0.508238	-0.51803	0.844512
ssc-miR-10391	XLOC_007235	ENSSSCG00000003329	ACAP3	M10	1	-0.622612	-0.51803	0.896435
ssc-miR-10391	XLOC_008518	ENSSSCG00000003329	ACAP3	M10	1	-0.634194	-0.51803	0.841866
ssc-miR-10391	XLOC_009622	ENSSSCG00000003329	ACAP3	M10	1	-0.593219	-0.51803	0.843383
ssc-miR-10391	XLOC_010825	ENSSSCG00000003329	ACAP3	M10	1	-0.538967	-0.51803	0.508722
ssc-miR-10391	XLOC_010893	ENSSSCG00000003329	ACAP3	M10	1	-0.570403	-0.51803	0.637792
ssc-miR-10391	XLOC_011608	ENSSSCG00000003329	ACAP3	M10	1	-0.530073	-0.51803	0.604888
ssc-miR-10391	XLOC_015015	ENSSSCG00000003329	ACAP3	M10	1	-0.51789	-0.51803	0.695467
ssc-miR-10391	XLOC_015028	ENSSSCG00000003329	ACAP3	M10	1	-0.509472	-0.51803	0.866405
ssc-miR-10391	XLOC_016030	ENSSSCG00000003329	ACAP3	M10	1	-0.557134	-0.51803	0.756881
ssc-miR-10391	XLOC_018053	ENSSSCG00000003329	ACAP3	M10	1	-0.513336	-0.51803	0.895974
ssc-miR-10391	XLOC_018641	ENSSSCG00000003329	ACAP3	M10	1	-0.527134	-0.51803	0.907823
ssc-miR-10391	XLOC_018808	ENSSSCG00000003329	ACAP3	M10	1	-0.525292	-0.51803	0.640436
ssc-miR-10391	XLOC_021486	ENSSSCG00000003329	ACAP3	M10	1	-0.580022	-0.51803	0.720427
ssc-miR-10391	XLOC_021591	ENSSSCG00000003329	ACAP3	M10	1	-0.611138	-0.51803	0.717208
ssc-miR-10391	XLOC_023005	ENSSSCG00000003329	ACAP3	M10	1	-0.568474	-0.51803	0.807438
ssc-miR-10391	XLOC_023516	ENSSSCG00000003329	ACAP3	M10	1	-0.50035	-0.51803	0.903838
ssc-miR-10391	XLOC_024434	ENSSSCG00000003329	ACAP3	M10	1	-0.585548	-0.51803	0.593687
ssc-miR-10391	XLOC_024922	ENSSSCG00000003329	ACAP3	M10	1	-0.57471	-0.51803	0.71696
ssc-miR-10391	XLOC_027110	ENSSSCG00000003329	ACAP3	M10	1	-0.519975	-0.51803	0.947007
ssc-miR-10391	XLOC_027133	ENSSSCG00000003329	ACAP3	M10	1	-0.627292	-0.51803	0.797368
ssc-miR-10391	XLOC_027367	ENSSSCG00000003329	ACAP3	M10	1	-0.578087	-0.51803	0.77966
ssc-miR-10391	XLOC_027680	ENSSSCG00000003329	ACAP3	M10	1	-0.51589	-0.51803	0.729636
ssc-miR-10391	XLOC_030508	ENSSSCG00000003329	ACAP3	M10	1	-0.54098	-0.51803	0.897181
ssc-miR-10391	XLOC_030691	ENSSSCG00000003329	ACAP3	M10	1	-0.617294	-0.51803	0.696956
ssc-miR-10391	XLOC_033729	ENSSSCG00000003329	ACAP3	M10	1	-0.507831	-0.51803	0.647532
ssc-miR-10391	XLOC_034305	ENSSSCG00000003329	ACAP3	M10	1	-0.532497	-0.51803	0.524093
ssc-miR-10391	XLOC_036639	ENSSSCG00000003329	ACAP3	M10	1	-0.614167	-0.51803	0.755654
ssc-miR-10391	XLOC_037077	ENSSSCG00000003329	ACAP3	M10	1	-0.570669	-0.51803	0.739609
ssc-miR-10391	XLOC_039004	ENSSSCG00000003329	ACAP3	M10	1	-0.586751	-0.51803	0.769831
ssc-miR-10391	XLOC_039391	ENSSSCG00000003329	ACAP3	M10	1	-0.504936	-0.51803	0.745226
ssc-miR-10391	XLOC_039768	ENSSSCG00000003329	ACAP3	M10	1	-0.54554	-0.51803	0.588626
ssc-miR-10391	XLOC_039949	ENSSSCG00000003329	ACAP3	M10	1	-0.619472	-0.51803	0.871752
ssc-miR-10391	XLOC_040802	ENSSSCG00000003329	ACAP3	M10	1	-0.510922	-0.51803	0.872181
ssc-miR-10391	XLOC_043072	ENSSSCG00000003329	ACAP3	M10	1	-0.533254	-0.51803	0.649663
ssc-miR-10391	XLOC_043615	ENSSSCG00000003329	ACAP3	M10	1	-0.619291	-0.51803	0.786002
ssc-miR-10391	XLOC_043842	ENSSSCG00000003329	ACAP3	M10	1	-0.547611	-0.51803	0.697151
ssc-miR-10391	XLOC_044011	ENSSSCG00000003329	ACAP3	M10	1	-0.555893	-0.51803	0.669927
ssc-miR-10391	XLOC_044745	ENSSSCG00000003329	ACAP3	M10	1	-0.510078	-0.51803	0.585783
ssc-miR-10391	XLOC_046530	ENSSSCG00000003329	ACAP3	M10	1	-0.59349	-0.51803	0.795644
ssc-miR-10391	XLOC_046746	ENSSSCG00000003329	ACAP3	M10	1	-0.555012	-0.51803	0.709782
ssc-miR-10391	XLOC_049965	ENSSSCG00000003329	ACAP3	M10	1	-0.531745	-0.51803	0.72675
ssc-miR-10391	XLOC_049972	ENSSSCG00000003329	ACAP3	M10	1	-0.606092	-0.51803	0.91096
ssc-miR-10391	XLOC_055232	ENSSSCG00000003329	ACAP3	M10	1	-0.584214	-0.51803	0.808996
ssc-miR-10391	XLOC_055772	ENSSSCG00000003329	ACAP3	M10	1	-0.621254	-0.51803	0.773054
ssc-miR-10391	XLOC_000037	ENSSSCG00000023969	ACER1		1	-0.603044	-0.547338	0.697296
ssc-miR-10391	XLOC_005372	ENSSSCG00000023969	ACER1		1	-0.537901	-0.547338	0.665995
ssc-miR-10391	XLOC_005800	ENSSSCG00000023969	ACER1		1	-0.508238	-0.547338	0.726358
ssc-miR-10391	XLOC_007235	ENSSSCG00000023969	ACER1		1	-0.622612	-0.547338	0.815057
ssc-miR-10391	XLOC_008518	ENSSSCG00000023969	ACER1		1	-0.634194	-0.547338	0.812081
ssc-miR-10391	XLOC_009622	ENSSSCG00000023969	ACER1		1	-0.593219	-0.547338	0.70808
ssc-miR-10391	XLOC_010825	ENSSSCG00000023969	ACER1		1	-0.538967	-0.547338	0.543147
ssc-miR-10391	XLOC_010893	ENSSSCG00000023969	ACER1		1	-0.570403	-0.547338	0.688582
ssc-miR-10391	XLOC_011608	ENSSSCG00000023969	ACER1		1	-0.530073	-0.547338	0.587215
ssc-miR-10391	XLOC_015015	ENSSSCG00000023969	ACER1		1	-0.51789	-0.547338	0.599794
ssc-miR-10391	XLOC_015028	ENSSSCG00000023969	ACER1		1	-0.509472	-0.547338	0.682816
ssc-miR-10391	XLOC_016030	ENSSSCG00000023969	ACER1		1	-0.557134	-0.547338	0.729499
ssc-miR-10391	XLOC_018053	ENSSSCG00000023969	ACER1		1	-0.513336	-0.547338	0.761315
ssc-miR-10391	XLOC_018641	ENSSSCG00000023969	ACER1		1	-0.527134	-0.547338	0.806029
ssc-miR-10391	XLOC_018808	ENSSSCG00000023969	ACER1		1	-0.525292	-0.547338	0.573811
ssc-miR-10391	XLOC_021486	ENSSSCG00000023969	ACER1		1	-0.580022	-0.547338	0.732764
ssc-miR-10391	XLOC_021591	ENSSSCG00000023969	ACER1		1	-0.611138	-0.547338	0.719384
ssc-miR-10391	XLOC_023005	ENSSSCG00000023969	ACER1		1	-0.568474	-0.547338	0.716971
ssc-miR-10391	XLOC_023516	ENSSSCG00000023969	ACER1		1	-0.50035	-0.547338	0.7922
ssc-miR-10391	XLOC_024434	ENSSSCG00000023969	ACER1		1	-0.585548	-0.547338	0.546755
ssc-miR-10391	XLOC_024922	ENSSSCG00000023969	ACER1		1	-0.57471	-0.547338	0.770559
ssc-miR-10391	XLOC_026731	ENSSSCG00000023969	ACER1		1	-0.504601	-0.547338	0.550097
ssc-miR-10391	XLOC_027110	ENSSSCG00000023969	ACER1		1	-0.519975	-0.547338	0.81447
ssc-miR-10391	XLOC_027133	ENSSSCG00000023969	ACER1		1	-0.627292	-0.547338	0.728902
ssc-miR-10391	XLOC_027367	ENSSSCG00000023969	ACER1		1	-0.578087	-0.547338	0.718406
ssc-miR-10391	XLOC_027680	ENSSSCG00000023969	ACER1		1	-0.51589	-0.547338	0.55889
ssc-miR-10391	XLOC_030508	ENSSSCG00000023969	ACER1		1	-0.54098	-0.547338	0.754758
ssc-miR-10391	XLOC_030691	ENSSSCG00000023969	ACER1		1	-0.617294	-0.547338	0.681602
ssc-miR-10391	XLOC_033729	ENSSSCG00000023969	ACER1		1	-0.507831	-0.547338	0.769686
ssc-miR-10391	XLOC_034305	ENSSSCG00000023969	ACER1		1	-0.532497	-0.547338	0.517067
ssc-miR-10391	XLOC_036639	ENSSSCG00000023969	ACER1		1	-0.614167	-0.547338	0.710925
ssc-miR-10391	XLOC_036748	ENSSSCG00000023969	ACER1		1	-0.511977	-0.547338	0.565967
ssc-miR-10391	XLOC_037077	ENSSSCG00000023969	ACER1		1	-0.570669	-0.547338	0.64076
ssc-miR-10391	XLOC_039004	ENSSSCG00000023969	ACER1		1	-0.586751	-0.547338	0.708989
ssc-miR-10391	XLOC_039391	ENSSSCG00000023969	ACER1		1	-0.504936	-0.547338	0.596297
ssc-miR-10391	XLOC_039768	ENSSSCG00000023969	ACER1		1	-0.54554	-0.547338	0.554
ssc-miR-10391	XLOC_039949	ENSSSCG00000023969	ACER1		1	-0.619472	-0.547338	0.792438
ssc-miR-10391	XLOC_040802	ENSSSCG00000023969	ACER1		1	-0.510922	-0.547338	0.722542
ssc-miR-10391	XLOC_043072	ENSSSCG00000023969	ACER1		1	-0.533254	-0.547338	0.672985
ssc-miR-10391	XLOC_043615	ENSSSCG00000023969	ACER1		1	-0.619291	-0.547338	0.827608
ssc-miR-10391	XLOC_043842	ENSSSCG00000023969	ACER1		1	-0.547611	-0.547338	0.584373
ssc-miR-10391	XLOC_044011	ENSSSCG00000023969	ACER1		1	-0.555893	-0.547338	0.708644
ssc-miR-10391	XLOC_046530	ENSSSCG00000023969	ACER1		1	-0.59349	-0.547338	0.76179
ssc-miR-10391	XLOC_046746	ENSSSCG00000023969	ACER1		1	-0.555012	-0.547338	0.7431
ssc-miR-10391	XLOC_049965	ENSSSCG00000023969	ACER1		1	-0.531745	-0.547338	0.610385
ssc-miR-10391	XLOC_049972	ENSSSCG00000023969	ACER1		1	-0.606092	-0.547338	0.775329
ssc-miR-10391	XLOC_055232	ENSSSCG00000023969	ACER1		1	-0.584214	-0.547338	0.714777
ssc-miR-10391	XLOC_055772	ENSSSCG00000023969	ACER1		1	-0.621254	-0.547338	0.704985
ssc-miR-10391	XLOC_000037	ENSSSCG00000002034	ACIN1		1	-0.603044	-0.658297	0.8238
ssc-miR-10391	XLOC_000816	ENSSSCG00000002034	ACIN1		1	-0.506666	-0.658297	0.587869
ssc-miR-10391	XLOC_005372	ENSSSCG00000002034	ACIN1		1	-0.537901	-0.658297	0.746168
ssc-miR-10391	XLOC_005800	ENSSSCG00000002034	ACIN1		1	-0.508238	-0.658297	0.788643
ssc-miR-10391	XLOC_007235	ENSSSCG00000002034	ACIN1		1	-0.622612	-0.658297	0.951746
ssc-miR-10391	XLOC_008518	ENSSSCG00000002034	ACIN1		1	-0.634194	-0.658297	0.921647
ssc-miR-10391	XLOC_009622	ENSSSCG00000002034	ACIN1		1	-0.593219	-0.658297	0.850058
ssc-miR-10391	XLOC_010825	ENSSSCG00000002034	ACIN1		1	-0.538967	-0.658297	0.640716
ssc-miR-10391	XLOC_010893	ENSSSCG00000002034	ACIN1		1	-0.570403	-0.658297	0.763588
ssc-miR-10391	XLOC_011608	ENSSSCG00000002034	ACIN1		1	-0.530073	-0.658297	0.700768
ssc-miR-10391	XLOC_015015	ENSSSCG00000002034	ACIN1		1	-0.51789	-0.658297	0.702296
ssc-miR-10391	XLOC_015028	ENSSSCG00000002034	ACIN1		1	-0.509472	-0.658297	0.802874
ssc-miR-10391	XLOC_016030	ENSSSCG00000002034	ACIN1		1	-0.557134	-0.658297	0.780936
ssc-miR-10391	XLOC_016201	ENSSSCG00000002034	ACIN1		1	-0.519391	-0.658297	0.621481
ssc-miR-10391	XLOC_018053	ENSSSCG00000002034	ACIN1		1	-0.513336	-0.658297	0.860876
ssc-miR-10391	XLOC_018641	ENSSSCG00000002034	ACIN1		1	-0.527134	-0.658297	0.860629
ssc-miR-10391	XLOC_018808	ENSSSCG00000002034	ACIN1		1	-0.525292	-0.658297	0.709422
ssc-miR-10391	XLOC_021486	ENSSSCG00000002034	ACIN1		1	-0.580022	-0.658297	0.850371
ssc-miR-10391	XLOC_021591	ENSSSCG00000002034	ACIN1		1	-0.611138	-0.658297	0.845615
ssc-miR-10391	XLOC_023005	ENSSSCG00000002034	ACIN1		1	-0.568474	-0.658297	0.812406
ssc-miR-10391	XLOC_023516	ENSSSCG00000002034	ACIN1		1	-0.50035	-0.658297	0.804587
ssc-miR-10391	XLOC_024434	ENSSSCG00000002034	ACIN1		1	-0.585548	-0.658297	0.789951
ssc-miR-10391	XLOC_024922	ENSSSCG00000002034	ACIN1		1	-0.57471	-0.658297	0.863801
ssc-miR-10391	XLOC_026731	ENSSSCG00000002034	ACIN1		1	-0.504601	-0.658297	0.691797
ssc-miR-10391	XLOC_027110	ENSSSCG00000002034	ACIN1		1	-0.519975	-0.658297	0.887993
ssc-miR-10391	XLOC_027133	ENSSSCG00000002034	ACIN1		1	-0.627292	-0.658297	0.88876
ssc-miR-10391	XLOC_027367	ENSSSCG00000002034	ACIN1		1	-0.578087	-0.658297	0.855386
ssc-miR-10391	XLOC_027680	ENSSSCG00000002034	ACIN1		1	-0.51589	-0.658297	0.676275
ssc-miR-10391	XLOC_030508	ENSSSCG00000002034	ACIN1		1	-0.54098	-0.658297	0.843991
ssc-miR-10391	XLOC_030691	ENSSSCG00000002034	ACIN1		1	-0.617294	-0.658297	0.82452
ssc-miR-10391	XLOC_030952	ENSSSCG00000002034	ACIN1		1	-0.521739	-0.658297	0.596705
ssc-miR-10391	XLOC_033729	ENSSSCG00000002034	ACIN1		1	-0.507831	-0.658297	0.765062
ssc-miR-10391	XLOC_034305	ENSSSCG00000002034	ACIN1		1	-0.532497	-0.658297	0.669414
ssc-miR-10391	XLOC_036639	ENSSSCG00000002034	ACIN1		1	-0.614167	-0.658297	0.872528
ssc-miR-10391	XLOC_036748	ENSSSCG00000002034	ACIN1		1	-0.511977	-0.658297	0.66076
ssc-miR-10391	XLOC_037077	ENSSSCG00000002034	ACIN1		1	-0.570669	-0.658297	0.792118
ssc-miR-10391	XLOC_039004	ENSSSCG00000002034	ACIN1		1	-0.586751	-0.658297	0.829439
ssc-miR-10391	XLOC_039391	ENSSSCG00000002034	ACIN1		1	-0.504936	-0.658297	0.703395
ssc-miR-10391	XLOC_039768	ENSSSCG00000002034	ACIN1		1	-0.54554	-0.658297	0.688476
ssc-miR-10391	XLOC_039949	ENSSSCG00000002034	ACIN1		1	-0.619472	-0.658297	0.914211
ssc-miR-10391	XLOC_040802	ENSSSCG00000002034	ACIN1		1	-0.510922	-0.658297	0.845946
ssc-miR-10391	XLOC_043072	ENSSSCG00000002034	ACIN1		1	-0.533254	-0.658297	0.735077
ssc-miR-10391	XLOC_043615	ENSSSCG00000002034	ACIN1		1	-0.619291	-0.658297	0.917348
ssc-miR-10391	XLOC_043842	ENSSSCG00000002034	ACIN1		1	-0.547611	-0.658297	0.726042
ssc-miR-10391	XLOC_044011	ENSSSCG00000002034	ACIN1		1	-0.555893	-0.658297	0.787101
ssc-miR-10391	XLOC_044745	ENSSSCG00000002034	ACIN1		1	-0.510078	-0.658297	0.666179
ssc-miR-10391	XLOC_046530	ENSSSCG00000002034	ACIN1		1	-0.59349	-0.658297	0.873561
ssc-miR-10391	XLOC_046746	ENSSSCG00000002034	ACIN1		1	-0.555012	-0.658297	0.83039
ssc-miR-10391	XLOC_049965	ENSSSCG00000002034	ACIN1		1	-0.531745	-0.658297	0.767665
ssc-miR-10391	XLOC_049972	ENSSSCG00000002034	ACIN1		1	-0.606092	-0.658297	0.932009
ssc-miR-10391	XLOC_055232	ENSSSCG00000002034	ACIN1		1	-0.584214	-0.658297	0.821451
ssc-miR-10391	XLOC_055772	ENSSSCG00000002034	ACIN1		1	-0.621254	-0.658297	0.870763
ssc-miR-10391	XLOC_005800	ENSSSCG00000013242	ACP2		1	-0.508238	-0.60394	0.61629
ssc-miR-10391	XLOC_009622	ENSSSCG00000013242	ACP2		1	-0.593219	-0.60394	0.715959
ssc-miR-10391	XLOC_010825	ENSSSCG00000013242	ACP2		1	-0.538967	-0.60394	0.549614
ssc-miR-10391	XLOC_011608	ENSSSCG00000013242	ACP2		1	-0.530073	-0.60394	0.5282
ssc-miR-10391	XLOC_015028	ENSSSCG00000013242	ACP2		1	-0.509472	-0.60394	0.769668
ssc-miR-10391	XLOC_016030	ENSSSCG00000013242	ACP2		1	-0.557134	-0.60394	0.621318
ssc-miR-10391	XLOC_018641	ENSSSCG00000013242	ACP2		1	-0.527134	-0.60394	0.708629
ssc-miR-10391	XLOC_018808	ENSSSCG00000013242	ACP2		1	-0.525292	-0.60394	0.558813
ssc-miR-10391	XLOC_021591	ENSSSCG00000013242	ACP2		1	-0.611138	-0.60394	0.7315
ssc-miR-10391	XLOC_023005	ENSSSCG00000013242	ACP2		1	-0.568474	-0.60394	0.695875
ssc-miR-10391	XLOC_023516	ENSSSCG00000013242	ACP2		1	-0.50035	-0.60394	0.717015
ssc-miR-10391	XLOC_024434	ENSSSCG00000013242	ACP2		1	-0.585548	-0.60394	0.687963
ssc-miR-10391	XLOC_026731	ENSSSCG00000013242	ACP2		1	-0.504601	-0.60394	0.574893
ssc-miR-10391	XLOC_027367	ENSSSCG00000013242	ACP2		1	-0.578087	-0.60394	0.774259
ssc-miR-10391	XLOC_027680	ENSSSCG00000013242	ACP2		1	-0.51589	-0.60394	0.502782
ssc-miR-10391	XLOC_030508	ENSSSCG00000013242	ACP2		1	-0.54098	-0.60394	0.698256
ssc-miR-10391	XLOC_030691	ENSSSCG00000013242	ACP2		1	-0.617294	-0.60394	0.695369
ssc-miR-10391	XLOC_039004	ENSSSCG00000013242	ACP2		1	-0.586751	-0.60394	0.76478
ssc-miR-10391	XLOC_039768	ENSSSCG00000013242	ACP2		1	-0.54554	-0.60394	0.559791
ssc-miR-10391	XLOC_040802	ENSSSCG00000013242	ACP2		1	-0.510922	-0.60394	0.709738
ssc-miR-10391	XLOC_043615	ENSSSCG00000013242	ACP2		1	-0.619291	-0.60394	0.813589
ssc-miR-10391	XLOC_044011	ENSSSCG00000013242	ACP2		1	-0.555893	-0.60394	0.665862
ssc-miR-10391	XLOC_044745	ENSSSCG00000013242	ACP2		1	-0.510078	-0.60394	0.566146
ssc-miR-10391	XLOC_046530	ENSSSCG00000013242	ACP2		1	-0.59349	-0.60394	0.742867
ssc-miR-10391	XLOC_049965	ENSSSCG00000013242	ACP2		1	-0.531745	-0.60394	0.684446
ssc-miR-10391	XLOC_055232	ENSSSCG00000013242	ACP2		1	-0.584214	-0.60394	0.689936
ssc-miR-10391	XLOC_000037	ENSSSCG00000010746	ADAM12	M6	1	-0.603044	-0.531564	0.676681
ssc-miR-10391	XLOC_000816	ENSSSCG00000010746	ADAM12	M6	1	-0.506666	-0.531564	0.546126
ssc-miR-10391	XLOC_005372	ENSSSCG00000010746	ADAM12	M6	1	-0.537901	-0.531564	0.661519
ssc-miR-10391	XLOC_005800	ENSSSCG00000010746	ADAM12	M6	1	-0.508238	-0.531564	0.825026
ssc-miR-10391	XLOC_007235	ENSSSCG00000010746	ADAM12	M6	1	-0.622612	-0.531564	0.861213
ssc-miR-10391	XLOC_008518	ENSSSCG00000010746	ADAM12	M6	1	-0.634194	-0.531564	0.819748
ssc-miR-10391	XLOC_009622	ENSSSCG00000010746	ADAM12	M6	1	-0.593219	-0.531564	0.849835
ssc-miR-10391	XLOC_010825	ENSSSCG00000010746	ADAM12	M6	1	-0.538967	-0.531564	0.535051
ssc-miR-10391	XLOC_010893	ENSSSCG00000010746	ADAM12	M6	1	-0.570403	-0.531564	0.653208
ssc-miR-10391	XLOC_011608	ENSSSCG00000010746	ADAM12	M6	1	-0.530073	-0.531564	0.682717
ssc-miR-10391	XLOC_015015	ENSSSCG00000010746	ADAM12	M6	1	-0.51789	-0.531564	0.6978
ssc-miR-10391	XLOC_015028	ENSSSCG00000010746	ADAM12	M6	1	-0.509472	-0.531564	0.751542
ssc-miR-10391	XLOC_016030	ENSSSCG00000010746	ADAM12	M6	1	-0.557134	-0.531564	0.707807
ssc-miR-10391	XLOC_018053	ENSSSCG00000010746	ADAM12	M6	1	-0.513336	-0.531564	0.900082
ssc-miR-10391	XLOC_018641	ENSSSCG00000010746	ADAM12	M6	1	-0.527134	-0.531564	0.817877
ssc-miR-10391	XLOC_018808	ENSSSCG00000010746	ADAM12	M6	1	-0.525292	-0.531564	0.680219
ssc-miR-10391	XLOC_021486	ENSSSCG00000010746	ADAM12	M6	1	-0.580022	-0.531564	0.701917
ssc-miR-10391	XLOC_021591	ENSSSCG00000010746	ADAM12	M6	1	-0.611138	-0.531564	0.754801
ssc-miR-10391	XLOC_023005	ENSSSCG00000010746	ADAM12	M6	1	-0.568474	-0.531564	0.771907
ssc-miR-10391	XLOC_023516	ENSSSCG00000010746	ADAM12	M6	1	-0.50035	-0.531564	0.782654
ssc-miR-10391	XLOC_024434	ENSSSCG00000010746	ADAM12	M6	1	-0.585548	-0.531564	0.703834
ssc-miR-10391	XLOC_024922	ENSSSCG00000010746	ADAM12	M6	1	-0.57471	-0.531564	0.745221
ssc-miR-10391	XLOC_026731	ENSSSCG00000010746	ADAM12	M6	1	-0.504601	-0.531564	0.58135
ssc-miR-10391	XLOC_027110	ENSSSCG00000010746	ADAM12	M6	1	-0.519975	-0.531564	0.940361
ssc-miR-10391	XLOC_027133	ENSSSCG00000010746	ADAM12	M6	1	-0.627292	-0.531564	0.854236
ssc-miR-10391	XLOC_027367	ENSSSCG00000010746	ADAM12	M6	1	-0.578087	-0.531564	0.785582
ssc-miR-10391	XLOC_027680	ENSSSCG00000010746	ADAM12	M6	1	-0.51589	-0.531564	0.694102
ssc-miR-10391	XLOC_030508	ENSSSCG00000010746	ADAM12	M6	1	-0.54098	-0.531564	0.873721
ssc-miR-10391	XLOC_030691	ENSSSCG00000010746	ADAM12	M6	1	-0.617294	-0.531564	0.729114
ssc-miR-10391	XLOC_033729	ENSSSCG00000010746	ADAM12	M6	1	-0.507831	-0.531564	0.55358
ssc-miR-10391	XLOC_034305	ENSSSCG00000010746	ADAM12	M6	1	-0.532497	-0.531564	0.5449
ssc-miR-10391	XLOC_036639	ENSSSCG00000010746	ADAM12	M6	1	-0.614167	-0.531564	0.82431
ssc-miR-10391	XLOC_036748	ENSSSCG00000010746	ADAM12	M6	1	-0.511977	-0.531564	0.55751
ssc-miR-10391	XLOC_037077	ENSSSCG00000010746	ADAM12	M6	1	-0.570669	-0.531564	0.811441
ssc-miR-10391	XLOC_039004	ENSSSCG00000010746	ADAM12	M6	1	-0.586751	-0.531564	0.745657
ssc-miR-10391	XLOC_039391	ENSSSCG00000010746	ADAM12	M6	1	-0.504936	-0.531564	0.782502
ssc-miR-10391	XLOC_039768	ENSSSCG00000010746	ADAM12	M6	1	-0.54554	-0.531564	0.611202
ssc-miR-10391	XLOC_039949	ENSSSCG00000010746	ADAM12	M6	1	-0.619472	-0.531564	0.899927
ssc-miR-10391	XLOC_040802	ENSSSCG00000010746	ADAM12	M6	1	-0.510922	-0.531564	0.946259
ssc-miR-10391	XLOC_043072	ENSSSCG00000010746	ADAM12	M6	1	-0.533254	-0.531564	0.66075
ssc-miR-10391	XLOC_043615	ENSSSCG00000010746	ADAM12	M6	1	-0.619291	-0.531564	0.791465
ssc-miR-10391	XLOC_043842	ENSSSCG00000010746	ADAM12	M6	1	-0.547611	-0.531564	0.709725
ssc-miR-10391	XLOC_044011	ENSSSCG00000010746	ADAM12	M6	1	-0.555893	-0.531564	0.710368
ssc-miR-10391	XLOC_044745	ENSSSCG00000010746	ADAM12	M6	1	-0.510078	-0.531564	0.592367
ssc-miR-10391	XLOC_046530	ENSSSCG00000010746	ADAM12	M6	1	-0.59349	-0.531564	0.788683
ssc-miR-10391	XLOC_046746	ENSSSCG00000010746	ADAM12	M6	1	-0.555012	-0.531564	0.606325
ssc-miR-10391	XLOC_049965	ENSSSCG00000010746	ADAM12	M6	1	-0.531745	-0.531564	0.818082
ssc-miR-10391	XLOC_049972	ENSSSCG00000010746	ADAM12	M6	1	-0.606092	-0.531564	0.92838
ssc-miR-10391	XLOC_055232	ENSSSCG00000010746	ADAM12	M6	1	-0.584214	-0.531564	0.782049
ssc-miR-10391	XLOC_055772	ENSSSCG00000010746	ADAM12	M6	1	-0.621254	-0.531564	0.813228
ssc-miR-10391	XLOC_000037	ENSSSCG00000008641	ADAM17	M3	1	-0.603044	-0.558625	0.699929
ssc-miR-10391	XLOC_007235	ENSSSCG00000008641	ADAM17	M3	1	-0.622612	-0.558625	0.664871
ssc-miR-10391	XLOC_008518	ENSSSCG00000008641	ADAM17	M3	1	-0.634194	-0.558625	0.658572
ssc-miR-10391	XLOC_009622	ENSSSCG00000008641	ADAM17	M3	1	-0.593219	-0.558625	0.552736
ssc-miR-10391	XLOC_010893	ENSSSCG00000008641	ADAM17	M3	1	-0.570403	-0.558625	0.525301
ssc-miR-10391	XLOC_011608	ENSSSCG00000008641	ADAM17	M3	1	-0.530073	-0.558625	0.580525
ssc-miR-10391	XLOC_016201	ENSSSCG00000008641	ADAM17	M3	1	-0.519391	-0.558625	0.525124
ssc-miR-10391	XLOC_018053	ENSSSCG00000008641	ADAM17	M3	1	-0.513336	-0.558625	0.616037
ssc-miR-10391	XLOC_018641	ENSSSCG00000008641	ADAM17	M3	1	-0.527134	-0.558625	0.517902
ssc-miR-10391	XLOC_021486	ENSSSCG00000008641	ADAM17	M3	1	-0.580022	-0.558625	0.570055
ssc-miR-10391	XLOC_021591	ENSSSCG00000008641	ADAM17	M3	1	-0.611138	-0.558625	0.704703
ssc-miR-10391	XLOC_023005	ENSSSCG00000008641	ADAM17	M3	1	-0.568474	-0.558625	0.531622
ssc-miR-10391	XLOC_024434	ENSSSCG00000008641	ADAM17	M3	1	-0.585548	-0.558625	0.697313
ssc-miR-10391	XLOC_024922	ENSSSCG00000008641	ADAM17	M3	1	-0.57471	-0.558625	0.715375
ssc-miR-10391	XLOC_026731	ENSSSCG00000008641	ADAM17	M3	1	-0.504601	-0.558625	0.723051
ssc-miR-10391	XLOC_027110	ENSSSCG00000008641	ADAM17	M3	1	-0.519975	-0.558625	0.648552
ssc-miR-10391	XLOC_027133	ENSSSCG00000008641	ADAM17	M3	1	-0.627292	-0.558625	0.705617
ssc-miR-10391	XLOC_027367	ENSSSCG00000008641	ADAM17	M3	1	-0.578087	-0.558625	0.689452
ssc-miR-10391	XLOC_030508	ENSSSCG00000008641	ADAM17	M3	1	-0.54098	-0.558625	0.530226
ssc-miR-10391	XLOC_030691	ENSSSCG00000008641	ADAM17	M3	1	-0.617294	-0.558625	0.610715
ssc-miR-10391	XLOC_034305	ENSSSCG00000008641	ADAM17	M3	1	-0.532497	-0.558625	0.523116
ssc-miR-10391	XLOC_036639	ENSSSCG00000008641	ADAM17	M3	1	-0.614167	-0.558625	0.677138
ssc-miR-10391	XLOC_037077	ENSSSCG00000008641	ADAM17	M3	1	-0.570669	-0.558625	0.591576
ssc-miR-10391	XLOC_039004	ENSSSCG00000008641	ADAM17	M3	1	-0.586751	-0.558625	0.588167
ssc-miR-10391	XLOC_039949	ENSSSCG00000008641	ADAM17	M3	1	-0.619472	-0.558625	0.730522
ssc-miR-10391	XLOC_040802	ENSSSCG00000008641	ADAM17	M3	1	-0.510922	-0.558625	0.667543
ssc-miR-10391	XLOC_043072	ENSSSCG00000008641	ADAM17	M3	1	-0.533254	-0.558625	0.549781
ssc-miR-10391	XLOC_043615	ENSSSCG00000008641	ADAM17	M3	1	-0.619291	-0.558625	0.7287
ssc-miR-10391	XLOC_044011	ENSSSCG00000008641	ADAM17	M3	1	-0.555893	-0.558625	0.629142
ssc-miR-10391	XLOC_046530	ENSSSCG00000008641	ADAM17	M3	1	-0.59349	-0.558625	0.565227
ssc-miR-10391	XLOC_046746	ENSSSCG00000008641	ADAM17	M3	1	-0.555012	-0.558625	0.556203
ssc-miR-10391	XLOC_049965	ENSSSCG00000008641	ADAM17	M3	1	-0.531745	-0.558625	0.640159
ssc-miR-10391	XLOC_049972	ENSSSCG00000008641	ADAM17	M3	1	-0.606092	-0.558625	0.690163
ssc-miR-10391	XLOC_055772	ENSSSCG00000008641	ADAM17	M3	1	-0.621254	-0.558625	0.650454
ssc-miR-10391	XLOC_000037	ENSSSCG00000031717	ADCY8	M4	1	-0.603044	-0.510534	0.667269
ssc-miR-10391	XLOC_005372	ENSSSCG00000031717	ADCY8	M4	1	-0.537901	-0.510534	0.702668
ssc-miR-10391	XLOC_005800	ENSSSCG00000031717	ADCY8	M4	1	-0.508238	-0.510534	0.728899
ssc-miR-10391	XLOC_007235	ENSSSCG00000031717	ADCY8	M4	1	-0.622612	-0.510534	0.799177
ssc-miR-10391	XLOC_008518	ENSSSCG00000031717	ADCY8	M4	1	-0.634194	-0.510534	0.831307
ssc-miR-10391	XLOC_009622	ENSSSCG00000031717	ADCY8	M4	1	-0.593219	-0.510534	0.715242
ssc-miR-10391	XLOC_010825	ENSSSCG00000031717	ADCY8	M4	1	-0.538967	-0.510534	0.516851
ssc-miR-10391	XLOC_010893	ENSSSCG00000031717	ADCY8	M4	1	-0.570403	-0.510534	0.69043
ssc-miR-10391	XLOC_011608	ENSSSCG00000031717	ADCY8	M4	1	-0.530073	-0.510534	0.507489
ssc-miR-10391	XLOC_015015	ENSSSCG00000031717	ADCY8	M4	1	-0.51789	-0.510534	0.602611
ssc-miR-10391	XLOC_015028	ENSSSCG00000031717	ADCY8	M4	1	-0.509472	-0.510534	0.696736
ssc-miR-10391	XLOC_016030	ENSSSCG00000031717	ADCY8	M4	1	-0.557134	-0.510534	0.6698
ssc-miR-10391	XLOC_018053	ENSSSCG00000031717	ADCY8	M4	1	-0.513336	-0.510534	0.767597
ssc-miR-10391	XLOC_018641	ENSSSCG00000031717	ADCY8	M4	1	-0.527134	-0.510534	0.800937
ssc-miR-10391	XLOC_018808	ENSSSCG00000031717	ADCY8	M4	1	-0.525292	-0.510534	0.562664
ssc-miR-10391	XLOC_021486	ENSSSCG00000031717	ADCY8	M4	1	-0.580022	-0.510534	0.692808
ssc-miR-10391	XLOC_021591	ENSSSCG00000031717	ADCY8	M4	1	-0.611138	-0.510534	0.673308
ssc-miR-10391	XLOC_023005	ENSSSCG00000031717	ADCY8	M4	1	-0.568474	-0.510534	0.662689
ssc-miR-10391	XLOC_023516	ENSSSCG00000031717	ADCY8	M4	1	-0.50035	-0.510534	0.777478
ssc-miR-10391	XLOC_024434	ENSSSCG00000031717	ADCY8	M4	1	-0.585548	-0.510534	0.529324
ssc-miR-10391	XLOC_024922	ENSSSCG00000031717	ADCY8	M4	1	-0.57471	-0.510534	0.761141
ssc-miR-10391	XLOC_026731	ENSSSCG00000031717	ADCY8	M4	1	-0.504601	-0.510534	0.513304
ssc-miR-10391	XLOC_027110	ENSSSCG00000031717	ADCY8	M4	1	-0.519975	-0.510534	0.815894
ssc-miR-10391	XLOC_027133	ENSSSCG00000031717	ADCY8	M4	1	-0.627292	-0.510534	0.720772
ssc-miR-10391	XLOC_027367	ENSSSCG00000031717	ADCY8	M4	1	-0.578087	-0.510534	0.673941
ssc-miR-10391	XLOC_027680	ENSSSCG00000031717	ADCY8	M4	1	-0.51589	-0.510534	0.536949
ssc-miR-10391	XLOC_030508	ENSSSCG00000031717	ADCY8	M4	1	-0.54098	-0.510534	0.741866
ssc-miR-10391	XLOC_030691	ENSSSCG00000031717	ADCY8	M4	1	-0.617294	-0.510534	0.70822
ssc-miR-10391	XLOC_033729	ENSSSCG00000031717	ADCY8	M4	1	-0.507831	-0.510534	0.738801
ssc-miR-10391	XLOC_036639	ENSSSCG00000031717	ADCY8	M4	1	-0.614167	-0.510534	0.689861
ssc-miR-10391	XLOC_036748	ENSSSCG00000031717	ADCY8	M4	1	-0.511977	-0.510534	0.616792
ssc-miR-10391	XLOC_037077	ENSSSCG00000031717	ADCY8	M4	1	-0.570669	-0.510534	0.633201
ssc-miR-10391	XLOC_039004	ENSSSCG00000031717	ADCY8	M4	1	-0.586751	-0.510534	0.701841
ssc-miR-10391	XLOC_039391	ENSSSCG00000031717	ADCY8	M4	1	-0.504936	-0.510534	0.564899
ssc-miR-10391	XLOC_039768	ENSSSCG00000031717	ADCY8	M4	1	-0.54554	-0.510534	0.568759
ssc-miR-10391	XLOC_039949	ENSSSCG00000031717	ADCY8	M4	1	-0.619472	-0.510534	0.744721
ssc-miR-10391	XLOC_040802	ENSSSCG00000031717	ADCY8	M4	1	-0.510922	-0.510534	0.694787
ssc-miR-10391	XLOC_043072	ENSSSCG00000031717	ADCY8	M4	1	-0.533254	-0.510534	0.590596
ssc-miR-10391	XLOC_043615	ENSSSCG00000031717	ADCY8	M4	1	-0.619291	-0.510534	0.786905
ssc-miR-10391	XLOC_043842	ENSSSCG00000031717	ADCY8	M4	1	-0.547611	-0.510534	0.611071
ssc-miR-10391	XLOC_044011	ENSSSCG00000031717	ADCY8	M4	1	-0.555893	-0.510534	0.696568
ssc-miR-10391	XLOC_044745	ENSSSCG00000031717	ADCY8	M4	1	-0.510078	-0.510534	0.553848
ssc-miR-10391	XLOC_046530	ENSSSCG00000031717	ADCY8	M4	1	-0.59349	-0.510534	0.731617
ssc-miR-10391	XLOC_046746	ENSSSCG00000031717	ADCY8	M4	1	-0.555012	-0.510534	0.70411
ssc-miR-10391	XLOC_049965	ENSSSCG00000031717	ADCY8	M4	1	-0.531745	-0.510534	0.615845
ssc-miR-10391	XLOC_049972	ENSSSCG00000031717	ADCY8	M4	1	-0.606092	-0.510534	0.766416
ssc-miR-10391	XLOC_055232	ENSSSCG00000031717	ADCY8	M4	1	-0.584214	-0.510534	0.713437
ssc-miR-10391	XLOC_055772	ENSSSCG00000031717	ADCY8	M4	1	-0.621254	-0.510534	0.673174
ssc-miR-10391	XLOC_000037	ENSSSCG00000025503	ADGRG5	M4	1	-0.603044	-0.563	0.858852
ssc-miR-10391	XLOC_000816	ENSSSCG00000025503	ADGRG5	M4	1	-0.506666	-0.563	0.625586
ssc-miR-10391	XLOC_005372	ENSSSCG00000025503	ADGRG5	M4	1	-0.537901	-0.563	0.710189
ssc-miR-10391	XLOC_005800	ENSSSCG00000025503	ADGRG5	M4	1	-0.508238	-0.563	0.630489
ssc-miR-10391	XLOC_007235	ENSSSCG00000025503	ADGRG5	M4	1	-0.622612	-0.563	0.848754
ssc-miR-10391	XLOC_008518	ENSSSCG00000025503	ADGRG5	M4	1	-0.634194	-0.563	0.763078
ssc-miR-10391	XLOC_009622	ENSSSCG00000025503	ADGRG5	M4	1	-0.593219	-0.563	0.746483
ssc-miR-10391	XLOC_010825	ENSSSCG00000025503	ADGRG5	M4	1	-0.538967	-0.563	0.782874
ssc-miR-10391	XLOC_010893	ENSSSCG00000025503	ADGRG5	M4	1	-0.570403	-0.563	0.721581
ssc-miR-10391	XLOC_011608	ENSSSCG00000025503	ADGRG5	M4	1	-0.530073	-0.563	0.657991
ssc-miR-10391	XLOC_015015	ENSSSCG00000025503	ADGRG5	M4	1	-0.51789	-0.563	0.642473
ssc-miR-10391	XLOC_015028	ENSSSCG00000025503	ADGRG5	M4	1	-0.509472	-0.563	0.733453
ssc-miR-10391	XLOC_016030	ENSSSCG00000025503	ADGRG5	M4	1	-0.557134	-0.563	0.675831
ssc-miR-10391	XLOC_016201	ENSSSCG00000025503	ADGRG5	M4	1	-0.519391	-0.563	0.587464
ssc-miR-10391	XLOC_018053	ENSSSCG00000025503	ADGRG5	M4	1	-0.513336	-0.563	0.712347
ssc-miR-10391	XLOC_018641	ENSSSCG00000025503	ADGRG5	M4	1	-0.527134	-0.563	0.665395
ssc-miR-10391	XLOC_018808	ENSSSCG00000025503	ADGRG5	M4	1	-0.525292	-0.563	0.751446
ssc-miR-10391	XLOC_021486	ENSSSCG00000025503	ADGRG5	M4	1	-0.580022	-0.563	0.649114
ssc-miR-10391	XLOC_021591	ENSSSCG00000025503	ADGRG5	M4	1	-0.611138	-0.563	0.745761
ssc-miR-10391	XLOC_023005	ENSSSCG00000025503	ADGRG5	M4	1	-0.568474	-0.563	0.750553
ssc-miR-10391	XLOC_023516	ENSSSCG00000025503	ADGRG5	M4	1	-0.50035	-0.563	0.615092
ssc-miR-10391	XLOC_024434	ENSSSCG00000025503	ADGRG5	M4	1	-0.585548	-0.563	0.745762
ssc-miR-10391	XLOC_024922	ENSSSCG00000025503	ADGRG5	M4	1	-0.57471	-0.563	0.812627
ssc-miR-10391	XLOC_026731	ENSSSCG00000025503	ADGRG5	M4	1	-0.504601	-0.563	0.666358
ssc-miR-10391	XLOC_027110	ENSSSCG00000025503	ADGRG5	M4	1	-0.519975	-0.563	0.706681
ssc-miR-10391	XLOC_027133	ENSSSCG00000025503	ADGRG5	M4	1	-0.627292	-0.563	0.823596
ssc-miR-10391	XLOC_027367	ENSSSCG00000025503	ADGRG5	M4	1	-0.578087	-0.563	0.742733
ssc-miR-10391	XLOC_027680	ENSSSCG00000025503	ADGRG5	M4	1	-0.51589	-0.563	0.591659
ssc-miR-10391	XLOC_030508	ENSSSCG00000025503	ADGRG5	M4	1	-0.54098	-0.563	0.719953
ssc-miR-10391	XLOC_030691	ENSSSCG00000025503	ADGRG5	M4	1	-0.617294	-0.563	0.831414
ssc-miR-10391	XLOC_030952	ENSSSCG00000025503	ADGRG5	M4	1	-0.521739	-0.563	0.631371
ssc-miR-10391	XLOC_033729	ENSSSCG00000025503	ADGRG5	M4	1	-0.507831	-0.563	0.659957
ssc-miR-10391	XLOC_034305	ENSSSCG00000025503	ADGRG5	M4	1	-0.532497	-0.563	0.573892
ssc-miR-10391	XLOC_036639	ENSSSCG00000025503	ADGRG5	M4	1	-0.614167	-0.563	0.826692
ssc-miR-10391	XLOC_036748	ENSSSCG00000025503	ADGRG5	M4	1	-0.511977	-0.563	0.635486
ssc-miR-10391	XLOC_037077	ENSSSCG00000025503	ADGRG5	M4	1	-0.570669	-0.563	0.666502
ssc-miR-10391	XLOC_039004	ENSSSCG00000025503	ADGRG5	M4	1	-0.586751	-0.563	0.682832
ssc-miR-10391	XLOC_039391	ENSSSCG00000025503	ADGRG5	M4	1	-0.504936	-0.563	0.601786
ssc-miR-10391	XLOC_039768	ENSSSCG00000025503	ADGRG5	M4	1	-0.54554	-0.563	0.731286
ssc-miR-10391	XLOC_039949	ENSSSCG00000025503	ADGRG5	M4	1	-0.619472	-0.563	0.81232
ssc-miR-10391	XLOC_040802	ENSSSCG00000025503	ADGRG5	M4	1	-0.510922	-0.563	0.669188
ssc-miR-10391	XLOC_043072	ENSSSCG00000025503	ADGRG5	M4	1	-0.533254	-0.563	0.549204
ssc-miR-10391	XLOC_043615	ENSSSCG00000025503	ADGRG5	M4	1	-0.619291	-0.563	0.835156
ssc-miR-10391	XLOC_043842	ENSSSCG00000025503	ADGRG5	M4	1	-0.547611	-0.563	0.672809
ssc-miR-10391	XLOC_044011	ENSSSCG00000025503	ADGRG5	M4	1	-0.555893	-0.563	0.635727
ssc-miR-10391	XLOC_044745	ENSSSCG00000025503	ADGRG5	M4	1	-0.510078	-0.563	0.729772
ssc-miR-10391	XLOC_046530	ENSSSCG00000025503	ADGRG5	M4	1	-0.59349	-0.563	0.827039
ssc-miR-10391	XLOC_046746	ENSSSCG00000025503	ADGRG5	M4	1	-0.555012	-0.563	0.563294
ssc-miR-10391	XLOC_049965	ENSSSCG00000025503	ADGRG5	M4	1	-0.531745	-0.563	0.724001
ssc-miR-10391	XLOC_049972	ENSSSCG00000025503	ADGRG5	M4	1	-0.606092	-0.563	0.828681
ssc-miR-10391	XLOC_055232	ENSSSCG00000025503	ADGRG5	M4	1	-0.584214	-0.563	0.772135
ssc-miR-10391	XLOC_055772	ENSSSCG00000025503	ADGRG5	M4	1	-0.621254	-0.563	0.784573
ssc-miR-10391	XLOC_000037	ENSSSCG00000001925	ADPGK	M4	1	-0.603044	-0.573078	0.754913
ssc-miR-10391	XLOC_000816	ENSSSCG00000001925	ADPGK	M4	1	-0.506666	-0.573078	0.559191
ssc-miR-10391	XLOC_005372	ENSSSCG00000001925	ADPGK	M4	1	-0.537901	-0.573078	0.734899
ssc-miR-10391	XLOC_005800	ENSSSCG00000001925	ADPGK	M4	1	-0.508238	-0.573078	0.777227
ssc-miR-10391	XLOC_007235	ENSSSCG00000001925	ADPGK	M4	1	-0.622612	-0.573078	0.919381
ssc-miR-10391	XLOC_008518	ENSSSCG00000001925	ADPGK	M4	1	-0.634194	-0.573078	0.890245
ssc-miR-10391	XLOC_009622	ENSSSCG00000001925	ADPGK	M4	1	-0.593219	-0.573078	0.832283
ssc-miR-10391	XLOC_010825	ENSSSCG00000001925	ADPGK	M4	1	-0.538967	-0.573078	0.626905
ssc-miR-10391	XLOC_010893	ENSSSCG00000001925	ADPGK	M4	1	-0.570403	-0.573078	0.705032
ssc-miR-10391	XLOC_011608	ENSSSCG00000001925	ADPGK	M4	1	-0.530073	-0.573078	0.639305
ssc-miR-10391	XLOC_015015	ENSSSCG00000001925	ADPGK	M4	1	-0.51789	-0.573078	0.67424
ssc-miR-10391	XLOC_015028	ENSSSCG00000001925	ADPGK	M4	1	-0.509472	-0.573078	0.759782
ssc-miR-10391	XLOC_016030	ENSSSCG00000001925	ADPGK	M4	1	-0.557134	-0.573078	0.712624
ssc-miR-10391	XLOC_016201	ENSSSCG00000001925	ADPGK	M4	1	-0.519391	-0.573078	0.505252
ssc-miR-10391	XLOC_018053	ENSSSCG00000001925	ADPGK	M4	1	-0.513336	-0.573078	0.864248
ssc-miR-10391	XLOC_018641	ENSSSCG00000001925	ADPGK	M4	1	-0.527134	-0.573078	0.845071
ssc-miR-10391	XLOC_018808	ENSSSCG00000001925	ADPGK	M4	1	-0.525292	-0.573078	0.676095
ssc-miR-10391	XLOC_021486	ENSSSCG00000001925	ADPGK	M4	1	-0.580022	-0.573078	0.76612
ssc-miR-10391	XLOC_021591	ENSSSCG00000001925	ADPGK	M4	1	-0.611138	-0.573078	0.780148
ssc-miR-10391	XLOC_023005	ENSSSCG00000001925	ADPGK	M4	1	-0.568474	-0.573078	0.733013
ssc-miR-10391	XLOC_023516	ENSSSCG00000001925	ADPGK	M4	1	-0.50035	-0.573078	0.755574
ssc-miR-10391	XLOC_024434	ENSSSCG00000001925	ADPGK	M4	1	-0.585548	-0.573078	0.731879
ssc-miR-10391	XLOC_024922	ENSSSCG00000001925	ADPGK	M4	1	-0.57471	-0.573078	0.860087
ssc-miR-10391	XLOC_026731	ENSSSCG00000001925	ADPGK	M4	1	-0.504601	-0.573078	0.624127
ssc-miR-10391	XLOC_027110	ENSSSCG00000001925	ADPGK	M4	1	-0.519975	-0.573078	0.942393
ssc-miR-10391	XLOC_027133	ENSSSCG00000001925	ADPGK	M4	1	-0.627292	-0.573078	0.878475
ssc-miR-10391	XLOC_027367	ENSSSCG00000001925	ADPGK	M4	1	-0.578087	-0.573078	0.810996
ssc-miR-10391	XLOC_027680	ENSSSCG00000001925	ADPGK	M4	1	-0.51589	-0.573078	0.625909
ssc-miR-10391	XLOC_030508	ENSSSCG00000001925	ADPGK	M4	1	-0.54098	-0.573078	0.827848
ssc-miR-10391	XLOC_030691	ENSSSCG00000001925	ADPGK	M4	1	-0.617294	-0.573078	0.793033
ssc-miR-10391	XLOC_030952	ENSSSCG00000001925	ADPGK	M4	1	-0.521739	-0.573078	0.501644
ssc-miR-10391	XLOC_033729	ENSSSCG00000001925	ADPGK	M4	1	-0.507831	-0.573078	0.701534
ssc-miR-10391	XLOC_034305	ENSSSCG00000001925	ADPGK	M4	1	-0.532497	-0.573078	0.56279
ssc-miR-10391	XLOC_036639	ENSSSCG00000001925	ADPGK	M4	1	-0.614167	-0.573078	0.850077
ssc-miR-10391	XLOC_036748	ENSSSCG00000001925	ADPGK	M4	1	-0.511977	-0.573078	0.635984
ssc-miR-10391	XLOC_037077	ENSSSCG00000001925	ADPGK	M4	1	-0.570669	-0.573078	0.748661
ssc-miR-10391	XLOC_039004	ENSSSCG00000001925	ADPGK	M4	1	-0.586751	-0.573078	0.759437
ssc-miR-10391	XLOC_039391	ENSSSCG00000001925	ADPGK	M4	1	-0.504936	-0.573078	0.666003
ssc-miR-10391	XLOC_039768	ENSSSCG00000001925	ADPGK	M4	1	-0.54554	-0.573078	0.625357
ssc-miR-10391	XLOC_039949	ENSSSCG00000001925	ADPGK	M4	1	-0.619472	-0.573078	0.932412
ssc-miR-10391	XLOC_040802	ENSSSCG00000001925	ADPGK	M4	1	-0.510922	-0.573078	0.902544
ssc-miR-10391	XLOC_043072	ENSSSCG00000001925	ADPGK	M4	1	-0.533254	-0.573078	0.703015
ssc-miR-10391	XLOC_043615	ENSSSCG00000001925	ADPGK	M4	1	-0.619291	-0.573078	0.897052
ssc-miR-10391	XLOC_043842	ENSSSCG00000001925	ADPGK	M4	1	-0.547611	-0.573078	0.664031
ssc-miR-10391	XLOC_044011	ENSSSCG00000001925	ADPGK	M4	1	-0.555893	-0.573078	0.781751
ssc-miR-10391	XLOC_044745	ENSSSCG00000001925	ADPGK	M4	1	-0.510078	-0.573078	0.630984
ssc-miR-10391	XLOC_046530	ENSSSCG00000001925	ADPGK	M4	1	-0.59349	-0.573078	0.854815
ssc-miR-10391	XLOC_046746	ENSSSCG00000001925	ADPGK	M4	1	-0.555012	-0.573078	0.720265
ssc-miR-10391	XLOC_049965	ENSSSCG00000001925	ADPGK	M4	1	-0.531745	-0.573078	0.836099
ssc-miR-10391	XLOC_049972	ENSSSCG00000001925	ADPGK	M4	1	-0.606092	-0.573078	0.909048
ssc-miR-10391	XLOC_055232	ENSSSCG00000001925	ADPGK	M4	1	-0.584214	-0.573078	0.799167
ssc-miR-10391	XLOC_055772	ENSSSCG00000001925	ADPGK	M4	1	-0.621254	-0.573078	0.826474
ssc-miR-10391	XLOC_000037	ENSSSCG00000008122	ADRA2B	M4	1	-0.603044	-0.504945	0.74324
ssc-miR-10391	XLOC_005372	ENSSSCG00000008122	ADRA2B	M4	1	-0.537901	-0.504945	0.544002
ssc-miR-10391	XLOC_005800	ENSSSCG00000008122	ADRA2B	M4	1	-0.508238	-0.504945	0.506494
ssc-miR-10391	XLOC_007235	ENSSSCG00000008122	ADRA2B	M4	1	-0.622612	-0.504945	0.759251
ssc-miR-10391	XLOC_008518	ENSSSCG00000008122	ADRA2B	M4	1	-0.634194	-0.504945	0.656671
ssc-miR-10391	XLOC_009622	ENSSSCG00000008122	ADRA2B	M4	1	-0.593219	-0.504945	0.587884
ssc-miR-10391	XLOC_010825	ENSSSCG00000008122	ADRA2B	M4	1	-0.538967	-0.504945	0.554461
ssc-miR-10391	XLOC_010893	ENSSSCG00000008122	ADRA2B	M4	1	-0.570403	-0.504945	0.620846
ssc-miR-10391	XLOC_011608	ENSSSCG00000008122	ADRA2B	M4	1	-0.530073	-0.504945	0.554773
ssc-miR-10391	XLOC_015015	ENSSSCG00000008122	ADRA2B	M4	1	-0.51789	-0.504945	0.544307
ssc-miR-10391	XLOC_016030	ENSSSCG00000008122	ADRA2B	M4	1	-0.557134	-0.504945	0.520317
ssc-miR-10391	XLOC_016201	ENSSSCG00000008122	ADRA2B	M4	1	-0.519391	-0.504945	0.519216
ssc-miR-10391	XLOC_018053	ENSSSCG00000008122	ADRA2B	M4	1	-0.513336	-0.504945	0.580248
ssc-miR-10391	XLOC_018641	ENSSSCG00000008122	ADRA2B	M4	1	-0.527134	-0.504945	0.594944
ssc-miR-10391	XLOC_021486	ENSSSCG00000008122	ADRA2B	M4	1	-0.580022	-0.504945	0.707892
ssc-miR-10391	XLOC_021591	ENSSSCG00000008122	ADRA2B	M4	1	-0.611138	-0.504945	0.749807
ssc-miR-10391	XLOC_023005	ENSSSCG00000008122	ADRA2B	M4	1	-0.568474	-0.504945	0.625618
ssc-miR-10391	XLOC_023516	ENSSSCG00000008122	ADRA2B	M4	1	-0.50035	-0.504945	0.510197
ssc-miR-10391	XLOC_024434	ENSSSCG00000008122	ADRA2B	M4	1	-0.585548	-0.504945	0.633956
ssc-miR-10391	XLOC_024922	ENSSSCG00000008122	ADRA2B	M4	1	-0.57471	-0.504945	0.735127
ssc-miR-10391	XLOC_026731	ENSSSCG00000008122	ADRA2B	M4	1	-0.504601	-0.504945	0.699623
ssc-miR-10391	XLOC_027110	ENSSSCG00000008122	ADRA2B	M4	1	-0.519975	-0.504945	0.637661
ssc-miR-10391	XLOC_027133	ENSSSCG00000008122	ADRA2B	M4	1	-0.627292	-0.504945	0.681703
ssc-miR-10391	XLOC_027367	ENSSSCG00000008122	ADRA2B	M4	1	-0.578087	-0.504945	0.747441
ssc-miR-10391	XLOC_030508	ENSSSCG00000008122	ADRA2B	M4	1	-0.54098	-0.504945	0.637177
ssc-miR-10391	XLOC_030691	ENSSSCG00000008122	ADRA2B	M4	1	-0.617294	-0.504945	0.693988
ssc-miR-10391	XLOC_033729	ENSSSCG00000008122	ADRA2B	M4	1	-0.507831	-0.504945	0.637422
ssc-miR-10391	XLOC_034305	ENSSSCG00000008122	ADRA2B	M4	1	-0.532497	-0.504945	0.611489
ssc-miR-10391	XLOC_036639	ENSSSCG00000008122	ADRA2B	M4	1	-0.614167	-0.504945	0.680242
ssc-miR-10391	XLOC_036748	ENSSSCG00000008122	ADRA2B	M4	1	-0.511977	-0.504945	0.563747
ssc-miR-10391	XLOC_037077	ENSSSCG00000008122	ADRA2B	M4	1	-0.570669	-0.504945	0.583455
ssc-miR-10391	XLOC_039004	ENSSSCG00000008122	ADRA2B	M4	1	-0.586751	-0.504945	0.639734
ssc-miR-10391	XLOC_039391	ENSSSCG00000008122	ADRA2B	M4	1	-0.504936	-0.504945	0.502717
ssc-miR-10391	XLOC_039949	ENSSSCG00000008122	ADRA2B	M4	1	-0.619472	-0.504945	0.770102
ssc-miR-10391	XLOC_040802	ENSSSCG00000008122	ADRA2B	M4	1	-0.510922	-0.504945	0.636011
ssc-miR-10391	XLOC_043072	ENSSSCG00000008122	ADRA2B	M4	1	-0.533254	-0.504945	0.654187
ssc-miR-10391	XLOC_043615	ENSSSCG00000008122	ADRA2B	M4	1	-0.619291	-0.504945	0.814286
ssc-miR-10391	XLOC_044011	ENSSSCG00000008122	ADRA2B	M4	1	-0.555893	-0.504945	0.640345
ssc-miR-10391	XLOC_046530	ENSSSCG00000008122	ADRA2B	M4	1	-0.59349	-0.504945	0.667238
ssc-miR-10391	XLOC_046746	ENSSSCG00000008122	ADRA2B	M4	1	-0.555012	-0.504945	0.651609
ssc-miR-10391	XLOC_049965	ENSSSCG00000008122	ADRA2B	M4	1	-0.531745	-0.504945	0.620641
ssc-miR-10391	XLOC_049972	ENSSSCG00000008122	ADRA2B	M4	1	-0.606092	-0.504945	0.706603
ssc-miR-10391	XLOC_055232	ENSSSCG00000008122	ADRA2B	M4	1	-0.584214	-0.504945	0.613065
ssc-miR-10391	XLOC_055772	ENSSSCG00000008122	ADRA2B	M4	1	-0.621254	-0.504945	0.701203
ssc-miR-10391	XLOC_000037	ENSSSCG00000010874	ADSS		1	-0.603044	-0.550663	0.556998
ssc-miR-10391	XLOC_005800	ENSSSCG00000010874	ADSS		1	-0.508238	-0.550663	0.524846
ssc-miR-10391	XLOC_007235	ENSSSCG00000010874	ADSS		1	-0.622612	-0.550663	0.711441
ssc-miR-10391	XLOC_008518	ENSSSCG00000010874	ADSS		1	-0.634194	-0.550663	0.651652
ssc-miR-10391	XLOC_009622	ENSSSCG00000010874	ADSS		1	-0.593219	-0.550663	0.700415
ssc-miR-10391	XLOC_011608	ENSSSCG00000010874	ADSS		1	-0.530073	-0.550663	0.715667
ssc-miR-10391	XLOC_015015	ENSSSCG00000010874	ADSS		1	-0.51789	-0.550663	0.545046
ssc-miR-10391	XLOC_015028	ENSSSCG00000010874	ADSS		1	-0.509472	-0.550663	0.550533
ssc-miR-10391	XLOC_018053	ENSSSCG00000010874	ADSS		1	-0.513336	-0.550663	0.641698
ssc-miR-10391	XLOC_018641	ENSSSCG00000010874	ADSS		1	-0.527134	-0.550663	0.656971
ssc-miR-10391	XLOC_018808	ENSSSCG00000010874	ADSS		1	-0.525292	-0.550663	0.512799
ssc-miR-10391	XLOC_021486	ENSSSCG00000010874	ADSS		1	-0.580022	-0.550663	0.635028
ssc-miR-10391	XLOC_021591	ENSSSCG00000010874	ADSS		1	-0.611138	-0.550663	0.677857
ssc-miR-10391	XLOC_023005	ENSSSCG00000010874	ADSS		1	-0.568474	-0.550663	0.566462
ssc-miR-10391	XLOC_023516	ENSSSCG00000010874	ADSS		1	-0.50035	-0.550663	0.52625
ssc-miR-10391	XLOC_024434	ENSSSCG00000010874	ADSS		1	-0.585548	-0.550663	0.734148
ssc-miR-10391	XLOC_024922	ENSSSCG00000010874	ADSS		1	-0.57471	-0.550663	0.62238
ssc-miR-10391	XLOC_026731	ENSSSCG00000010874	ADSS		1	-0.504601	-0.550663	0.649144
ssc-miR-10391	XLOC_027110	ENSSSCG00000010874	ADSS		1	-0.519975	-0.550663	0.737748
ssc-miR-10391	XLOC_027133	ENSSSCG00000010874	ADSS		1	-0.627292	-0.550663	0.750831
ssc-miR-10391	XLOC_027367	ENSSSCG00000010874	ADSS		1	-0.578087	-0.550663	0.751275
ssc-miR-10391	XLOC_027680	ENSSSCG00000010874	ADSS		1	-0.51589	-0.550663	0.565661
ssc-miR-10391	XLOC_030508	ENSSSCG00000010874	ADSS		1	-0.54098	-0.550663	0.673255
ssc-miR-10391	XLOC_030691	ENSSSCG00000010874	ADSS		1	-0.617294	-0.550663	0.582537
ssc-miR-10391	XLOC_036639	ENSSSCG00000010874	ADSS		1	-0.614167	-0.550663	0.663812
ssc-miR-10391	XLOC_037077	ENSSSCG00000010874	ADSS		1	-0.570669	-0.550663	0.657849
ssc-miR-10391	XLOC_039004	ENSSSCG00000010874	ADSS		1	-0.586751	-0.550663	0.593995
ssc-miR-10391	XLOC_039391	ENSSSCG00000010874	ADSS		1	-0.504936	-0.550663	0.551633
ssc-miR-10391	XLOC_039949	ENSSSCG00000010874	ADSS		1	-0.619472	-0.550663	0.729316
ssc-miR-10391	XLOC_040802	ENSSSCG00000010874	ADSS		1	-0.510922	-0.550663	0.726238
ssc-miR-10391	XLOC_043615	ENSSSCG00000010874	ADSS		1	-0.619291	-0.550663	0.650848
ssc-miR-10391	XLOC_043842	ENSSSCG00000010874	ADSS		1	-0.547611	-0.550663	0.509893
ssc-miR-10391	XLOC_044011	ENSSSCG00000010874	ADSS		1	-0.555893	-0.550663	0.577334
ssc-miR-10391	XLOC_046530	ENSSSCG00000010874	ADSS		1	-0.59349	-0.550663	0.588834
ssc-miR-10391	XLOC_046746	ENSSSCG00000010874	ADSS		1	-0.555012	-0.550663	0.506164
ssc-miR-10391	XLOC_049965	ENSSSCG00000010874	ADSS		1	-0.531745	-0.550663	0.692316
ssc-miR-10391	XLOC_049972	ENSSSCG00000010874	ADSS		1	-0.606092	-0.550663	0.730842
ssc-miR-10391	XLOC_055232	ENSSSCG00000010874	ADSS		1	-0.584214	-0.550663	0.568074
ssc-miR-10391	XLOC_055772	ENSSSCG00000010874	ADSS		1	-0.621254	-0.550663	0.729466
ssc-miR-10391	XLOC_000037	ENSSSCG00000004136	AIG1		1	-0.603044	-0.555759	0.849374
ssc-miR-10391	XLOC_000816	ENSSSCG00000004136	AIG1		1	-0.506666	-0.555759	0.770728
ssc-miR-10391	XLOC_005372	ENSSSCG00000004136	AIG1		1	-0.537901	-0.555759	0.844118
ssc-miR-10391	XLOC_005800	ENSSSCG00000004136	AIG1		1	-0.508238	-0.555759	0.778376
ssc-miR-10391	XLOC_007235	ENSSSCG00000004136	AIG1		1	-0.622612	-0.555759	0.806282
ssc-miR-10391	XLOC_008518	ENSSSCG00000004136	AIG1		1	-0.634194	-0.555759	0.781596
ssc-miR-10391	XLOC_009622	ENSSSCG00000004136	AIG1		1	-0.593219	-0.555759	0.741199
ssc-miR-10391	XLOC_010825	ENSSSCG00000004136	AIG1		1	-0.538967	-0.555759	0.817315
ssc-miR-10391	XLOC_010893	ENSSSCG00000004136	AIG1		1	-0.570403	-0.555759	0.878884
ssc-miR-10391	XLOC_011608	ENSSSCG00000004136	AIG1		1	-0.530073	-0.555759	0.662778
ssc-miR-10391	XLOC_015015	ENSSSCG00000004136	AIG1		1	-0.51789	-0.555759	0.730434
ssc-miR-10391	XLOC_015028	ENSSSCG00000004136	AIG1		1	-0.509472	-0.555759	0.574517
ssc-miR-10391	XLOC_016030	ENSSSCG00000004136	AIG1		1	-0.557134	-0.555759	0.806334
ssc-miR-10391	XLOC_016201	ENSSSCG00000004136	AIG1		1	-0.519391	-0.555759	0.698795
ssc-miR-10391	XLOC_018053	ENSSSCG00000004136	AIG1		1	-0.513336	-0.555759	0.665012
ssc-miR-10391	XLOC_018641	ENSSSCG00000004136	AIG1		1	-0.527134	-0.555759	0.668538
ssc-miR-10391	XLOC_018808	ENSSSCG00000004136	AIG1		1	-0.525292	-0.555759	0.741749
ssc-miR-10391	XLOC_021486	ENSSSCG00000004136	AIG1		1	-0.580022	-0.555759	0.825873
ssc-miR-10391	XLOC_021591	ENSSSCG00000004136	AIG1		1	-0.611138	-0.555759	0.817254
ssc-miR-10391	XLOC_023005	ENSSSCG00000004136	AIG1		1	-0.568474	-0.555759	0.730664
ssc-miR-10391	XLOC_023516	ENSSSCG00000004136	AIG1		1	-0.50035	-0.555759	0.588393
ssc-miR-10391	XLOC_024434	ENSSSCG00000004136	AIG1		1	-0.585548	-0.555759	0.7938
ssc-miR-10391	XLOC_024922	ENSSSCG00000004136	AIG1		1	-0.57471	-0.555759	0.827466
ssc-miR-10391	XLOC_026731	ENSSSCG00000004136	AIG1		1	-0.504601	-0.555759	0.605974
ssc-miR-10391	XLOC_027110	ENSSSCG00000004136	AIG1		1	-0.519975	-0.555759	0.699217
ssc-miR-10391	XLOC_027133	ENSSSCG00000004136	AIG1		1	-0.627292	-0.555759	0.803518
ssc-miR-10391	XLOC_027367	ENSSSCG00000004136	AIG1		1	-0.578087	-0.555759	0.653907
ssc-miR-10391	XLOC_027680	ENSSSCG00000004136	AIG1		1	-0.51589	-0.555759	0.578493
ssc-miR-10391	XLOC_030508	ENSSSCG00000004136	AIG1		1	-0.54098	-0.555759	0.703297
ssc-miR-10391	XLOC_030691	ENSSSCG00000004136	AIG1		1	-0.617294	-0.555759	0.856331
ssc-miR-10391	XLOC_030952	ENSSSCG00000004136	AIG1		1	-0.521739	-0.555759	0.665516
ssc-miR-10391	XLOC_033729	ENSSSCG00000004136	AIG1		1	-0.507831	-0.555759	0.727538
ssc-miR-10391	XLOC_034305	ENSSSCG00000004136	AIG1		1	-0.532497	-0.555759	0.666021
ssc-miR-10391	XLOC_036639	ENSSSCG00000004136	AIG1		1	-0.614167	-0.555759	0.864473
ssc-miR-10391	XLOC_036748	ENSSSCG00000004136	AIG1		1	-0.511977	-0.555759	0.871332
ssc-miR-10391	XLOC_037077	ENSSSCG00000004136	AIG1		1	-0.570669	-0.555759	0.753467
ssc-miR-10391	XLOC_039004	ENSSSCG00000004136	AIG1		1	-0.586751	-0.555759	0.678867
ssc-miR-10391	XLOC_039391	ENSSSCG00000004136	AIG1		1	-0.504936	-0.555759	0.672398
ssc-miR-10391	XLOC_039768	ENSSSCG00000004136	AIG1		1	-0.54554	-0.555759	0.742865
ssc-miR-10391	XLOC_039949	ENSSSCG00000004136	AIG1		1	-0.619472	-0.555759	0.775171
ssc-miR-10391	XLOC_040802	ENSSSCG00000004136	AIG1		1	-0.510922	-0.555759	0.702699
ssc-miR-10391	XLOC_043072	ENSSSCG00000004136	AIG1		1	-0.533254	-0.555759	0.76178
ssc-miR-10391	XLOC_043615	ENSSSCG00000004136	AIG1		1	-0.619291	-0.555759	0.854103
ssc-miR-10391	XLOC_043842	ENSSSCG00000004136	AIG1		1	-0.547611	-0.555759	0.696094
ssc-miR-10391	XLOC_044011	ENSSSCG00000004136	AIG1		1	-0.555893	-0.555759	0.807025
ssc-miR-10391	XLOC_044745	ENSSSCG00000004136	AIG1		1	-0.510078	-0.555759	0.711523
ssc-miR-10391	XLOC_046530	ENSSSCG00000004136	AIG1		1	-0.59349	-0.555759	0.867195
ssc-miR-10391	XLOC_046746	ENSSSCG00000004136	AIG1		1	-0.555012	-0.555759	0.746666
ssc-miR-10391	XLOC_049965	ENSSSCG00000004136	AIG1		1	-0.531745	-0.555759	0.759557
ssc-miR-10391	XLOC_049972	ENSSSCG00000004136	AIG1		1	-0.606092	-0.555759	0.763887
ssc-miR-10391	XLOC_055232	ENSSSCG00000004136	AIG1		1	-0.584214	-0.555759	0.779694
ssc-miR-10391	XLOC_055772	ENSSSCG00000004136	AIG1		1	-0.621254	-0.555759	0.82534
ssc-miR-10391	XLOC_000037	ENSSSCG00000024030	AKAP10	M4	1	-0.603044	-0.625891	0.809921
ssc-miR-10391	XLOC_000816	ENSSSCG00000024030	AKAP10	M4	1	-0.506666	-0.625891	0.53143
ssc-miR-10391	XLOC_005372	ENSSSCG00000024030	AKAP10	M4	1	-0.537901	-0.625891	0.671587
ssc-miR-10391	XLOC_005800	ENSSSCG00000024030	AKAP10	M4	1	-0.508238	-0.625891	0.680595
ssc-miR-10391	XLOC_008518	ENSSSCG00000024030	AKAP10	M4	1	-0.634194	-0.625891	0.830345
ssc-miR-10391	XLOC_009622	ENSSSCG00000024030	AKAP10	M4	1	-0.593219	-0.625891	0.770683
ssc-miR-10391	XLOC_010825	ENSSSCG00000024030	AKAP10	M4	1	-0.538967	-0.625891	0.653548
ssc-miR-10391	XLOC_010893	ENSSSCG00000024030	AKAP10	M4	1	-0.570403	-0.625891	0.681766
ssc-miR-10391	XLOC_011608	ENSSSCG00000024030	AKAP10	M4	1	-0.530073	-0.625891	0.601801
ssc-miR-10391	XLOC_015015	ENSSSCG00000024030	AKAP10	M4	1	-0.51789	-0.625891	0.6024
ssc-miR-10391	XLOC_015028	ENSSSCG00000024030	AKAP10	M4	1	-0.509472	-0.625891	0.741811
ssc-miR-10391	XLOC_016030	ENSSSCG00000024030	AKAP10	M4	1	-0.557134	-0.625891	0.6827
ssc-miR-10391	XLOC_016201	ENSSSCG00000024030	AKAP10	M4	1	-0.519391	-0.625891	0.573816
ssc-miR-10391	XLOC_018053	ENSSSCG00000024030	AKAP10	M4	1	-0.513336	-0.625891	0.799503
ssc-miR-10391	XLOC_018641	ENSSSCG00000024030	AKAP10	M4	1	-0.527134	-0.625891	0.744872
ssc-miR-10391	XLOC_018808	ENSSSCG00000024030	AKAP10	M4	1	-0.525292	-0.625891	0.649735
ssc-miR-10391	XLOC_021486	ENSSSCG00000024030	AKAP10	M4	1	-0.580022	-0.625891	0.74924
ssc-miR-10391	XLOC_021591	ENSSSCG00000024030	AKAP10	M4	1	-0.611138	-0.625891	0.788832
ssc-miR-10391	XLOC_023005	ENSSSCG00000024030	AKAP10	M4	1	-0.568474	-0.625891	0.766733
ssc-miR-10391	XLOC_023516	ENSSSCG00000024030	AKAP10	M4	1	-0.50035	-0.625891	0.696548
ssc-miR-10391	XLOC_024434	ENSSSCG00000024030	AKAP10	M4	1	-0.585548	-0.625891	0.743726
ssc-miR-10391	XLOC_024922	ENSSSCG00000024030	AKAP10	M4	1	-0.57471	-0.625891	0.855184
ssc-miR-10391	XLOC_026731	ENSSSCG00000024030	AKAP10	M4	1	-0.504601	-0.625891	0.663832
ssc-miR-10391	XLOC_027110	ENSSSCG00000024030	AKAP10	M4	1	-0.519975	-0.625891	0.817542
ssc-miR-10391	XLOC_027367	ENSSSCG00000024030	AKAP10	M4	1	-0.578087	-0.625891	0.770512
ssc-miR-10391	XLOC_027680	ENSSSCG00000024030	AKAP10	M4	1	-0.51589	-0.625891	0.575947
ssc-miR-10391	XLOC_030508	ENSSSCG00000024030	AKAP10	M4	1	-0.54098	-0.625891	0.76508
ssc-miR-10391	XLOC_030691	ENSSSCG00000024030	AKAP10	M4	1	-0.617294	-0.625891	0.749671
ssc-miR-10391	XLOC_030952	ENSSSCG00000024030	AKAP10	M4	1	-0.521739	-0.625891	0.501622
ssc-miR-10391	XLOC_033729	ENSSSCG00000024030	AKAP10	M4	1	-0.507831	-0.625891	0.785152
ssc-miR-10391	XLOC_036639	ENSSSCG00000024030	AKAP10	M4	1	-0.614167	-0.625891	0.833985
ssc-miR-10391	XLOC_039004	ENSSSCG00000024030	AKAP10	M4	1	-0.586751	-0.625891	0.742773
ssc-miR-10391	XLOC_039768	ENSSSCG00000024030	AKAP10	M4	1	-0.54554	-0.625891	0.625358
ssc-miR-10391	XLOC_040802	ENSSSCG00000024030	AKAP10	M4	1	-0.510922	-0.625891	0.794346
ssc-miR-10391	XLOC_043615	ENSSSCG00000024030	AKAP10	M4	1	-0.619291	-0.625891	0.919915
ssc-miR-10391	XLOC_044011	ENSSSCG00000024030	AKAP10	M4	1	-0.555893	-0.625891	0.786103
ssc-miR-10391	XLOC_044745	ENSSSCG00000024030	AKAP10	M4	1	-0.510078	-0.625891	0.612924
ssc-miR-10391	XLOC_046530	ENSSSCG00000024030	AKAP10	M4	1	-0.59349	-0.625891	0.845347
ssc-miR-10391	XLOC_046746	ENSSSCG00000024030	AKAP10	M4	1	-0.555012	-0.625891	0.728625
ssc-miR-10391	XLOC_049965	ENSSSCG00000024030	AKAP10	M4	1	-0.531745	-0.625891	0.750734
ssc-miR-10391	XLOC_055232	ENSSSCG00000024030	AKAP10	M4	1	-0.584214	-0.625891	0.743169
ssc-miR-10391	XLOC_055772	ENSSSCG00000024030	AKAP10	M4	1	-0.621254	-0.625891	0.822092
ssc-miR-10391	XLOC_000037	ENSSSCG00000013837	AKAP8		1	-0.603044	-0.631763	0.879718
ssc-miR-10391	XLOC_000816	ENSSSCG00000013837	AKAP8		1	-0.506666	-0.631763	0.665803
ssc-miR-10391	XLOC_005372	ENSSSCG00000013837	AKAP8		1	-0.537901	-0.631763	0.737712
ssc-miR-10391	XLOC_005800	ENSSSCG00000013837	AKAP8		1	-0.508238	-0.631763	0.741266
ssc-miR-10391	XLOC_007235	ENSSSCG00000013837	AKAP8		1	-0.622612	-0.631763	0.931836
ssc-miR-10391	XLOC_008518	ENSSSCG00000013837	AKAP8		1	-0.634194	-0.631763	0.858946
ssc-miR-10391	XLOC_009622	ENSSSCG00000013837	AKAP8		1	-0.593219	-0.631763	0.833
ssc-miR-10391	XLOC_010825	ENSSSCG00000013837	AKAP8		1	-0.538967	-0.631763	0.752814
ssc-miR-10391	XLOC_010893	ENSSSCG00000013837	AKAP8		1	-0.570403	-0.631763	0.791241
ssc-miR-10391	XLOC_011608	ENSSSCG00000013837	AKAP8		1	-0.530073	-0.631763	0.798059
ssc-miR-10391	XLOC_015015	ENSSSCG00000013837	AKAP8		1	-0.51789	-0.631763	0.752922
ssc-miR-10391	XLOC_015028	ENSSSCG00000013837	AKAP8		1	-0.509472	-0.631763	0.703575
ssc-miR-10391	XLOC_016030	ENSSSCG00000013837	AKAP8		1	-0.557134	-0.631763	0.745826
ssc-miR-10391	XLOC_016201	ENSSSCG00000013837	AKAP8		1	-0.519391	-0.631763	0.712662
ssc-miR-10391	XLOC_018053	ENSSSCG00000013837	AKAP8		1	-0.513336	-0.631763	0.798042
ssc-miR-10391	XLOC_018641	ENSSSCG00000013837	AKAP8		1	-0.527134	-0.631763	0.776192
ssc-miR-10391	XLOC_018808	ENSSSCG00000013837	AKAP8		1	-0.525292	-0.631763	0.747769
ssc-miR-10391	XLOC_021486	ENSSSCG00000013837	AKAP8		1	-0.580022	-0.631763	0.852741
ssc-miR-10391	XLOC_021591	ENSSSCG00000013837	AKAP8		1	-0.611138	-0.631763	0.884778
ssc-miR-10391	XLOC_023005	ENSSSCG00000013837	AKAP8		1	-0.568474	-0.631763	0.787088
ssc-miR-10391	XLOC_023516	ENSSSCG00000013837	AKAP8		1	-0.50035	-0.631763	0.682911
ssc-miR-10391	XLOC_024434	ENSSSCG00000013837	AKAP8		1	-0.585548	-0.631763	0.885957
ssc-miR-10391	XLOC_024922	ENSSSCG00000013837	AKAP8		1	-0.57471	-0.631763	0.880429
ssc-miR-10391	XLOC_026731	ENSSSCG00000013837	AKAP8		1	-0.504601	-0.631763	0.804549
ssc-miR-10391	XLOC_027110	ENSSSCG00000013837	AKAP8		1	-0.519975	-0.631763	0.825239
ssc-miR-10391	XLOC_027133	ENSSSCG00000013837	AKAP8		1	-0.627292	-0.631763	0.914959
ssc-miR-10391	XLOC_027367	ENSSSCG00000013837	AKAP8		1	-0.578087	-0.631763	0.870584
ssc-miR-10391	XLOC_027680	ENSSSCG00000013837	AKAP8		1	-0.51589	-0.631763	0.68611
ssc-miR-10391	XLOC_030508	ENSSSCG00000013837	AKAP8		1	-0.54098	-0.631763	0.806867
ssc-miR-10391	XLOC_030691	ENSSSCG00000013837	AKAP8		1	-0.617294	-0.631763	0.869675
ssc-miR-10391	XLOC_030952	ENSSSCG00000013837	AKAP8		1	-0.521739	-0.631763	0.675342
ssc-miR-10391	XLOC_033729	ENSSSCG00000013837	AKAP8		1	-0.507831	-0.631763	0.68959
ssc-miR-10391	XLOC_034305	ENSSSCG00000013837	AKAP8		1	-0.532497	-0.631763	0.665059
ssc-miR-10391	XLOC_036639	ENSSSCG00000013837	AKAP8		1	-0.614167	-0.631763	0.910855
ssc-miR-10391	XLOC_036748	ENSSSCG00000013837	AKAP8		1	-0.511977	-0.631763	0.705874
ssc-miR-10391	XLOC_037077	ENSSSCG00000013837	AKAP8		1	-0.570669	-0.631763	0.820084
ssc-miR-10391	XLOC_039004	ENSSSCG00000013837	AKAP8		1	-0.586751	-0.631763	0.774365
ssc-miR-10391	XLOC_039391	ENSSSCG00000013837	AKAP8		1	-0.504936	-0.631763	0.715078
ssc-miR-10391	XLOC_039768	ENSSSCG00000013837	AKAP8		1	-0.54554	-0.631763	0.72309
ssc-miR-10391	XLOC_039949	ENSSSCG00000013837	AKAP8		1	-0.619472	-0.631763	0.879423
ssc-miR-10391	XLOC_040802	ENSSSCG00000013837	AKAP8		1	-0.510922	-0.631763	0.821408
ssc-miR-10391	XLOC_043072	ENSSSCG00000013837	AKAP8		1	-0.533254	-0.631763	0.677754
ssc-miR-10391	XLOC_043615	ENSSSCG00000013837	AKAP8		1	-0.619291	-0.631763	0.905537
ssc-miR-10391	XLOC_043842	ENSSSCG00000013837	AKAP8		1	-0.547611	-0.631763	0.736502
ssc-miR-10391	XLOC_044011	ENSSSCG00000013837	AKAP8		1	-0.555893	-0.631763	0.779213
ssc-miR-10391	XLOC_044745	ENSSSCG00000013837	AKAP8		1	-0.510078	-0.631763	0.703547
ssc-miR-10391	XLOC_046530	ENSSSCG00000013837	AKAP8		1	-0.59349	-0.631763	0.859793
ssc-miR-10391	XLOC_046746	ENSSSCG00000013837	AKAP8		1	-0.555012	-0.631763	0.724894
ssc-miR-10391	XLOC_049965	ENSSSCG00000013837	AKAP8		1	-0.531745	-0.631763	0.808578
ssc-miR-10391	XLOC_049972	ENSSSCG00000013837	AKAP8		1	-0.606092	-0.631763	0.907956
ssc-miR-10391	XLOC_055232	ENSSSCG00000013837	AKAP8		1	-0.584214	-0.631763	0.8314
ssc-miR-10391	XLOC_055772	ENSSSCG00000013837	AKAP8		1	-0.621254	-0.631763	0.921453
ssc-miR-10391	XLOC_005800	ENSSSCG00000033335	AKIP1	M4	1	-0.508238	-0.500097	0.646421
ssc-miR-10391	XLOC_007235	ENSSSCG00000033335	AKIP1	M4	1	-0.622612	-0.500097	0.723051
ssc-miR-10391	XLOC_009622	ENSSSCG00000033335	AKIP1	M4	1	-0.593219	-0.500097	0.677145
ssc-miR-10391	XLOC_015028	ENSSSCG00000033335	AKIP1	M4	1	-0.509472	-0.500097	0.592058
ssc-miR-10391	XLOC_016030	ENSSSCG00000033335	AKIP1	M4	1	-0.557134	-0.500097	0.611004
ssc-miR-10391	XLOC_018641	ENSSSCG00000033335	AKIP1	M4	1	-0.527134	-0.500097	0.635442
ssc-miR-10391	XLOC_021591	ENSSSCG00000033335	AKIP1	M4	1	-0.611138	-0.500097	0.635005
ssc-miR-10391	XLOC_023005	ENSSSCG00000033335	AKIP1	M4	1	-0.568474	-0.500097	0.629947
ssc-miR-10391	XLOC_023516	ENSSSCG00000033335	AKIP1	M4	1	-0.50035	-0.500097	0.615074
ssc-miR-10391	XLOC_024434	ENSSSCG00000033335	AKIP1	M4	1	-0.585548	-0.500097	0.548846
ssc-miR-10391	XLOC_027133	ENSSSCG00000033335	AKIP1	M4	1	-0.627292	-0.500097	0.668306
ssc-miR-10391	XLOC_027367	ENSSSCG00000033335	AKIP1	M4	1	-0.578087	-0.500097	0.553674
ssc-miR-10391	XLOC_030508	ENSSSCG00000033335	AKIP1	M4	1	-0.54098	-0.500097	0.623648
ssc-miR-10391	XLOC_030691	ENSSSCG00000033335	AKIP1	M4	1	-0.617294	-0.500097	0.637022
ssc-miR-10391	XLOC_039004	ENSSSCG00000033335	AKIP1	M4	1	-0.586751	-0.500097	0.574474
ssc-miR-10391	XLOC_039949	ENSSSCG00000033335	AKIP1	M4	1	-0.619472	-0.500097	0.781654
ssc-miR-10391	XLOC_040802	ENSSSCG00000033335	AKIP1	M4	1	-0.510922	-0.500097	0.635158
ssc-miR-10391	XLOC_043072	ENSSSCG00000033335	AKIP1	M4	1	-0.533254	-0.500097	0.724641
ssc-miR-10391	XLOC_043615	ENSSSCG00000033335	AKIP1	M4	1	-0.619291	-0.500097	0.83346
ssc-miR-10391	XLOC_044011	ENSSSCG00000033335	AKIP1	M4	1	-0.555893	-0.500097	0.730794
ssc-miR-10391	XLOC_046530	ENSSSCG00000033335	AKIP1	M4	1	-0.59349	-0.500097	0.722076
ssc-miR-10391	XLOC_049965	ENSSSCG00000033335	AKIP1	M4	1	-0.531745	-0.500097	0.637481
ssc-miR-10391	XLOC_055232	ENSSSCG00000033335	AKIP1	M4	1	-0.584214	-0.500097	0.599789
ssc-miR-10391	XLOC_000037	ENSSSCG00000010872	AKT3	M4	1	-0.603044	-0.563011	0.76009
ssc-miR-10391	XLOC_000816	ENSSSCG00000010872	AKT3	M4	1	-0.506666	-0.563011	0.5342
ssc-miR-10391	XLOC_005372	ENSSSCG00000010872	AKT3	M4	1	-0.537901	-0.563011	0.632239
ssc-miR-10391	XLOC_005800	ENSSSCG00000010872	AKT3	M4	1	-0.508238	-0.563011	0.675265
ssc-miR-10391	XLOC_007235	ENSSSCG00000010872	AKT3	M4	1	-0.622612	-0.563011	0.806765
ssc-miR-10391	XLOC_008518	ENSSSCG00000010872	AKT3	M4	1	-0.634194	-0.563011	0.788901
ssc-miR-10391	XLOC_009622	ENSSSCG00000010872	AKT3	M4	1	-0.593219	-0.563011	0.728929
ssc-miR-10391	XLOC_010825	ENSSSCG00000010872	AKT3	M4	1	-0.538967	-0.563011	0.52336
ssc-miR-10391	XLOC_010893	ENSSSCG00000010872	AKT3	M4	1	-0.570403	-0.563011	0.645716
ssc-miR-10391	XLOC_011608	ENSSSCG00000010872	AKT3	M4	1	-0.530073	-0.563011	0.569517
ssc-miR-10391	XLOC_015015	ENSSSCG00000010872	AKT3	M4	1	-0.51789	-0.563011	0.531521
ssc-miR-10391	XLOC_015028	ENSSSCG00000010872	AKT3	M4	1	-0.509472	-0.563011	0.658695
ssc-miR-10391	XLOC_016030	ENSSSCG00000010872	AKT3	M4	1	-0.557134	-0.563011	0.630335
ssc-miR-10391	XLOC_018053	ENSSSCG00000010872	AKT3	M4	1	-0.513336	-0.563011	0.829886
ssc-miR-10391	XLOC_018641	ENSSSCG00000010872	AKT3	M4	1	-0.527134	-0.563011	0.698753
ssc-miR-10391	XLOC_018808	ENSSSCG00000010872	AKT3	M4	1	-0.525292	-0.563011	0.614058
ssc-miR-10391	XLOC_021486	ENSSSCG00000010872	AKT3	M4	1	-0.580022	-0.563011	0.641262
ssc-miR-10391	XLOC_021591	ENSSSCG00000010872	AKT3	M4	1	-0.611138	-0.563011	0.71826
ssc-miR-10391	XLOC_023005	ENSSSCG00000010872	AKT3	M4	1	-0.568474	-0.563011	0.656454
ssc-miR-10391	XLOC_023516	ENSSSCG00000010872	AKT3	M4	1	-0.50035	-0.563011	0.675278
ssc-miR-10391	XLOC_024434	ENSSSCG00000010872	AKT3	M4	1	-0.585548	-0.563011	0.720515
ssc-miR-10391	XLOC_024922	ENSSSCG00000010872	AKT3	M4	1	-0.57471	-0.563011	0.832963
ssc-miR-10391	XLOC_026731	ENSSSCG00000010872	AKT3	M4	1	-0.504601	-0.563011	0.580655
ssc-miR-10391	XLOC_027110	ENSSSCG00000010872	AKT3	M4	1	-0.519975	-0.563011	0.852905
ssc-miR-10391	XLOC_027133	ENSSSCG00000010872	AKT3	M4	1	-0.627292	-0.563011	0.82448
ssc-miR-10391	XLOC_027367	ENSSSCG00000010872	AKT3	M4	1	-0.578087	-0.563011	0.751934
ssc-miR-10391	XLOC_030508	ENSSSCG00000010872	AKT3	M4	1	-0.54098	-0.563011	0.717948
ssc-miR-10391	XLOC_030691	ENSSSCG00000010872	AKT3	M4	1	-0.617294	-0.563011	0.690832
ssc-miR-10391	XLOC_033729	ENSSSCG00000010872	AKT3	M4	1	-0.507831	-0.563011	0.638729
ssc-miR-10391	XLOC_034305	ENSSSCG00000010872	AKT3	M4	1	-0.532497	-0.563011	0.559218
ssc-miR-10391	XLOC_036639	ENSSSCG00000010872	AKT3	M4	1	-0.614167	-0.563011	0.786673
ssc-miR-10391	XLOC_036748	ENSSSCG00000010872	AKT3	M4	1	-0.511977	-0.563011	0.58759
ssc-miR-10391	XLOC_037077	ENSSSCG00000010872	AKT3	M4	1	-0.570669	-0.563011	0.696847
ssc-miR-10391	XLOC_039004	ENSSSCG00000010872	AKT3	M4	1	-0.586751	-0.563011	0.68199
ssc-miR-10391	XLOC_039391	ENSSSCG00000010872	AKT3	M4	1	-0.504936	-0.563011	0.595806
ssc-miR-10391	XLOC_039768	ENSSSCG00000010872	AKT3	M4	1	-0.54554	-0.563011	0.565612
ssc-miR-10391	XLOC_039949	ENSSSCG00000010872	AKT3	M4	1	-0.619472	-0.563011	0.867894
ssc-miR-10391	XLOC_040802	ENSSSCG00000010872	AKT3	M4	1	-0.510922	-0.563011	0.841426
ssc-miR-10391	XLOC_043072	ENSSSCG00000010872	AKT3	M4	1	-0.533254	-0.563011	0.683479
ssc-miR-10391	XLOC_043615	ENSSSCG00000010872	AKT3	M4	1	-0.619291	-0.563011	0.863927
ssc-miR-10391	XLOC_043842	ENSSSCG00000010872	AKT3	M4	1	-0.547611	-0.563011	0.556434
ssc-miR-10391	XLOC_044011	ENSSSCG00000010872	AKT3	M4	1	-0.555893	-0.563011	0.743027
ssc-miR-10391	XLOC_044745	ENSSSCG00000010872	AKT3	M4	1	-0.510078	-0.563011	0.512319
ssc-miR-10391	XLOC_046530	ENSSSCG00000010872	AKT3	M4	1	-0.59349	-0.563011	0.768998
ssc-miR-10391	XLOC_046746	ENSSSCG00000010872	AKT3	M4	1	-0.555012	-0.563011	0.614774
ssc-miR-10391	XLOC_049965	ENSSSCG00000010872	AKT3	M4	1	-0.531745	-0.563011	0.774894
ssc-miR-10391	XLOC_049972	ENSSSCG00000010872	AKT3	M4	1	-0.606092	-0.563011	0.841806
ssc-miR-10391	XLOC_055232	ENSSSCG00000010872	AKT3	M4	1	-0.584214	-0.563011	0.633595
ssc-miR-10391	XLOC_055772	ENSSSCG00000010872	AKT3	M4	1	-0.621254	-0.563011	0.740552
ssc-miR-10391	XLOC_000037	ENSSSCG00000009940	ALKBH2	M8	1	-0.603044	-0.603794	0.750662
ssc-miR-10391	XLOC_000816	ENSSSCG00000009940	ALKBH2	M8	1	-0.506666	-0.603794	0.617377
ssc-miR-10391	XLOC_005372	ENSSSCG00000009940	ALKBH2	M8	1	-0.537901	-0.603794	0.766545
ssc-miR-10391	XLOC_005800	ENSSSCG00000009940	ALKBH2	M8	1	-0.508238	-0.603794	0.872325
ssc-miR-10391	XLOC_007235	ENSSSCG00000009940	ALKBH2	M8	1	-0.622612	-0.603794	0.960165
ssc-miR-10391	XLOC_008518	ENSSSCG00000009940	ALKBH2	M8	1	-0.634194	-0.603794	0.883684
ssc-miR-10391	XLOC_009622	ENSSSCG00000009940	ALKBH2	M8	1	-0.593219	-0.603794	0.916879
ssc-miR-10391	XLOC_010825	ENSSSCG00000009940	ALKBH2	M8	1	-0.538967	-0.603794	0.689799
ssc-miR-10391	XLOC_010893	ENSSSCG00000009940	ALKBH2	M8	1	-0.570403	-0.603794	0.761238
ssc-miR-10391	XLOC_011608	ENSSSCG00000009940	ALKBH2	M8	1	-0.530073	-0.603794	0.759812
ssc-miR-10391	XLOC_015015	ENSSSCG00000009940	ALKBH2	M8	1	-0.51789	-0.603794	0.81531
ssc-miR-10391	XLOC_015028	ENSSSCG00000009940	ALKBH2	M8	1	-0.509472	-0.603794	0.867472
ssc-miR-10391	XLOC_016030	ENSSSCG00000009940	ALKBH2	M8	1	-0.557134	-0.603794	0.84655
ssc-miR-10391	XLOC_016201	ENSSSCG00000009940	ALKBH2	M8	1	-0.519391	-0.603794	0.587865
ssc-miR-10391	XLOC_018053	ENSSSCG00000009940	ALKBH2	M8	1	-0.513336	-0.603794	0.849486
ssc-miR-10391	XLOC_018641	ENSSSCG00000009940	ALKBH2	M8	1	-0.527134	-0.603794	0.914102
ssc-miR-10391	XLOC_018808	ENSSSCG00000009940	ALKBH2	M8	1	-0.525292	-0.603794	0.768599
ssc-miR-10391	XLOC_021486	ENSSSCG00000009940	ALKBH2	M8	1	-0.580022	-0.603794	0.852783
ssc-miR-10391	XLOC_021591	ENSSSCG00000009940	ALKBH2	M8	1	-0.611138	-0.603794	0.817473
ssc-miR-10391	XLOC_023005	ENSSSCG00000009940	ALKBH2	M8	1	-0.568474	-0.603794	0.856859
ssc-miR-10391	XLOC_023516	ENSSSCG00000009940	ALKBH2	M8	1	-0.50035	-0.603794	0.872949
ssc-miR-10391	XLOC_024434	ENSSSCG00000009940	ALKBH2	M8	1	-0.585548	-0.603794	0.776823
ssc-miR-10391	XLOC_024922	ENSSSCG00000009940	ALKBH2	M8	1	-0.57471	-0.603794	0.789293
ssc-miR-10391	XLOC_026731	ENSSSCG00000009940	ALKBH2	M8	1	-0.504601	-0.603794	0.598167
ssc-miR-10391	XLOC_027110	ENSSSCG00000009940	ALKBH2	M8	1	-0.519975	-0.603794	0.912414
ssc-miR-10391	XLOC_027133	ENSSSCG00000009940	ALKBH2	M8	1	-0.627292	-0.603794	0.89891
ssc-miR-10391	XLOC_027367	ENSSSCG00000009940	ALKBH2	M8	1	-0.578087	-0.603794	0.852444
ssc-miR-10391	XLOC_027680	ENSSSCG00000009940	ALKBH2	M8	1	-0.51589	-0.603794	0.80903
ssc-miR-10391	XLOC_030508	ENSSSCG00000009940	ALKBH2	M8	1	-0.54098	-0.603794	0.910942
ssc-miR-10391	XLOC_030691	ENSSSCG00000009940	ALKBH2	M8	1	-0.617294	-0.603794	0.829736
ssc-miR-10391	XLOC_030952	ENSSSCG00000009940	ALKBH2	M8	1	-0.521739	-0.603794	0.626148
ssc-miR-10391	XLOC_033729	ENSSSCG00000009940	ALKBH2	M8	1	-0.507831	-0.603794	0.712727
ssc-miR-10391	XLOC_034305	ENSSSCG00000009940	ALKBH2	M8	1	-0.532497	-0.603794	0.619695
ssc-miR-10391	XLOC_036639	ENSSSCG00000009940	ALKBH2	M8	1	-0.614167	-0.603794	0.862513
ssc-miR-10391	XLOC_036748	ENSSSCG00000009940	ALKBH2	M8	1	-0.511977	-0.603794	0.633183
ssc-miR-10391	XLOC_037077	ENSSSCG00000009940	ALKBH2	M8	1	-0.570669	-0.603794	0.840627
ssc-miR-10391	XLOC_039004	ENSSSCG00000009940	ALKBH2	M8	1	-0.586751	-0.603794	0.805018
ssc-miR-10391	XLOC_039391	ENSSSCG00000009940	ALKBH2	M8	1	-0.504936	-0.603794	0.800398
ssc-miR-10391	XLOC_039768	ENSSSCG00000009940	ALKBH2	M8	1	-0.54554	-0.603794	0.734907
ssc-miR-10391	XLOC_039949	ENSSSCG00000009940	ALKBH2	M8	1	-0.619472	-0.603794	0.873953
ssc-miR-10391	XLOC_040802	ENSSSCG00000009940	ALKBH2	M8	1	-0.510922	-0.603794	0.841423
ssc-miR-10391	XLOC_043072	ENSSSCG00000009940	ALKBH2	M8	1	-0.533254	-0.603794	0.68556
ssc-miR-10391	XLOC_043615	ENSSSCG00000009940	ALKBH2	M8	1	-0.619291	-0.603794	0.836061
ssc-miR-10391	XLOC_043842	ENSSSCG00000009940	ALKBH2	M8	1	-0.547611	-0.603794	0.810593
ssc-miR-10391	XLOC_044011	ENSSSCG00000009940	ALKBH2	M8	1	-0.555893	-0.603794	0.704422
ssc-miR-10391	XLOC_044745	ENSSSCG00000009940	ALKBH2	M8	1	-0.510078	-0.603794	0.713626
ssc-miR-10391	XLOC_046530	ENSSSCG00000009940	ALKBH2	M8	1	-0.59349	-0.603794	0.894716
ssc-miR-10391	XLOC_046746	ENSSSCG00000009940	ALKBH2	M8	1	-0.555012	-0.603794	0.76952
ssc-miR-10391	XLOC_049965	ENSSSCG00000009940	ALKBH2	M8	1	-0.531745	-0.603794	0.790971
ssc-miR-10391	XLOC_049972	ENSSSCG00000009940	ALKBH2	M8	1	-0.606092	-0.603794	0.924163
ssc-miR-10391	XLOC_055232	ENSSSCG00000009940	ALKBH2	M8	1	-0.584214	-0.603794	0.909532
ssc-miR-10391	XLOC_055772	ENSSSCG00000009940	ALKBH2	M8	1	-0.621254	-0.603794	0.905564
ssc-miR-10391	XLOC_005800	ENSSSCG00000024254	ALKBH7		1	-0.508238	-0.51686	0.660718
ssc-miR-10391	XLOC_007235	ENSSSCG00000024254	ALKBH7		1	-0.622612	-0.51686	0.742895
ssc-miR-10391	XLOC_009622	ENSSSCG00000024254	ALKBH7		1	-0.593219	-0.51686	0.654468
ssc-miR-10391	XLOC_015028	ENSSSCG00000024254	ALKBH7		1	-0.509472	-0.51686	0.668706
ssc-miR-10391	XLOC_016030	ENSSSCG00000024254	ALKBH7		1	-0.557134	-0.51686	0.584301
ssc-miR-10391	XLOC_018641	ENSSSCG00000024254	ALKBH7		1	-0.527134	-0.51686	0.711518
ssc-miR-10391	XLOC_018808	ENSSSCG00000024254	ALKBH7		1	-0.525292	-0.51686	0.546076
ssc-miR-10391	XLOC_021591	ENSSSCG00000024254	ALKBH7		1	-0.611138	-0.51686	0.561888
ssc-miR-10391	XLOC_023005	ENSSSCG00000024254	ALKBH7		1	-0.568474	-0.51686	0.577248
ssc-miR-10391	XLOC_023516	ENSSSCG00000024254	ALKBH7		1	-0.50035	-0.51686	0.662407
ssc-miR-10391	XLOC_024434	ENSSSCG00000024254	ALKBH7		1	-0.585548	-0.51686	0.529907
ssc-miR-10391	XLOC_027133	ENSSSCG00000024254	ALKBH7		1	-0.627292	-0.51686	0.699918
ssc-miR-10391	XLOC_027367	ENSSSCG00000024254	ALKBH7		1	-0.578087	-0.51686	0.567904
ssc-miR-10391	XLOC_030508	ENSSSCG00000024254	ALKBH7		1	-0.54098	-0.51686	0.646735
ssc-miR-10391	XLOC_030691	ENSSSCG00000024254	ALKBH7		1	-0.617294	-0.51686	0.626559
ssc-miR-10391	XLOC_039004	ENSSSCG00000024254	ALKBH7		1	-0.586751	-0.51686	0.581334
ssc-miR-10391	XLOC_039949	ENSSSCG00000024254	ALKBH7		1	-0.619472	-0.51686	0.787102
ssc-miR-10391	XLOC_040802	ENSSSCG00000024254	ALKBH7		1	-0.510922	-0.51686	0.715557
ssc-miR-10391	XLOC_043072	ENSSSCG00000024254	ALKBH7		1	-0.533254	-0.51686	0.630238
ssc-miR-10391	XLOC_043615	ENSSSCG00000024254	ALKBH7		1	-0.619291	-0.51686	0.775392
ssc-miR-10391	XLOC_044011	ENSSSCG00000024254	ALKBH7		1	-0.555893	-0.51686	0.696854
ssc-miR-10391	XLOC_046530	ENSSSCG00000024254	ALKBH7		1	-0.59349	-0.51686	0.752682
ssc-miR-10391	XLOC_049965	ENSSSCG00000024254	ALKBH7		1	-0.531745	-0.51686	0.685813
ssc-miR-10391	XLOC_055232	ENSSSCG00000024254	ALKBH7		1	-0.584214	-0.51686	0.670013
ssc-miR-10391	XLOC_000037	ENSSSCG00000012361	AMER1	M3	1	-0.603044	-0.599479	0.811881
ssc-miR-10391	XLOC_000816	ENSSSCG00000012361	AMER1	M3	1	-0.506666	-0.599479	0.615079
ssc-miR-10391	XLOC_005372	ENSSSCG00000012361	AMER1	M3	1	-0.537901	-0.599479	0.614899
ssc-miR-10391	XLOC_005800	ENSSSCG00000012361	AMER1	M3	1	-0.508238	-0.599479	0.542788
ssc-miR-10391	XLOC_008518	ENSSSCG00000012361	AMER1	M3	1	-0.634194	-0.599479	0.722847
ssc-miR-10391	XLOC_009622	ENSSSCG00000012361	AMER1	M3	1	-0.593219	-0.599479	0.674389
ssc-miR-10391	XLOC_010825	ENSSSCG00000012361	AMER1	M3	1	-0.538967	-0.599479	0.629888
ssc-miR-10391	XLOC_010893	ENSSSCG00000012361	AMER1	M3	1	-0.570403	-0.599479	0.638994
ssc-miR-10391	XLOC_011608	ENSSSCG00000012361	AMER1	M3	1	-0.530073	-0.599479	0.666161
ssc-miR-10391	XLOC_015015	ENSSSCG00000012361	AMER1	M3	1	-0.51789	-0.599479	0.524442
ssc-miR-10391	XLOC_015028	ENSSSCG00000012361	AMER1	M3	1	-0.509472	-0.599479	0.537072
ssc-miR-10391	XLOC_016030	ENSSSCG00000012361	AMER1	M3	1	-0.557134	-0.599479	0.534296
ssc-miR-10391	XLOC_016201	ENSSSCG00000012361	AMER1	M3	1	-0.519391	-0.599479	0.632761
ssc-miR-10391	XLOC_018053	ENSSSCG00000012361	AMER1	M3	1	-0.513336	-0.599479	0.66194
ssc-miR-10391	XLOC_018641	ENSSSCG00000012361	AMER1	M3	1	-0.527134	-0.599479	0.547795
ssc-miR-10391	XLOC_018808	ENSSSCG00000012361	AMER1	M3	1	-0.525292	-0.599479	0.603634
ssc-miR-10391	XLOC_021486	ENSSSCG00000012361	AMER1	M3	1	-0.580022	-0.599479	0.621864
ssc-miR-10391	XLOC_021591	ENSSSCG00000012361	AMER1	M3	1	-0.611138	-0.599479	0.743904
ssc-miR-10391	XLOC_023005	ENSSSCG00000012361	AMER1	M3	1	-0.568474	-0.599479	0.599414
ssc-miR-10391	XLOC_024434	ENSSSCG00000012361	AMER1	M3	1	-0.585548	-0.599479	0.800842
ssc-miR-10391	XLOC_024922	ENSSSCG00000012361	AMER1	M3	1	-0.57471	-0.599479	0.81921
ssc-miR-10391	XLOC_026731	ENSSSCG00000012361	AMER1	M3	1	-0.504601	-0.599479	0.742077
ssc-miR-10391	XLOC_027110	ENSSSCG00000012361	AMER1	M3	1	-0.519975	-0.599479	0.683133
ssc-miR-10391	XLOC_027367	ENSSSCG00000012361	AMER1	M3	1	-0.578087	-0.599479	0.722546
ssc-miR-10391	XLOC_030508	ENSSSCG00000012361	AMER1	M3	1	-0.54098	-0.599479	0.612352
ssc-miR-10391	XLOC_030691	ENSSSCG00000012361	AMER1	M3	1	-0.617294	-0.599479	0.746343
ssc-miR-10391	XLOC_030952	ENSSSCG00000012361	AMER1	M3	1	-0.521739	-0.599479	0.593233
ssc-miR-10391	XLOC_033729	ENSSSCG00000012361	AMER1	M3	1	-0.507831	-0.599479	0.619972
ssc-miR-10391	XLOC_036639	ENSSSCG00000012361	AMER1	M3	1	-0.614167	-0.599479	0.807019
ssc-miR-10391	XLOC_039004	ENSSSCG00000012361	AMER1	M3	1	-0.586751	-0.599479	0.610727
ssc-miR-10391	XLOC_039768	ENSSSCG00000012361	AMER1	M3	1	-0.54554	-0.599479	0.629287
ssc-miR-10391	XLOC_040802	ENSSSCG00000012361	AMER1	M3	1	-0.510922	-0.599479	0.70575
ssc-miR-10391	XLOC_043615	ENSSSCG00000012361	AMER1	M3	1	-0.619291	-0.599479	0.791636
ssc-miR-10391	XLOC_044011	ENSSSCG00000012361	AMER1	M3	1	-0.555893	-0.599479	0.69025
ssc-miR-10391	XLOC_044745	ENSSSCG00000012361	AMER1	M3	1	-0.510078	-0.599479	0.589409
ssc-miR-10391	XLOC_046530	ENSSSCG00000012361	AMER1	M3	1	-0.59349	-0.599479	0.72482
ssc-miR-10391	XLOC_046746	ENSSSCG00000012361	AMER1	M3	1	-0.555012	-0.599479	0.540494
ssc-miR-10391	XLOC_049965	ENSSSCG00000012361	AMER1	M3	1	-0.531745	-0.599479	0.769944
ssc-miR-10391	XLOC_055232	ENSSSCG00000012361	AMER1	M3	1	-0.584214	-0.599479	0.624954
ssc-miR-10391	XLOC_055772	ENSSSCG00000012361	AMER1	M3	1	-0.621254	-0.599479	0.757024
ssc-miR-10391	XLOC_000816	ENSSSCG00000031125	AMPD2	M8	1	-0.506666	-0.523182	0.614957
ssc-miR-10391	XLOC_005800	ENSSSCG00000031125	AMPD2	M8	1	-0.508238	-0.523182	0.831024
ssc-miR-10391	XLOC_007235	ENSSSCG00000031125	AMPD2	M8	1	-0.622612	-0.523182	0.839256
ssc-miR-10391	XLOC_009622	ENSSSCG00000031125	AMPD2	M8	1	-0.593219	-0.523182	0.864879
ssc-miR-10391	XLOC_010825	ENSSSCG00000031125	AMPD2	M8	1	-0.538967	-0.523182	0.603567
ssc-miR-10391	XLOC_011608	ENSSSCG00000031125	AMPD2	M8	1	-0.530073	-0.523182	0.682804
ssc-miR-10391	XLOC_015028	ENSSSCG00000031125	AMPD2	M8	1	-0.509472	-0.523182	0.889755
ssc-miR-10391	XLOC_016030	ENSSSCG00000031125	AMPD2	M8	1	-0.557134	-0.523182	0.755494
ssc-miR-10391	XLOC_018641	ENSSSCG00000031125	AMPD2	M8	1	-0.527134	-0.523182	0.789292
ssc-miR-10391	XLOC_018808	ENSSSCG00000031125	AMPD2	M8	1	-0.525292	-0.523182	0.730686
ssc-miR-10391	XLOC_021591	ENSSSCG00000031125	AMPD2	M8	1	-0.611138	-0.523182	0.71253
ssc-miR-10391	XLOC_023005	ENSSSCG00000031125	AMPD2	M8	1	-0.568474	-0.523182	0.807994
ssc-miR-10391	XLOC_023516	ENSSSCG00000031125	AMPD2	M8	1	-0.50035	-0.523182	0.815088
ssc-miR-10391	XLOC_024434	ENSSSCG00000031125	AMPD2	M8	1	-0.585548	-0.523182	0.650436
ssc-miR-10391	XLOC_027133	ENSSSCG00000031125	AMPD2	M8	1	-0.627292	-0.523182	0.806194
ssc-miR-10391	XLOC_027367	ENSSSCG00000031125	AMPD2	M8	1	-0.578087	-0.523182	0.743039
ssc-miR-10391	XLOC_027680	ENSSSCG00000031125	AMPD2	M8	1	-0.51589	-0.523182	0.814053
ssc-miR-10391	XLOC_030508	ENSSSCG00000031125	AMPD2	M8	1	-0.54098	-0.523182	0.861397
ssc-miR-10391	XLOC_030691	ENSSSCG00000031125	AMPD2	M8	1	-0.617294	-0.523182	0.719416
ssc-miR-10391	XLOC_030952	ENSSSCG00000031125	AMPD2	M8	1	-0.521739	-0.523182	0.539743
ssc-miR-10391	XLOC_039004	ENSSSCG00000031125	AMPD2	M8	1	-0.586751	-0.523182	0.774917
ssc-miR-10391	XLOC_039391	ENSSSCG00000031125	AMPD2	M8	1	-0.504936	-0.523182	0.828888
ssc-miR-10391	XLOC_039768	ENSSSCG00000031125	AMPD2	M8	1	-0.54554	-0.523182	0.761441
ssc-miR-10391	XLOC_039949	ENSSSCG00000031125	AMPD2	M8	1	-0.619472	-0.523182	0.783733
ssc-miR-10391	XLOC_040802	ENSSSCG00000031125	AMPD2	M8	1	-0.510922	-0.523182	0.802859
ssc-miR-10391	XLOC_043072	ENSSSCG00000031125	AMPD2	M8	1	-0.533254	-0.523182	0.523363
ssc-miR-10391	XLOC_043615	ENSSSCG00000031125	AMPD2	M8	1	-0.619291	-0.523182	0.642825
ssc-miR-10391	XLOC_044011	ENSSSCG00000031125	AMPD2	M8	1	-0.555893	-0.523182	0.590391
ssc-miR-10391	XLOC_044745	ENSSSCG00000031125	AMPD2	M8	1	-0.510078	-0.523182	0.754758
ssc-miR-10391	XLOC_046530	ENSSSCG00000031125	AMPD2	M8	1	-0.59349	-0.523182	0.778714
ssc-miR-10391	XLOC_049965	ENSSSCG00000031125	AMPD2	M8	1	-0.531745	-0.523182	0.740372
ssc-miR-10391	XLOC_055232	ENSSSCG00000031125	AMPD2	M8	1	-0.584214	-0.523182	0.829288
ssc-miR-10391	XLOC_000037	ENSSSCG00000002859	ANKRD27		1	-0.603044	-0.628334	0.811916
ssc-miR-10391	XLOC_000816	ENSSSCG00000002859	ANKRD27		1	-0.506666	-0.628334	0.654294
ssc-miR-10391	XLOC_005372	ENSSSCG00000002859	ANKRD27		1	-0.537901	-0.628334	0.762331
ssc-miR-10391	XLOC_005800	ENSSSCG00000002859	ANKRD27		1	-0.508238	-0.628334	0.802979
ssc-miR-10391	XLOC_007235	ENSSSCG00000002859	ANKRD27		1	-0.622612	-0.628334	0.93332
ssc-miR-10391	XLOC_008518	ENSSSCG00000002859	ANKRD27		1	-0.634194	-0.628334	0.849708
ssc-miR-10391	XLOC_009622	ENSSSCG00000002859	ANKRD27		1	-0.593219	-0.628334	0.890928
ssc-miR-10391	XLOC_010825	ENSSSCG00000002859	ANKRD27		1	-0.538967	-0.628334	0.715162
ssc-miR-10391	XLOC_010893	ENSSSCG00000002859	ANKRD27		1	-0.570403	-0.628334	0.768481
ssc-miR-10391	XLOC_011608	ENSSSCG00000002859	ANKRD27		1	-0.530073	-0.628334	0.789458
ssc-miR-10391	XLOC_015015	ENSSSCG00000002859	ANKRD27		1	-0.51789	-0.628334	0.75642
ssc-miR-10391	XLOC_015028	ENSSSCG00000002859	ANKRD27		1	-0.509472	-0.628334	0.789001
ssc-miR-10391	XLOC_016030	ENSSSCG00000002859	ANKRD27		1	-0.557134	-0.628334	0.77174
ssc-miR-10391	XLOC_016201	ENSSSCG00000002859	ANKRD27		1	-0.519391	-0.628334	0.624753
ssc-miR-10391	XLOC_018053	ENSSSCG00000002859	ANKRD27		1	-0.513336	-0.628334	0.821534
ssc-miR-10391	XLOC_018641	ENSSSCG00000002859	ANKRD27		1	-0.527134	-0.628334	0.832544
ssc-miR-10391	XLOC_018808	ENSSSCG00000002859	ANKRD27		1	-0.525292	-0.628334	0.742271
ssc-miR-10391	XLOC_021486	ENSSSCG00000002859	ANKRD27		1	-0.580022	-0.628334	0.80865
ssc-miR-10391	XLOC_021591	ENSSSCG00000002859	ANKRD27		1	-0.611138	-0.628334	0.827883
ssc-miR-10391	XLOC_023005	ENSSSCG00000002859	ANKRD27		1	-0.568474	-0.628334	0.786214
ssc-miR-10391	XLOC_023516	ENSSSCG00000002859	ANKRD27		1	-0.50035	-0.628334	0.785885
ssc-miR-10391	XLOC_024434	ENSSSCG00000002859	ANKRD27		1	-0.585548	-0.628334	0.818943
ssc-miR-10391	XLOC_024922	ENSSSCG00000002859	ANKRD27		1	-0.57471	-0.628334	0.856765
ssc-miR-10391	XLOC_026731	ENSSSCG00000002859	ANKRD27		1	-0.504601	-0.628334	0.68364
ssc-miR-10391	XLOC_027110	ENSSSCG00000002859	ANKRD27		1	-0.519975	-0.628334	0.899955
ssc-miR-10391	XLOC_027133	ENSSSCG00000002859	ANKRD27		1	-0.627292	-0.628334	0.924523
ssc-miR-10391	XLOC_027367	ENSSSCG00000002859	ANKRD27		1	-0.578087	-0.628334	0.864734
ssc-miR-10391	XLOC_027680	ENSSSCG00000002859	ANKRD27		1	-0.51589	-0.628334	0.721446
ssc-miR-10391	XLOC_030508	ENSSSCG00000002859	ANKRD27		1	-0.54098	-0.628334	0.870086
ssc-miR-10391	XLOC_030691	ENSSSCG00000002859	ANKRD27		1	-0.617294	-0.628334	0.829439
ssc-miR-10391	XLOC_030952	ENSSSCG00000002859	ANKRD27		1	-0.521739	-0.628334	0.662251
ssc-miR-10391	XLOC_033729	ENSSSCG00000002859	ANKRD27		1	-0.507831	-0.628334	0.674257
ssc-miR-10391	XLOC_034305	ENSSSCG00000002859	ANKRD27		1	-0.532497	-0.628334	0.597598
ssc-miR-10391	XLOC_036639	ENSSSCG00000002859	ANKRD27		1	-0.614167	-0.628334	0.898298
ssc-miR-10391	XLOC_036748	ENSSSCG00000002859	ANKRD27		1	-0.511977	-0.628334	0.656904
ssc-miR-10391	XLOC_037077	ENSSSCG00000002859	ANKRD27		1	-0.570669	-0.628334	0.833482
ssc-miR-10391	XLOC_039004	ENSSSCG00000002859	ANKRD27		1	-0.586751	-0.628334	0.817109
ssc-miR-10391	XLOC_039391	ENSSSCG00000002859	ANKRD27		1	-0.504936	-0.628334	0.748051
ssc-miR-10391	XLOC_039768	ENSSSCG00000002859	ANKRD27		1	-0.54554	-0.628334	0.727626
ssc-miR-10391	XLOC_039949	ENSSSCG00000002859	ANKRD27		1	-0.619472	-0.628334	0.893247
ssc-miR-10391	XLOC_040802	ENSSSCG00000002859	ANKRD27		1	-0.510922	-0.628334	0.87196
ssc-miR-10391	XLOC_043072	ENSSSCG00000002859	ANKRD27		1	-0.533254	-0.628334	0.637675
ssc-miR-10391	XLOC_043615	ENSSSCG00000002859	ANKRD27		1	-0.619291	-0.628334	0.861391
ssc-miR-10391	XLOC_043842	ENSSSCG00000002859	ANKRD27		1	-0.547611	-0.628334	0.771552
ssc-miR-10391	XLOC_044011	ENSSSCG00000002859	ANKRD27		1	-0.555893	-0.628334	0.774737
ssc-miR-10391	XLOC_044745	ENSSSCG00000002859	ANKRD27		1	-0.510078	-0.628334	0.714236
ssc-miR-10391	XLOC_046530	ENSSSCG00000002859	ANKRD27		1	-0.59349	-0.628334	0.86916
ssc-miR-10391	XLOC_046746	ENSSSCG00000002859	ANKRD27		1	-0.555012	-0.628334	0.691895
ssc-miR-10391	XLOC_049965	ENSSSCG00000002859	ANKRD27		1	-0.531745	-0.628334	0.846973
ssc-miR-10391	XLOC_049972	ENSSSCG00000002859	ANKRD27		1	-0.606092	-0.628334	0.928418
ssc-miR-10391	XLOC_055232	ENSSSCG00000002859	ANKRD27		1	-0.584214	-0.628334	0.839529
ssc-miR-10391	XLOC_055772	ENSSSCG00000002859	ANKRD27		1	-0.621254	-0.628334	0.89696
ssc-miR-10391	XLOC_000037	ENSSSCG00000013856	AP1M1	M10	1	-0.603044	-0.535087	0.536243
ssc-miR-10391	XLOC_005800	ENSSSCG00000013856	AP1M1	M10	1	-0.508238	-0.535087	0.611183
ssc-miR-10391	XLOC_007235	ENSSSCG00000013856	AP1M1	M10	1	-0.622612	-0.535087	0.795531
ssc-miR-10391	XLOC_008518	ENSSSCG00000013856	AP1M1	M10	1	-0.634194	-0.535087	0.829108
ssc-miR-10391	XLOC_015028	ENSSSCG00000013856	AP1M1	M10	1	-0.509472	-0.535087	0.732139
ssc-miR-10391	XLOC_016030	ENSSSCG00000013856	AP1M1	M10	1	-0.557134	-0.535087	0.570993
ssc-miR-10391	XLOC_018053	ENSSSCG00000013856	AP1M1	M10	1	-0.513336	-0.535087	0.82045
ssc-miR-10391	XLOC_018641	ENSSSCG00000013856	AP1M1	M10	1	-0.527134	-0.535087	0.780667
ssc-miR-10391	XLOC_021486	ENSSSCG00000013856	AP1M1	M10	1	-0.580022	-0.535087	0.670301
ssc-miR-10391	XLOC_021591	ENSSSCG00000013856	AP1M1	M10	1	-0.611138	-0.535087	0.664774
ssc-miR-10391	XLOC_023005	ENSSSCG00000013856	AP1M1	M10	1	-0.568474	-0.535087	0.628667
ssc-miR-10391	XLOC_023516	ENSSSCG00000013856	AP1M1	M10	1	-0.50035	-0.535087	0.744863
ssc-miR-10391	XLOC_024434	ENSSSCG00000013856	AP1M1	M10	1	-0.585548	-0.535087	0.514803
ssc-miR-10391	XLOC_024922	ENSSSCG00000013856	AP1M1	M10	1	-0.57471	-0.535087	0.684563
ssc-miR-10391	XLOC_027110	ENSSSCG00000013856	AP1M1	M10	1	-0.519975	-0.535087	0.859606
ssc-miR-10391	XLOC_027133	ENSSSCG00000013856	AP1M1	M10	1	-0.627292	-0.535087	0.686554
ssc-miR-10391	XLOC_027367	ENSSSCG00000013856	AP1M1	M10	1	-0.578087	-0.535087	0.712581
ssc-miR-10391	XLOC_030508	ENSSSCG00000013856	AP1M1	M10	1	-0.54098	-0.535087	0.704158
ssc-miR-10391	XLOC_030691	ENSSSCG00000013856	AP1M1	M10	1	-0.617294	-0.535087	0.57646
ssc-miR-10391	XLOC_033729	ENSSSCG00000013856	AP1M1	M10	1	-0.507831	-0.535087	0.665205
ssc-miR-10391	XLOC_034305	ENSSSCG00000013856	AP1M1	M10	1	-0.532497	-0.535087	0.530592
ssc-miR-10391	XLOC_036639	ENSSSCG00000013856	AP1M1	M10	1	-0.614167	-0.535087	0.614125
ssc-miR-10391	XLOC_037077	ENSSSCG00000013856	AP1M1	M10	1	-0.570669	-0.535087	0.561298
ssc-miR-10391	XLOC_039004	ENSSSCG00000013856	AP1M1	M10	1	-0.586751	-0.535087	0.732413
ssc-miR-10391	XLOC_039949	ENSSSCG00000013856	AP1M1	M10	1	-0.619472	-0.535087	0.828544
ssc-miR-10391	XLOC_040802	ENSSSCG00000013856	AP1M1	M10	1	-0.510922	-0.535087	0.766933
ssc-miR-10391	XLOC_043072	ENSSSCG00000013856	AP1M1	M10	1	-0.533254	-0.535087	0.676008
ssc-miR-10391	XLOC_043615	ENSSSCG00000013856	AP1M1	M10	1	-0.619291	-0.535087	0.759626
ssc-miR-10391	XLOC_044011	ENSSSCG00000013856	AP1M1	M10	1	-0.555893	-0.535087	0.600407
ssc-miR-10391	XLOC_046530	ENSSSCG00000013856	AP1M1	M10	1	-0.59349	-0.535087	0.663845
ssc-miR-10391	XLOC_049965	ENSSSCG00000013856	AP1M1	M10	1	-0.531745	-0.535087	0.588218
ssc-miR-10391	XLOC_055232	ENSSSCG00000013856	AP1M1	M10	1	-0.584214	-0.535087	0.635926
ssc-miR-10391	XLOC_055772	ENSSSCG00000013856	AP1M1	M10	1	-0.621254	-0.535087	0.63631
ssc-miR-10391	XLOC_000037	ENSSSCG00000012836	AP2A2	M4	1	-0.603044	-0.589695	0.710408
ssc-miR-10391	XLOC_005372	ENSSSCG00000012836	AP2A2	M4	1	-0.537901	-0.589695	0.689742
ssc-miR-10391	XLOC_005800	ENSSSCG00000012836	AP2A2	M4	1	-0.508238	-0.589695	0.762447
ssc-miR-10391	XLOC_007235	ENSSSCG00000012836	AP2A2	M4	1	-0.622612	-0.589695	0.927601
ssc-miR-10391	XLOC_008518	ENSSSCG00000012836	AP2A2	M4	1	-0.634194	-0.589695	0.901584
ssc-miR-10391	XLOC_009622	ENSSSCG00000012836	AP2A2	M4	1	-0.593219	-0.589695	0.815303
ssc-miR-10391	XLOC_010825	ENSSSCG00000012836	AP2A2	M4	1	-0.538967	-0.589695	0.544337
ssc-miR-10391	XLOC_010893	ENSSSCG00000012836	AP2A2	M4	1	-0.570403	-0.589695	0.664207
ssc-miR-10391	XLOC_011608	ENSSSCG00000012836	AP2A2	M4	1	-0.530073	-0.589695	0.589505
ssc-miR-10391	XLOC_015015	ENSSSCG00000012836	AP2A2	M4	1	-0.51789	-0.589695	0.66476
ssc-miR-10391	XLOC_015028	ENSSSCG00000012836	AP2A2	M4	1	-0.509472	-0.589695	0.821291
ssc-miR-10391	XLOC_016030	ENSSSCG00000012836	AP2A2	M4	1	-0.557134	-0.589695	0.70342
ssc-miR-10391	XLOC_018053	ENSSSCG00000012836	AP2A2	M4	1	-0.513336	-0.589695	0.877931
ssc-miR-10391	XLOC_018641	ENSSSCG00000012836	AP2A2	M4	1	-0.527134	-0.589695	0.894815
ssc-miR-10391	XLOC_018808	ENSSSCG00000012836	AP2A2	M4	1	-0.525292	-0.589695	0.608311
ssc-miR-10391	XLOC_021486	ENSSSCG00000012836	AP2A2	M4	1	-0.580022	-0.589695	0.751963
ssc-miR-10391	XLOC_021591	ENSSSCG00000012836	AP2A2	M4	1	-0.611138	-0.589695	0.78225
ssc-miR-10391	XLOC_023005	ENSSSCG00000012836	AP2A2	M4	1	-0.568474	-0.589695	0.759446
ssc-miR-10391	XLOC_023516	ENSSSCG00000012836	AP2A2	M4	1	-0.50035	-0.589695	0.838707
ssc-miR-10391	XLOC_024434	ENSSSCG00000012836	AP2A2	M4	1	-0.585548	-0.589695	0.629943
ssc-miR-10391	XLOC_024922	ENSSSCG00000012836	AP2A2	M4	1	-0.57471	-0.589695	0.818152
ssc-miR-10391	XLOC_026731	ENSSSCG00000012836	AP2A2	M4	1	-0.504601	-0.589695	0.608397
ssc-miR-10391	XLOC_027110	ENSSSCG00000012836	AP2A2	M4	1	-0.519975	-0.589695	0.934481
ssc-miR-10391	XLOC_027133	ENSSSCG00000012836	AP2A2	M4	1	-0.627292	-0.589695	0.836151
ssc-miR-10391	XLOC_027367	ENSSSCG00000012836	AP2A2	M4	1	-0.578087	-0.589695	0.813209
ssc-miR-10391	XLOC_027680	ENSSSCG00000012836	AP2A2	M4	1	-0.51589	-0.589695	0.650011
ssc-miR-10391	XLOC_030508	ENSSSCG00000012836	AP2A2	M4	1	-0.54098	-0.589695	0.852755
ssc-miR-10391	XLOC_030691	ENSSSCG00000012836	AP2A2	M4	1	-0.617294	-0.589695	0.763551
ssc-miR-10391	XLOC_033729	ENSSSCG00000012836	AP2A2	M4	1	-0.507831	-0.589695	0.746578
ssc-miR-10391	XLOC_034305	ENSSSCG00000012836	AP2A2	M4	1	-0.532497	-0.589695	0.535171
ssc-miR-10391	XLOC_036639	ENSSSCG00000012836	AP2A2	M4	1	-0.614167	-0.589695	0.785969
ssc-miR-10391	XLOC_036748	ENSSSCG00000012836	AP2A2	M4	1	-0.511977	-0.589695	0.549387
ssc-miR-10391	XLOC_037077	ENSSSCG00000012836	AP2A2	M4	1	-0.570669	-0.589695	0.70621
ssc-miR-10391	XLOC_039004	ENSSSCG00000012836	AP2A2	M4	1	-0.586751	-0.589695	0.810686
ssc-miR-10391	XLOC_039391	ENSSSCG00000012836	AP2A2	M4	1	-0.504936	-0.589695	0.66688
ssc-miR-10391	XLOC_039768	ENSSSCG00000012836	AP2A2	M4	1	-0.54554	-0.589695	0.599005
ssc-miR-10391	XLOC_039949	ENSSSCG00000012836	AP2A2	M4	1	-0.619472	-0.589695	0.918909
ssc-miR-10391	XLOC_040802	ENSSSCG00000012836	AP2A2	M4	1	-0.510922	-0.589695	0.862572
ssc-miR-10391	XLOC_043072	ENSSSCG00000012836	AP2A2	M4	1	-0.533254	-0.589695	0.669101
ssc-miR-10391	XLOC_043615	ENSSSCG00000012836	AP2A2	M4	1	-0.619291	-0.589695	0.877146
ssc-miR-10391	XLOC_043842	ENSSSCG00000012836	AP2A2	M4	1	-0.547611	-0.589695	0.674201
ssc-miR-10391	XLOC_044011	ENSSSCG00000012836	AP2A2	M4	1	-0.555893	-0.589695	0.704399
ssc-miR-10391	XLOC_044745	ENSSSCG00000012836	AP2A2	M4	1	-0.510078	-0.589695	0.590756
ssc-miR-10391	XLOC_046530	ENSSSCG00000012836	AP2A2	M4	1	-0.59349	-0.589695	0.814993
ssc-miR-10391	XLOC_046746	ENSSSCG00000012836	AP2A2	M4	1	-0.555012	-0.589695	0.742705
ssc-miR-10391	XLOC_049965	ENSSSCG00000012836	AP2A2	M4	1	-0.531745	-0.589695	0.744343
ssc-miR-10391	XLOC_049972	ENSSSCG00000012836	AP2A2	M4	1	-0.606092	-0.589695	0.912684
ssc-miR-10391	XLOC_055232	ENSSSCG00000012836	AP2A2	M4	1	-0.584214	-0.589695	0.787435
ssc-miR-10391	XLOC_055772	ENSSSCG00000012836	AP2A2	M4	1	-0.621254	-0.589695	0.791568
ssc-miR-10391	XLOC_007235	ENSSSCG00000024437	AP2M1		1	-0.622612	-0.506723	0.619668
ssc-miR-10391	XLOC_008518	ENSSSCG00000024437	AP2M1		1	-0.634194	-0.506723	0.680966
ssc-miR-10391	XLOC_009622	ENSSSCG00000024437	AP2M1		1	-0.593219	-0.506723	0.506339
ssc-miR-10391	XLOC_015028	ENSSSCG00000024437	AP2M1		1	-0.509472	-0.506723	0.559265
ssc-miR-10391	XLOC_018053	ENSSSCG00000024437	AP2M1		1	-0.513336	-0.506723	0.678856
ssc-miR-10391	XLOC_018641	ENSSSCG00000024437	AP2M1		1	-0.527134	-0.506723	0.591028
ssc-miR-10391	XLOC_021486	ENSSSCG00000024437	AP2M1		1	-0.580022	-0.506723	0.520698
ssc-miR-10391	XLOC_021591	ENSSSCG00000024437	AP2M1		1	-0.611138	-0.506723	0.508023
ssc-miR-10391	XLOC_023516	ENSSSCG00000024437	AP2M1		1	-0.50035	-0.506723	0.527241
ssc-miR-10391	XLOC_024922	ENSSSCG00000024437	AP2M1		1	-0.57471	-0.506723	0.612494
ssc-miR-10391	XLOC_027110	ENSSSCG00000024437	AP2M1		1	-0.519975	-0.506723	0.735569
ssc-miR-10391	XLOC_027133	ENSSSCG00000024437	AP2M1		1	-0.627292	-0.506723	0.574984
ssc-miR-10391	XLOC_027367	ENSSSCG00000024437	AP2M1		1	-0.578087	-0.506723	0.539363
ssc-miR-10391	XLOC_030508	ENSSSCG00000024437	AP2M1		1	-0.54098	-0.506723	0.523381
ssc-miR-10391	XLOC_033729	ENSSSCG00000024437	AP2M1		1	-0.507831	-0.506723	0.506997
ssc-miR-10391	XLOC_036639	ENSSSCG00000024437	AP2M1		1	-0.614167	-0.506723	0.535728
ssc-miR-10391	XLOC_039004	ENSSSCG00000024437	AP2M1		1	-0.586751	-0.506723	0.536316
ssc-miR-10391	XLOC_039949	ENSSSCG00000024437	AP2M1		1	-0.619472	-0.506723	0.740367
ssc-miR-10391	XLOC_040802	ENSSSCG00000024437	AP2M1		1	-0.510922	-0.506723	0.679758
ssc-miR-10391	XLOC_043072	ENSSSCG00000024437	AP2M1		1	-0.533254	-0.506723	0.581171
ssc-miR-10391	XLOC_043615	ENSSSCG00000024437	AP2M1		1	-0.619291	-0.506723	0.654816
ssc-miR-10391	XLOC_044011	ENSSSCG00000024437	AP2M1		1	-0.555893	-0.506723	0.637183
ssc-miR-10391	XLOC_046530	ENSSSCG00000024437	AP2M1		1	-0.59349	-0.506723	0.536859
ssc-miR-10391	XLOC_046746	ENSSSCG00000024437	AP2M1		1	-0.555012	-0.506723	0.631329
ssc-miR-10391	XLOC_049965	ENSSSCG00000024437	AP2M1		1	-0.531745	-0.506723	0.561489
ssc-miR-10391	XLOC_049972	ENSSSCG00000024437	AP2M1		1	-0.606092	-0.506723	0.647159
ssc-miR-10391	XLOC_055772	ENSSSCG00000024437	AP2M1		1	-0.621254	-0.506723	0.50012
ssc-miR-10391	XLOC_000816	ENSSSCG00000010314	AP3M1	M6	1	-0.506666	-0.611504	0.581954
ssc-miR-10391	XLOC_005800	ENSSSCG00000010314	AP3M1	M6	1	-0.508238	-0.611504	0.71986
ssc-miR-10391	XLOC_007235	ENSSSCG00000010314	AP3M1	M6	1	-0.622612	-0.611504	0.846092
ssc-miR-10391	XLOC_009622	ENSSSCG00000010314	AP3M1	M6	1	-0.593219	-0.611504	0.804597
ssc-miR-10391	XLOC_010825	ENSSSCG00000010314	AP3M1	M6	1	-0.538967	-0.611504	0.617837
ssc-miR-10391	XLOC_011608	ENSSSCG00000010314	AP3M1	M6	1	-0.530073	-0.611504	0.730816
ssc-miR-10391	XLOC_015028	ENSSSCG00000010314	AP3M1	M6	1	-0.509472	-0.611504	0.700153
ssc-miR-10391	XLOC_016030	ENSSSCG00000010314	AP3M1	M6	1	-0.557134	-0.611504	0.701825
ssc-miR-10391	XLOC_018641	ENSSSCG00000010314	AP3M1	M6	1	-0.527134	-0.611504	0.748093
ssc-miR-10391	XLOC_018808	ENSSSCG00000010314	AP3M1	M6	1	-0.525292	-0.611504	0.685128
ssc-miR-10391	XLOC_021591	ENSSSCG00000010314	AP3M1	M6	1	-0.611138	-0.611504	0.827389
ssc-miR-10391	XLOC_023005	ENSSSCG00000010314	AP3M1	M6	1	-0.568474	-0.611504	0.754576
ssc-miR-10391	XLOC_023516	ENSSSCG00000010314	AP3M1	M6	1	-0.50035	-0.611504	0.66198
ssc-miR-10391	XLOC_024434	ENSSSCG00000010314	AP3M1	M6	1	-0.585548	-0.611504	0.839942
ssc-miR-10391	XLOC_026731	ENSSSCG00000010314	AP3M1	M6	1	-0.504601	-0.611504	0.652005
ssc-miR-10391	XLOC_027133	ENSSSCG00000010314	AP3M1	M6	1	-0.627292	-0.611504	0.870958
ssc-miR-10391	XLOC_027367	ENSSSCG00000010314	AP3M1	M6	1	-0.578087	-0.611504	0.804882
ssc-miR-10391	XLOC_027680	ENSSSCG00000010314	AP3M1	M6	1	-0.51589	-0.611504	0.663572
ssc-miR-10391	XLOC_030508	ENSSSCG00000010314	AP3M1	M6	1	-0.54098	-0.611504	0.776077
ssc-miR-10391	XLOC_030691	ENSSSCG00000010314	AP3M1	M6	1	-0.617294	-0.611504	0.759228
ssc-miR-10391	XLOC_030952	ENSSSCG00000010314	AP3M1	M6	1	-0.521739	-0.611504	0.547557
ssc-miR-10391	XLOC_039004	ENSSSCG00000010314	AP3M1	M6	1	-0.586751	-0.611504	0.730577
ssc-miR-10391	XLOC_039391	ENSSSCG00000010314	AP3M1	M6	1	-0.504936	-0.611504	0.705924
ssc-miR-10391	XLOC_039768	ENSSSCG00000010314	AP3M1	M6	1	-0.54554	-0.611504	0.653734
ssc-miR-10391	XLOC_039949	ENSSSCG00000010314	AP3M1	M6	1	-0.619472	-0.611504	0.852031
ssc-miR-10391	XLOC_040802	ENSSSCG00000010314	AP3M1	M6	1	-0.510922	-0.611504	0.819759
ssc-miR-10391	XLOC_043072	ENSSSCG00000010314	AP3M1	M6	1	-0.533254	-0.611504	0.710771
ssc-miR-10391	XLOC_043615	ENSSSCG00000010314	AP3M1	M6	1	-0.619291	-0.611504	0.776086
ssc-miR-10391	XLOC_044011	ENSSSCG00000010314	AP3M1	M6	1	-0.555893	-0.611504	0.694293
ssc-miR-10391	XLOC_044745	ENSSSCG00000010314	AP3M1	M6	1	-0.510078	-0.611504	0.642351
ssc-miR-10391	XLOC_046530	ENSSSCG00000010314	AP3M1	M6	1	-0.59349	-0.611504	0.778557
ssc-miR-10391	XLOC_049965	ENSSSCG00000010314	AP3M1	M6	1	-0.531745	-0.611504	0.805972
ssc-miR-10391	XLOC_055232	ENSSSCG00000010314	AP3M1	M6	1	-0.584214	-0.611504	0.772911
ssc-miR-10391	XLOC_000816	ENSSSCG00000014628	APBB1	M4	1	-0.506666	-0.578962	0.530257
ssc-miR-10391	XLOC_005800	ENSSSCG00000014628	APBB1	M4	1	-0.508238	-0.578962	0.648516
ssc-miR-10391	XLOC_007235	ENSSSCG00000014628	APBB1	M4	1	-0.622612	-0.578962	0.854615
ssc-miR-10391	XLOC_009622	ENSSSCG00000014628	APBB1	M4	1	-0.593219	-0.578962	0.714902
ssc-miR-10391	XLOC_010825	ENSSSCG00000014628	APBB1	M4	1	-0.538967	-0.578962	0.63529
ssc-miR-10391	XLOC_011608	ENSSSCG00000014628	APBB1	M4	1	-0.530073	-0.578962	0.546848
ssc-miR-10391	XLOC_015028	ENSSSCG00000014628	APBB1	M4	1	-0.509472	-0.578962	0.816877
ssc-miR-10391	XLOC_016030	ENSSSCG00000014628	APBB1	M4	1	-0.557134	-0.578962	0.660832
ssc-miR-10391	XLOC_018641	ENSSSCG00000014628	APBB1	M4	1	-0.527134	-0.578962	0.730831
ssc-miR-10391	XLOC_018808	ENSSSCG00000014628	APBB1	M4	1	-0.525292	-0.578962	0.652872
ssc-miR-10391	XLOC_021591	ENSSSCG00000014628	APBB1	M4	1	-0.611138	-0.578962	0.746825
ssc-miR-10391	XLOC_023005	ENSSSCG00000014628	APBB1	M4	1	-0.568474	-0.578962	0.741414
ssc-miR-10391	XLOC_023516	ENSSSCG00000014628	APBB1	M4	1	-0.50035	-0.578962	0.729381
ssc-miR-10391	XLOC_024434	ENSSSCG00000014628	APBB1	M4	1	-0.585548	-0.578962	0.659631
ssc-miR-10391	XLOC_026731	ENSSSCG00000014628	APBB1	M4	1	-0.504601	-0.578962	0.602303
ssc-miR-10391	XLOC_027133	ENSSSCG00000014628	APBB1	M4	1	-0.627292	-0.578962	0.769417
ssc-miR-10391	XLOC_027367	ENSSSCG00000014628	APBB1	M4	1	-0.578087	-0.578962	0.755856
ssc-miR-10391	XLOC_027680	ENSSSCG00000014628	APBB1	M4	1	-0.51589	-0.578962	0.550992
ssc-miR-10391	XLOC_030508	ENSSSCG00000014628	APBB1	M4	1	-0.54098	-0.578962	0.744727
ssc-miR-10391	XLOC_030691	ENSSSCG00000014628	APBB1	M4	1	-0.617294	-0.578962	0.713158
ssc-miR-10391	XLOC_039004	ENSSSCG00000014628	APBB1	M4	1	-0.586751	-0.578962	0.772704
ssc-miR-10391	XLOC_039391	ENSSSCG00000014628	APBB1	M4	1	-0.504936	-0.578962	0.613601
ssc-miR-10391	XLOC_039768	ENSSSCG00000014628	APBB1	M4	1	-0.54554	-0.578962	0.659549
ssc-miR-10391	XLOC_039949	ENSSSCG00000014628	APBB1	M4	1	-0.619472	-0.578962	0.85205
ssc-miR-10391	XLOC_040802	ENSSSCG00000014628	APBB1	M4	1	-0.510922	-0.578962	0.748534
ssc-miR-10391	XLOC_043072	ENSSSCG00000014628	APBB1	M4	1	-0.533254	-0.578962	0.612917
ssc-miR-10391	XLOC_043615	ENSSSCG00000014628	APBB1	M4	1	-0.619291	-0.578962	0.842565
ssc-miR-10391	XLOC_044011	ENSSSCG00000014628	APBB1	M4	1	-0.555893	-0.578962	0.691174
ssc-miR-10391	XLOC_044745	ENSSSCG00000014628	APBB1	M4	1	-0.510078	-0.578962	0.633067
ssc-miR-10391	XLOC_046530	ENSSSCG00000014628	APBB1	M4	1	-0.59349	-0.578962	0.793452
ssc-miR-10391	XLOC_049965	ENSSSCG00000014628	APBB1	M4	1	-0.531745	-0.578962	0.658866
ssc-miR-10391	XLOC_055232	ENSSSCG00000014628	APBB1	M4	1	-0.584214	-0.578962	0.706847
ssc-miR-10391	XLOC_000037	ENSSSCG00000032949	APH1B	M6	1	-0.603044	-0.59044	0.759593
ssc-miR-10391	XLOC_000816	ENSSSCG00000032949	APH1B	M6	1	-0.506666	-0.59044	0.584556
ssc-miR-10391	XLOC_005372	ENSSSCG00000032949	APH1B	M6	1	-0.537901	-0.59044	0.679436
ssc-miR-10391	XLOC_005800	ENSSSCG00000032949	APH1B	M6	1	-0.508238	-0.59044	0.75568
ssc-miR-10391	XLOC_007235	ENSSSCG00000032949	APH1B	M6	1	-0.622612	-0.59044	0.910599
ssc-miR-10391	XLOC_008518	ENSSSCG00000032949	APH1B	M6	1	-0.634194	-0.59044	0.82695
ssc-miR-10391	XLOC_009622	ENSSSCG00000032949	APH1B	M6	1	-0.593219	-0.59044	0.863685
ssc-miR-10391	XLOC_010825	ENSSSCG00000032949	APH1B	M6	1	-0.538967	-0.59044	0.603816
ssc-miR-10391	XLOC_010893	ENSSSCG00000032949	APH1B	M6	1	-0.570403	-0.59044	0.679069
ssc-miR-10391	XLOC_011608	ENSSSCG00000032949	APH1B	M6	1	-0.530073	-0.59044	0.734812
ssc-miR-10391	XLOC_015015	ENSSSCG00000032949	APH1B	M6	1	-0.51789	-0.59044	0.731477
ssc-miR-10391	XLOC_015028	ENSSSCG00000032949	APH1B	M6	1	-0.509472	-0.59044	0.736979
ssc-miR-10391	XLOC_016030	ENSSSCG00000032949	APH1B	M6	1	-0.557134	-0.59044	0.673857
ssc-miR-10391	XLOC_016201	ENSSSCG00000032949	APH1B	M6	1	-0.519391	-0.59044	0.576184
ssc-miR-10391	XLOC_018053	ENSSSCG00000032949	APH1B	M6	1	-0.513336	-0.59044	0.840746
ssc-miR-10391	XLOC_018641	ENSSSCG00000032949	APH1B	M6	1	-0.527134	-0.59044	0.832036
ssc-miR-10391	XLOC_018808	ENSSSCG00000032949	APH1B	M6	1	-0.525292	-0.59044	0.655687
ssc-miR-10391	XLOC_021486	ENSSSCG00000032949	APH1B	M6	1	-0.580022	-0.59044	0.738651
ssc-miR-10391	XLOC_021591	ENSSSCG00000032949	APH1B	M6	1	-0.611138	-0.59044	0.813422
ssc-miR-10391	XLOC_023005	ENSSSCG00000032949	APH1B	M6	1	-0.568474	-0.59044	0.728576
ssc-miR-10391	XLOC_023516	ENSSSCG00000032949	APH1B	M6	1	-0.50035	-0.59044	0.726912
ssc-miR-10391	XLOC_024434	ENSSSCG00000032949	APH1B	M6	1	-0.585548	-0.59044	0.791607
ssc-miR-10391	XLOC_024922	ENSSSCG00000032949	APH1B	M6	1	-0.57471	-0.59044	0.822923
ssc-miR-10391	XLOC_026731	ENSSSCG00000032949	APH1B	M6	1	-0.504601	-0.59044	0.712899
ssc-miR-10391	XLOC_027110	ENSSSCG00000032949	APH1B	M6	1	-0.519975	-0.59044	0.910891
ssc-miR-10391	XLOC_027133	ENSSSCG00000032949	APH1B	M6	1	-0.627292	-0.59044	0.911708
ssc-miR-10391	XLOC_027367	ENSSSCG00000032949	APH1B	M6	1	-0.578087	-0.59044	0.834886
ssc-miR-10391	XLOC_027680	ENSSSCG00000032949	APH1B	M6	1	-0.51589	-0.59044	0.691469
ssc-miR-10391	XLOC_030508	ENSSSCG00000032949	APH1B	M6	1	-0.54098	-0.59044	0.846972
ssc-miR-10391	XLOC_030691	ENSSSCG00000032949	APH1B	M6	1	-0.617294	-0.59044	0.810963
ssc-miR-10391	XLOC_030952	ENSSSCG00000032949	APH1B	M6	1	-0.521739	-0.59044	0.583356
ssc-miR-10391	XLOC_033729	ENSSSCG00000032949	APH1B	M6	1	-0.507831	-0.59044	0.600982
ssc-miR-10391	XLOC_034305	ENSSSCG00000032949	APH1B	M6	1	-0.532497	-0.59044	0.534631
ssc-miR-10391	XLOC_036639	ENSSSCG00000032949	APH1B	M6	1	-0.614167	-0.59044	0.86343
ssc-miR-10391	XLOC_036748	ENSSSCG00000032949	APH1B	M6	1	-0.511977	-0.59044	0.606693
ssc-miR-10391	XLOC_037077	ENSSSCG00000032949	APH1B	M6	1	-0.570669	-0.59044	0.795468
ssc-miR-10391	XLOC_039004	ENSSSCG00000032949	APH1B	M6	1	-0.586751	-0.59044	0.784457
ssc-miR-10391	XLOC_039391	ENSSSCG00000032949	APH1B	M6	1	-0.504936	-0.59044	0.708891
ssc-miR-10391	XLOC_039768	ENSSSCG00000032949	APH1B	M6	1	-0.54554	-0.59044	0.646831
ssc-miR-10391	XLOC_039949	ENSSSCG00000032949	APH1B	M6	1	-0.619472	-0.59044	0.894085
ssc-miR-10391	XLOC_040802	ENSSSCG00000032949	APH1B	M6	1	-0.510922	-0.59044	0.901886
ssc-miR-10391	XLOC_043072	ENSSSCG00000032949	APH1B	M6	1	-0.533254	-0.59044	0.623694
ssc-miR-10391	XLOC_043615	ENSSSCG00000032949	APH1B	M6	1	-0.619291	-0.59044	0.832107
ssc-miR-10391	XLOC_043842	ENSSSCG00000032949	APH1B	M6	1	-0.547611	-0.59044	0.725053
ssc-miR-10391	XLOC_044011	ENSSSCG00000032949	APH1B	M6	1	-0.555893	-0.59044	0.67721
ssc-miR-10391	XLOC_044745	ENSSSCG00000032949	APH1B	M6	1	-0.510078	-0.59044	0.634205
ssc-miR-10391	XLOC_046530	ENSSSCG00000032949	APH1B	M6	1	-0.59349	-0.59044	0.816116
ssc-miR-10391	XLOC_046746	ENSSSCG00000032949	APH1B	M6	1	-0.555012	-0.59044	0.612795
ssc-miR-10391	XLOC_049965	ENSSSCG00000032949	APH1B	M6	1	-0.531745	-0.59044	0.842159
ssc-miR-10391	XLOC_049972	ENSSSCG00000032949	APH1B	M6	1	-0.606092	-0.59044	0.937204
ssc-miR-10391	XLOC_055232	ENSSSCG00000032949	APH1B	M6	1	-0.584214	-0.59044	0.82164
ssc-miR-10391	XLOC_055772	ENSSSCG00000032949	APH1B	M6	1	-0.621254	-0.59044	0.870242
ssc-miR-10391	XLOC_000037	ENSSSCG00000000091	APOBEC3B		1	-0.603044	-0.567066	0.810713
ssc-miR-10391	XLOC_000816	ENSSSCG00000000091	APOBEC3B		1	-0.506666	-0.567066	0.756466
ssc-miR-10391	XLOC_005372	ENSSSCG00000000091	APOBEC3B		1	-0.537901	-0.567066	0.834624
ssc-miR-10391	XLOC_005800	ENSSSCG00000000091	APOBEC3B		1	-0.508238	-0.567066	0.872877
ssc-miR-10391	XLOC_007235	ENSSSCG00000000091	APOBEC3B		1	-0.622612	-0.567066	0.869966
ssc-miR-10391	XLOC_008518	ENSSSCG00000000091	APOBEC3B		1	-0.634194	-0.567066	0.799891
ssc-miR-10391	XLOC_009622	ENSSSCG00000000091	APOBEC3B		1	-0.593219	-0.567066	0.837651
ssc-miR-10391	XLOC_010825	ENSSSCG00000000091	APOBEC3B		1	-0.538967	-0.567066	0.711775
ssc-miR-10391	XLOC_010893	ENSSSCG00000000091	APOBEC3B		1	-0.570403	-0.567066	0.826311
ssc-miR-10391	XLOC_011608	ENSSSCG00000000091	APOBEC3B		1	-0.530073	-0.567066	0.713021
ssc-miR-10391	XLOC_015015	ENSSSCG00000000091	APOBEC3B		1	-0.51789	-0.567066	0.798359
ssc-miR-10391	XLOC_015028	ENSSSCG00000000091	APOBEC3B		1	-0.509472	-0.567066	0.717983
ssc-miR-10391	XLOC_016030	ENSSSCG00000000091	APOBEC3B		1	-0.557134	-0.567066	0.811564
ssc-miR-10391	XLOC_016201	ENSSSCG00000000091	APOBEC3B		1	-0.519391	-0.567066	0.654501
ssc-miR-10391	XLOC_018053	ENSSSCG00000000091	APOBEC3B		1	-0.513336	-0.567066	0.763085
ssc-miR-10391	XLOC_018641	ENSSSCG00000000091	APOBEC3B		1	-0.527134	-0.567066	0.732353
ssc-miR-10391	XLOC_018808	ENSSSCG00000000091	APOBEC3B		1	-0.525292	-0.567066	0.723667
ssc-miR-10391	XLOC_021486	ENSSSCG00000000091	APOBEC3B		1	-0.580022	-0.567066	0.823967
ssc-miR-10391	XLOC_021591	ENSSSCG00000000091	APOBEC3B		1	-0.611138	-0.567066	0.801329
ssc-miR-10391	XLOC_023005	ENSSSCG00000000091	APOBEC3B		1	-0.568474	-0.567066	0.805388
ssc-miR-10391	XLOC_023516	ENSSSCG00000000091	APOBEC3B		1	-0.50035	-0.567066	0.773097
ssc-miR-10391	XLOC_024434	ENSSSCG00000000091	APOBEC3B		1	-0.585548	-0.567066	0.726755
ssc-miR-10391	XLOC_024922	ENSSSCG00000000091	APOBEC3B		1	-0.57471	-0.567066	0.759474
ssc-miR-10391	XLOC_026731	ENSSSCG00000000091	APOBEC3B		1	-0.504601	-0.567066	0.591816
ssc-miR-10391	XLOC_027110	ENSSSCG00000000091	APOBEC3B		1	-0.519975	-0.567066	0.774831
ssc-miR-10391	XLOC_027133	ENSSSCG00000000091	APOBEC3B		1	-0.627292	-0.567066	0.85049
ssc-miR-10391	XLOC_027367	ENSSSCG00000000091	APOBEC3B		1	-0.578087	-0.567066	0.828252
ssc-miR-10391	XLOC_027680	ENSSSCG00000000091	APOBEC3B		1	-0.51589	-0.567066	0.771838
ssc-miR-10391	XLOC_030508	ENSSSCG00000000091	APOBEC3B		1	-0.54098	-0.567066	0.838081
ssc-miR-10391	XLOC_030691	ENSSSCG00000000091	APOBEC3B		1	-0.617294	-0.567066	0.817898
ssc-miR-10391	XLOC_030952	ENSSSCG00000000091	APOBEC3B		1	-0.521739	-0.567066	0.703659
ssc-miR-10391	XLOC_033729	ENSSSCG00000000091	APOBEC3B		1	-0.507831	-0.567066	0.698132
ssc-miR-10391	XLOC_034305	ENSSSCG00000000091	APOBEC3B		1	-0.532497	-0.567066	0.703021
ssc-miR-10391	XLOC_036639	ENSSSCG00000000091	APOBEC3B		1	-0.614167	-0.567066	0.845144
ssc-miR-10391	XLOC_036748	ENSSSCG00000000091	APOBEC3B		1	-0.511977	-0.567066	0.768233
ssc-miR-10391	XLOC_037077	ENSSSCG00000000091	APOBEC3B		1	-0.570669	-0.567066	0.855225
ssc-miR-10391	XLOC_039004	ENSSSCG00000000091	APOBEC3B		1	-0.586751	-0.567066	0.74811
ssc-miR-10391	XLOC_039391	ENSSSCG00000000091	APOBEC3B		1	-0.504936	-0.567066	0.80281
ssc-miR-10391	XLOC_039768	ENSSSCG00000000091	APOBEC3B		1	-0.54554	-0.567066	0.75423
ssc-miR-10391	XLOC_039949	ENSSSCG00000000091	APOBEC3B		1	-0.619472	-0.567066	0.82504
ssc-miR-10391	XLOC_040802	ENSSSCG00000000091	APOBEC3B		1	-0.510922	-0.567066	0.769932
ssc-miR-10391	XLOC_043072	ENSSSCG00000000091	APOBEC3B		1	-0.533254	-0.567066	0.7168
ssc-miR-10391	XLOC_043615	ENSSSCG00000000091	APOBEC3B		1	-0.619291	-0.567066	0.802518
ssc-miR-10391	XLOC_043842	ENSSSCG00000000091	APOBEC3B		1	-0.547611	-0.567066	0.794087
ssc-miR-10391	XLOC_044011	ENSSSCG00000000091	APOBEC3B		1	-0.555893	-0.567066	0.763682
ssc-miR-10391	XLOC_044745	ENSSSCG00000000091	APOBEC3B		1	-0.510078	-0.567066	0.769253
ssc-miR-10391	XLOC_046530	ENSSSCG00000000091	APOBEC3B		1	-0.59349	-0.567066	0.834861
ssc-miR-10391	XLOC_046746	ENSSSCG00000000091	APOBEC3B		1	-0.555012	-0.567066	0.738942
ssc-miR-10391	XLOC_049965	ENSSSCG00000000091	APOBEC3B		1	-0.531745	-0.567066	0.779896
ssc-miR-10391	XLOC_049972	ENSSSCG00000000091	APOBEC3B		1	-0.606092	-0.567066	0.838897
ssc-miR-10391	XLOC_055232	ENSSSCG00000000091	APOBEC3B		1	-0.584214	-0.567066	0.816891
ssc-miR-10391	XLOC_055772	ENSSSCG00000000091	APOBEC3B		1	-0.621254	-0.567066	0.857375
ssc-miR-10391	XLOC_000037	ENSSSCG00000001411	APOM	M8	1	-0.603044	-0.57874	0.747159
ssc-miR-10391	XLOC_000816	ENSSSCG00000001411	APOM	M8	1	-0.506666	-0.57874	0.602463
ssc-miR-10391	XLOC_005372	ENSSSCG00000001411	APOM	M8	1	-0.537901	-0.57874	0.767538
ssc-miR-10391	XLOC_005800	ENSSSCG00000001411	APOM	M8	1	-0.508238	-0.57874	0.707091
ssc-miR-10391	XLOC_007235	ENSSSCG00000001411	APOM	M8	1	-0.622612	-0.57874	0.839306
ssc-miR-10391	XLOC_008518	ENSSSCG00000001411	APOM	M8	1	-0.634194	-0.57874	0.851219
ssc-miR-10391	XLOC_009622	ENSSSCG00000001411	APOM	M8	1	-0.593219	-0.57874	0.732743
ssc-miR-10391	XLOC_010825	ENSSSCG00000001411	APOM	M8	1	-0.538967	-0.57874	0.636186
ssc-miR-10391	XLOC_010893	ENSSSCG00000001411	APOM	M8	1	-0.570403	-0.57874	0.746324
ssc-miR-10391	XLOC_011608	ENSSSCG00000001411	APOM	M8	1	-0.530073	-0.57874	0.580115
ssc-miR-10391	XLOC_015015	ENSSSCG00000001411	APOM	M8	1	-0.51789	-0.57874	0.699495
ssc-miR-10391	XLOC_015028	ENSSSCG00000001411	APOM	M8	1	-0.509472	-0.57874	0.580056
ssc-miR-10391	XLOC_016030	ENSSSCG00000001411	APOM	M8	1	-0.557134	-0.57874	0.697187
ssc-miR-10391	XLOC_016201	ENSSSCG00000001411	APOM	M8	1	-0.519391	-0.57874	0.651426
ssc-miR-10391	XLOC_018053	ENSSSCG00000001411	APOM	M8	1	-0.513336	-0.57874	0.651057
ssc-miR-10391	XLOC_018641	ENSSSCG00000001411	APOM	M8	1	-0.527134	-0.57874	0.755007
ssc-miR-10391	XLOC_018808	ENSSSCG00000001411	APOM	M8	1	-0.525292	-0.57874	0.582515
ssc-miR-10391	XLOC_021486	ENSSSCG00000001411	APOM	M8	1	-0.580022	-0.57874	0.845711
ssc-miR-10391	XLOC_021591	ENSSSCG00000001411	APOM	M8	1	-0.611138	-0.57874	0.795967
ssc-miR-10391	XLOC_023005	ENSSSCG00000001411	APOM	M8	1	-0.568474	-0.57874	0.713768
ssc-miR-10391	XLOC_023516	ENSSSCG00000001411	APOM	M8	1	-0.50035	-0.57874	0.693976
ssc-miR-10391	XLOC_024434	ENSSSCG00000001411	APOM	M8	1	-0.585548	-0.57874	0.63708
ssc-miR-10391	XLOC_024922	ENSSSCG00000001411	APOM	M8	1	-0.57471	-0.57874	0.732905
ssc-miR-10391	XLOC_026731	ENSSSCG00000001411	APOM	M8	1	-0.504601	-0.57874	0.634157
ssc-miR-10391	XLOC_027110	ENSSSCG00000001411	APOM	M8	1	-0.519975	-0.57874	0.668238
ssc-miR-10391	XLOC_027133	ENSSSCG00000001411	APOM	M8	1	-0.627292	-0.57874	0.759571
ssc-miR-10391	XLOC_027367	ENSSSCG00000001411	APOM	M8	1	-0.578087	-0.57874	0.714339
ssc-miR-10391	XLOC_027680	ENSSSCG00000001411	APOM	M8	1	-0.51589	-0.57874	0.607545
ssc-miR-10391	XLOC_030508	ENSSSCG00000001411	APOM	M8	1	-0.54098	-0.57874	0.727456
ssc-miR-10391	XLOC_030691	ENSSSCG00000001411	APOM	M8	1	-0.617294	-0.57874	0.826454
ssc-miR-10391	XLOC_030952	ENSSSCG00000001411	APOM	M8	1	-0.521739	-0.57874	0.593328
ssc-miR-10391	XLOC_033729	ENSSSCG00000001411	APOM	M8	1	-0.507831	-0.57874	0.791725
[truncated: 67,505 more rows]
