# Supplementary material for: The genome variation and developmental transcriptome maps reveal genetic differentiation of skeletal muscle in pigs
Source: PLoS Genet. 2021 Nov 15;17(11):e1009910. doi: 10.1371/journal.pgen.1009910 (PMC8629385; doi:10.1371/journal.pgen.1009910)
Supplement: S8 Table — (XLSX) [file pgen.1009910.s024.xlsx]

## Sheet: S8 Table
S8 Table. Type 1 DEGs.
Gene	Type	Symbol	baseMean	log2FoldChange	lfcSE	stat	pvalue	padj	Period
XLOC_025851	lncRNA		68.9641	-4.33999	0.292092	-14.8583	6.14e-50	1.17e-45	Embryonic
ENSSSCG00000033555	PCG		791.493	-2.91614	0.233952	-12.4647	1.16e-35	1.11e-31	Embryonic
ENSSSCG00000024476	PCG	CES3	156.363	3.45684	0.286398	12.0701	1.52e-33	9.65e-30	Embryonic
XLOC_034418	lncRNA		63.7244	-5.38937	0.48042	-11.218	3.33e-29	1.58e-25	Embryonic
ENSSSCG00000031306	PCG		116.617	5.1939	0.464438	11.1832	4.93e-29	1.88e-25	Embryonic
ENSSSCG00000032203	PCG		146.281	3.04407	0.296049	10.2823	8.47e-25	2.69e-21	Embryonic
ENSSSCG00000035072	PCG		42.6624	-8.40322	0.8431	-9.96706	2.12e-23	5.53e-20	Embryonic
ENSSSCG00000008842	PCG	KIT	1422.43	-1.99888	0.200934	-9.94794	2.57e-23	5.53e-20	Embryonic
ENSSSCG00000012517	PCG		89.6558	-3.91349	0.393457	-9.94642	2.61e-23	5.53e-20	Embryonic
ENSSSCG00000010826	PCG	43892	382.879	-1.85801	0.207093	-8.97186	2.92e-19	5.55e-16	Embryonic
XLOC_039914	lncRNA		84.6684	-2.09276	0.236745	-8.83971	9.6e-19	1.66e-15	Embryonic
ENSSSCG00000028671	PCG	CEL	81.7616	-3.37809	0.382927	-8.82178	1.13e-18	1.79e-15	Embryonic
XLOC_025758	lncRNA		43.9467	3.40692	0.387212	8.79859	1.39e-18	2.03e-15	Embryonic
ENSSSCG00000034853	PCG		407.077	-2.13204	0.245374	-8.68892	3.66e-18	4.98e-15	Embryonic
ENSSSCG00000020695	PCG		24.4044	-7.59528	0.880041	-8.63059	6.1e-18	7.75e-15	Embryonic
ENSSSCG00000035810	PCG		62.451	2.2955	0.269589	8.51482	1.67e-17	1.98e-14	Embryonic
XLOC_036402	lncRNA		440.254	1.89437	0.227792	8.31625	9.08e-17	9.6e-14	Embryonic
XLOC_033936	lncRNA		45.6694	2.83341	0.342334	8.27676	1.27e-16	1.27e-13	Embryonic
XLOC_033655	lncRNA		28.987	-6.28962	0.767218	-8.19796	2.44e-16	2.33e-13	Embryonic
XLOC_034053	lncRNA		19.6742	-7.70147	0.941522	-8.17981	2.84e-16	2.58e-13	Embryonic
ENSSSCG00000034442	PCG		331.072	-1.09908	0.136733	-8.03809	9.12e-16	7.75e-13	Embryonic
ENSSSCG00000031192	lncRNA		37.4112	-5.55545	0.691413	-8.03493	9.36e-16	7.75e-13	Embryonic
ENSSSCG00000038569	PCG	ARMCX1	710.228	-1.30162	0.16391	-7.94107	2e-15	1.59e-12	Embryonic
ENSSSCG00000010610	PCG		21.1512	7.06935	0.898415	7.86869	3.58e-15	2.73e-12	Embryonic
ENSSSCG00000037322	PCG		167.081	-3.39723	0.432081	-7.86249	3.77e-15	2.76e-12	Embryonic
ENSSSCG00000011884	PCG	HCLS1	2799.1	-2.67668	0.341664	-7.83423	4.72e-15	3.33e-12	Embryonic
XLOC_033723	lncRNA		212.052	2.58086	0.33032	7.81323	5.57e-15	3.79e-12	Embryonic
ENSSSCG00000024416	PCG	MYH13	3190.5	4.81275	0.637527	7.5491	4.38e-14	2.88e-11	Embryonic
ENSSSCG00000040767	PCG		119.406	-2.47281	0.327922	-7.54085	4.67e-14	2.88e-11	Embryonic
XLOC_002291	lncRNA		217.885	-1.7416	0.230968	-7.54044	4.68e-14	2.88e-11	Embryonic
ENSSSCG00000039573	PCG	SLPI	102.329	1.57343	0.208919	7.53129	5.02e-14	2.99e-11	Embryonic
XLOC_021537	lncRNA		27.4503	-3.26499	0.441491	-7.39536	1.41e-13	8.13e-11	Embryonic
ENSSSCG00000004150	PCG		1122.05	-1.80508	0.244369	-7.38669	1.51e-13	8.43e-11	Embryonic
ENSSSCG00000031855	PCG		474.433	-3.05925	0.422639	-7.23845	4.54e-13	2.47e-10	Embryonic
XLOC_033935	lncRNA		19.1134	4.89766	0.681853	7.18287	6.83e-13	3.61e-10	Embryonic
XLOC_021788	lncRNA		367.304	1.37602	0.192539	7.14671	8.89e-13	4.57e-10	Embryonic
ENSSSCG00000006308	PCG	CREG1	467.168	-1.17039	0.164374	-7.12025	1.08e-12	5.4e-10	Embryonic
ENSSSCG00000026663	PCG	DTD2	405.679	-1.01647	0.143802	-7.06855	1.57e-12	7.64e-10	Embryonic
ENSSSCG00000038934	PCG		9.62404	-6.24637	0.889361	-7.02344	2.16e-12	1.03e-09	Embryonic
XLOC_043363	lncRNA		13.2365	-4.10849	0.58966	-6.96756	3.22e-12	1.5e-09	Embryonic
ENSSSCG00000035756	PCG		16.8863	-4.57541	0.658764	-6.94546	3.77e-12	1.71e-09	Embryonic
ENSSSCG00000040356	PCG		7.75359	6.45111	0.932119	6.92091	4.49e-12	1.99e-09	Embryonic
ENSSSCG00000013148	PCG	GLYATL2	13.6267	-3.11441	0.455434	-6.83834	8.01e-12	3.47e-09	Embryonic
ENSSSCG00000039476	PCG		143.232	2.09082	0.306686	6.81749	9.26e-12	3.92e-09	Embryonic
ENSSSCG00000012530	PCG		24.4382	3.31216	0.495697	6.68182	2.36e-11	9.77e-09	Embryonic
ENSSSCG00000006793	PCG		157.629	-1.96229	0.294868	-6.65479	2.84e-11	1.13e-08	Embryonic
ENSSSCG00000010163	PCG	KCNK1	206.449	-1.0468	0.157326	-6.65374	2.86e-11	1.13e-08	Embryonic
ENSSSCG00000034091	PCG		91.2576	1.46857	0.220886	6.64855	2.96e-11	1.15e-08	Embryonic
XLOC_018650	lncRNA		88.3759	1.95521	0.300388	6.50895	7.57e-11	2.88e-08	Embryonic
XLOC_007004	lncRNA		47.405	-3.29383	0.512003	-6.43323	1.25e-10	4.66e-08	Embryonic
ENSSSCG00000010691	PCG	PLPP4	82.9788	1.37295	0.213812	6.42132	1.35e-10	4.95e-08	Embryonic
XLOC_036364	lncRNA		19.2869	7.35426	1.14851	6.40331	1.52e-10	5.46e-08	Embryonic
ENSSSCG00000036124	PCG		19.0907	-2.21477	0.347307	-6.37698	1.81e-10	6.37e-08	Embryonic
XLOC_049962	lncRNA		227.22	-3.08487	0.488228	-6.3185	2.64e-10	9.14e-08	Embryonic
ENSSSCG00000034436	PCG		14.3601	6.08752	0.973618	6.25247	4.04e-10	1.35e-07	Embryonic
ENSSSCG00000027024	PCG	ASIC3	55.3701	-2.47281	0.397872	-6.21508	5.13e-10	1.68e-07	Embryonic
ENSSSCG00000001042	PCG	MAK	31.923	3.20899	0.520626	6.16371	7.11e-10	2.27e-07	Embryonic
ENSSSCG00000000884	PCG	APAF1	1174.27	-1.20089	0.194872	-6.16243	7.16e-10	2.27e-07	Embryonic
ENSSSCG00000022290	PCG		48.998	-2.68138	0.435501	-6.15701	7.41e-10	2.31e-07	Embryonic
XLOC_022887	lncRNA		11.9358	-3.21227	0.522128	-6.15227	7.64e-10	2.34e-07	Embryonic
XLOC_011102	lncRNA		20.8688	-3.93273	0.639734	-6.14744	7.87e-10	2.38e-07	Embryonic
ENSSSCG00000008054	PCG	NTN3	199.936	-1.44946	0.236681	-6.12412	9.12e-10	2.71e-07	Embryonic
ENSSSCG00000036379	lncRNA		1568.25	1.22216	0.199737	6.11883	9.43e-10	2.76e-07	Embryonic
XLOC_019026	lncRNA		30.6903	-3.02546	0.495224	-6.10927	1e-09	2.89e-07	Embryonic
ENSSSCG00000016215	PCG		811.867	1.87403	0.308566	6.07335	1.25e-09	3.56e-07	Embryonic
ENSSSCG00000037444	PCG		481.39	-1.9358	0.318985	-6.06864	1.29e-09	3.61e-07	Embryonic
ENSSSCG00000014315	PCG	LECT2	68.2368	2.32556	0.384398	6.04989	1.45e-09	4e-07	Embryonic
XLOC_054820	lncRNA		91.0134	-2.26623	0.376437	-6.02022	1.74e-09	4.74e-07	Embryonic
ENSSSCG00000040495	PCG		50.1769	3.77712	0.636949	5.93003	3.03e-09	8.12e-07	Embryonic
ENSSSCG00000030209	PCG	MFNG	214.892	1.03012	0.174626	5.89904	3.66e-09	9.57e-07	Embryonic
XLOC_002263	lncRNA		24.7112	-2.95036	0.500314	-5.89702	3.7e-09	9.57e-07	Embryonic
XLOC_036163	lncRNA		6.16237	6.13374	1.0403	5.89611	3.72e-09	9.57e-07	Embryonic
ENSSSCG00000012671	PCG	OR13H1	28.3708	-2.85341	0.492613	-5.79241	6.94e-09	1.73e-06	Embryonic
XLOC_005753	lncRNA		67.884	2.11105	0.364529	5.79118	6.99e-09	1.73e-06	Embryonic
ENSSSCG00000039956	PCG		6.77939	-5.2931	0.916802	-5.77343	7.77e-09	1.9e-06	Embryonic
ENSSSCG00000014378	PCG		56.8123	-1.89064	0.329611	-5.73597	9.7e-09	2.34e-06	Embryonic
ENSSSCG00000032424	PCG	NUDT16	881.577	-1.02541	0.179586	-5.70984	1.13e-08	2.69e-06	Embryonic
XLOC_037022	lncRNA		14.3684	4.47076	0.784517	5.69874	1.21e-08	2.84e-06	Embryonic
ENSSSCG00000032422	PCG		131.027	1.77942	0.312615	5.69205	1.26e-08	2.91e-06	Embryonic
ENSSSCG00000032607	PCG	ALPL	229.506	1.18287	0.207984	5.68729	1.29e-08	2.96e-06	Embryonic
XLOC_025976	lncRNA		135.408	2.10308	0.373071	5.63721	1.73e-08	3.87e-06	Embryonic
ENSSSCG00000031736	PCG	MGST2	90.7194	-2.01031	0.357876	-5.61734	1.94e-08	4.29e-06	Embryonic
ENSSSCG00000034677	PCG		564.948	2.31499	0.413104	5.60388	2.1e-08	4.59e-06	Embryonic
XLOC_007056	lncRNA		9.6692	5.10311	0.913243	5.5879	2.3e-08	4.97e-06	Embryonic
XLOC_043766	lncRNA		31.3766	2.10122	0.379481	5.53709	3.08e-08	6.58e-06	Embryonic
ENSSSCG00000032970	PCG		187.265	-2.00678	0.362666	-5.53341	3.14e-08	6.64e-06	Embryonic
XLOC_026874	lncRNA		69.0131	-1.6295	0.294623	-5.53081	3.19e-08	6.67e-06	Embryonic
ENSSSCG00000031617	PCG	SFT2D2	283.932	-1.43246	0.259895	-5.51168	3.55e-08	7.35e-06	Embryonic
ENSSSCG00000005458	PCG	OR2K2	9.78136	-6.69488	1.22878	-5.44841	5.08e-08	1.04e-05	Embryonic
ENSSSCG00000015795	PCG		138.038	2.54839	0.469187	5.4315	5.59e-08	1.13e-05	Embryonic
XLOC_023035	lncRNA		57.5222	1.46965	0.270818	5.4267	5.74e-08	1.15e-05	Embryonic
ENSSSCG00000011157	PCG	PITRM1	1963.48	-1.10706	0.204539	-5.41246	6.22e-08	1.23e-05	Embryonic
ENSSSCG00000017383	PCG		21.887	2.36052	0.437065	5.40085	6.63e-08	1.3e-05	Embryonic
XLOC_011909	lncRNA		16.2987	3.61534	0.669793	5.3977	6.75e-08	1.31e-05	Embryonic
ENSSSCG00000000194	PCG		8479.64	2.27332	0.422426	5.38158	7.38e-08	1.42e-05	Embryonic
XLOC_005639	lncRNA		17.7942	2.45792	0.460317	5.33962	9.31e-08	1.76e-05	Embryonic
ENSSSCG00000035991	PCG	CENPM	348.39	-1.13328	0.212986	-5.32088	1.03e-07	1.93e-05	Embryonic
ENSSSCG00000001636	PCG		18.5097	-2.32673	0.438538	-5.30565	1.12e-07	2.07e-05	Embryonic
ENSSSCG00000000207	PCG		158.049	-5.75456	1.08527	-5.30244	1.14e-07	2.09e-05	Embryonic
ENSSSCG00000006021	PCG	KCNV1	23.3546	4.3429	0.831526	5.22281	1.76e-07	3.14e-05	Embryonic
ENSSSCG00000029606	PCG	AOX1	225.454	-1.28311	0.245964	-5.21667	1.82e-07	3.21e-05	Embryonic
XLOC_047195	lncRNA		198.207	1.6828	0.323074	5.2087	1.9e-07	3.32e-05	Embryonic
ENSSSCG00000040448	PCG		208.709	-1.43345	0.275589	-5.2014	1.98e-07	3.42e-05	Embryonic
ENSSSCG00000033726	PCG		33.068	-2.1257	0.40951	-5.19084	2.09e-07	3.59e-05	Embryonic
ENSSSCG00000039623	PCG		22.1976	1.65435	0.318941	5.18701	2.14e-07	3.63e-05	Embryonic
ENSSSCG00000036516	PCG		276.962	-1.56595	0.30341	-5.16117	2.45e-07	4.13e-05	Embryonic
XLOC_005270	lncRNA		147.122	-2.34349	0.454622	-5.15481	2.54e-07	4.17e-05	Embryonic
ENSSSCG00000037583	PCG	GNB4	616.204	1.00266	0.194514	5.15472	2.54e-07	4.17e-05	Embryonic
ENSSSCG00000018003	PCG		727.998	2.05614	0.39922	5.15038	2.6e-07	4.23e-05	Embryonic
XLOC_033811	lncRNA		9.0657	-4.8544	0.951191	-5.10349	3.33e-07	5.38e-05	Embryonic
ENSSSCG00000028976	PCG	PPP2R2B	168.555	1.25811	0.24695	5.0946	3.49e-07	5.59e-05	Embryonic
ENSSSCG00000038837	PCG		46.9763	-3.05904	0.602484	-5.07738	3.83e-07	6.07e-05	Embryonic
ENSSSCG00000040446	PCG		15.7481	-2.66768	0.526286	-5.06888	4e-07	6.3e-05	Embryonic
ENSSSCG00000009239	PCG		64.1562	1.73565	0.3442	5.04258	4.59e-07	7.17e-05	Embryonic
ENSSSCG00000010839	PCG		13.7031	2.27937	0.453764	5.02324	5.08e-07	7.84e-05	Embryonic
ENSSSCG00000025980	PCG	CHMP4C	21.5677	4.07263	0.81116	5.02074	5.15e-07	7.84e-05	Embryonic
ENSSSCG00000031483	PCG		21.1516	-3.18012	0.636299	-4.99784	5.8e-07	8.76e-05	Embryonic
ENSSSCG00000010832	PCG		45.8145	-1.70274	0.343574	-4.95598	7.2e-07	0.000107864	Embryonic
ENSSSCG00000035430	PCG	YPEL3	694.723	1.30993	0.264845	4.94601	7.58e-07	0.000112649	Embryonic
ENSSSCG00000039916	PCG	BHMG1	18.0116	-4.09807	0.83234	-4.92356	8.5e-07	0.000125403	Embryonic
ENSSSCG00000000103	PCG	DMC1	37.9987	-2.80803	0.571397	-4.91432	8.91e-07	0.000129759	Embryonic
ENSSSCG00000020988	PCG		108.089	-1.42868	0.290746	-4.91386	8.93e-07	0.000129759	Embryonic
ENSSSCG00000013661	PCG		14.2069	3.39955	0.692601	4.90838	9.18e-07	0.000131249	Embryonic
ENSSSCG00000035428	PCG		4.91801	-5.69125	1.16426	-4.8883	1.02e-06	0.000143409	Embryonic
ENSSSCG00000016451	PCG		37.1323	-2.11704	0.433921	-4.87886	1.07e-06	0.000149345	Embryonic
ENSSSCG00000011195	PCG	GALNT15	25.7483	1.9066	0.392371	4.85918	1.18e-06	0.000163772	Embryonic
ENSSSCG00000016385	PCG		90.2922	1.29999	0.271553	4.78723	1.69e-06	0.000233241	Embryonic
ENSSSCG00000037892	PCG	YPEL4	146.36	-1.46644	0.306893	-4.77836	1.77e-06	0.000242019	Embryonic
ENSSSCG00000023151	PCG	GRIN2C	16.2825	-2.42236	0.51122	-4.73839	2.15e-06	0.000290828	Embryonic
XLOC_005257	lncRNA		7.64175	-6.33742	1.34172	-4.72336	2.32e-06	0.000310971	Embryonic
XLOC_036765	lncRNA		6.78472	-4.43387	0.943066	-4.70155	2.58e-06	0.000341307	Embryonic
ENSSSCG00000010162	PCG	SLC35F3	78.2453	-1.00407	0.213704	-4.69843	2.62e-06	0.000343761	Embryonic
ENSSSCG00000025629	PCG	COLEC11	16.0457	-2.23061	0.474875	-4.69727	2.64e-06	0.000343761	Embryonic
XLOC_008504	lncRNA		141.116	-1.02539	0.223954	-4.57859	4.68e-06	0.000594041	Embryonic
ENSSSCG00000032019	PCG	DNASE1L3	31.38	1.82442	0.399548	4.56622	4.97e-06	0.000621901	Embryonic
ENSSSCG00000038864	PCG	UCMA	50.0335	1.7113	0.375591	4.55627	5.21e-06	0.00064359	Embryonic
XLOC_040855	lncRNA		7.98001	-3.55832	0.781265	-4.55456	5.25e-06	0.000644681	Embryonic
XLOC_036363	lncRNA		38.7514	2.76846	0.612205	4.52212	6.12e-06	0.000741446	Embryonic
XLOC_024880	lncRNA		40.1418	1.76115	0.389547	4.52102	6.15e-06	0.000741446	Embryonic
XLOC_002126	lncRNA		19.2978	2.08322	0.461178	4.51718	6.27e-06	0.000750251	Embryonic
ENSSSCG00000026079	PCG	TKTL2	73.2086	-1.29672	0.287492	-4.51046	6.47e-06	0.000769592	Embryonic
XLOC_001166	lncRNA		64.3485	-1.51276	0.336093	-4.50102	6.76e-06	0.000799552	Embryonic
ENSSSCG00000022968	PCG	ARFGEF3	114.844	1.99832	0.446301	4.47752	7.55e-06	0.00087647	Embryonic
ENSSSCG00000024439	PCG		28.0306	1.38972	0.312195	4.45146	8.53e-06	0.00097797	Embryonic
ENSSSCG00000003318	PCG	GALP	9.84391	-3.26829	0.735775	-4.44197	8.91e-06	0.00101604	Embryonic
XLOC_023319	PCG		2.66836	-4.81253	1.08788	-4.42378	9.7e-06	0.00108401	Embryonic
ENSSSCG00000029160	PCG		2654.66	-1.0201	0.230679	-4.42218	9.77e-06	0.00108401	Embryonic
ENSSSCG00000035893	lncRNA		62.2327	-1.10934	0.250888	-4.42165	9.8e-06	0.00108401	Embryonic
XLOC_005256	lncRNA		22.9092	2.31408	0.525106	4.40688	1.05e-05	0.0011539	Embryonic
XLOC_049911	PCG		39.4328	1.77106	0.403503	4.3892	1.14e-05	0.00123748	Embryonic
ENSSSCG00000007589	PCG		33.6447	1.7563	0.401131	4.37838	1.2e-05	0.00129315	Embryonic
ENSSSCG00000036417	PCG		23.7128	-1.29655	0.297404	-4.35955	1.3e-05	0.00140161	Embryonic
ENSSSCG00000036826	lncRNA		17.4077	-1.41053	0.324532	-4.34634	1.38e-05	0.00148031	Embryonic
XLOC_050697	PCG		54.3236	1.82733	0.420662	4.34394	1.4e-05	0.0014847	Embryonic
ENSSSCG00000010833	PCG		28.7069	-1.10188	0.253742	-4.34252	1.41e-05	0.0014847	Embryonic
ENSSSCG00000032855	PCG		212.27	-1.8425	0.424341	-4.34202	1.41e-05	0.0014847	Embryonic
ENSSSCG00000013579	lncRNA	CD209	21.3973	1.52333	0.350988	4.34013	1.42e-05	0.00148934	Embryonic
XLOC_005255	PCG		48.4035	-1.58932	0.367155	-4.32875	1.5e-05	0.00155135	Embryonic
ENSSSCG00000006979	PCG	MSR1	85.5495	1.67405	0.386922	4.32658	1.51e-05	0.00155823	Embryonic
ENSSSCG00000010348	PCG	CDHR1	43.3139	-2.76906	0.641561	-4.31613	1.59e-05	0.00162505	Embryonic
ENSSSCG00000010971	PCG	ARID3C	144.279	1.45152	0.337958	4.29498	1.75e-05	0.00177838	Embryonic
ENSSSCG00000036138	lncRNA		6.153	6.1231	1.42693	4.2911	1.78e-05	0.00180009	Embryonic
XLOC_018667	PCG		638.845	-1.26577	0.295896	-4.27775	1.89e-05	0.00188152	Embryonic
ENSSSCG00000007539	lncRNA		34.1006	-1.62839	0.381082	-4.27307	1.93e-05	0.0019114	Embryonic
XLOC_036342	lncRNA		16.5238	2.77211	0.649823	4.26595	1.99e-05	0.00195688	Embryonic
XLOC_023578	PCG		13.9864	-3.47356	0.814335	-4.26552	1.99e-05	0.00195688	Embryonic
XLOC_031308	lncRNA		10.9006	2.52488	0.592142	4.26398	2.01e-05	0.00196031	Embryonic
ENSSSCG00000038162	PCG	CCL21	80.1102	1.40679	0.330901	4.25138	2.12e-05	0.00206336	Embryonic
XLOC_046431	lncRNA		32.8852	3.73038	0.88194	4.22974	2.34e-05	0.00226059	Embryonic
ENSSSCG00000011125	lncRNA	GATA3	21.0266	2.27593	0.539792	4.21631	2.48e-05	0.00236346	Embryonic
XLOC_044289	PCG		23.6347	-2.30315	0.550044	-4.18721	2.82e-05	0.00267442	Embryonic
XLOC_011216	PCG		61.2909	-2.17366	0.519668	-4.18278	2.88e-05	0.00271358	Embryonic
ENSSSCG00000035066	PCG	MYOC	131.594	1.86498	0.449248	4.15134	3.31e-05	0.00306916	Embryonic
ENSSSCG00000038970	lncRNA	BCL2L15	121.785	-1.24488	0.300551	-4.14201	3.44e-05	0.00318121	Embryonic
ENSSSCG00000007973	PCG		21.8982	1.45243	0.352924	4.11542	3.86e-05	0.00350309	Embryonic
XLOC_005654	PCG		27.2882	1.53224	0.373764	4.09949	4.14e-05	0.00373537	Embryonic
ENSSSCG00000027275	PCG		24.877	-1.31629	0.32211	-4.08647	4.38e-05	0.00393266	Embryonic
ENSSSCG00000003729	lncRNA	RNF125	465.481	1.0413	0.255703	4.0723	4.66e-05	0.00411581	Embryonic
ENSSSCG00000022305	PCG		16.6094	-1.90044	0.466751	-4.07163	4.67e-05	0.00411581	Embryonic
ENSSSCG00000033455	PCG		11.2527	-2.90167	0.712673	-4.07154	4.67e-05	0.00411581	Embryonic
ENSSSCG00000037290	PCG		25.035	-1.82583	0.448613	-4.06994	4.7e-05	0.00412498	Embryonic
ENSSSCG00000033024	PCG		21.3799	1.9628	0.482602	4.06712	4.76e-05	0.00415608	Embryonic
ENSSSCG00000012525	PCG	BEX1	797.028	-1.58483	0.390421	-4.05928	4.92e-05	0.004259	Embryonic
ENSSSCG00000040058	PCG		4.26438	3.87275	0.955143	4.05462	5.02e-05	0.00432229	Embryonic
ENSSSCG00000016519	lncRNA	AKR1D1	30.7514	-1.33175	0.328672	-4.05192	5.08e-05	0.00432229	Embryonic
ENSSSCG00000007858	PCG		12.2412	1.87812	0.463549	4.05162	5.09e-05	0.00432229	Embryonic
ENSSSCG00000040284	PCG		12.2242	-1.94	0.479592	-4.04511	5.23e-05	0.00439989	Embryonic
ENSSSCG00000030198	PCG		5.69524	-5.91366	1.46315	-4.04174	5.31e-05	0.0044294	Embryonic
ENSSSCG00000038068	lncRNA		11.3605	-2.56948	0.636537	-4.03666	5.42e-05	0.00450673	Embryonic
ENSSSCG00000006191	PCG		5.11097	-2.96083	0.734068	-4.03345	5.5e-05	0.0045489	Embryonic
XLOC_001090	lncRNA		45.5708	1.4336	0.355605	4.03145	5.54e-05	0.00456798	Embryonic
ENSSSCG00000040393	lncRNA	DCAF16	32.8324	1.94815	0.483698	4.02762	5.63e-05	0.00462285	Embryonic
XLOC_054695	PCG		6.14582	3.7891	0.943943	4.01412	5.97e-05	0.00487466	Embryonic
XLOC_039759	lncRNA		16.1674	3.16045	0.788594	4.0077	6.13e-05	0.00497256	Embryonic
ENSSSCG00000037349	lncRNA		45.7808	-1.19217	0.297908	-4.00182	6.29e-05	0.00506993	Embryonic
XLOC_023123	lncRNA		31.0606	-1.04356	0.261001	-3.99828	6.38e-05	0.00512446	Embryonic
XLOC_046850	PCG		228.553	1.15979	0.29069	3.9898	6.61e-05	0.00526674	Embryonic
XLOC_017962	PCG		3.80398	-4.89626	1.22839	-3.98591	6.72e-05	0.00530939	Embryonic
ENSSSCG00000029938	lncRNA		7.51405	-4.60263	1.15798	-3.97471	7.05e-05	0.00551984	Embryonic
ENSSSCG00000039778	lncRNA		132.447	1.38486	0.348808	3.97026	7.18e-05	0.00559428	Embryonic
XLOC_000701	lncRNA		11.9923	2.06379	0.520053	3.96842	7.24e-05	0.00559428	Embryonic
XLOC_043335	lncRNA		11.3212	2.23432	0.563074	3.96807	7.25e-05	0.00559428	Embryonic
XLOC_024976	lncRNA		23.5994	1.46917	0.37078	3.96237	7.42e-05	0.00569594	Embryonic
XLOC_015660	PCG		28.8076	1.37376	0.347286	3.9557	7.63e-05	0.00583104	Embryonic
XLOC_011259	lncRNA		4.35042	4.74669	1.20229	3.94802	7.88e-05	0.00595283	Embryonic
ENSSSCG00000013551	PCG	C3	166.908	1.30354	0.330938	3.93893	8.18e-05	0.00613369	Embryonic
XLOC_015742	PCG		7.49523	-2.44493	0.62212	-3.93	8.49e-05	0.00634088	Embryonic
ENSSSCG00000038745	PCG		45.5664	1.0321	0.262867	3.92632	8.63e-05	0.00641365	Embryonic
ENSSSCG00000038112	PCG		124.599	1.15731	0.295034	3.92264	8.76e-05	0.00647807	Embryonic
ENSSSCG00000012427	lncRNA		715.125	2.41124	0.615699	3.91627	8.99e-05	0.00660941	Embryonic
ENSSSCG00000035091	PCG		64.1294	-1.16662	0.298106	-3.91343	9.1e-05	0.00663619	Embryonic
XLOC_055684	PCG		5.35239	-5.82388	1.49047	-3.9074	9.33e-05	0.00672674	Embryonic
ENSSSCG00000007607	PCG		11.6679	-2.51335	0.644324	-3.90076	9.59e-05	0.006888	Embryonic
ENSSSCG00000008829	PCG	OCIAD2	418.188	-1.04535	0.268635	-3.89133	9.97e-05	0.00713436	Embryonic
ENSSSCG00000037764	PCG	POU6F2	29.8425	1.30344	0.335425	3.88593	0.00010194	0.00726751	Embryonic
ENSSSCG00000014796	lncRNA	CHRNA10	46.8282	1.20418	0.310417	3.87924	0.000104782	0.00744226	Embryonic
ENSSSCG00000040548	PCG		18.3045	2.63959	0.680669	3.87794	0.000105344	0.00745439	Embryonic
XLOC_001273	PCG		9.19386	3.2215	0.832401	3.87013	0.000108777	0.00763515	Embryonic
ENSSSCG00000039712	lncRNA		4.8951	3.74591	0.968085	3.8694	0.000109102	0.00763515	Embryonic
ENSSSCG00000031731	PCG		13.8801	-1.7331	0.448732	-3.86221	0.000112365	0.00783469	Embryonic
XLOC_047099	PCG		12.1298	-1.89377	0.495788	-3.81973	0.000133601	0.00914268	Embryonic
ENSSSCG00000009428	lncRNA	FAM216B	15.3156	2.64469	0.692975	3.81642	0.000135399	0.00920473	Embryonic
ENSSSCG00000029281	PCG	PCDHAC2	266.716	1.14414	0.30014	3.81203	0.000137832	0.00930363	Embryonic
XLOC_016067	PCG		22.8889	1.51985	0.399393	3.80541	0.000141572	0.00948879	Embryonic
ENSSSCG00000003278	PCG		33.1697	1.18518	0.312373	3.79413	0.000148165	0.00986123	Embryonic
ENSSSCG00000008134	PCG	EDAR	29.9801	1.76819	0.4685	3.77415	0.000160556	0.010575	Embryonic
ENSSSCG00000013252	lncRNA	F2	39.1449	1.25776	0.333341	3.77319	0.000161177	0.0105793	Embryonic
ENSSSCG00000006480	lncRNA		15.0213	1.2539	0.332547	3.77059	0.00016286	0.0106531	Embryonic
XLOC_010812	lncRNA		20.9404	-1.8651	0.494935	-3.76838	0.000164308	0.010711	Embryonic
XLOC_040115	lncRNA		10.0917	-2.67852	0.713475	-3.75419	0.000173902	0.0112592	Embryonic
XLOC_007310	PCG		4.78019	-2.82137	0.75284	-3.74764	0.000178507	0.0114793	Embryonic
ENSSSCG00000039561	lncRNA		3.10223	-4.12619	1.10265	-3.74205	0.000182522	0.0116588	Embryonic
ENSSSCG00000021315	PCG		33.2346	1.72789	0.462245	3.73804	0.000185462	0.0117304	Embryonic
XLOC_054768	lncRNA		22.1242	-1.72602	0.461823	-3.7374	0.000185933	0.0117304	Embryonic
ENSSSCG00000012446	PCG		5.24465	2.28088	0.610323	3.73716	0.000186109	0.0117304	Embryonic
XLOC_015118	PCG		31.2524	2.5287	0.678772	3.7254	0.000195003	0.0122101	Embryonic
ENSSSCG00000002782	PCG		12.0001	-1.52843	0.411147	-3.71748	0.000201219	0.0125278	Embryonic
ENSSSCG00000006590	PCG	S100A8	9.25211	1.81331	0.487808	3.71726	0.000201393	0.0125278	Embryonic
ENSSSCG00000003088	PCG	APOE	4108.83	-1.04855	0.282258	-3.71486	0.00020332	0.0126065	Embryonic
ENSSSCG00000040834	PCG		79.9806	1.15826	0.312133	3.71078	0.000206625	0.0127285	Embryonic
ENSSSCG00000000948	lncRNA	SYT1	292.625	1.1036	0.297813	3.70568	0.000210821	0.012821	Embryonic
ENSSSCG00000016676	PCG		5.55793	-3.09296	0.836211	-3.69878	0.000216636	0.0130496	Embryonic
XLOC_025754	PCG		192.749	1.48237	0.401227	3.69458	0.000220249	0.0132142	Embryonic
ENSSSCG00000008758	PCG		11.3271	-2.39429	0.648157	-3.694	0.000220758	0.0132142	Embryonic
ENSSSCG00000026167	PCG		239.89	-1.34388	0.363899	-3.69299	0.000221633	0.013225	Embryonic
ENSSSCG00000035367	PCG		7.83802	-2.91442	0.789897	-3.68963	0.000224585	0.0133593	Embryonic
ENSSSCG00000038547	PCG		8.85157	-2.24884	0.609853	-3.68751	0.000226463	0.0134291	Embryonic
ENSSSCG00000039144	lncRNA		104.607	-1.59762	0.433585	-3.68469	0.000228985	0.0134594	Embryonic
ENSSSCG00000033181	PCG		13.8084	-2.13662	0.579937	-3.68423	0.000229394	0.0134594	Embryonic
XLOC_046332	lncRNA		20.8606	1.58398	0.429988	3.68378	0.000229803	0.0134594	Embryonic
ENSSSCG00000014233	PCG		40.7061	1.00783	0.274203	3.6755	0.000237383	0.0138607	Embryonic
XLOC_043992	PCG		99.662	-1.07759	0.293352	-3.67337	0.000239368	0.0139339	Embryonic
ENSSSCG00000001753	PCG		19.8363	-2.13039	0.580644	-3.66901	0.000243489	0.0140449	Embryonic
ENSSSCG00000008647	PCG	CMPK2	56.133	1.11655	0.305844	3.65071	0.000261517	0.0149489	Embryonic
ENSSSCG00000011937	lncRNA		6.25762	-3.13298	0.859635	-3.64455	0.00026786	0.0152656	Embryonic
ENSSSCG00000007523	lncRNA	TUBB1	57.1988	1.06189	0.291892	3.63793	0.000274835	0.0156164	Embryonic
XLOC_034165	PCG		140.325	2.74848	0.755991	3.6356	0.000277337	0.0157116	Embryonic
XLOC_029726	lncRNA		21.7932	1.72415	0.475145	3.62868	0.000284877	0.0160433	Embryonic
ENSSSCG00000040692	PCG		1.90523	3.98265	1.09778	3.62791	0.00028572	0.0160433	Embryonic
XLOC_049928	PCG		5.5772	-2.11265	0.584744	-3.61295	0.000302734	0.0169487	Embryonic
ENSSSCG00000005474	PCG	SAL1	105.909	1.38298	0.382985	3.61106	0.000304946	0.0170078	Embryonic
ENSSSCG00000029694	PCG		2.33131	-4.18503	1.15943	-3.60955	0.000306726	0.0170078	Embryonic
ENSSSCG00000033401	lncRNA		2.26281	-4.58162	1.26934	-3.60946	0.000306832	0.0170078	Embryonic
ENSSSCG00000038200	lncRNA		3.16768	3.39994	0.94207	3.60901	0.000307364	0.0170078	Embryonic
XLOC_043297	PCG		82.9332	1.44189	0.399709	3.60736	0.000309329	0.0170669	Embryonic
XLOC_053887	lncRNA		19.1831	-2.22324	0.616591	-3.6057	0.000311314	0.0171267	Embryonic
ENSSSCG00000033104	PCG		7.43695	-2.31256	0.641829	-3.60307	0.000314477	0.0172509	Embryonic
XLOC_049400	PCG		16.6123	-1.64743	0.457362	-3.60202	0.000315755	0.0172713	Embryonic
ENSSSCG00000035074	PCG	FOXO6	115.937	1.34068	0.372516	3.59899	0.000319454	0.0174235	Embryonic
ENSSSCG00000034267	PCG		32.0017	-1.29769	0.360709	-3.59761	0.000321157	0.0174664	Embryonic
ENSSSCG00000036465	PCG		158.1	1.36798	0.382017	3.58093	0.00034237	0.0184719	Embryonic
ENSSSCG00000027926	lncRNA		10.4463	-1.62515	0.453992	-3.57969	0.000344008	0.0184719	Embryonic
ENSSSCG00000035613	lncRNA		15.1738	2.14922	0.600457	3.57931	0.000344498	0.0184719	Embryonic
XLOC_047095	lncRNA		297.948	1.79169	0.501451	3.573	0.00035291	0.0188169	Embryonic
XLOC_036429	PCG		15.1528	2.49634	0.699196	3.5703	0.000356569	0.0189531	Embryonic
XLOC_041046	PCG		54.3392	1.51081	0.425274	3.55256	0.000381497	0.020005	Embryonic
ENSSSCG00000034391	lncRNA		14.2039	-2.05366	0.579447	-3.54417	0.000393857	0.0205399	Embryonic
ENSSSCG00000000867	PCG	SPIC	13.5016	-1.48865	0.42093	-3.53656	0.000405374	0.0209682	Embryonic
XLOC_011223	PCG		4.66552	-2.61484	0.741413	-3.52683	0.000420567	0.0215782	Embryonic
ENSSSCG00000003423	PCG	DRAXIN	95.0827	1.41724	0.403642	3.51112	0.000446216	0.0227154	Embryonic
ENSSSCG00000039926	lncRNA		967.887	1.5431	0.441378	3.4961	0.000472105	0.0239003	Embryonic
ENSSSCG00000013078	lncRNA		82.2567	1.21688	0.348263	3.49414	0.000475584	0.0239491	Embryonic
XLOC_036352	PCG		33.5539	-1.39682	0.401241	-3.48125	0.000499086	0.0248044	Embryonic
XLOC_055752	PCG		32.069	3.78539	1.08787	3.47964	0.000502092	0.0248888	Embryonic
ENSSSCG00000000151	PCG		3.46505	3.22702	0.928432	3.47578	0.000509375	0.0250758	Embryonic
ENSSSCG00000014380	lncRNA		45.4747	-1.11537	0.321762	-3.46646	0.000527366	0.0257395	Embryonic
ENSSSCG00000027249	PCG	SLC25A2	6.04053	-2.49466	0.723515	-3.44797	0.000564823	0.0272104	Embryonic
XLOC_053724	PCG		44.48	-1.22568	0.356878	-3.43445	0.000593759	0.0282555	Embryonic
ENSSSCG00000031921	PCG		33.7621	-2.61445	0.762905	-3.42697	0.000610355	0.0289008	Embryonic
ENSSSCG00000034441	PCG	MRGPRF	171.849	1.10662	0.323065	3.42536	0.000613983	0.0289286	Embryonic
ENSSSCG00000037708	PCG		5.17814	2.46549	0.720591	3.42148	0.000622804	0.0292718	Embryonic
ENSSSCG00000033453	PCG	BST2	179.994	-1.73613	0.507851	-3.41859	0.000629466	0.0294395	Embryonic
ENSSSCG00000037155	PCG		6.8656	2.74699	0.803809	3.41747	0.000632065	0.0294886	Embryonic
ENSSSCG00000006876	PCG	PLPPR5	95.1486	1.07336	0.314565	3.41219	0.000644422	0.0299185	Embryonic
ENSSSCG00000001455	lncRNA		92.4742	2.08927	0.612872	3.40898	0.000652057	0.0300687	Embryonic
ENSSSCG00000007605	PCG		11.9702	-2.83561	0.832254	-3.40715	0.000656454	0.0301387	Embryonic
XLOC_021382	PCG		129.107	1.13776	0.33396	3.40689	0.000657082	0.0301387	Embryonic
ENSSSCG00000023012	PCG		3.7373	4.07443	1.19905	3.39806	0.000678643	0.0309783	Embryonic
ENSSSCG00000022064	PCG		5.11757	-2.45136	0.722214	-3.39423	0.000688223	0.0313405	Embryonic
ENSSSCG00000002383	PCG	FOS	689.671	-1.11021	0.328258	-3.38212	0.000719275	0.0321394	Embryonic
ENSSSCG00000009748	PCG	RIMBP2	102.92	-1.13671	0.336565	-3.37738	0.000731787	0.0324699	Embryonic
ENSSSCG00000036797	lncRNA		37.3058	1.55061	0.460733	3.36552	0.000763994	0.033535	Embryonic
ENSSSCG00000003251	PCG		13.7226	1.66159	0.493742	3.3653	0.000764603	0.033535	Embryonic
XLOC_000473	lncRNA		6.63941	-2.05877	0.612833	-3.35943	0.000781026	0.0340282	Embryonic
ENSSSCG00000024009	PCG		306.815	1.0007	0.299079	3.34593	0.00082007	0.0353735	Embryonic
XLOC_055548	lncRNA		4.54021	-2.34892	0.702249	-3.34486	0.000823246	0.0353735	Embryonic
ENSSSCG00000006588	PCG		24.2449	1.34126	0.401818	3.33798	0.000843883	0.0360164	Embryonic
XLOC_049508	lncRNA		9.47999	2.23137	0.669403	3.33338	0.000857978	0.0365361	Embryonic
ENSSSCG00000032702	lncRNA		329.655	1.67483	0.503709	3.325	0.000884183	0.0374843	Embryonic
XLOC_009205	PCG		71.6183	1.42878	0.429899	3.32352	0.000888879	0.0375329	Embryonic
XLOC_035859	lncRNA		13.8723	1.18644	0.357803	3.31591	0.000913466	0.0384687	Embryonic
ENSSSCG00000031897	PCG		13.2882	-1.65056	0.498358	-3.31199	0.000926335	0.0388387	Embryonic
XLOC_012140	lncRNA		15.0805	-2.34885	0.709698	-3.30965	0.000934134	0.0390797	Embryonic
ENSSSCG00000002504	lncRNA		16.1831	1.81993	0.550122	3.30823	0.000938877	0.0391062	Embryonic
XLOC_027126	PCG		15.4621	2.06297	0.624678	3.30245	0.000958448	0.039661	Embryonic
XLOC_011731	PCG		24.2185	2.18313	0.66122	3.30167	0.000961127	0.0396856	Embryonic
ENSSSCG00000013010	lncRNA		30.763	1.20964	0.366504	3.30049	0.000965169	0.0397137	Embryonic
ENSSSCG00000040904	PCG	CLDN1	340.923	1.15984	0.351478	3.29991	0.000967163	0.0397137	Embryonic
XLOC_019007	PCG		87.0212	1.66793	0.505487	3.29965	0.000968066	0.0397137	Embryonic
ENSSSCG00000003047	PCG		6.08191	-2.43778	0.739166	-3.29801	0.000973717	0.039774	Embryonic
ENSSSCG00000007975	lncRNA	HBZ	199.286	2.47531	0.750817	3.29682	0.000977851	0.0398574	Embryonic
ENSSSCG00000008832	PCG	LRRC66	239.435	1.04263	0.31692	3.28989	0.00100225	0.0405911	Embryonic
XLOC_026585	lncRNA		39.9009	1.5187	0.46202	3.2871	0.00101226	0.0408226	Embryonic
ENSSSCG00000025271	PCG		31.8068	-1.23812	0.376733	-3.28646	0.00101456	0.0408289	Embryonic
XLOC_030502	PCG		24.5525	1.663	0.506519	3.2832	0.00102636	0.0411299	Embryonic
ENSSSCG00000000623	PCG	BCL2L14	50.9904	-1.551	0.472968	-3.27929	0.00104068	0.0416162	Embryonic
ENSSSCG00000033629	PCG	KLHL10	26.116	1.07097	0.32749	3.27023	0.00107459	0.0427414	Embryonic
ENSSSCG00000031610	PCG		3.03772	3.36265	1.02834	3.26998	0.00107555	0.0427414	Embryonic
ENSSSCG00000001823	PCG	UROC1	14.4958	-1.39079	0.425985	-3.26489	0.00109507	0.0432461	Embryonic
ENSSSCG00000002552	PCG		23.3621	-1.58482	0.48609	-3.26034	0.00111278	0.0438545	Embryonic
ENSSSCG00000012319	PCG		42.7771	-1.05858	0.325366	-3.2535	0.00113993	0.044832	Embryonic
ENSSSCG00000035099	PCG		40.1074	-1.20561	0.371311	-3.2469	0.00116668	0.0456946	Embryonic
ENSSSCG00000012541	lncRNA		12.953	1.08732	0.334938	3.24632	0.00116907	0.0456946	Embryonic
ENSSSCG00000007851	PCG	ZP2	25.8111	2.37943	0.734596	3.2391	0.00119906	0.046675	Embryonic
ENSSSCG00000032093	PCG		14.6107	-1.10274	0.340962	-3.23421	0.00121981	0.0472893	Embryonic
ENSSSCG00000029656	PCG	NDP	43.5179	1.25948	0.389973	3.22967	0.00123933	0.0479485	Embryonic
ENSSSCG00000003871	PCG		45.793	1.47625	0.457423	3.22732	0.00124958	0.0482468	Embryonic
ENSSSCG00000032616	PCG		37.6867	-1.28665	0.399321	-3.2221	0.00127254	0.0489352	Embryonic
ENSSSCG00000015048	PCG	DRD2	29.449	-1.77335	0.550519	-3.22124	0.00127637	0.0489832	Embryonic
ENSSSCG00000026886	PCG	DCHS2	29.6601	1.5106	0.469392	3.2182	0.00128996	0.0494052	Embryonic
ENSSSCG00000008842	PCG	KIT	1087.51	-2.13609	0.126321	-16.91	3.8e-64	7.14e-60	Fetal
ENSSSCG00000031306	lncRNA		73.2711	5.34116	0.328068	16.2806	1.35e-59	1.27e-55	Fetal
ENSSSCG00000034853	lncRNA		434.161	-2.61254	0.206885	-12.628	1.48e-36	9.28e-33	Fetal
XLOC_025851	PCG		60.0385	-3.34106	0.277963	-12.0198	2.8e-33	1.32e-29	Fetal
XLOC_034053	PCG		44.7183	-8.87425	0.745503	-11.9037	1.13e-32	4.26e-29	Fetal
ENSSSCG00000024476	lncRNA	CES3	192.871	3.19816	0.270013	11.8445	2.3e-32	7.21e-29	Fetal
ENSSSCG00000040535	PCG		185.431	3.76387	0.323503	11.6347	2.74e-31	7.37e-28	Fetal
XLOC_034418	PCG		54.1254	-5.76581	0.513305	-11.2327	2.82e-29	6.62e-26	Fetal
ENSSSCG00000012517	PCG		35.6913	-3.8988	0.370713	-10.517	7.21e-26	1.51e-22	Fetal
ENSSSCG00000031617	PCG	SFT2D2	415.809	-1.41235	0.135283	-10.4399	1.63e-25	3.06e-22	Fetal
ENSSSCG00000038970	PCG	BCL2L15	129.507	-1.65711	0.160076	-10.352	4.1e-25	7.01e-22	Fetal
ENSSSCG00000012427	PCG		640.942	3.15665	0.310063	10.1807	2.42e-24	3.79e-21	Fetal
ENSSSCG00000033555	lncRNA		605.547	-2.8806	0.2842	-10.1358	3.83e-24	5.54e-21	Fetal
ENSSSCG00000037322	lncRNA		149.624	-3.90127	0.390348	-9.99434	1.61e-23	2.17e-20	Fetal
XLOC_021788	PCG		347.608	1.22051	0.125854	9.69785	3.08e-22	3.86e-19	Fetal
XLOC_014999	PCG		24.5914	5.5013	0.583601	9.42647	4.24e-21	4.99e-18	Fetal
ENSSSCG00000032416	PCG	RGS1	135.106	-1.70528	0.183465	-9.29485	1.47e-20	1.63e-17	Fetal
ENSSSCG00000023151	PCG	GRIN2C	27.6356	-3.56587	0.394485	-9.03931	1.58e-19	1.65e-16	Fetal
ENSSSCG00000036961	PCG	PCDHB7	28.7998	3.37028	0.374497	8.99948	2.27e-19	2.25e-16	Fetal
ENSSSCG00000026079	PCG	TKTL2	51.1511	-1.89783	0.21968	-8.63908	5.67e-18	5.33e-15	Fetal
ENSSSCG00000035072	lncRNA		26.0925	-6.64294	0.805494	-8.24703	1.62e-16	1.39e-13	Fetal
ENSSSCG00000034442	PCG		253.159	-1.49808	0.183572	-8.1607	3.33e-16	2.72e-13	Fetal
XLOC_047195	PCG		324.002	1.93127	0.237949	8.11631	4.81e-16	3.77e-13	Fetal
ENSSSCG00000035893	PCG		62.1283	-1.51365	0.188036	-8.04978	8.29e-16	6.24e-13	Fetal
ENSSSCG00000020695	PCG		12.9106	-6.34856	0.793706	-7.99862	1.26e-15	9.1e-13	Fetal
ENSSSCG00000036465	lncRNA		108.937	2.68588	0.336632	7.97869	1.48e-15	1.03e-12	Fetal
ENSSSCG00000015795	lncRNA		257.948	2.77062	0.35142	7.88407	3.17e-15	2.09e-12	Fetal
XLOC_033811	lncRNA		16.3696	-3.2124	0.407571	-7.8818	3.23e-15	2.09e-12	Fetal
XLOC_021390	PCG		75.4449	2.14846	0.273308	7.86095	3.81e-15	2.39e-12	Fetal
ENSSSCG00000031192	lncRNA		28.5579	-7.13613	0.923539	-7.72694	1.1e-14	6.48e-12	Fetal
ENSSSCG00000032422	PCG		159.446	1.96559	0.254672	7.71811	1.18e-14	6.73e-12	Fetal
XLOC_036363	PCG		56.9117	3.1862	0.414595	7.68509	1.53e-14	8.46e-12	Fetal
ENSSSCG00000040356	PCG		6.7554	6.275	0.818537	7.66611	1.77e-14	9.53e-12	Fetal
ENSSSCG00000028674	PCG		24.5962	3.76771	0.49493	7.61261	2.69e-14	1.4e-11	Fetal
ENSSSCG00000035810	PCG		83.7771	2.37136	0.316776	7.48591	7.11e-14	3.61e-11	Fetal
ENSSSCG00000016451	lncRNA		25.7961	-2.00282	0.269555	-7.43012	1.08e-13	5.37e-11	Fetal
ENSSSCG00000025737	PCG	IQCA1L	88.3973	1.76346	0.23757	7.4229	1.15e-13	5.53e-11	Fetal
XLOC_036302	PCG		35.1877	-3.65631	0.494027	-7.40102	1.35e-13	6.2e-11	Fetal
ENSSSCG00000014380	PCG		45.2654	-2.15132	0.292896	-7.34502	2.06e-13	9.08e-11	Fetal
ENSSSCG00000016385	lncRNA		62.5357	1.78839	0.243523	7.34383	2.08e-13	9.08e-11	Fetal
ENSSSCG00000030209	PCG	MFNG	247.997	1.18421	0.161727	7.32229	2.44e-13	1.04e-10	Fetal
XLOC_039914	lncRNA		63.303	-2.1768	0.298523	-7.29189	3.06e-13	1.28e-10	Fetal
ENSSSCG00000014378	PCG		47.3234	-2.40406	0.330752	-7.26847	3.64e-13	1.49e-10	Fetal
XLOC_036402	PCG		715.226	1.51716	0.209832	7.23036	4.82e-13	1.93e-10	Fetal
ENSSSCG00000035984	PCG		157.441	-1.3071	0.181741	-7.19207	6.38e-13	2.5e-10	Fetal
ENSSSCG00000022986	PCG	CCSER1	73.9186	-1.37275	0.191178	-7.18047	6.95e-13	2.63e-10	Fetal
ENSSSCG00000016215	lncRNA		1076.1	1.90196	0.26492	7.17937	7e-13	2.63e-10	Fetal
ENSSSCG00000010348	PCG	CDHR1	62.7195	-2.82838	0.397555	-7.11442	1.12e-12	4.14e-10	Fetal
XLOC_002263	lncRNA		24.4111	-2.2711	0.319554	-7.1071	1.19e-12	4.29e-10	Fetal
ENSSSCG00000031141	lncRNA		39.6912	-1.97758	0.278836	-7.09229	1.32e-12	4.68e-10	Fetal
XLOC_033935	PCG		15.5146	4.68947	0.663165	7.07136	1.53e-12	5.34e-10	Fetal
XLOC_005541	lncRNA		51.0021	-3.35557	0.474975	-7.06472	1.61e-12	5.5e-10	Fetal
ENSSSCG00000026167	PCG		304.401	-2.21136	0.320127	-6.90777	4.92e-12	1.62e-09	Fetal
XLOC_018667	lncRNA		540.948	-2.3281	0.337129	-6.90567	5e-12	1.62e-09	Fetal
ENSSSCG00000011675	PCG	GRK7	41.4633	-1.67937	0.243188	-6.90562	5e-12	1.62e-09	Fetal
XLOC_039621	PCG		65.9124	1.27943	0.185778	6.88689	5.7e-12	1.79e-09	Fetal
ENSSSCG00000040767	lncRNA		89.4419	-2.33337	0.339947	-6.86391	6.7e-12	2.07e-09	Fetal
ENSSSCG00000032970	PCG		197.768	-2.0494	0.300398	-6.82228	8.96e-12	2.72e-09	Fetal
XLOC_008504	PCG		85.9897	-2.15961	0.321148	-6.72467	1.76e-11	5.17e-09	Fetal
ENSSSCG00000013661	PCG		9.33523	4.64898	0.696057	6.67902	2.41e-11	6.96e-09	Fetal
ENSSSCG00000038824	PCG	FRRS1L	93.0628	-1.74181	0.264554	-6.58393	4.58e-11	1.31e-08	Fetal
ENSSSCG00000035955	PCG		87.6248	-1.74593	0.265895	-6.56624	5.16e-11	1.41e-08	Fetal
ENSSSCG00000001456	PCG		1413.87	1.03568	0.157739	6.56577	5.18e-11	1.41e-08	Fetal
ENSSSCG00000037444	lncRNA		368.662	-1.89607	0.288871	-6.56374	5.25e-11	1.41e-08	Fetal
ENSSSCG00000032003	PCG		4387.13	1.02318	0.155885	6.56369	5.25e-11	1.41e-08	Fetal
XLOC_009205	lncRNA		203.701	1.6099	0.245446	6.55909	5.41e-11	1.43e-08	Fetal
ENSSSCG00000033790	PCG		187.599	-1.70678	0.265178	-6.43634	1.22e-10	3.2e-08	Fetal
XLOC_015327	PCG		200.331	-1.23232	0.192973	-6.38599	1.7e-10	4.39e-08	Fetal
ENSSSCG00000000079	PCG		26.9318	-2.89704	0.454626	-6.37236	1.86e-10	4.73e-08	Fetal
ENSSSCG00000014315	PCG	LECT2	52.0546	2.04617	0.322676	6.34126	2.28e-10	5.72e-08	Fetal
ENSSSCG00000000884	PCG	APAF1	851.078	-1.7941	0.283767	-6.32245	2.57e-10	6.37e-08	Fetal
ENSSSCG00000038569	PCG	ARMCX1	510.72	-1.34987	0.214494	-6.29327	3.11e-10	7.5e-08	Fetal
ENSSSCG00000012049	PCG		83.5595	1.35277	0.216357	6.2525	4.04e-10	9.5e-08	Fetal
ENSSSCG00000035430	PCG	YPEL3	1689.56	1.24828	0.199804	6.24756	4.17e-10	9.68e-08	Fetal
ENSSSCG00000014379	lncRNA		43.2916	-1.41441	0.226852	-6.23496	4.52e-10	1.02e-07	Fetal
ENSSSCG00000001042	PCG	MAK	50.2762	2.10117	0.337172	6.23175	4.61e-10	1.03e-07	Fetal
XLOC_005753	PCG		83.1861	2.27174	0.364985	6.22421	4.84e-10	1.07e-07	Fetal
ENSSSCG00000012547	PCG		7.6091	-3.79246	0.610034	-6.2168	5.07e-10	1.11e-07	Fetal
ENSSSCG00000036359	PCG	SLC43A1	203.939	1.54789	0.249744	6.19792	5.72e-10	1.24e-07	Fetal
ENSSSCG00000010610	lncRNA		11.1354	5.50244	0.890712	6.17758	6.51e-10	1.38e-07	Fetal
ENSSSCG00000032203	lncRNA		256.793	3.87276	0.628713	6.15981	7.28e-10	1.52e-07	Fetal
XLOC_025758	PCG		14.2057	2.43123	0.397655	6.11391	9.72e-10	1.97e-07	Fetal
XLOC_001684	PCG		245.729	-2.16143	0.355445	-6.0809	1.2e-09	2.39e-07	Fetal
ENSSSCG00000012292	PCG	SYP	78.223	1.34491	0.22293	6.03286	1.61e-09	3.19e-07	Fetal
ENSSSCG00000012530	PCG		17.0839	2.44633	0.405926	6.02655	1.67e-09	3.28e-07	Fetal
ENSSSCG00000008874	lncRNA	TMEM144	123.396	-1.2605	0.209223	-6.0247	1.69e-09	3.29e-07	Fetal
ENSSSCG00000005400	PCG	GRIN3A	128.398	-1.51304	0.251618	-6.01324	1.82e-09	3.45e-07	Fetal
XLOC_036364	lncRNA		27.1634	3.90744	0.650214	6.00947	1.86e-09	3.5e-07	Fetal
ENSSSCG00000033401	PCG		3.92946	-5.36583	0.895041	-5.99507	2.03e-09	3.79e-07	Fetal
XLOC_005639	lncRNA		38.433	2.36159	0.395368	5.97314	2.33e-09	4.29e-07	Fetal
ENSSSCG00000001472	lncRNA	SLA-DOA	70.7446	1.57888	0.264506	5.96917	2.38e-09	4.35e-07	Fetal
XLOC_018925	PCG		28.8764	-1.45515	0.24517	-5.93524	2.93e-09	5.26e-07	Fetal
XLOC_007323	lncRNA		1457.65	-1.58668	0.267726	-5.92652	3.09e-09	5.49e-07	Fetal
ENSSSCG00000004791	lncRNA	RASGRP1	490.587	-1.07777	0.183051	-5.88781	3.91e-09	6.76e-07	Fetal
XLOC_053724	PCG		88.0556	-1.85319	0.315666	-5.87074	4.34e-09	7.42e-07	Fetal
XLOC_009129	lncRNA		93.9191	1.19219	0.203311	5.86388	4.52e-09	7.66e-07	Fetal
ENSSSCG00000031583	PCG		6.96808	-3.15127	0.539294	-5.84334	5.12e-09	8.59e-07	Fetal
XLOC_039759	PCG		42.1243	2.33234	0.400207	5.82783	5.62e-09	9.35e-07	Fetal
ENSSSCG00000039144	lncRNA		135.349	-1.44357	0.248129	-5.81782	5.96e-09	9.84e-07	Fetal
ENSSSCG00000034887	PCG	HAPLN4	183.391	-1.12396	0.194073	-5.79144	6.98e-09	1.13e-06	Fetal
XLOC_033723	lncRNA		96.6642	1.66849	0.288398	5.78537	7.24e-09	1.16e-06	Fetal
ENSSSCG00000017170	PCG	MGAT5B	15.355	2.33266	0.404409	5.76806	8.02e-09	1.28e-06	Fetal
XLOC_036300	PCG		31.5196	1.87275	0.327951	5.71046	1.13e-08	1.78e-06	Fetal
ENSSSCG00000036669	PCG		72.6962	2.02007	0.354237	5.70258	1.18e-08	1.84e-06	Fetal
ENSSSCG00000013148	lncRNA	GLYATL2	9.21332	-4.08602	0.716709	-5.70109	1.19e-08	1.84e-06	Fetal
ENSSSCG00000005385	PCG	NR4A3	109.651	-2.15476	0.377964	-5.70095	1.19e-08	1.84e-06	Fetal
XLOC_007107	PCG		29.4741	1.7369	0.305053	5.69375	1.24e-08	1.9e-06	Fetal
ENSSSCG00000038934	PCG		4.89876	-5.68778	1.00055	-5.68466	1.31e-08	1.99e-06	Fetal
ENSSSCG00000028875	lncRNA		9.68807	-2.88467	0.507971	-5.6788	1.36e-08	2.04e-06	Fetal
ENSSSCG00000035018	PCG	GABRD	29.0153	2.33745	0.412042	5.67285	1.4e-08	2.08e-06	Fetal
XLOC_007004	PCG		23.6781	-2.50705	0.441939	-5.67284	1.4e-08	2.08e-06	Fetal
ENSSSCG00000024791	lncRNA		3586.69	1.08985	0.192641	5.65743	1.54e-08	2.26e-06	Fetal
ENSSSCG00000036797	lncRNA		38.5253	1.24217	0.220083	5.64409	1.66e-08	2.4e-06	Fetal
XLOC_035809	lncRNA		19.9369	-2.19451	0.390835	-5.61492	1.97e-08	2.8e-06	Fetal
XLOC_007310	lncRNA		14.036	-2.22203	0.397255	-5.59345	2.23e-08	3.12e-06	Fetal
XLOC_043363	lncRNA		5.33656	-5.43174	0.971748	-5.58966	2.28e-08	3.17e-06	Fetal
XLOC_022887	PCG		16.8063	-2.71168	0.485337	-5.58721	2.31e-08	3.19e-06	Fetal
XLOC_015660	PCG		19.6473	1.73554	0.31092	5.58193	2.38e-08	3.27e-06	Fetal
ENSSSCG00000036124	lncRNA		12.1093	-2.23954	0.403743	-5.54695	2.91e-08	3.96e-06	Fetal
ENSSSCG00000025980	PCG	CHMP4C	48.3619	3.19327	0.577742	5.52715	3.25e-08	4.4e-06	Fetal
XLOC_033936	PCG		56.7502	2.08544	0.377509	5.52421	3.31e-08	4.42e-06	Fetal
ENSSSCG00000034091	PCG		58.5203	1.24088	0.224638	5.52393	3.31e-08	4.42e-06	Fetal
ENSSSCG00000017383	PCG		69.876	2.13599	0.386999	5.51938	3.4e-08	4.51e-06	Fetal
ENSSSCG00000004355	PCG		19.9409	2.00761	0.364136	5.51336	3.52e-08	4.63e-06	Fetal
ENSSSCG00000007975	PCG	HBZ	23.7007	2.15071	0.390564	5.50667	3.66e-08	4.78e-06	Fetal
ENSSSCG00000003825	lncRNA	CYP2J34	50.2406	1.77924	0.323794	5.49496	3.91e-08	5.05e-06	Fetal
ENSSSCG00000035428	PCG		4.9867	-5.71655	1.04041	-5.49453	3.92e-08	5.05e-06	Fetal
XLOC_055548	PCG		10.3115	-2.22061	0.405066	-5.48209	4.2e-08	5.38e-06	Fetal
ENSSSCG00000035756	PCG		20.1344	-2.52052	0.460087	-5.47835	4.29e-08	5.46e-06	Fetal
ENSSSCG00000033880	PCG	TSPAN32	177.602	-1.02313	0.186888	-5.47457	4.39e-08	5.54e-06	Fetal
ENSSSCG00000024357	PCG	DNAI2	35.1057	-1.81304	0.331978	-5.46132	4.73e-08	5.93e-06	Fetal
ENSSSCG00000005474	lncRNA	SAL1	30.4449	2.17364	0.399821	5.43653	5.43e-08	6.72e-06	Fetal
ENSSSCG00000038405	lncRNA	STMN3	85.8091	1.56913	0.288865	5.43206	5.57e-08	6.85e-06	Fetal
XLOC_007056	lncRNA		6.3471	4.67526	0.862413	5.42114	5.92e-08	7.19e-06	Fetal
XLOC_000017	lncRNA		16.6429	1.86197	0.343994	5.41282	6.2e-08	7.47e-06	Fetal
XLOC_054596	PCG		16.2494	2.32931	0.4304	5.41196	6.23e-08	7.47e-06	Fetal
XLOC_046332	PCG		32.9231	1.85011	0.342919	5.39518	6.85e-08	8.1e-06	Fetal
ENSSSCG00000013326	PCG		41.5188	-2.45755	0.456028	-5.38903	7.08e-08	8.3e-06	Fetal
ENSSSCG00000003088	PCG	APOE	2869.34	-1.3011	0.241457	-5.38852	7.1e-08	8.3e-06	Fetal
ENSSSCG00000000791	PCG	PDZRN4	252.603	-1.08696	0.201916	-5.38321	7.32e-08	8.5e-06	Fetal
ENSSSCG00000005305	lncRNA		477.356	1.49643	0.280676	5.33151	9.74e-08	1.1e-05	Fetal
ENSSSCG00000038912	PCG	IFITM3	1103.2	1.21408	0.227876	5.32782	9.94e-08	1.11e-05	Fetal
XLOC_046431	lncRNA		137.954	1.74471	0.328065	5.31818	1.05e-07	1.17e-05	Fetal
ENSSSCG00000014803	PCG	LRRC51	43.2539	1.07172	0.201631	5.31524	1.07e-07	1.18e-05	Fetal
XLOC_036429	lncRNA		15.5385	2.42236	0.456032	5.31183	1.09e-07	1.19e-05	Fetal
ENSSSCG00000004150	lncRNA		613.118	-2.15799	0.407262	-5.29877	1.17e-07	1.27e-05	Fetal
XLOC_005654	lncRNA		42.7387	1.35992	0.256898	5.29364	1.2e-07	1.3e-05	Fetal
XLOC_054614	lncRNA		31.3166	1.98786	0.375877	5.2886	1.23e-07	1.32e-05	Fetal
XLOC_033780	PCG		57.1215	-1.38804	0.262499	-5.28778	1.24e-07	1.32e-05	Fetal
XLOC_047095	PCG		332.182	1.41813	0.268544	5.28081	1.29e-07	1.37e-05	Fetal
ENSSSCG00000009748	PCG	RIMBP2	80.9575	-1.10754	0.209805	-5.2789	1.3e-07	1.37e-05	Fetal
ENSSSCG00000021222	PCG		3.65567	4.63336	0.878458	5.27442	1.33e-07	1.4e-05	Fetal
ENSSSCG00000040495	PCG		71.2249	2.89516	0.550409	5.26001	1.44e-07	1.51e-05	Fetal
ENSSSCG00000020945	PCG	SMDT1	1326.03	1.05399	0.200797	5.24901	1.53e-07	1.58e-05	Fetal
ENSSSCG00000013469	lncRNA	ZNF555	71.841	-1.16062	0.221637	-5.2366	1.64e-07	1.68e-05	Fetal
ENSSSCG00000036461	lncRNA	CACNG5	155.472	-1.80218	0.344838	-5.22615	1.73e-07	1.77e-05	Fetal
XLOC_033552	lncRNA		109.427	1.93531	0.370726	5.22033	1.79e-07	1.82e-05	Fetal
XLOC_033655	lncRNA		8.79607	-6.15697	1.18024	-5.21673	1.82e-07	1.84e-05	Fetal
XLOC_023578	PCG		7.41637	-3.38726	0.650357	-5.20831	1.91e-07	1.91e-05	Fetal
XLOC_049508	lncRNA		38.8474	2.14034	0.411166	5.20553	1.93e-07	1.93e-05	Fetal
XLOC_001090	lncRNA		46.1358	1.31998	0.254115	5.1944	2.05e-07	2.03e-05	Fetal
ENSSSCG00000021053	lncRNA		4.70655	-4.50051	0.867298	-5.18911	2.11e-07	2.08e-05	Fetal
XLOC_000268	PCG		16.4552	1.8532	0.357197	5.18818	2.12e-07	2.08e-05	Fetal
XLOC_036179	PCG		6.91981	2.76335	0.533087	5.18368	2.18e-07	2.12e-05	Fetal
ENSSSCG00000033455	PCG		15.4454	-1.85171	0.357459	-5.18022	2.22e-07	2.14e-05	Fetal
ENSSSCG00000027852	PCG		73.1166	-1.20749	0.23312	-5.17969	2.22e-07	2.14e-05	Fetal
ENSSSCG00000006069	lncRNA		20.9626	-1.7233	0.333883	-5.16138	2.45e-07	2.35e-05	Fetal
ENSSSCG00000028185	PCG	FGD3	40.3737	-1.64729	0.319427	-5.15703	2.51e-07	2.4e-05	Fetal
ENSSSCG00000034391	lncRNA		7.66345	-2.78097	0.539668	-5.15311	2.56e-07	2.43e-05	Fetal
XLOC_018442	PCG		64.6791	-1.89725	0.369557	-5.13384	2.84e-07	2.64e-05	Fetal
ENSSSCG00000029606	PCG	AOX1	178.94	-2.26747	0.44206	-5.12933	2.91e-07	2.69e-05	Fetal
XLOC_011909	PCG		5.46752	4.45162	0.872161	5.10413	3.32e-07	3.03e-05	Fetal
ENSSSCG00000012386	lncRNA	FAM155B	203.729	1.51362	0.29725	5.09208	3.54e-07	3.22e-05	Fetal
ENSSSCG00000002476	PCG	SERPINA1	57.2268	2.38496	0.469061	5.08453	3.69e-07	3.33e-05	Fetal
ENSSSCG00000039476	PCG		229.377	1.65176	0.326168	5.06412	4.1e-07	3.67e-05	Fetal
XLOC_021537	PCG		17.2849	-2.24834	0.444159	-5.06201	4.15e-07	3.7e-05	Fetal
ENSSSCG00000027266	PCG	PNPLA3	14.8212	-3.14444	0.622719	-5.04953	4.43e-07	3.91e-05	Fetal
ENSSSCG00000037070	PCG	GRID2IP	46.5278	2.13498	0.422951	5.04781	4.47e-07	3.93e-05	Fetal
ENSSSCG00000026663	PCG	DTD2	282.06	-1.01362	0.200947	-5.04421	4.55e-07	3.97e-05	Fetal
ENSSSCG00000034136	lncRNA		13.2799	-2.13579	0.423499	-5.04319	4.58e-07	3.97e-05	Fetal
ENSSSCG00000031122	PCG		27.7611	-1.85108	0.36765	-5.03491	4.78e-07	4.12e-05	Fetal
ENSSSCG00000026140	lncRNA		559.176	1.04011	0.206922	5.02656	4.99e-07	4.23e-05	Fetal
XLOC_033773	PCG		45.8913	-1.54118	0.306784	-5.02368	5.07e-07	4.27e-05	Fetal
ENSSSCG00000007453	lncRNA	EYA2	201.853	-1.39719	0.278408	-5.01851	5.21e-07	4.35e-05	Fetal
XLOC_049962	PCG		134.322	-4.48399	0.896331	-5.0026	5.66e-07	4.69e-05	Fetal
ENSSSCG00000009442	PCG	CNMD	54.3022	1.27967	0.257178	4.97582	6.5e-07	5.31e-05	Fetal
XLOC_010812	PCG		22.6105	-1.73591	0.349488	-4.96702	6.8e-07	5.54e-05	Fetal
ENSSSCG00000032610	PCG		3.17836	-4.68737	0.944797	-4.96124	7e-07	5.68e-05	Fetal
ENSSSCG00000022925	lncRNA		1547.42	-1.11152	0.224342	-4.95458	7.25e-07	5.85e-05	Fetal
ENSSSCG00000025188	PCG	LEPR	98.1249	-1.83099	0.370594	-4.94069	7.78e-07	6.23e-05	Fetal
ENSSSCG00000033770	lncRNA		48.5093	-1.18697	0.240521	-4.935	8.02e-07	6.36e-05	Fetal
XLOC_041146	PCG		25.1696	1.71616	0.347806	4.93425	8.05e-07	6.36e-05	Fetal
ENSSSCG00000010832	lncRNA		33.9551	-1.55445	0.315039	-4.93415	8.05e-07	6.36e-05	Fetal
XLOC_034363	lncRNA		13.469	-2.623	0.536741	-4.88689	1.02e-06	8.03e-05	Fetal
ENSSSCG00000013614	PCG	CNN1	1763.61	-1.53945	0.316504	-4.86391	1.15e-06	8.76e-05	Fetal
XLOC_030245	PCG		39.1519	-1.83735	0.378634	-4.85258	1.22e-06	9.24e-05	Fetal
XLOC_018580	lncRNA		144.044	1.05	0.216668	4.84611	1.26e-06	9.51e-05	Fetal
ENSSSCG00000000028	PCG		12.2041	2.42732	0.501109	4.84389	1.27e-06	9.58e-05	Fetal
ENSSSCG00000006248	PCG		5.49499	-3.72206	0.768734	-4.8418	1.29e-06	9.64e-05	Fetal
XLOC_005255	PCG		37.5252	-1.79388	0.370796	-4.83792	1.31e-06	9.79e-05	Fetal
ENSSSCG00000022492	lncRNA	AMPD3	142.343	1.40756	0.291015	4.83673	1.32e-06	9.81e-05	Fetal
ENSSSCG00000022296	lncRNA	CDK15	64.1163	-1.32469	0.274351	-4.82846	1.38e-06	0.000101489	Fetal
ENSSSCG00000030198	lncRNA		6.36276	-6.05925	1.256	-4.82424	1.41e-06	0.000102858	Fetal
XLOC_005256	PCG		17.2308	1.79299	0.373109	4.80554	1.54e-06	0.000110799	Fetal
XLOC_049193	lncRNA		9.56699	-2.48526	0.518456	-4.79357	1.64e-06	0.000116286	Fetal
XLOC_025754	PCG		249.27	1.184	0.247619	4.78154	1.74e-06	0.000122544	Fetal
ENSSSCG00000000660	PCG		35.1912	-1.93238	0.407289	-4.74449	2.09e-06	0.000145078	Fetal
XLOC_036765	PCG		3.11313	-5.02595	1.05989	-4.74197	2.12e-06	0.000146354	Fetal
ENSSSCG00000026211	lncRNA	NRN1	19.1368	-2.71083	0.574277	-4.72042	2.35e-06	0.000161001	Fetal
ENSSSCG00000008054	PCG	NTN3	144.823	-1.56911	0.332411	-4.72039	2.35e-06	0.000161001	Fetal
ENSSSCG00000007858	PCG		9.16294	2.30809	0.490294	4.70757	2.51e-06	0.000170223	Fetal
XLOC_005257	PCG		3.71332	-5.28079	1.12237	-4.70503	2.54e-06	0.00017174	Fetal
ENSSSCG00000004890	PCG	SERPINB2	209.086	1.40381	0.298486	4.7031	2.56e-06	0.00017232	Fetal
ENSSSCG00000002857	lncRNA		347.489	-1.12931	0.240132	-4.70287	2.57e-06	0.00017232	Fetal
ENSSSCG00000028927	PCG	LGI2	48.5052	-1.44923	0.30978	-4.67827	2.89e-06	0.000192491	Fetal
ENSSSCG00000006711	PCG		77.9897	-1.66048	0.355006	-4.67732	2.91e-06	0.000192491	Fetal
XLOC_024976	lncRNA		18.9363	2.35508	0.505421	4.65964	3.17e-06	0.000206948	Fetal
ENSSSCG00000038168	PCG		10.0077	2.42116	0.519611	4.65957	3.17e-06	0.000206948	Fetal
ENSSSCG00000016067	PCG	STK17B	619.091	-1.04868	0.226162	-4.63688	3.54e-06	0.000227843	Fetal
XLOC_015501	PCG		83.5006	1.13403	0.245021	4.62831	3.69e-06	0.000236658	Fetal
ENSSSCG00000007485	PCG	BCAS1	219.633	-1.00275	0.21758	-4.60864	4.05e-06	0.000258422	Fetal
ENSSSCG00000037225	lncRNA	RPRM	39.5603	-1.62766	0.35348	-4.60466	4.13e-06	0.000261633	Fetal
ENSSSCG00000009929	PCG	TRPV4	54.8279	-1.27484	0.276901	-4.60397	4.15e-06	0.000261633	Fetal
ENSSSCG00000036516	PCG		192.479	-1.73036	0.3761	-4.60079	4.21e-06	0.000264772	Fetal
XLOC_001781	lncRNA		83.1055	1.94725	0.42464	4.58566	4.53e-06	0.000283731	Fetal
XLOC_024467	PCG		6.15193	3.95834	0.864853	4.5769	4.72e-06	0.000293814	Fetal
ENSSSCG00000028943	PCG	ECH1	1325.87	1.48832	0.325253	4.57587	4.74e-06	0.000293814	Fetal
ENSSSCG00000039623	PCG		17.9467	1.83394	0.400937	4.57412	4.78e-06	0.000294914	Fetal
XLOC_012140	PCG		2.92741	-4.16028	0.90996	-4.57194	4.83e-06	0.000297025	Fetal
ENSSSCG00000007680	PCG	MYL10	155.844	1.65442	0.362365	4.56561	4.98e-06	0.000304139	Fetal
ENSSSCG00000007904	PCG	TEKT5	28.0922	1.95158	0.427748	4.56245	5.06e-06	0.000307759	Fetal
ENSSSCG00000011141	lncRNA	CALML5	27.5696	-1.62689	0.356693	-4.56104	5.09e-06	0.000308841	Fetal
ENSSSCG00000009239	PCG		81.9314	1.41132	0.309915	4.5539	5.27e-06	0.00031746	Fetal
ENSSSCG00000034035	PCG	TMEM69	123.93	1.05828	0.232445	4.55285	5.29e-06	0.000318039	Fetal
ENSSSCG00000023012	PCG		6.00415	3.77675	0.832644	4.53585	5.74e-06	0.000340417	Fetal
XLOC_030757	PCG		128.74	1.11687	0.247032	4.52116	6.15e-06	0.000360366	Fetal
ENSSSCG00000012832	PCG		924.579	-1.6397	0.36274	-4.5203	6.18e-06	0.000360706	Fetal
ENSSSCG00000002494	PCG	CLMN	97.1208	1.05337	0.233101	4.51893	6.22e-06	0.000361924	Fetal
ENSSSCG00000035991	lncRNA	CENPM	159.068	-1.13478	0.251397	-4.51388	6.37e-06	0.000368382	Fetal
ENSSSCG00000037290	PCG		18.715	-2.34767	0.524025	-4.48007	7.46e-06	0.000426586	Fetal
ENSSSCG00000032016	PCG		86.7981	1.23659	0.27746	4.45683	8.32e-06	0.000464251	Fetal
ENSSSCG00000006858	PCG	OLFM3	27.7063	-2.17543	0.488542	-4.4529	8.47e-06	0.000471443	Fetal
XLOC_024457	lncRNA		13.5249	-3.05243	0.686393	-4.44705	8.71e-06	0.00048047	Fetal
XLOC_021388	PCG		4.5915	5.72181	1.28731	4.44478	8.8e-06	0.000483864	Fetal
ENSSSCG00000009213	lncRNA		66.7241	1.0606	0.239592	4.42669	9.57e-06	0.000522436	Fetal
ENSSSCG00000011884	lncRNA	HCLS1	647.118	-1.21227	0.274407	-4.41777	9.97e-06	0.000540548	Fetal
ENSSSCG00000013081	lncRNA		6.01711	2.73609	0.619836	4.41422	1.01e-05	0.000546047	Fetal
XLOC_036966	PCG		57.1279	1.69067	0.383048	4.41372	1.02e-05	0.000546047	Fetal
ENSSSCG00000033629	PCG	KLHL10	20.6737	1.3789	0.31301	4.40529	1.06e-05	0.000564484	Fetal
XLOC_015118	PCG		40.1702	2.0998	0.477009	4.40201	1.07e-05	0.000571474	Fetal
XLOC_039902	PCG		4.61128	-4.83523	1.09974	-4.39669	1.1e-05	0.000579097	Fetal
ENSSSCG00000037969	lncRNA		129.936	-1.14167	0.259734	-4.39555	1.1e-05	0.000580527	Fetal
ENSSSCG00000037270	PCG	TCTEX1D4	13.693	2.17458	0.494964	4.39341	1.12e-05	0.000583225	Fetal
ENSSSCG00000014436	lncRNA	ARHGEF37	429.199	1.25264	0.285186	4.39235	1.12e-05	0.000583225	Fetal
ENSSSCG00000006624	PCG	SELENBP1	1496.19	1.09147	0.248848	4.38609	1.15e-05	0.000596332	Fetal
ENSSSCG00000017705	PCG	CCL5	40.3944	1.39666	0.318484	4.38534	1.16e-05	0.000596764	Fetal
XLOC_054695	PCG		13.9767	2.59092	0.590901	4.38469	1.16e-05	0.000596902	Fetal
ENSSSCG00000001906	PCG		22.7781	3.07155	0.702069	4.375	1.21e-05	0.000615637	Fetal
XLOC_033706	PCG		19.8834	1.36308	0.311913	4.37006	1.24e-05	0.000628027	Fetal
ENSSSCG00000032229	lncRNA		60.6349	-1.05806	0.242635	-4.3607	1.3e-05	0.000652009	Fetal
ENSSSCG00000006793	PCG		54.1806	-1.61998	0.372237	-4.35201	1.35e-05	0.000675065	Fetal
ENSSSCG00000040661	PCG		7.763	2.44716	0.562532	4.35026	1.36e-05	0.000678391	Fetal
ENSSSCG00000029596	lncRNA		9.09429	1.77903	0.409192	4.34767	1.38e-05	0.000682839	Fetal
ENSSSCG00000016886	PCG		835.568	1.20428	0.277856	4.3342	1.46e-05	0.000722203	Fetal
XLOC_021382	PCG		116.455	1.2098	0.279263	4.33211	1.48e-05	0.000727187	Fetal
ENSSSCG00000012542	PCG	FAM199X	181.329	-1.26777	0.292966	-4.32736	1.51e-05	0.000741086	Fetal
ENSSSCG00000033024	PCG		26.7703	1.44415	0.334237	4.32072	1.56e-05	0.000753902	Fetal
XLOC_000473	lncRNA		14.3749	-2.4142	0.560113	-4.31021	1.63e-05	0.000788635	Fetal
ENSSSCG00000005598	PCG	SCAI	78.1863	-1.43835	0.334256	-4.30315	1.68e-05	0.000812089	Fetal
ENSSSCG00000027249	lncRNA	SLC25A2	2.83323	-4.50693	1.04868	-4.29771	1.73e-05	0.000830029	Fetal
ENSSSCG00000025629	PCG	COLEC11	10.1564	-2.0994	0.488553	-4.29718	1.73e-05	0.000830029	Fetal
ENSSSCG00000012978	PCG	AP5B1	128.987	1.05354	0.24541	4.293	1.76e-05	0.000843639	Fetal
XLOC_049936	PCG		15.4884	2.03108	0.473292	4.29138	1.78e-05	0.000845548	Fetal
ENSSSCG00000036977	PCG		66.975	1.08145	0.252636	4.28065	1.86e-05	0.000876257	Fetal
XLOC_011627	PCG		9.58622	-2.17969	0.509526	-4.27788	1.89e-05	0.000882	Fetal
ENSSSCG00000002671	PCG		9.42338	-1.76305	0.412836	-4.27058	1.95e-05	0.00090321	Fetal
ENSSSCG00000017849	lncRNA		1.77437	-4.23185	0.993557	-4.25929	2.05e-05	0.000943104	Fetal
ENSSSCG00000040113	lncRNA		224.377	-1.22171	0.288023	-4.24171	2.22e-05	0.00101517	Fetal
ENSSSCG00000033181	PCG		12.0711	-2.38119	0.562385	-4.23409	2.29e-05	0.00104257	Fetal
ENSSSCG00000009336	PCG	RXFP2	23.44	-2.73224	0.648012	-4.21635	2.48e-05	0.00112263	Fetal
ENSSSCG00000024762	lncRNA		64.7485	-1.13399	0.269099	-4.21403	2.51e-05	0.0011286	Fetal
ENSSSCG00000037771	PCG		81.6497	1.13636	0.270357	4.2032	2.63e-05	0.00117297	Fetal
XLOC_033879	lncRNA		43.5856	1.49734	0.357152	4.19245	2.76e-05	0.00122707	Fetal
ENSSSCG00000001979	PCG		4.70895	3.18369	0.760102	4.1885	2.81e-05	0.00124566	Fetal
ENSSSCG00000028661	lncRNA	ENKD1	36.5786	1.04481	0.252	4.14607	3.38e-05	0.00147266	Fetal
ENSSSCG00000040925	lncRNA		13.6982	2.34871	0.566949	4.14271	3.43e-05	0.00148986	Fetal
ENSSSCG00000029003	lncRNA		11.0533	2.59937	0.627511	4.14235	3.44e-05	0.00148986	Fetal
XLOC_018809	PCG		20.9181	1.71352	0.413827	4.14066	3.46e-05	0.00149741	Fetal
ENSSSCG00000003753	PCG		8.65546	2.36809	0.572449	4.13677	3.52e-05	0.00151954	Fetal
XLOC_005298	PCG		77.6643	1.18441	0.286587	4.13281	3.58e-05	0.00154238	Fetal
XLOC_009203	PCG		22.764	1.16186	0.281445	4.12818	3.66e-05	0.00157018	Fetal
XLOC_046850	PCG		224.78	1.06682	0.258523	4.12658	3.68e-05	0.00157754	Fetal
ENSSSCG00000024416	lncRNA	MYH13	3787.39	2.61748	0.634795	4.12334	3.73e-05	0.00159627	Fetal
ENSSSCG00000007851	PCG	ZP2	12.9111	1.99579	0.484229	4.12157	3.76e-05	0.00160492	Fetal
ENSSSCG00000033338	lncRNA		44.1842	-1.47353	0.357782	-4.11851	3.81e-05	0.00161906	Fetal
ENSSSCG00000010617	PCG	SORCS3	42.7083	1.33843	0.325172	4.11608	3.85e-05	0.00162637	Fetal
ENSSSCG00000040548	PCG		24.6649	2.58382	0.629141	4.1069	4.01e-05	0.0016707	Fetal
XLOC_005270	lncRNA		20.0026	-2.50665	0.610352	-4.1069	4.01e-05	0.0016707	Fetal
ENSSSCG00000007589	PCG		12.7678	1.97872	0.481835	4.10662	4.01e-05	0.0016707	Fetal
XLOC_023151	PCG		20.6985	-1.18357	0.288307	-4.10524	4.04e-05	0.00167329	Fetal
ENSSSCG00000040446	lncRNA		16.5099	-1.8267	0.446362	-4.09241	4.27e-05	0.00175323	Fetal
ENSSSCG00000011069	lncRNA		26.8854	-1.48312	0.363401	-4.08123	4.48e-05	0.00182816	Fetal
XLOC_039769	PCG		16.119	-1.19907	0.293812	-4.08108	4.48e-05	0.00182816	Fetal
ENSSSCG00000007773	PCG		1.65424	4.23475	1.03772	4.08081	4.49e-05	0.00182816	Fetal
ENSSSCG00000032607	PCG	ALPL	300.405	1.11235	0.273679	4.06444	4.81e-05	0.00192487	Fetal
XLOC_050649	PCG		34.2338	1.35613	0.333679	4.06418	4.82e-05	0.00192487	Fetal
XLOC_010944	PCG		31.5657	1.41464	0.348204	4.06268	4.85e-05	0.00193318	Fetal
ENSSSCG00000034776	PCG	TAFA5	49.4818	1.02464	0.252651	4.05555	5e-05	0.00198052	Fetal
ENSSSCG00000010745	PCG	FANK1	35.2857	-1.34461	0.331616	-4.05474	5.02e-05	0.00198329	Fetal
ENSSSCG00000001036	PCG	TFAP2A	20.8234	1.54274	0.38093	4.04994	5.12e-05	0.00201588	Fetal
ENSSSCG00000033736	PCG		58.5398	-1.28675	0.317921	-4.0474	5.18e-05	0.00202522	Fetal
ENSSSCG00000013301	lncRNA		8.05061	2.15096	0.532717	4.03772	5.4e-05	0.00209318	Fetal
ENSSSCG00000033950	lncRNA		4.83227	-2.88952	0.717549	-4.02693	5.65e-05	0.00218699	Fetal
ENSSSCG00000017556	PCG	ANKRD40CL	3.84186	3.29307	0.81792	4.02615	5.67e-05	0.00218978	Fetal
ENSSSCG00000021051	PCG		80.8967	-1.00708	0.250221	-4.02476	5.7e-05	0.0021982	Fetal
ENSSSCG00000010833	PCG		33.9998	-1.2016	0.298887	-4.02023	5.81e-05	0.00222271	Fetal
XLOC_005491	PCG		37.7089	1.04531	0.260234	4.0168	5.9e-05	0.00224617	Fetal
XLOC_054820	lncRNA		55.5293	-1.98358	0.494664	-4.00995	6.07e-05	0.00229841	Fetal
ENSSSCG00000038837	PCG		19.7642	-1.66363	0.415229	-4.00654	6.16e-05	0.00232714	Fetal
ENSSSCG00000031855	PCG		297.274	-2.27836	0.568873	-4.00503	6.2e-05	0.0023373	Fetal
ENSSSCG00000038068	lncRNA		7.33012	-2.69792	0.673958	-4.0031	6.25e-05	0.00235175	Fetal
ENSSSCG00000015093	lncRNA		3.11462	4.38292	1.10078	3.98164	6.84e-05	0.00253406	Fetal
XLOC_027506	PCG		151.104	1.01382	0.256215	3.95693	7.59e-05	0.00279444	Fetal
ENSSSCG00000027013	PCG	CYP4F8	320.771	1.80502	0.456862	3.95091	7.79e-05	0.00284895	Fetal
ENSSSCG00000010165	lncRNA		37.0739	-1.38938	0.351834	-3.94898	7.85e-05	0.00285912	Fetal
XLOC_040235	lncRNA		34.4867	1.35774	0.343889	3.9482	7.87e-05	0.00285912	Fetal
XLOC_005754	lncRNA		26.6255	-1.32645	0.336183	-3.94561	7.96e-05	0.00287913	Fetal
ENSSSCG00000010691	PCG	PLPP4	43.9391	1.14809	0.291362	3.94043	8.13e-05	0.00293634	Fetal
ENSSSCG00000015356	PCG		14.716	-1.62769	0.413254	-3.93871	8.19e-05	0.00294912	Fetal
XLOC_007258	PCG		73.9081	-2.55895	0.650209	-3.93559	8.3e-05	0.0029734	Fetal
XLOC_039864	PCG		37.9194	1.08825	0.276982	3.92894	8.53e-05	0.00303944	Fetal
XLOC_050209	lncRNA		15.4598	-2.02106	0.514697	-3.9267	8.61e-05	0.00305621	Fetal
ENSSSCG00000031168	lncRNA		17.6384	1.40608	0.358404	3.92316	8.74e-05	0.00309524	Fetal
ENSSSCG00000018018	PCG		37.9723	1.13152	0.288452	3.92274	8.75e-05	0.00309524	Fetal
ENSSSCG00000035071	PCG		5.80378	-2.01328	0.513855	-3.918	8.93e-05	0.00315085	Fetal
ENSSSCG00000012671	PCG	OR13H1	13.9719	-1.86041	0.475895	-3.90929	9.26e-05	0.00325439	Fetal
XLOC_025976	PCG		109.515	1.73494	0.444257	3.90525	9.41e-05	0.00329691	Fetal
XLOC_036176	PCG		35.28	1.29523	0.332048	3.90073	9.59e-05	0.00335293	Fetal
ENSSSCG00000003131	PCG	SYNGR4	7.16322	1.70608	0.438169	3.89367	9.87e-05	0.00343289	Fetal
ENSSSCG00000010826	lncRNA	43892	913.23	-1.34245	0.346061	-3.87924	0.000104782	0.00360302	Fetal
ENSSSCG00000007157	PCG	SLC4A11	43.274	-1.06431	0.274903	-3.87157	0.000108135	0.00371152	Fetal
ENSSSCG00000032925	PCG		12.6247	2.48882	0.643212	3.86935	0.000109124	0.00373184	Fetal
ENSSSCG00000014233	PCG		26.8648	1.37685	0.356383	3.86339	0.000111825	0.0037966	Fetal
ENSSSCG00000029541	PCG	PSD2	211.319	1.11622	0.288999	3.86235	0.000112299	0.00380583	Fetal
XLOC_050697	PCG		5.16112	3.09989	0.802918	3.86077	0.000113028	0.00382364	Fetal
ENSSSCG00000035649	lncRNA		19.091	1.7766	0.460295	3.85969	0.000113529	0.00382684	Fetal
ENSSSCG00000015091	PCG	MPZL2	36.8063	-1.4452	0.374604	-3.85794	0.000114346	0.00384745	Fetal
ENSSSCG00000035367	PCG		7.43041	-2.89333	0.751124	-3.85199	0.00011716	0.00392811	Fetal
ENSSSCG00000006469	PCG	MRPL24	32.581	1.48225	0.385521	3.84481	0.000120645	0.00402342	Fetal
ENSSSCG00000024249	PCG		8.94632	1.98245	0.516499	3.83825	0.000123916	0.00410341	Fetal
XLOC_023145	PCG		2.93056	-3.77789	0.985386	-3.83392	0.000126119	0.00413818	Fetal
ENSSSCG00000003736	lncRNA	ASXL3	288.272	-1.1256	0.293615	-3.83359	0.000126286	0.00413818	Fetal
ENSSSCG00000035643	lncRNA		12.8689	1.28596	0.336528	3.82126	0.000132772	0.00432059	Fetal
ENSSSCG00000037950	PCG		15.5779	1.7726	0.464555	3.81569	0.000135803	0.00438887	Fetal
ENSSSCG00000007593	lncRNA	ANKRD61	20.8847	1.2304	0.323052	3.80867	0.000139717	0.00447798	Fetal
ENSSSCG00000012408	PCG	NHSL2	510.221	-1.01775	0.267678	-3.80214	0.00014345	0.00455768	Fetal
XLOC_002291	PCG		311.334	-1.18981	0.313666	-3.79325	0.000148691	0.0046894	Fetal
XLOC_034431	PCG		113.889	-1.06548	0.281041	-3.7912	0.000149919	0.00469362	Fetal
ENSSSCG00000005981	PCG	FBXO32	2201.56	1.31642	0.347261	3.79085	0.000150132	0.00469362	Fetal
XLOC_005263	lncRNA		48.1508	1.33817	0.353024	3.79061	0.00015028	0.00469362	Fetal
ENSSSCG00000001698	PCG	CAPN11	7.82851	-1.95935	0.516939	-3.79029	0.000150474	0.00469362	Fetal
ENSSSCG00000035425	PCG		37.5649	1.17472	0.310052	3.7888	0.000151377	0.00471398	Fetal
ENSSSCG00000021815	lncRNA		30.2914	1.13532	0.299902	3.78565	0.000153308	0.00475052	Fetal
ENSSSCG00000027688	PCG	RNF183	7.12749	1.89817	0.501797	3.78275	0.000155106	0.00479835	Fetal
XLOC_009426	PCG		27.7106	1.17682	0.311284	3.78053	0.000156492	0.00483327	Fetal
ENSSSCG00000009631	PCG	PEBP4	2069.09	1.14869	0.303957	3.77912	0.000157384	0.00485284	Fetal
ENSSSCG00000033199	lncRNA	TAFA4	7.43455	-4.00143	1.05896	-3.77864	0.000157687	0.00485422	Fetal
XLOC_007169	PCG		2.97632	3.94617	1.04476	3.7771	0.000158664	0.00487398	Fetal
ENSSSCG00000029160	PCG		8487.85	-1.4853	0.393495	-3.77464	0.000160236	0.00490859	Fetal
ENSSSCG00000031957	PCG	RIMS2	8.62585	-1.69591	0.45024	-3.76668	0.00016543	0.00501058	Fetal
ENSSSCG00000040393	lncRNA	DCAF16	27.9633	1.32867	0.353071	3.76318	0.000167766	0.00505692	Fetal
XLOC_033795	PCG		53.6914	-1.12418	0.298778	-3.7626	0.000168155	0.00505963	Fetal
ENSSSCG00000032019	PCG	DNASE1L3	38.988	1.22067	0.324451	3.76225	0.000168394	0.00505963	Fetal
ENSSSCG00000010163	PCG	KCNK1	79.5716	-1.49529	0.397796	-3.75895	0.00017063	0.00510234	Fetal
ENSSSCG00000025072	PCG		5.74127	-2.192	0.584012	-3.75335	0.000174488	0.0051952	Fetal
XLOC_043764	PCG		298.034	1.48331	0.395433	3.75111	0.000176053	0.00523125	Fetal
ENSSSCG00000038966	lncRNA		15.9843	1.58845	0.424389	3.7429	0.000181911	0.00535514	Fetal
ENSSSCG00000032082	PCG		3.57695	-3.05041	0.81541	-3.74095	0.000183328	0.00538784	Fetal
ENSSSCG00000012375	lncRNA	DLG3	49.0717	-1.16031	0.310729	-3.73414	0.000188354	0.00550972	Fetal
ENSSSCG00000039986	PCG	RGS8	51.4067	-1.11753	0.29955	-3.73069	0.000190957	0.00556855	Fetal
ENSSSCG00000003608	PCG		13.9563	1.42028	0.380914	3.7286	0.000192546	0.00560619	Fetal
XLOC_043785	PCG		41.1826	1.06449	0.286116	3.72049	0.000198838	0.00576262	Fetal
ENSSSCG00000040147	PCG	SHISA3	41.9331	-1.08949	0.293308	-3.71451	0.000203602	0.00585911	Fetal
XLOC_001273	PCG		5.67569	3.05478	0.822427	3.71435	0.000203725	0.00585911	Fetal
ENSSSCG00000036134	PCG		14.8982	-1.36513	0.367654	-3.71309	0.000204742	0.00587611	Fetal
ENSSSCG00000035786	PCG		10.5457	-3.59901	0.969339	-3.71285	0.000204941	0.00587611	Fetal
ENSSSCG00000023871	PCG	NAALADL2	77.4732	-1.16393	0.3139	-3.70795	0.00020894	0.0059692	Fetal
ENSSSCG00000016869	PCG		125.078	1.39337	0.376516	3.70069	0.00021501	0.00609974	Fetal
ENSSSCG00000009520	PCG	ZIC2	40.2365	-1.29498	0.350109	-3.6988	0.000216625	0.00613442	Fetal
ENSSSCG00000004057	PCG		4.76522	2.24184	0.606321	3.69746	0.000217769	0.00613442	Fetal
ENSSSCG00000004399	lncRNA	SLC22A16	4.93749	2.319	0.628052	3.69237	0.000222171	0.00620922	Fetal
ENSSSCG00000016894	PCG	ARL15	65.4747	-1.00447	0.272164	-3.69068	0.000223653	0.00623212	Fetal
ENSSSCG00000021027	lncRNA	PGBD5	17.0928	-1.23343	0.334466	-3.68776	0.000226234	0.00628435	Fetal
ENSSSCG00000010971	PCG	ARID3C	68.9648	1.54589	0.419233	3.68743	0.000226529	0.00628435	Fetal
ENSSSCG00000029694	lncRNA		4.20209	-3.91443	1.06371	-3.67998	0.00023325	0.00642213	Fetal
XLOC_036469	lncRNA		504.982	1.08539	0.295133	3.67763	0.000235411	0.006464	Fetal
ENSSSCG00000032030	PCG		2.05473	3.73251	1.01805	3.66635	0.000246039	0.00671661	Fetal
XLOC_002126	PCG		4.02665	2.9295	0.799344	3.66489	0.000247449	0.00673556	Fetal
ENSSSCG00000011195	PCG	GALNT15	56.7419	1.36982	0.374187	3.6608	0.000251432	0.00683409	Fetal
XLOC_043063	PCG		81.6305	-1.57544	0.430506	-3.6595	0.000252708	0.00685884	Fetal
XLOC_009161	PCG		40.6811	-1.14621	0.313791	-3.65279	0.000259409	0.00701038	Fetal
ENSSSCG00000031751	PCG		7.75179	-1.74569	0.478949	-3.64484	0.000267561	0.00718936	Fetal
ENSSSCG00000004236	PCG	PKIB	158.156	1.15306	0.316578	3.64225	0.000270262	0.00722068	Fetal
ENSSSCG00000022290	PCG		13.3728	-2.11452	0.580978	-3.63959	0.00027307	0.00725449	Fetal
ENSSSCG00000009182	PCG		15.4587	1.33836	0.368101	3.63585	0.000277062	0.00733981	Fetal
ENSSSCG00000032551	lncRNA	FAM240A	24.1993	1.21794	0.335156	3.63395	0.000279112	0.00737665	Fetal
ENSSSCG00000003227	PCG		4.37591	3.0327	0.834573	3.63384	0.000279237	0.00737665	Fetal
ENSSSCG00000024299	PCG	SCN3B	1461.84	-1.13473	0.312401	-3.63229	0.000280915	0.00741057	Fetal
ENSSSCG00000032337	PCG		10.1343	2.01549	0.555133	3.63065	0.000282709	0.00743701	Fetal
ENSSSCG00000022671	lncRNA		8.92046	-1.54985	0.427663	-3.62399	0.000290093	0.00757827	Fetal
XLOC_055684	PCG		2.45639	-4.29934	1.18745	-3.62064	0.00029388	0.00763479	Fetal
ENSSSCG00000035091	PCG		63.9369	-1.15432	0.319865	-3.60877	0.000307653	0.00790526	Fetal
ENSSSCG00000040350	PCG		2.55357	-3.55408	0.985477	-3.60646	0.000310406	0.00795425	Fetal
ENSSSCG00000023859	PCG	LRRTM1	29.4318	1.26196	0.350962	3.59571	0.000323512	0.00825635	Fetal
XLOC_055752	PCG		32.3638	3.04858	0.848411	3.59328	0.000326542	0.0083045	Fetal
XLOC_024456	lncRNA		22.7149	2.22137	0.618911	3.58916	0.000331751	0.00836008	Fetal
ENSSSCG00000034769	PCG		4.26688	2.65046	0.738637	3.58831	0.000332823	0.00836008	Fetal
ENSSSCG00000032525	lncRNA		8.34006	-2.08242	0.580646	-3.58638	0.000335297	0.00839762	Fetal
ENSSSCG00000011766	PCG		31.022	1.19345	0.332913	3.58485	0.00033727	0.00842913	Fetal
ENSSSCG00000017216	PCG		2.10866	3.38604	0.945865	3.57984	0.00034381	0.00854257	Fetal
ENSSSCG00000034561	lncRNA		29.7878	1.35326	0.378519	3.57515	0.00035003	0.0086573	Fetal
XLOC_026889	lncRNA		29.2391	1.07746	0.301456	3.5742	0.000351307	0.00866589	Fetal
ENSSSCG00000033313	PCG		5.90546	-2.1425	0.599858	-3.57167	0.000354711	0.00873266	Fetal
XLOC_011194	PCG		4.47771	3.48769	0.978561	3.5641	0.00036511	0.00896521	Fetal
ENSSSCG00000004477	PCG		3.64358	-4.10256	1.15237	-3.56012	0.00037069	0.00905494	Fetal
ENSSSCG00000000197	lncRNA	C1QL4	13.6071	-1.33453	0.375099	-3.55779	0.000373983	0.00911171	Fetal
XLOC_050269	PCG		23.3414	-1.57228	0.442341	-3.55446	0.000378763	0.00919245	Fetal
XLOC_054638	lncRNA		104.605	-1.17934	0.333011	-3.54144	0.000397951	0.00946277	Fetal
ENSSSCG00000008758	PCG		6.8153	-1.63476	0.46212	-3.53753	0.00040389	0.00956772	Fetal
ENSSSCG00000029709	PCG		2.78821	-3.33908	0.944161	-3.53656	0.000405368	0.00959065	Fetal
ENSSSCG00000022739	PCG	DSG2	61.8366	1.00312	0.284539	3.52542	0.000422809	0.00988134	Fetal
XLOC_054926	lncRNA		5.6193	-4.37439	1.24192	-3.52227	0.000427863	0.0099684	Fetal
ENSSSCG00000040834	PCG		85.3408	1.01013	0.286837	3.52161	0.000428928	0.00997042	Fetal
XLOC_033097	PCG		106.065	1.33878	0.380314	3.5202	0.000431227	0.00998885	Fetal
ENSSSCG00000017235	lncRNA		3.55533	2.70745	0.770191	3.5153	0.000439253	0.0101498	Fetal
ENSSSCG00000026067	PCG		10.4228	1.4057	0.400238	3.51217	0.00044447	0.0102451	Fetal
ENSSSCG00000034038	lncRNA		29.9487	2.2294	0.635178	3.50988	0.000448308	0.0102957	Fetal
XLOC_026613	lncRNA		21.0188	-1.59196	0.453606	-3.50956	0.000448855	0.0102957	Fetal
ENSSSCG00000022305	PCG		9.70696	-1.60624	0.458756	-3.5013	0.000463	0.0105815	Fetal
ENSSSCG00000031276	PCG		14.047	1.71254	0.490652	3.49033	0.000482425	0.0109721	Fetal
XLOC_011049	PCG		18.9046	2.28684	0.656535	3.4832	0.000495457	0.0111873	Fetal
ENSSSCG00000025141	PCG		15.3573	-1.33024	0.38205	-3.48185	0.000497955	0.0112299	Fetal
XLOC_031302	PCG		2.72374	-4.83504	1.38922	-3.4804	0.000500661	0.0112508	Fetal
XLOC_035805	PCG		44.675	1.06237	0.305604	3.4763	0.000508389	0.0113778	Fetal
ENSSSCG00000033739	lncRNA		3.4966	-2.55059	0.73418	-3.47406	0.000512643	0.0114245	Fetal
ENSSSCG00000003012	lncRNA		18.6026	-1.0963	0.315893	-3.47048	0.000519524	0.0115097	Fetal
ENSSSCG00000023921	PCG		3.23185	-2.48156	0.715191	-3.46979	0.000520867	0.0115259	Fetal
ENSSSCG00000033254	lncRNA		2.6807	3.3784	0.974258	3.46767	0.000524994	0.0115628	Fetal
ENSSSCG00000037291	lncRNA	ELAVL4	6.46406	-2.43259	0.702565	-3.46244	0.000535294	0.0117347	Fetal
ENSSSCG00000039627	PCG	TMEM200C	7.21732	-2.2105	0.638619	-3.46138	0.000537421	0.0117539	Fetal
XLOC_021714	PCG		2.04915	4.14037	1.19767	3.45703	0.000546173	0.0118969	Fetal
XLOC_036352	PCG		108.571	-1.27409	0.36947	-3.44842	0.000563875	0.0122329	Fetal
ENSSSCG00000026689	lncRNA		71.3492	-1.0593	0.307284	-3.4473	0.000566221	0.0122696	Fetal
XLOC_047099	PCG		6.39633	-2.00988	0.583466	-3.44472	0.000571644	0.0123729	Fetal
ENSSSCG00000040620	PCG		36.0366	-1.27392	0.370045	-3.4426	0.000576154	0.0124419	Fetal
ENSSSCG00000002529	PCG		84.429	1.00273	0.291595	3.43878	0.000584351	0.01259	Fetal
ENSSSCG00000013579	PCG	CD209	60.2238	1.27684	0.37204	3.43201	0.000599128	0.0128359	Fetal
ENSSSCG00000039199	PCG		4.09716	2.02608	0.590353	3.43199	0.000599178	0.0128359	Fetal
XLOC_011833	PCG		43.5821	1.2946	0.379776	3.40885	0.000652363	0.0137475	Fetal
ENSSSCG00000033637	lncRNA		9.30197	1.76856	0.519571	3.40388	0.000664357	0.0139153	Fetal
ENSSSCG00000033392	PCG	SCML4	54.3892	-1.23436	0.362946	-3.40095	0.000671533	0.0140499	Fetal
ENSSSCG00000013101	PCG		30.5332	1.73897	0.511504	3.39971	0.000674563	0.014082	Fetal
ENSSSCG00000027178	lncRNA		28.0802	1.33758	0.393747	3.39705	0.000681164	0.0142021	Fetal
ENSSSCG00000004597	PCG	AQP9	80.5623	-1.13477	0.334073	-3.39678	0.000681826	0.0142021	Fetal
ENSSSCG00000000584	PCG		16.0546	-1.86805	0.550297	-3.39462	0.000687234	0.0142831	Fetal
XLOC_041080	lncRNA		5.07751	-2.50402	0.738659	-3.38995	0.000699055	0.0144648	Fetal
ENSSSCG00000003047	PCG		8.08754	-2.25372	0.665539	-3.38631	0.000708397	0.014576	Fetal
ENSSSCG00000009221	PCG		38.4163	-1.25039	0.369349	-3.3854	0.000710753	0.0145892	Fetal
XLOC_005432	PCG		7.99647	-1.91753	0.566446	-3.3852	0.000711273	0.0145892	Fetal
ENSSSCG00000006758	PCG		23.611	-1.31075	0.387339	-3.384	0.00071438	0.014637	Fetal
ENSSSCG00000017856	lncRNA		3.02522	-3.12711	0.925008	-3.38063	0.000723186	0.0147531	Fetal
XLOC_039585	PCG		13.3698	1.31889	0.39048	3.3776	0.000731211	0.0148524	Fetal
ENSSSCG00000032600	PCG		35.8053	1.64027	0.486417	3.37215	0.000745839	0.0150682	Fetal
ENSSSCG00000037551	PCG		10.5945	-1.65385	0.490758	-3.37	0.000751685	0.01517	Fetal
XLOC_023413	PCG		11.0616	-1.51182	0.451667	-3.34721	0.000816283	0.0162471	Fetal
ENSSSCG00000011846	PCG		4.06536	1.84533	0.552413	3.34049	0.000836314	0.0165379	Fetal
ENSSSCG00000040058	PCG		3.39073	3.41316	1.02204	3.33955	0.000839155	0.0165457	Fetal
XLOC_034361	PCG		7.28406	-2.30623	0.69179	-3.33372	0.000856932	0.0168071	Fetal
ENSSSCG00000017178	PCG	SPHK1	16.792	1.58779	0.476511	3.33212	0.000861881	0.0168866	Fetal
ENSSSCG00000014834	PCG	UCP3	128.14	1.53203	0.46008	3.32992	0.000868705	0.0170026	Fetal
ENSSSCG00000001753	lncRNA		20.2824	-2.14172	0.643344	-3.32904	0.000871449	0.0170209	Fetal
ENSSSCG00000038536	lncRNA		2.28734	-3.406	1.0234	-3.32812	0.000874348	0.0170421	Fetal
ENSSSCG00000031407	PCG	STKLD1	31.8733	1.10145	0.331233	3.3253	0.000883238	0.017162	Fetal
ENSSSCG00000034832	PCG		21.5111	2.02604	0.609772	3.32262	0.000891767	0.0172996	Fetal
ENSSSCG00000035610	lncRNA		13.9301	-1.55677	0.468679	-3.32162	0.000894959	0.017336	Fetal
ENSSSCG00000040466	PCG		17.8986	-1.28119	0.386235	-3.31714	0.000909444	0.0174591	Fetal
ENSSSCG00000030033	lncRNA		23.1099	1.08397	0.327452	3.31031	0.00093194	0.0178139	Fetal
XLOC_043975	PCG		15.353	-2.26342	0.684591	-3.30623	0.000945597	0.0180018	Fetal
XLOC_024880	PCG		64.7235	1.27664	0.386674	3.3016	0.00096136	0.0182649	Fetal
ENSSSCG00000040831	PCG		8.22389	1.52876	0.463424	3.29882	0.00097091	0.018351	Fetal
ENSSSCG00000023501	PCG	CCKAR	15.4471	-1.3319	0.403778	-3.29858	0.000971746	0.018351	Fetal
XLOC_035799	PCG		15.9226	1.6112	0.488603	3.29757	0.000975249	0.0183802	Fetal
ENSSSCG00000028671	PCG	CEL	85.3568	-1.13365	0.343883	-3.29662	0.000978542	0.0184238	Fetal
XLOC_049400	PCG		5.58782	-2.02333	0.613927	-3.29572	0.00098169	0.0184462	Fetal
ENSSSCG00000004646	PCG		14.9094	-1.11173	0.337367	-3.29531	0.000983119	0.0184546	Fetal
ENSSSCG00000037879	PCG		3.50872	2.32986	0.707138	3.29478	0.000985004	0.0184608	Fetal
ENSSSCG00000006008	PCG		13.7772	-1.34877	0.409381	-3.29466	0.000985415	0.0184608	Fetal
ENSSSCG00000036157	lncRNA	BARX2	75.0861	1.06368	0.323163	3.29146	0.000996678	0.0185793	Fetal
ENSSSCG00000040234	PCG		1.48962	4.09279	1.24386	3.2904	0.00100045	0.0186312	Fetal
ENSSSCG00000014843	lncRNA	CHRDL2	413.949	1.19611	0.363748	3.2883	0.00100796	0.0187301	Fetal
ENSSSCG00000014232	PCG	LOX	4214.38	-1.05489	0.320878	-3.28752	0.00101074	0.0187301	Fetal
ENSSSCG00000040968	lncRNA		12.6673	-1.13076	0.344158	-3.28559	0.00101768	0.0188216	Fetal
ENSSSCG00000003882	PCG		11.354	1.20365	0.366699	3.28239	0.0010293	0.0189249	Fetal
ENSSSCG00000031850	lncRNA	IFN-OMEGA-3	15.1847	1.07519	0.327622	3.28179	0.00103149	0.0189466	Fetal
XLOC_030502	lncRNA		10.0394	1.76815	0.539659	3.27643	0.00105128	0.0192349	Fetal
ENSSSCG00000000194	lncRNA		3403.99	1.33481	0.408742	3.26566	0.00109211	0.0198853	Fetal
XLOC_036271	PCG		50.6621	-1.50652	0.461421	-3.26495	0.00109483	0.0199156	Fetal
ENSSSCG00000001748	lncRNA		11.2849	-2.2203	0.680488	-3.26281	0.00110314	0.0200473	Fetal
XLOC_015244	PCG		42.8014	1.37726	0.422586	3.25912	0.00111758	0.0202902	Fetal
ENSSSCG00000027998	lncRNA		3.61107	2.76498	0.848496	3.25869	0.00111929	0.0203015	Fetal
XLOC_049492	PCG		68.8782	3.43053	1.05316	3.25736	0.00112454	0.0203248	Fetal
XLOC_037022	PCG		17.8523	3.21023	0.986614	3.25378	0.00113879	0.0205168	Fetal
XLOC_030423	PCG		12.0551	-1.56035	0.479765	-3.25232	0.00114468	0.0206032	Fetal
ENSSSCG00000013031	PCG		5.35842	-1.86359	0.573616	-3.24885	0.00115873	0.0207906	Fetal
ENSSSCG00000038663	PCG		46.0279	-1.28745	0.396432	-3.24759	0.00116388	0.0208292	Fetal
ENSSSCG00000036330	PCG		12.7908	1.15164	0.354768	3.24617	0.00116968	0.020913	Fetal
XLOC_002290	PCG		6.77883	-1.79265	0.55291	-3.24221	0.00118605	0.0211656	Fetal
ENSSSCG00000008993	PCG		4.84377	-2.01933	0.623247	-3.24001	0.00119524	0.021289	Fetal
ENSSSCG00000025652	PCG	CDH1	580.928	-1.09181	0.337098	-3.23886	0.00120009	0.0213553	Fetal
ENSSSCG00000016519	PCG	AKR1D1	19.5665	-1.29165	0.39909	-3.23649	0.00121011	0.0214929	Fetal
ENSSSCG00000012595	PCG	LRCH2	139.584	-1.04567	0.32315	-3.23587	0.00121273	0.0215192	Fetal
ENSSSCG00000013524	PCG	MICOS13	1205.54	1.0626	0.328488	3.23481	0.00121722	0.0215785	Fetal
ENSSSCG00000027768	PCG	SLC29A4	54.8156	1.00419	0.310513	3.23397	0.00122081	0.0216216	Fetal
ENSSSCG00000009526	PCG	ITGBL1	438.893	-1.09629	0.33944	-3.22969	0.00123923	0.021843	Fetal
ENSSSCG00000035025	lncRNA		10.9687	-1.41875	0.439957	-3.22475	0.00126084	0.0221013	Fetal
ENSSSCG00000034446	PCG		11.4807	2.26032	0.701687	3.22127	0.00127624	0.0222679	Fetal
ENSSSCG00000006140	PCG	CA2	82.99	1.11104	0.344952	3.22084	0.00127813	0.0222803	Fetal
ENSSSCG00000016130	lncRNA	ZDBF2	68.9917	-1.01914	0.31656	-3.21942	0.00128451	0.0223461	Fetal
ENSSSCG00000031091	PCG		33.3212	-1.16937	0.363337	-3.21842	0.00128901	0.0223869	Fetal
ENSSSCG00000013376	PCG		15.0561	-1.50243	0.467109	-3.21643	0.00129795	0.0225213	Fetal
ENSSSCG00000021473	PCG		41.1187	-1.15026	0.357735	-3.21538	0.0013027	0.0225818	Fetal
XLOC_015758	PCG		2.95037	4.29319	1.33531	3.21513	0.00130384	0.0225818	Fetal
ENSSSCG00000030414	PCG		8.05053	1.55829	0.485393	3.21038	0.00132559	0.0228744	Fetal
ENSSSCG00000033413	PCG	NRTN	15.1051	1.24102	0.387092	3.20602	0.00134584	0.0231178	Fetal
XLOC_036163	lncRNA		1.43889	3.62392	1.13282	3.19903	0.0013789	0.023521	Fetal
ENSSSCG00000027030	PCG	BDKRB2	64.6366	1.03371	0.323197	3.19839	0.00138195	0.0235445	Fetal
ENSSSCG00000000629	PCG		2.61094	3.36069	1.05213	3.19416	0.00140237	0.0238266	Fetal
ENSSSCG00000002818	PCG	PLLP	189.854	1.09543	0.34314	3.19236	0.00141116	0.0238756	Fetal
ENSSSCG00000002887	lncRNA	MAG	66.9716	1.26749	0.397158	3.1914	0.00141586	0.0239239	Fetal
ENSSSCG00000027553	PCG		3.88511	3.11827	0.979698	3.18288	0.00145816	0.0244225	Fetal
ENSSSCG00000013436	PCG		3217.37	1.32759	0.417454	3.18021	0.00147171	0.0245237	Fetal
XLOC_005542	lncRNA		10.5498	-1.81554	0.572958	-3.16871	0.00153115	0.0252405	Fetal
ENSSSCG00000033822	PCG	THRSP	99.873	-1.24726	0.393874	-3.16665	0.00154207	0.0253165	Fetal
ENSSSCG00000036445	PCG		10.1403	1.26958	0.401096	3.16527	0.00154939	0.0253412	Fetal
ENSSSCG00000040824	PCG	CNTN2	34.0099	-1.00787	0.318467	-3.16477	0.00155208	0.0253632	Fetal
XLOC_008578	PCG		87.0839	1.36158	0.430326	3.16406	0.00155585	0.0254028	Fetal
ENSSSCG00000006286	PCG		4.88135	-2.22795	0.706729	-3.15248	0.00161887	0.0261817	Fetal
ENSSSCG00000026203	PCG		5.61443	3.0482	0.967867	3.1494	0.00163604	0.0263462	Fetal
XLOC_018354	PCG		3.60175	-3.07475	0.977109	-3.14679	0.00165075	0.0264697	Fetal
ENSSSCG00000032135	PCG		10.3829	1.29367	0.411507	3.14373	0.00166808	0.0266747	Fetal
ENSSSCG00000015821	PCG		2.67897	2.6805	0.852771	3.14329	0.00167062	0.0266747	Fetal
ENSSSCG00000032672	PCG	RAB9B	850.476	-1.69047	0.537899	-3.14273	0.00167382	0.0266804	Fetal
ENSSSCG00000005278	lncRNA		22.2621	-2.35811	0.751432	-3.13815	0.0017002	0.0269886	Fetal
ENSSSCG00000018028	lncRNA	TEKT3	38.0672	1.01489	0.323432	3.13788	0.00170176	0.0269886	Fetal
ENSSSCG00000014840	PCG	P4HA3	617.411	-1.20092	0.383101	-3.13472	0.00172018	0.0271206	Fetal
ENSSSCG00000012371	PCG	AR	23.0215	-1.70211	0.543249	-3.1332	0.00172913	0.0272389	Fetal
ENSSSCG00000036859	PCG		5.70626	-2.24636	0.71738	-3.13134	0.00174008	0.0273426	Fetal
ENSSSCG00000013514	PCG		56.1779	1.6693	0.533415	3.12945	0.00175133	0.0274736	Fetal
ENSSSCG00000036235	PCG		12036.7	1.06266	0.340166	3.12396	0.00178436	0.0278755	Fetal
XLOC_006937	PCG		11.4051	-1.58963	0.51069	-3.11272	0.00185372	0.028602	Fetal
XLOC_024573	lncRNA		9.83006	1.7986	0.578121	3.11112	0.00186378	0.0286872	Fetal
ENSSSCG00000016159	PCG	CPS1	9.88721	-1.21997	0.392605	-3.10738	0.00188752	0.0288638	Fetal
ENSSSCG00000015255	lncRNA	IGSF9B	15.7498	-1.41865	0.457158	-3.10319	0.0019145	0.0291813	Fetal
ENSSSCG00000039874	PCG	CCL26	160.133	4.44776	1.43425	3.1011	0.00192803	0.0293638	Fetal
ENSSSCG00000010656	lncRNA		2.23947	-3.03246	0.978584	-3.09882	0.00194294	0.0295192	Fetal
ENSSSCG00000037808	PCG		551.27	-1.07184	0.346184	-3.09615	0.00196054	0.0296794	Fetal
ENSSSCG00000032529	PCG		4.42649	-2.25123	0.729478	-3.08608	0.00202813	0.0304446	Fetal
XLOC_016377	PCG		7.72318	-1.4184	0.459934	-3.08392	0.00204294	0.0306181	Fetal
ENSSSCG00000036439	PCG	IL29	10.6935	1.39195	0.45198	3.07966	0.00207237	0.0308981	Fetal
XLOC_005447	PCG		15.2441	-1.0362	0.336598	-3.07844	0.0020809	0.0309649	Fetal
ENSSSCG00000038233	PCG		15.0867	-1.65849	0.538986	-3.07705	0.0020906	0.0310602	Fetal
XLOC_030081	PCG		8.74711	-1.704	0.55382	-3.0768	0.00209233	0.0310613	Fetal
ENSSSCG00000024714	PCG		13.1912	1.17939	0.38376	3.07324	0.00211748	0.0313111	Fetal
ENSSSCG00000031761	PCG		18.2242	-1.41806	0.462034	-3.06916	0.00214662	0.031593	Fetal
ENSSSCG00000033937	PCG	DYNC2H1	21.2953	-1.65479	0.539381	-3.06795	0.00215535	0.0316651	Fetal
ENSSSCG00000036788	PCG		2.91846	-2.42381	0.790087	-3.06778	0.00215657	0.0316651	Fetal
ENSSSCG00000006025	PCG		30.9816	-1.9944	0.650216	-3.06728	0.00216013	0.0316724	Fetal
ENSSSCG00000033464	PCG		7.38114	1.46582	0.478727	3.06191	0.00219928	0.0321416	Fetal
ENSSSCG00000015334	PCG	PDK4	1016.24	1.94572	0.636152	3.05858	0.00222389	0.0323985	Fetal
ENSSSCG00000000591	PCG		5.15701	-2.45494	0.802698	-3.05837	0.00222547	0.0323985	Fetal
ENSSSCG00000029783	PCG	MKX	83.1967	-1.1463	0.374839	-3.05812	0.00222733	0.0324005	Fetal
ENSSSCG00000033575	lncRNA		13.294	1.12089	0.367156	3.0529	0.00226641	0.0327915	Fetal
ENSSSCG00000034639	lncRNA	MGAM	40.7576	1.40538	0.46073	3.05034	0.00228585	0.0329712	Fetal
ENSSSCG00000006379	lncRNA	CD48	38.8656	1.11122	0.36439	3.04953	0.002292	0.0330043	Fetal
ENSSSCG00000016799	PCG	CDH12	19.9443	1.9763	0.648102	3.04937	0.00229322	0.0330043	Fetal
ENSSSCG00000001040	lncRNA		2.23446	3.09349	1.01453	3.04918	0.00229466	0.0330043	Fetal
ENSSSCG00000007539	PCG		8.51156	-1.35861	0.445758	-3.04787	0.00230468	0.0331105	Fetal
ENSSSCG00000035325	PCG		1.35207	-3.37957	1.10898	-3.04746	0.00230782	0.0331105	Fetal
XLOC_025965	PCG		1.70897	-3.34545	1.09788	-3.0472	0.00230985	0.0331143	Fetal
XLOC_000607	PCG		3.62806	2.17323	0.7149	3.03991	0.0023665	0.0336698	Fetal
XLOC_015317	lncRNA		14.5973	-1.42766	0.469817	-3.03876	0.0023755	0.0337214	Fetal
ENSSSCG00000005953	PCG	KCNQ3	58.9991	1.60606	0.529086	3.03553	0.00240111	0.0338892	Fetal
XLOC_021442	lncRNA		6.60547	2.0283	0.668488	3.03417	0.00241199	0.0340083	Fetal
ENSSSCG00000011128	PCG		2.01857	2.90884	0.961461	3.02544	0.00248272	0.034771	Fetal
ENSSSCG00000007507	PCG	PCK1	65.6966	-2.00424	0.662851	-3.02366	0.00249733	0.0348647	Fetal
ENSSSCG00000001588	PCG		36.7438	-1.00264	0.331615	-3.0235	0.00249868	0.0348647	Fetal
ENSSSCG00000031189	PCG		6.11915	-1.86973	0.618778	-3.02165	0.00251403	0.035053	Fetal
XLOC_035738	PCG		5.06688	1.57385	0.521065	3.02045	0.00252399	0.0351658	Fetal
ENSSSCG00000028861	PCG		3.20197	1.94676	0.644787	3.01923	0.00253421	0.035257	Fetal
XLOC_024541	PCG		11.067	1.43554	0.47677	3.01096	0.00260422	0.0360168	Fetal
XLOC_024928	lncRNA		1.4476	-3.49102	1.1598	-3.01003	0.00261219	0.0361004	Fetal
ENSSSCG00000040490	PCG		4.56868	-2.39107	0.79475	-3.00859	0.00262464	0.0362192	Fetal
ENSSSCG00000024314	PCG	FGG	5.3506	-3.65163	1.21457	-3.00653	0.00264245	0.0364384	Fetal
ENSSSCG00000037708	lncRNA		5.85099	2.10556	0.700982	3.00372	0.00266699	0.0367498	Fetal
ENSSSCG00000023403	PCG		8.96774	-1.50781	0.50213	-3.00282	0.00267487	0.0367775	Fetal
ENSSSCG00000009197	PCG	GRID2	71.9422	-1.25798	0.419472	-2.99897	0.00270898	0.0371109	Fetal
ENSSSCG00000022370	PCG	TNFSF9	11.829	1.19345	0.398216	2.99701	0.00272645	0.0372687	Fetal
ENSSSCG00000006400	lncRNA		1.81982	3.17861	1.06154	2.99435	0.00275027	0.0374582	Fetal
XLOC_033708	PCG		9.71249	-1.14211	0.381595	-2.99299	0.00276258	0.0375986	Fetal
ENSSSCG00000009630	PCG	EGR3	32.1213	-1.38276	0.462043	-2.99271	0.00276511	0.037606	Fetal
ENSSSCG00000012449	PCG		2.27589	-3.38938	1.13344	-2.99034	0.00278669	0.0377534	Fetal
XLOC_034369	lncRNA		18.9561	1.28174	0.429005	2.98771	0.00281074	0.0379793	Fetal
ENSSSCG00000001594	PCG		3.27654	-2.91521	0.975975	-2.98697	0.00281759	0.0380445	Fetal
ENSSSCG00000013330	PCG		3.53093	-2.35944	0.790605	-2.98435	0.00284178	0.0382888	Fetal
ENSSSCG00000000867	PCG	SPIC	25.2683	-1.21819	0.408775	-2.98009	0.00288166	0.0386599	Fetal
XLOC_030681	lncRNA		53.4332	1.0296	0.346335	2.97284	0.00295058	0.0393042	Fetal
ENSSSCG00000010660	PCG		1.70195	-3.32395	1.11819	-2.97262	0.00295274	0.0393051	Fetal
ENSSSCG00000012841	lncRNA	PNPLA2	2481.89	1.04972	0.353215	2.97189	0.00295971	0.03937	Fetal
ENSSSCG00000009653	lncRNA	CDCA2	104.358	-1.01596	0.342401	-2.96717	0.00300558	0.0398334	Fetal
XLOC_002253	PCG		4.49985	-2.18327	0.735872	-2.96691	0.00300812	0.0398334	Fetal
ENSSSCG00000023754	PCG		8.24779	-1.57942	0.532494	-2.96609	0.00301616	0.0398672	Fetal
ENSSSCG00000035440	PCG		7.79889	-1.36887	0.46168	-2.96497	0.00302713	0.039979	Fetal
ENSSSCG00000033547	PCG		1.44058	-3.05602	1.03095	-2.96428	0.00303396	0.040018	Fetal
XLOC_030173	PCG		4.69105	-3.24836	1.0966	-2.96222	0.00305431	0.0402301	Fetal
ENSSSCG00000007083	PCG		13.0986	-1.80311	0.60913	-2.96014	0.003075	0.0403612	Fetal
XLOC_029886	lncRNA		1.80004	-3.40076	1.14922	-2.9592	0.0030844	0.0403823	Fetal
XLOC_034413	PCG		7.89213	-1.17898	0.39875	-2.95668	0.0031097	0.0405619	Fetal
ENSSSCG00000008115	PCG	MAL	92.3992	1.10187	0.372857	2.95522	0.0031245	0.0406704	Fetal
ENSSSCG00000036946	PCG		86.6074	-1.85551	0.628132	-2.95402	0.00313666	0.040747	Fetal
ENSSSCG00000009444	lncRNA	OLFM4	21.5363	-1.19419	0.404687	-2.95091	0.00316841	0.0410714	Fetal
ENSSSCG00000016838	lncRNA		13.561	-1.36269	0.462442	-2.94671	0.00321169	0.0415466	Fetal
ENSSSCG00000033451	PCG		13.5345	-1.12379	0.381533	-2.94545	0.00322483	0.0416128	Fetal
ENSSSCG00000011890	PCG		16.5002	-1.04391	0.354934	-2.94113	0.00327017	0.0419282	Fetal
XLOC_001839	lncRNA		15.3911	-1.05068	0.357852	-2.93608	0.00332393	0.0424726	Fetal
ENSSSCG00000035467	PCG		3.61263	-2.34749	0.799613	-2.93578	0.00332712	0.0424846	Fetal
ENSSSCG00000035243	PCG		17.8704	-1.32148	0.450436	-2.93377	0.00334871	0.0426977	Fetal
ENSSSCG00000014222	lncRNA	ARL14EPL	4.65668	2.46705	0.841276	2.9325	0.0033624	0.0427898	Fetal
XLOC_039940	lncRNA		70.6215	-1.31571	0.448949	-2.93065	0.00338258	0.0429742	Fetal
XLOC_031308	PCG		4.29673	2.08825	0.713159	2.92817	0.00340966	0.0430996	Fetal
ENSSSCG00000031822	lncRNA		18.8899	-1.65098	0.564199	-2.92623	0.00343098	0.0432239	Fetal
ENSSSCG00000039699	lncRNA		19.7499	1.0821	0.36997	2.92484	0.00344631	0.04334	Fetal
XLOC_033917	PCG		6.73681	2.56345	0.877464	2.92143	0.00348429	0.0436832	Fetal
ENSSSCG00000011186	PCG		24.7894	1.4993	0.51325	2.92119	0.00348697	0.0436832	Fetal
ENSSSCG00000016718	PCG	NPY	4.36412	2.25966	0.773563	2.92111	0.00348784	0.0436832	Fetal
XLOC_007211	PCG		6.51181	-1.26392	0.43287	-2.91986	0.00350193	0.043795	Fetal
XLOC_008494	PCG		11.4704	1.73221	0.594287	2.91476	0.00355958	0.0443098	Fetal
ENSSSCG00000006413	PCG	FCER1A	7.33087	1.53347	0.52659	2.91208	0.00359031	0.0445449	Fetal
XLOC_050230	PCG		54.2162	1.42888	0.491274	2.90852	0.00363138	0.0448262	Fetal
XLOC_026158	PCG		19.2634	1.25537	0.431645	2.90834	0.00363357	0.0448262	Fetal
ENSSSCG00000023546	PCG		10.1418	-1.12678	0.387516	-2.9077	0.003641	0.0448448	Fetal
ENSSSCG00000030368	PCG	HSPA1L	188.965	-1.12105	0.385694	-2.90659	0.00365396	0.0449492	Fetal
ENSSSCG00000007034	lncRNA	PSD3	83.5927	-1.25663	0.432578	-2.90497	0.00367285	0.0451225	Fetal
ENSSSCG00000035204	PCG		34.5922	-1.39598	0.480629	-2.90449	0.00367847	0.0451621	Fetal
ENSSSCG00000024668	PCG	KLK1	75.4453	1.29109	0.445115	2.90059	0.00372462	0.0455117	Fetal
ENSSSCG00000007263	PCG		17.5449	1.28014	0.441852	2.89723	0.00376479	0.0458626	Fetal
ENSSSCG00000012363	PCG	HEPH	30.6066	-1.30154	0.449574	-2.89506	0.00379088	0.0460909	Fetal
ENSSSCG00000032616	PCG		28.0185	-1.1459	0.396434	-2.89052	0.00384606	0.0466713	Fetal
ENSSSCG00000030262	lncRNA		1.79711	3.10877	1.07604	2.8891	0.00386352	0.0468227	Fetal
ENSSSCG00000027325	lncRNA	TRNP1	21.7419	1.029	0.356389	2.8873	0.00388568	0.0470307	Fetal
ENSSSCG00000038429	PCG		82.8645	1.83907	0.637009	2.88704	0.00388882	0.0470345	Fetal
ENSSSCG00000030693	PCG		1.88673	-3.0554	1.0592	-2.88463	0.00391879	0.0472491	Fetal
ENSSSCG00000036867	PCG	C11orf71	3.82281	1.83567	0.636476	2.88411	0.00392518	0.0472957	Fetal
ENSSSCG00000005762	PCG	KCNT1	49.4514	-1.27664	0.443069	-2.88136	0.00395964	0.0476499	Fetal
ENSSSCG00000038621	PCG		13.6465	-1.04577	0.363733	-2.8751	0.00403899	0.0482651	Fetal
ENSSSCG00000040465	lncRNA		5.74574	1.67732	0.584027	2.87199	0.00407893	0.0486189	Fetal
XLOC_018654	lncRNA		6.05714	-1.76137	0.613932	-2.869	0.00411777	0.048865	Fetal
XLOC_027868	PCG		4.45752	2.24008	0.780857	2.86875	0.00412103	0.0488729	Fetal
ENSSSCG00000040673	PCG	TMEM140	238.946	1.07352	0.374907	2.86342	0.00419096	0.0495521	Fetal
ENSSSCG00000015628	PCG		1.44483	-3.92838	1.37194	-2.86338	0.00419147	0.0495521	Fetal
ENSSSCG00000032203	PCG		154.82	6.5556	0.616666	10.6307	2.14e-26	3.59e-22	Neonatal
ENSSSCG00000031306	PCG		76.4035	6.2512	0.592933	10.5428	5.48e-26	4.59e-22	Neonatal
ENSSSCG00000012427	PCG		310.018	4.10562	0.394674	10.4025	2.41e-25	1.35e-21	Neonatal
XLOC_005753	PCG		49.5174	3.02838	0.341532	8.86705	7.51e-19	3.15e-15	Neonatal
XLOC_034053	PCG		31.2892	-8.15875	0.935138	-8.72464	2.67e-18	8.95e-15	Neonatal
ENSSSCG00000010610	PCG		15.2577	7.64163	0.967106	7.90155	2.75e-15	6.59e-12	Neonatal
ENSSSCG00000024476	PCG	CES3	66.7261	2.34891	0.304977	7.70193	1.34e-14	2.81e-11	Neonatal
ENSSSCG00000007757	lncRNA	TRIM72	7836.64	-1.00315	0.133351	-7.52263	5.37e-14	1e-10	Neonatal
ENSSSCG00000024563	lncRNA	CEP83	433.024	1.07515	0.14472	7.42918	1.09e-13	1.83e-10	Neonatal
ENSSSCG00000015795	lncRNA		274.356	3.10236	0.418824	7.40731	1.29e-13	1.96e-10	Neonatal
ENSSSCG00000026079	lncRNA	TKTL2	25.9973	-4.0309	0.54814	-7.35378	1.93e-13	2.69e-10	Neonatal
ENSSSCG00000016868	PCG		64.5635	-2.22396	0.304135	-7.3124	2.62e-13	3.16e-10	Neonatal
ENSSSCG00000033790	PCG		98.1844	-3.05655	0.418048	-7.31149	2.64e-13	3.16e-10	Neonatal
ENSSSCG00000034442	PCG		69.7739	-1.58447	0.218221	-7.26086	3.85e-13	4.3e-10	Neonatal
ENSSSCG00000033555	PCG		238.77	-2.6948	0.374753	-7.19088	6.44e-13	6.74e-10	Neonatal
XLOC_014999	PCG		10.3975	6.60447	0.923003	7.15541	8.34e-13	8.22e-10	Neonatal
XLOC_025851	PCG		17.4592	-3.47584	0.509141	-6.82687	8.68e-12	8.08e-09	Neonatal
XLOC_047195	PCG		73.1793	2.93431	0.434698	6.75021	1.48e-11	1.3e-08	Neonatal
XLOC_000473	PCG		11.8747	-6.7663	1.00418	-6.73814	1.6e-11	1.34e-08	Neonatal
ENSSSCG00000010826	PCG	43892	2580.8	-1.91517	0.287291	-6.6663	2.62e-11	2.09e-08	Neonatal
ENSSSCG00000008842	PCG	KIT	284.078	-2.26086	0.339708	-6.65528	2.83e-11	2.15e-08	Neonatal
ENSSSCG00000008874	PCG	TMEM144	80.7834	-1.79427	0.269856	-6.64897	2.95e-11	2.15e-08	Neonatal
ENSSSCG00000034436	PCG		22.3616	4.66584	0.703999	6.62763	3.41e-11	2.38e-08	Neonatal
ENSSSCG00000038561	PCG		1170.32	2.13224	0.324157	6.57778	4.78e-11	3.2e-08	Neonatal
ENSSSCG00000026486	PCG		12.9865	3.23151	0.49389	6.54298	6.03e-11	3.89e-08	Neonatal
ENSSSCG00000040356	PCG		7.20019	6.55973	1.00379	6.53498	6.36e-11	3.95e-08	Neonatal
ENSSSCG00000021222	PCG		16.5403	5.23835	0.80355	6.51901	7.08e-11	4.24e-08	Neonatal
ENSSSCG00000009554	lncRNA	GRTP1	498.673	1.22358	0.188846	6.47924	9.22e-11	5.33e-08	Neonatal
ENSSSCG00000028523	lncRNA	HUS1	409.719	-1.08109	0.167745	-6.44488	1.16e-10	6.46e-08	Neonatal
ENSSSCG00000038405	lncRNA	STMN3	64.0333	2.44715	0.384853	6.35867	2.04e-10	1.1e-07	Neonatal
ENSSSCG00000034677	lncRNA		2714.2	2.53022	0.402497	6.28629	3.25e-10	1.7e-07	Neonatal
ENSSSCG00000006897	PCG	CCDC18	218.847	1.92028	0.308136	6.23194	4.61e-10	2.27e-07	Neonatal
ENSSSCG00000011141	PCG	CALML5	22.8807	-3.87981	0.632994	-6.12929	8.83e-10	4.23e-07	Neonatal
ENSSSCG00000000926	lncRNA	CEP290	334.184	1.47174	0.242305	6.07393	1.25e-09	5.81e-07	Neonatal
ENSSSCG00000031617	PCG	SFT2D2	224.107	-1.04708	0.173149	-6.04726	1.47e-09	6.55e-07	Neonatal
XLOC_039914	lncRNA		46.1592	-2.61798	0.433009	-6.04601	1.48e-09	6.55e-07	Neonatal
XLOC_035809	PCG		14.1522	-3.01448	0.502626	-5.99746	2e-09	8.61e-07	Neonatal
XLOC_000591	lncRNA		6.5502	6.42639	1.10179	5.83269	5.45e-09	2.28e-06	Neonatal
XLOC_039759	PCG		18.8452	2.7895	0.480163	5.80948	6.27e-09	2.56e-06	Neonatal
ENSSSCG00000037322	PCG		48.1617	-2.97643	0.513938	-5.79142	6.98e-09	2.75e-06	Neonatal
ENSSSCG00000035893	PCG		18.8503	-2.28744	0.395104	-5.78947	7.06e-09	2.75e-06	Neonatal
ENSSSCG00000033455	lncRNA		17.9743	-4.64332	0.805373	-5.76543	8.14e-09	3.1e-06	Neonatal
ENSSSCG00000038255	PCG	ART1	655.837	-1.4561	0.254016	-5.7323	9.91e-09	3.69e-06	Neonatal
XLOC_030502	PCG		16.6863	3.11306	0.547931	5.68148	1.34e-08	4.86e-06	Neonatal
ENSSSCG00000006413	PCG	FCER1A	14.9828	3.18716	0.562659	5.66446	1.47e-08	5.26e-06	Neonatal
XLOC_029920	PCG		30.0828	3.41878	0.606518	5.63673	1.73e-08	6.04e-06	Neonatal
ENSSSCG00000004736	PCG		22.207	2.76091	0.490082	5.63357	1.77e-08	6.04e-06	Neonatal
ENSSSCG00000012517	PCG		10.7252	-5.12772	0.914793	-5.60533	2.08e-08	6.97e-06	Neonatal
ENSSSCG00000001804	PCG	HOMER2	2961.89	-1.08995	0.196758	-5.53956	3.03e-08	9.77e-06	Neonatal
ENSSSCG00000038663	PCG		21.805	-4.2868	0.777544	-5.51325	3.52e-08	1.11e-05	Neonatal
ENSSSCG00000009929	PCG	TRPV4	22.2546	-3.24051	0.595597	-5.44077	5.3e-08	1.62e-05	Neonatal
ENSSSCG00000011077	lncRNA	MSRB2	167.978	1.45339	0.268098	5.42113	5.92e-08	1.77e-05	Neonatal
ENSSSCG00000035595	PCG	HMCN1	222.257	1.02325	0.189916	5.3879	7.13e-08	2.1e-05	Neonatal
ENSSSCG00000000730	PCG	PRMT8	22.5241	-3.12312	0.58064	-5.37876	7.5e-08	2.17e-05	Neonatal
ENSSSCG00000021598	PCG	EVA1C	84.4284	1.65565	0.308411	5.36832	7.95e-08	2.26e-05	Neonatal
ENSSSCG00000040824	PCG	CNTN2	17.5514	-2.96093	0.553421	-5.35023	8.78e-08	2.45e-05	Neonatal
ENSSSCG00000032970	PCG		82.6691	-2.65932	0.497879	-5.34129	9.23e-08	2.52e-05	Neonatal
ENSSSCG00000016963	PCG	CCDC125	91.0862	1.3361	0.250225	5.33957	9.32e-08	2.52e-05	Neonatal
ENSSSCG00000008689	lncRNA	ZFYVE28	80.6635	-2.06201	0.386726	-5.33198	9.71e-08	2.58e-05	Neonatal
XLOC_034362	PCG		28.49	-3.92927	0.737835	-5.3254	1.01e-07	2.64e-05	Neonatal
ENSSSCG00000012530	PCG		11.8872	3.56526	0.671123	5.31238	1.08e-07	2.79e-05	Neonatal
ENSSSCG00000036454	PCG	TMEM220	48.2217	1.77172	0.33393	5.30565	1.12e-07	2.85e-05	Neonatal
ENSSSCG00000016395	PCG	RIF1	220.755	1.04978	0.198167	5.29746	1.17e-07	2.94e-05	Neonatal
ENSSSCG00000038404	PCG		986.051	1.28683	0.243199	5.29126	1.21e-07	2.99e-05	Neonatal
ENSSSCG00000021638	lncRNA	NEU3	418.85	-1.1204	0.211848	-5.28868	1.23e-07	2.99e-05	Neonatal
ENSSSCG00000013326	PCG		27.0916	-4.63393	0.88069	-5.2617	1.43e-07	3.42e-05	Neonatal
XLOC_015544	PCG		23.2994	-3.15626	0.607105	-5.19888	2e-07	4.67e-05	Neonatal
ENSSSCG00000004093	PCG	IYD	88.1948	2.14765	0.415573	5.16792	2.37e-07	5.36e-05	Neonatal
ENSSSCG00000011610	PCG	NUP210	334.552	-1.0508	0.20386	-5.1545	2.54e-07	5.68e-05	Neonatal
ENSSSCG00000011192	PCG	HACL1	262.299	1.04119	0.202809	5.13385	2.84e-07	6.24e-05	Neonatal
ENSSSCG00000001042	PCG	MAK	29.8277	2.0081	0.392291	5.1189	3.07e-07	6.58e-05	Neonatal
ENSSSCG00000033024	PCG		16.6263	2.78609	0.544463	5.11714	3.1e-07	6.58e-05	Neonatal
XLOC_011760	PCG		185.997	-4.25698	0.834005	-5.10426	3.32e-07	6.96e-05	Neonatal
ENSSSCG00000009046	PCG		17.8602	4.20682	0.82681	5.08801	3.62e-07	7.49e-05	Neonatal
ENSSSCG00000038970	PCG	BCL2L15	50.1128	-1.6084	0.316292	-5.08518	3.67e-07	7.51e-05	Neonatal
ENSSSCG00000037444	PCG		103.165	-1.78304	0.352199	-5.06259	4.14e-07	8.35e-05	Neonatal
ENSSSCG00000034853	PCG		168.766	-1.16176	0.229911	-5.0531	4.35e-07	8.67e-05	Neonatal
ENSSSCG00000010039	lncRNA	SLC5A4	134.418	1.35859	0.268982	5.05087	4.4e-07	8.67e-05	Neonatal
ENSSSCG00000004629	PCG	LYSMD2	138.012	-1.34316	0.26703	-5.02999	4.91e-07	9.56e-05	Neonatal
ENSSSCG00000038837	lncRNA		12.0949	-3.27995	0.652803	-5.02441	5.05e-07	9.73e-05	Neonatal
ENSSSCG00000035810	PCG		38.7251	1.69192	0.337443	5.01393	5.33e-07	0.00010155	Neonatal
ENSSSCG00000035428	PCG		3.83689	-5.14251	1.02939	-4.99569	5.86e-07	0.000110382	Neonatal
ENSSSCG00000030415	PCG	DPP3	761.818	-1.45281	0.292263	-4.97088	6.66e-07	0.000124092	Neonatal
ENSSSCG00000011286	PCG	KLHL40	1674.4	-1.19554	0.240765	-4.96559	6.85e-07	0.000126122	Neonatal
ENSSSCG00000000735	PCG	TSPAN9	1596.01	-1.21537	0.244985	-4.96099	7.01e-07	0.000126374	Neonatal
XLOC_018667	lncRNA		247.27	-1.87547	0.378044	-4.96099	7.01e-07	0.000126374	Neonatal
ENSSSCG00000040767	PCG		63.7578	-2.88783	0.58265	-4.95637	7.18e-07	0.000128033	Neonatal
XLOC_043049	PCG		8.0154	-4.28665	0.865782	-4.95119	7.38e-07	0.000130106	Neonatal
ENSSSCG00000039476	PCG		72.5265	2.18821	0.442611	4.94386	7.66e-07	0.000133691	Neonatal
ENSSSCG00000024325	PCG	SGK2	25.1069	2.3054	0.468472	4.9211	8.61e-07	0.00014867	Neonatal
ENSSSCG00000021038	PCG	NRIP1	567.773	1.61948	0.329801	4.91048	9.09e-07	0.000155348	Neonatal
ENSSSCG00000026092	PCG	SREBF2	1797.55	-1.11557	0.227623	-4.90097	9.54e-07	0.000161419	Neonatal
ENSSSCG00000004628	PCG	TMOD2	109.152	1.28749	0.26334	4.88908	1.01e-06	0.000169233	Neonatal
XLOC_036402	PCG		162.476	1.89647	0.388006	4.88774	1.02e-06	0.000169233	Neonatal
ENSSSCG00000013304	PCG	NAT10	725.46	-1.1429	0.235707	-4.84884	1.24e-06	0.000202037	Neonatal
ENSSSCG00000013514	lncRNA		109.126	1.58669	0.327485	4.84506	1.27e-06	0.000203325	Neonatal
ENSSSCG00000036074	lncRNA	AP1S2	104.667	1.69239	0.349395	4.84376	1.27e-06	0.000203325	Neonatal
ENSSSCG00000016968	PCG	BDP1	454.612	1.01009	0.209056	4.83168	1.35e-06	0.000214024	Neonatal
ENSSSCG00000015284	lncRNA	MDM4	535.244	1.50553	0.312028	4.825	1.4e-06	0.000217229	Neonatal
ENSSSCG00000032094	PCG	DKK2	520.116	1.70966	0.35684	4.79112	1.66e-06	0.000254966	Neonatal
ENSSSCG00000016436	lncRNA	CHPF2	442.2	-1.01121	0.211846	-4.77334	1.81e-06	0.000273811	Neonatal
ENSSSCG00000006053	PCG	BAALC	113.077	1.89776	0.397591	4.77314	1.81e-06	0.000273811	Neonatal
ENSSSCG00000031855	PCG		119.534	-2.78509	0.587302	-4.74218	2.11e-06	0.000313534	Neonatal
XLOC_033097	PCG		88.5344	1.46476	0.309291	4.73586	2.18e-06	0.000320622	Neonatal
XLOC_021877	PCG		120.836	2.69149	0.57102	4.71348	2.44e-06	0.000354847	Neonatal
ENSSSCG00000040557	PCG	SERTM1	68.0089	1.34964	0.286955	4.70333	2.56e-06	0.000369747	Neonatal
XLOC_002291	PCG		271.639	-1.86795	0.397836	-4.69526	2.66e-06	0.000381353	Neonatal
ENSSSCG00000026978	PCG	ROS1	96.8017	2.18562	0.466052	4.68965	2.74e-06	0.000388648	Neonatal
XLOC_021788	lncRNA		131.589	1.21352	0.259051	4.68447	2.81e-06	0.000390649	Neonatal
ENSSSCG00000027178	PCG		17.4636	3.39295	0.724456	4.68345	2.82e-06	0.000390649	Neonatal
ENSSSCG00000000584	PCG		17.8979	-3.62023	0.772982	-4.68345	2.82e-06	0.000390649	Neonatal
ENSSSCG00000035072	PCG		4.88353	-5.48178	1.17107	-4.681	2.85e-06	0.000392103	Neonatal
ENSSSCG00000015579	PCG		7.71463	3.31732	0.709586	4.67501	2.94e-06	0.000400458	Neonatal
ENSSSCG00000021852	PCG	FAM124B	67.3015	-1.71429	0.367453	-4.66533	3.08e-06	0.000413346	Neonatal
ENSSSCG00000001823	PCG	UROC1	10.4617	-5.08435	1.09024	-4.66352	3.11e-06	0.00041341	Neonatal
ENSSSCG00000031317	lncRNA		93.1533	1.17536	0.252231	4.65985	3.16e-06	0.000416707	Neonatal
XLOC_021382	lncRNA		39.5713	2.34327	0.502995	4.65864	3.18e-06	0.000416707	Neonatal
ENSSSCG00000038778	PCG		8.64212	2.70612	0.581957	4.65004	3.32e-06	0.000431098	Neonatal
ENSSSCG00000009213	PCG		13.6216	2.16544	0.466235	4.64453	3.41e-06	0.000437841	Neonatal
ENSSSCG00000032424	PCG	NUDT16	214.219	-1.26445	0.272297	-4.64366	3.42e-06	0.000437841	Neonatal
ENSSSCG00000040834	PCG		47.0806	1.29781	0.280322	4.62972	3.66e-06	0.000461329	Neonatal
ENSSSCG00000037918	PCG	ADIRF	158.833	1.29553	0.280571	4.61748	3.88e-06	0.000485742	Neonatal
ENSSSCG00000024873	lncRNA		25.2013	-1.90876	0.413803	-4.61272	3.97e-06	0.000493322	Neonatal
XLOC_023145	PCG		6.27251	-5.84577	1.27043	-4.60142	4.2e-06	0.000509897	Neonatal
XLOC_023146	lncRNA		36.9491	-5.82831	1.26709	-4.59977	4.23e-06	0.000509897	Neonatal
ENSSSCG00000008829	PCG	OCIAD2	30.7656	-1.58747	0.345352	-4.59668	4.29e-06	0.000513803	Neonatal
ENSSSCG00000008792	lncRNA	N4BP2	142.048	1.53806	0.335066	4.59031	4.43e-06	0.00052598	Neonatal
ENSSSCG00000040448	PCG		112.55	-1.86828	0.407931	-4.57989	4.65e-06	0.000549005	Neonatal
ENSSSCG00000023894	PCG	AKNA	108.638	-1.46122	0.31949	-4.5736	4.79e-06	0.000559365	Neonatal
ENSSSCG00000002937	lncRNA		84.9407	1.5029	0.328642	4.57305	4.81e-06	0.000559365	Neonatal
XLOC_039940	PCG		68.4144	-1.80498	0.395236	-4.56683	4.95e-06	0.000571322	Neonatal
ENSSSCG00000021305	PCG		3.19456	5.38178	1.17993	4.56109	5.09e-06	0.000577167	Neonatal
XLOC_054596	lncRNA		22.3377	2.55994	0.561987	4.55516	5.23e-06	0.000584779	Neonatal
ENSSSCG00000003825	lncRNA	CYP2J34	20.7393	2.19351	0.48389	4.53308	5.81e-06	0.000645098	Neonatal
XLOC_034363	PCG		12.4693	-4.23084	0.935856	-4.52082	6.16e-06	0.000671383	Neonatal
ENSSSCG00000031216	PCG	HS3ST6	134.208	1.02855	0.227531	4.52047	6.17e-06	0.000671383	Neonatal
ENSSSCG00000017727	PCG	TMEM98	221.196	-1.21418	0.268722	-4.51836	6.23e-06	0.000673732	Neonatal
XLOC_018202	lncRNA		25.5241	-1.54465	0.342583	-4.50884	6.52e-06	0.000700169	Neonatal
ENSSSCG00000038185	PCG	EREG	88.5332	-1.55906	0.348465	-4.47408	7.67e-06	0.000803732	Neonatal
ENSSSCG00000007247	lncRNA	KIF3B	259.972	-1.17217	0.262801	-4.46029	8.19e-06	0.000836319	Neonatal
XLOC_026613	PCG		28.3045	-2.84074	0.63787	-4.45348	8.45e-06	0.000855423	Neonatal
XLOC_036445	PCG		23.4258	-2.74628	0.616817	-4.45233	8.49e-06	0.000855423	Neonatal
ENSSSCG00000001197	PCG		38.1487	1.31009	0.2943	4.45155	8.53e-06	0.000855423	Neonatal
ENSSSCG00000002938	lncRNA		49.6199	1.05162	0.237488	4.4281	9.51e-06	0.000942613	Neonatal
ENSSSCG00000004739	PCG	MGA	307.806	1.22271	0.276424	4.42331	9.72e-06	0.000958119	Neonatal
XLOC_033350	lncRNA		45.2421	1.82535	0.413676	4.41252	1.02e-05	0.00099553	Neonatal
ENSSSCG00000034358	PCG	KCNJ16	31.6886	-2.45	0.555303	-4.41201	1.02e-05	0.00099553	Neonatal
XLOC_005255	PCG		26.9973	-2.35065	0.532878	-4.41124	1.03e-05	0.00099553	Neonatal
ENSSSCG00000032525	lncRNA		11.5206	-2.33611	0.532966	-4.38322	1.17e-05	0.00112616	Neonatal
ENSSSCG00000015531	PCG		713.25	1.02068	0.234245	4.3573	1.32e-05	0.00123963	Neonatal
ENSSSCG00000016338	PCG	PER2	521.712	1.30341	0.299308	4.35475	1.33e-05	0.00124713	Neonatal
XLOC_054695	PCG		8.74386	2.93019	0.673178	4.35277	1.34e-05	0.00125146	Neonatal
ENSSSCG00000011678	lncRNA	XRN1	75.1281	1.13753	0.261947	4.3426	1.41e-05	0.0013036	Neonatal
XLOC_033708	PCG		9.37773	-2.55985	0.589894	-4.33951	1.43e-05	0.00131478	Neonatal
ENSSSCG00000039874	PCG	CCL26	237.083	2.58731	0.596592	4.33682	1.45e-05	0.0013237	Neonatal
ENSSSCG00000005252	lncRNA	PTAR1	171.351	1.22644	0.283261	4.32973	1.49e-05	0.00135959	Neonatal
ENSSSCG00000033248	PCG		60.3794	-1.27973	0.295954	-4.32408	1.53e-05	0.00138737	Neonatal
ENSSSCG00000018084	PCG	ND3	159222	1.2357	0.286073	4.31951	1.56e-05	0.00140883	Neonatal
ENSSSCG00000036516	PCG		69.9621	-1.38045	0.321107	-4.29902	1.72e-05	0.00150507	Neonatal
ENSSSCG00000039623	PCG		10.2417	3.36729	0.784314	4.29329	1.76e-05	0.00153645	Neonatal
XLOC_044607	PCG		17.1073	2.7413	0.640222	4.2818	1.85e-05	0.00160959	Neonatal
ENSSSCG00000018092	PCG	ND6	123626	1.0999	0.257889	4.265	2e-05	0.00172665	Neonatal
ENSSSCG00000040234	PCG		2.60775	5.09604	1.19678	4.25814	2.06e-05	0.00176237	Neonatal
XLOC_034418	PCG		10.861	-3.13816	0.740737	-4.23653	2.27e-05	0.00192114	Neonatal
ENSSSCG00000009157	PCG	TET2	728.942	1.12655	0.266441	4.22815	2.36e-05	0.00198407	Neonatal
ENSSSCG00000033001	PCG	FZD8	154.356	-1.36002	0.322291	-4.21986	2.44e-05	0.0020232	Neonatal
ENSSSCG00000003709	PCG	LAMA3	161.727	1.51262	0.358494	4.21937	2.45e-05	0.0020232	Neonatal
ENSSSCG00000005465	PCG	SUSD1	22.6044	2.66057	0.630742	4.21816	2.46e-05	0.0020232	Neonatal
ENSSSCG00000033591	PCG	CHD9	587.517	1.03333	0.245316	4.21225	2.53e-05	0.00206679	Neonatal
ENSSSCG00000033276	PCG	RIPPLY1	114.921	-1.46052	0.347489	-4.20306	2.63e-05	0.00214204	Neonatal
ENSSSCG00000031149	PCG	IFN-ALPHA-15	21.9314	1.53198	0.365842	4.18754	2.82e-05	0.00227179	Neonatal
ENSSSCG00000036109	lncRNA		17.7139	-3.55177	0.848579	-4.18555	2.84e-05	0.00228085	Neonatal
ENSSSCG00000010348	PCG	CDHR1	12.7809	-2.52694	0.604167	-4.18253	2.88e-05	0.00229303	Neonatal
ENSSSCG00000038991	PCG		174.411	1.12895	0.270166	4.17872	2.93e-05	0.00231715	Neonatal
ENSSSCG00000034091	lncRNA		30.4719	1.38059	0.331778	4.16119	3.17e-05	0.00247901	Neonatal
ENSSSCG00000010241	PCG	TET1	191.048	1.09449	0.263326	4.15639	3.23e-05	0.0025067	Neonatal
ENSSSCG00000014725	PCG	HBB	13926.2	2.05354	0.494532	4.15249	3.29e-05	0.00252794	Neonatal
ENSSSCG00000017351	PCG	MEIOC	33.8024	1.7708	0.427012	4.14695	3.37e-05	0.00256773	Neonatal
ENSSSCG00000005628	PCG	ST6GALNAC4	3037.71	-1.16332	0.280533	-4.14683	3.37e-05	0.00256773	Neonatal
ENSSSCG00000036524	lncRNA		66.2165	-1.26617	0.306486	-4.13125	3.61e-05	0.00273565	Neonatal
ENSSSCG00000014378	PCG		14.7575	-1.84183	0.446094	-4.12878	3.65e-05	0.00275276	Neonatal
ENSSSCG00000032320	PCG	TCIM	970.016	1.3106	0.318217	4.11859	3.81e-05	0.00281398	Neonatal
XLOC_030012	PCG		16.375	1.78431	0.433681	4.11435	3.88e-05	0.00283754	Neonatal
ENSSSCG00000003871	PCG		17.3782	5.60265	1.36688	4.09885	4.15e-05	0.00300155	Neonatal
ENSSSCG00000007978	PCG		4935.36	2.20326	0.537594	4.09837	4.16e-05	0.00300155	Neonatal
ENSSSCG00000024938	lncRNA	SH3BP5	2407.54	1.04656	0.255403	4.09766	4.17e-05	0.00300155	Neonatal
ENSSSCG00000011461	PCG	LRTM1	68.5773	-4.0224	0.981896	-4.09656	4.19e-05	0.00300284	Neonatal
XLOC_036364	lncRNA		3.87237	4.1626	1.01681	4.0938	4.24e-05	0.00302596	Neonatal
ENSSSCG00000033770	PCG		13.0878	-1.96937	0.48152	-4.0899	4.32e-05	0.00305698	Neonatal
ENSSSCG00000025698	PCG	SERPINE1	185.661	1.71284	0.41884	4.08947	4.32e-05	0.00305698	Neonatal
ENSSSCG00000024245	PCG	AIMP2	272.29	-1.09584	0.268143	-4.08677	4.37e-05	0.0030739	Neonatal
ENSSSCG00000033878	PCG	RAB38	8.52758	2.44346	0.597972	4.08624	4.38e-05	0.0030739	Neonatal
ENSSSCG00000037324	PCG		46.1131	2.13052	0.521805	4.08298	4.45e-05	0.00310437	Neonatal
ENSSSCG00000031192	PCG		4.13835	-4.71715	1.15706	-4.07685	4.57e-05	0.00317415	Neonatal
ENSSSCG00000035786	lncRNA		6.03764	-4.3032	1.05808	-4.067	4.76e-05	0.00329757	Neonatal
XLOC_007243	PCG		107.075	-1.52774	0.378844	-4.03262	5.52e-05	0.00377256	Neonatal
ENSSSCG00000016886	PCG		627.644	1.34562	0.334678	4.02063	5.8e-05	0.00395369	Neonatal
ENSSSCG00000011524	PCG	CHL1	65.6928	1.2271	0.305611	4.01522	5.94e-05	0.00402909	Neonatal
ENSSSCG00000035091	PCG		19.03	-2.02961	0.506263	-4.009	6.1e-05	0.00407557	Neonatal
ENSSSCG00000004718	PCG	TTBK2	137.199	1.10015	0.274632	4.00592	6.18e-05	0.00407557	Neonatal
ENSSSCG00000032969	PCG		137.536	1.1193	0.281227	3.98005	6.89e-05	0.00447501	Neonatal
ENSSSCG00000023318	PCG	MARS	691.86	-1.10754	0.278757	-3.97316	7.09e-05	0.00457116	Neonatal
XLOC_006972	PCG		98.8319	-1.14151	0.288138	-3.96167	7.44e-05	0.00475183	Neonatal
ENSSSCG00000040535	PCG		374.829	1.12907	0.285141	3.95971	7.5e-05	0.0047631	Neonatal
ENSSSCG00000012832	lncRNA		150.014	-1.64218	0.415819	-3.94927	7.84e-05	0.00493819	Neonatal
ENSSSCG00000036352	PCG	RAB7B	25.1557	1.63051	0.413291	3.9452	7.97e-05	0.00498547	Neonatal
ENSSSCG00000033950	PCG		2.44724	-4.47824	1.13826	-3.93428	8.34e-05	0.00517892	Neonatal
ENSSSCG00000036465	PCG		26.5552	1.89403	0.48195	3.92992	8.5e-05	0.00523662	Neonatal
ENSSSCG00000036480	PCG	CTNNA3	57.3564	1.33347	0.339318	3.92984	8.5e-05	0.00523662	Neonatal
ENSSSCG00000029866	PCG	CCDC112	57.0205	1.25766	0.321139	3.91624	8.99e-05	0.00546059	Neonatal
ENSSSCG00000012137	PCG		18.0464	1.84731	0.472125	3.91276	9.12e-05	0.00550011	Neonatal
ENSSSCG00000040095	lncRNA	GPR35	24.9139	-1.45195	0.372306	-3.89987	9.62e-05	0.00575991	Neonatal
XLOC_053724	PCG		37.3223	-1.89604	0.48637	-3.89835	9.68e-05	0.0057754	Neonatal
ENSSSCG00000029771	PCG		32.8798	1.93498	0.497162	3.89206	9.94e-05	0.00586067	Neonatal
ENSSSCG00000008631	PCG	SLC66A3	67.8929	-1.2051	0.309686	-3.89138	9.97e-05	0.00586067	Neonatal
ENSSSCG00000015792	PCG	LRP2BP	72.2501	1.06816	0.274883	3.88587	0.000101964	0.00597386	Neonatal
ENSSSCG00000012347	PCG	ALAS2	405.21	2.0471	0.527026	3.88424	0.000102649	0.00597386	Neonatal
ENSSSCG00000029945	PCG	GCAT	112.146	-1.58466	0.408242	-3.88166	0.000103747	0.0059948	Neonatal
ENSSSCG00000038950	PCG	VARS	2111.27	-1.04377	0.269111	-3.87857	0.000105072	0.00604313	Neonatal
ENSSSCG00000036846	PCG		6.883	-2.59499	0.670917	-3.86783	0.000109808	0.00623747	Neonatal
ENSSSCG00000040294	PCG		725	1.33876	0.346322	3.86565	0.000110794	0.00625107	Neonatal
ENSSSCG00000039144	lncRNA		66.0254	-2.02227	0.524892	-3.85274	0.000116805	0.00650981	Neonatal
ENSSSCG00000018094	PCG	CYTB	408690	1.0078	0.262299	3.84217	0.000121952	0.00670016	Neonatal
ENSSSCG00000015212	PCG	FEZ1	19.4319	1.37424	0.358262	3.83583	0.000125139	0.00683047	Neonatal
ENSSSCG00000022402	PCG	GRAMD2B	150.892	-1.21227	0.316676	-3.8281	0.000129135	0.00702571	Neonatal
ENSSSCG00000007027	PCG	SLC20A2	993.083	-1.09031	0.28523	-3.82255	0.000132076	0.00713937	Neonatal
ENSSSCG00000008768	lncRNA		25.8045	-1.50907	0.394969	-3.82073	0.000133056	0.00716917	Neonatal
ENSSSCG00000027113	PCG		6.47669	3.73628	0.978814	3.81715	0.000135003	0.00725077	Neonatal
ENSSSCG00000007816	PCG	IL21R	72.3495	-2.23064	0.585101	-3.8124	0.000137622	0.00734439	Neonatal
XLOC_018179	PCG		32.3615	1.86716	0.4913	3.80045	0.000144431	0.00768328	Neonatal
ENSSSCG00000011508	lncRNA		11423.3	1.01144	0.266748	3.79173	0.000149599	0.00790439	Neonatal
ENSSSCG00000021375	PCG	HS6ST2	45.8103	-1.33833	0.353023	-3.79107	0.000150003	0.00790439	Neonatal
ENSSSCG00000003400	PCG	NMNAT1	247.703	1.264	0.333986	3.78458	0.000153971	0.00806279	Neonatal
ENSSSCG00000008937	PCG		5.68159	-4.16033	1.10045	-3.78056	0.000156473	0.00814672	Neonatal
XLOC_033936	lncRNA		5.06195	2.89019	0.764959	3.77823	0.000157947	0.0081942	Neonatal
ENSSSCG00000036669	lncRNA		40.578	1.41702	0.375243	3.77627	0.000159195	0.00823341	Neonatal
ENSSSCG00000012375	PCG	DLG3	37.5653	-1.57786	0.418104	-3.77384	0.000160755	0.00825928	Neonatal
ENSSSCG00000035756	PCG		11.9567	-2.33685	0.619329	-3.77319	0.000161173	0.00825928	Neonatal
XLOC_014878	lncRNA		76.8768	-1.78615	0.474	-3.76824	0.000164404	0.00839913	Neonatal
ENSSSCG00000037808	PCG		269.493	-1.87986	0.499083	-3.76664	0.000165461	0.00842743	Neonatal
ENSSSCG00000030368	PCG	HSPA1L	203.884	-1.08815	0.289776	-3.75515	0.000173237	0.0087702	Neonatal
ENSSSCG00000021696	PCG	NRSN1	72.4515	1.81189	0.483995	3.74362	0.000181386	0.00909903	Neonatal
XLOC_025978	PCG		2.80419	-4.66335	1.24592	-3.74291	0.000181905	0.00909903	Neonatal
XLOC_002263	lncRNA		4.77841	-3.56582	0.953472	-3.73983	0.000184148	0.00918382	Neonatal
ENSSSCG00000024024	PCG	CX3CR1	68.4815	-1.8481	0.494385	-3.73819	0.000185353	0.00921649	Neonatal
ENSSSCG00000028019	PCG	LRRC59	208.478	-1.00041	0.268147	-3.73081	0.000190868	0.00946266	Neonatal
ENSSSCG00000037166	PCG		7.81377	4.5461	1.21897	3.72944	0.000191904	0.00948595	Neonatal
ENSSSCG00000032826	lncRNA	KCTD16	27.8084	1.3427	0.360604	3.72348	0.000196493	0.00962759	Neonatal
ENSSSCG00000033516	lncRNA	DHDDS	454.223	-1.03727	0.278719	-3.72156	0.000197996	0.00965875	Neonatal
ENSSSCG00000034914	lncRNA		6.02992	5.31815	1.43076	3.71702	0.000201586	0.00979124	Neonatal
ENSSSCG00000030354	PCG	MAP3K2	36.372	1.48503	0.400659	3.70647	0.000210169	0.0100911	Neonatal
XLOC_033178	PCG		4.45509	3.93048	1.06216	3.70045	0.000215214	0.0102453	Neonatal
ENSSSCG00000038945	PCG		63.5807	1.16983	0.316271	3.69883	0.000216597	0.0102817	Neonatal
ENSSSCG00000006793	PCG		9.49829	-2.1235	0.574211	-3.69812	0.000217206	0.0102817	Neonatal
ENSSSCG00000015241	PCG		23.5707	1.74302	0.471925	3.69342	0.000221258	0.010444	Neonatal
XLOC_009079	PCG		2.5915	4.06939	1.10262	3.69066	0.000223674	0.0104621	Neonatal
XLOC_035859	PCG		17.6815	1.98222	0.537163	3.69016	0.000224112	0.0104621	Neonatal
XLOC_054638	PCG		40.1263	-1.75458	0.475834	-3.68738	0.000226574	0.0105464	Neonatal
ENSSSCG00000029456	PCG	SLC7A1	676.595	-1.57998	0.428886	-3.68392	0.000229673	0.0106316	Neonatal
ENSSSCG00000035425	lncRNA		74.0503	1.90838	0.518463	3.68085	0.000232457	0.0107308	Neonatal
ENSSSCG00000003838	lncRNA		3.64787	3.67247	0.997943	3.68005	0.000233192	0.0107352	Neonatal
ENSSSCG00000004602	PCG	TEX9	54.0836	1.48356	0.403249	3.67902	0.000234132	0.0107489	Neonatal
ENSSSCG00000006070	lncRNA		3852.58	1.88733	0.515203	3.66328	0.000249004	0.0113155	Neonatal
ENSSSCG00000017232	PCG	SLC9A3R1	35.4216	-2.01944	0.552153	-3.65739	0.000254798	0.0115085	Neonatal
ENSSSCG00000005953	PCG	KCNQ3	6.90787	2.61123	0.714347	3.6554	0.000256779	0.0115668	Neonatal
ENSSSCG00000011848	PCG	TFRC	5594.31	1.95958	0.536762	3.65075	0.000261474	0.0117467	Neonatal
ENSSSCG00000026233	PCG		61.7591	1.07445	0.294424	3.64934	0.000262914	0.0117798	Neonatal
XLOC_008495	PCG		13.0986	-3.23991	0.888578	-3.64618	0.000266171	0.0118376	Neonatal
XLOC_054820	PCG		62.3363	-2.04111	0.560101	-3.64419	0.000268233	0.0118909	Neonatal
ENSSSCG00000039064	PCG	DHX33	191.514	-1.23434	0.339225	-3.6387	0.000274021	0.0120682	Neonatal
XLOC_007107	PCG		19.0563	1.93185	0.530969	3.63835	0.000274392	0.0120682	Neonatal
ENSSSCG00000022739	lncRNA	DSG2	9.00972	1.99748	0.551004	3.62516	0.000288777	0.0124078	Neonatal
ENSSSCG00000010276	lncRNA	UNC5B	148.806	-1.08871	0.301289	-3.61351	0.00030208	0.0128151	Neonatal
ENSSSCG00000000884	PCG	APAF1	184.368	-1.11387	0.308358	-3.61228	0.000303521	0.0128437	Neonatal
ENSSSCG00000012556	PCG	RBM41	374.195	1.04672	0.290153	3.60749	0.000309171	0.0130235	Neonatal
ENSSSCG00000013614	lncRNA	CNN1	2596.02	-1.56059	0.432614	-3.60736	0.000309326	0.0130235	Neonatal
ENSSSCG00000006338	PCG	DDR2	93.7308	1.08798	0.301749	3.60559	0.000311443	0.0130769	Neonatal
ENSSSCG00000031556	PCG		20.354	-5.82455	1.61569	-3.60498	0.000312173	0.0130769	Neonatal
ENSSSCG00000014876	PCG	MYO7A	94.5804	-1.23497	0.342651	-3.60415	0.000313173	0.0130769	Neonatal
XLOC_016037	lncRNA		15.2579	-1.95928	0.543684	-3.6037	0.000313715	0.0130769	Neonatal
XLOC_012031	PCG		12.9982	6.44058	1.78832	3.60147	0.000316429	0.0131573	Neonatal
ENSSSCG00000035991	PCG	CENPM	44.0725	-1.46795	0.40853	-3.59325	0.000326584	0.0134815	Neonatal
ENSSSCG00000010654	PCG	ATRNL1	116.382	1.06303	0.295844	3.5932	0.000326639	0.0134815	Neonatal
XLOC_011272	PCG		5.76779	4.01105	1.11789	3.58803	0.00033318	0.0136862	Neonatal
ENSSSCG00000017383	PCG		34.7385	1.5301	0.426451	3.58799	0.000333232	0.0136862	Neonatal
ENSSSCG00000005269	PCG		10.0262	1.79356	0.500361	3.58453	0.000337689	0.0138353	Neonatal
ENSSSCG00000027986	lncRNA	ABCB8	730.432	-1.33409	0.372475	-3.5817	0.000341363	0.0139188	Neonatal
XLOC_001090	PCG		22.9968	1.73724	0.485034	3.58168	0.000341388	0.0139188	Neonatal
ENSSSCG00000004249	PCG	CEP85L	483.952	1.28772	0.359807	3.57892	0.000345016	0.0139882	Neonatal
ENSSSCG00000034167	PCG	SLC5A3	28.3595	1.36771	0.382296	3.57762	0.000346736	0.0140006	Neonatal
ENSSSCG00000040827	lncRNA		1140.51	1.06828	0.298707	3.57634	0.000348444	0.014005	Neonatal
ENSSSCG00000040720	PCG		3.63692	-4.54276	1.27127	-3.57341	0.000352361	0.0141256	Neonatal
ENSSSCG00000037042	PCG		2.00126	4.17846	1.17076	3.56902	0.000358319	0.0142621	Neonatal
ENSSSCG00000016893	PCG	NDUFS4	1645.79	1.33983	0.375541	3.56772	0.000360099	0.014299	Neonatal
XLOC_039232	PCG		29.5123	1.08328	0.303701	3.56694	0.00036118	0.014308	Neonatal
ENSSSCG00000036951	PCG		69.0199	1.33737	0.375394	3.56259	0.000367216	0.0145128	Neonatal
ENSSSCG00000037251	PCG		828.666	1.3909	0.390565	3.56124	0.000369106	0.0145532	Neonatal
ENSSSCG00000009240	PCG		75.8507	-2.19617	0.619645	-3.54424	0.000393742	0.0152952	Neonatal
XLOC_033811	PCG		7.62043	-2.55596	0.721236	-3.54386	0.000394314	0.0152952	Neonatal
ENSSSCG00000032607	PCG	ALPL	152.59	1.02749	0.290651	3.53514	0.000407564	0.0157726	Neonatal
ENSSSCG00000036441	PCG	PMP2	164.448	1.20018	0.340211	3.52776	0.000419099	0.0161816	Neonatal
ENSSSCG00000011125	PCG	GATA3	125.832	1.09785	0.31155	3.52384	0.000425343	0.016385	Neonatal
ENSSSCG00000016578	PCG	FLNC	78845.4	-1.15752	0.328663	-3.5219	0.00042847	0.016431	Neonatal
ENSSSCG00000004644	PCG		4.00544	3.82465	1.08597	3.52188	0.000428499	0.016431	Neonatal
ENSSSCG00000034639	PCG	MGAM	8.61146	2.29828	0.653176	3.51862	0.000433793	0.0165583	Neonatal
ENSSSCG00000039169	lncRNA	CER1	6.73791	3.3874	0.964246	3.513	0.000443072	0.0168224	Neonatal
ENSSSCG00000026850	PCG	SNCG	85.9875	1.84609	0.525697	3.51171	0.000445237	0.0168224	Neonatal
ENSSSCG00000008307	PCG	SFXN5	178.621	-1.55244	0.442112	-3.51141	0.000445733	0.0168224	Neonatal
ENSSSCG00000037708	PCG		4.63289	2.86384	0.816638	3.50686	0.000453428	0.0170361	Neonatal
ENSSSCG00000023045	PCG		242.815	-1.00368	0.286704	-3.50075	0.000463956	0.0172767	Neonatal
ENSSSCG00000028167	PCG	SLIRP	645.925	1.49367	0.427644	3.49278	0.000478018	0.0176435	Neonatal
ENSSSCG00000012182	PCG	PCYT1B	71.1745	-2.99933	0.859676	-3.4889	0.000485009	0.0177074	Neonatal
ENSSSCG00000040495	lncRNA		47.0061	2.15573	0.617883	3.48889	0.000485034	0.0177074	Neonatal
XLOC_000771	PCG		46.9945	1.44701	0.415173	3.48532	0.000491552	0.0177808	Neonatal
ENSSSCG00000032291	PCG		4.22869	-5.27791	1.51569	-3.48218	0.000497354	0.0178845	Neonatal
ENSSSCG00000003894	PCG		15.9372	3.3174	0.953171	3.48039	0.00050069	0.0179659	Neonatal
ENSSSCG00000022933	PCG	EFR3B	146.975	-1.11061	0.319225	-3.47907	0.000503155	0.0180157	Neonatal
ENSSSCG00000040306	PCG	GRXCR2	5.47326	2.76821	0.796097	3.47722	0.000506644	0.0180779	Neonatal
ENSSSCG00000034871	PCG		8.92606	-6.35101	1.83181	-3.46707	0.00052616	0.0186403	Neonatal
ENSSSCG00000013734	PCG	HOOK2	329.216	-1.71601	0.495464	-3.46344	0.00053332	0.0187749	Neonatal
XLOC_038941	PCG		3.34941	3.97452	1.14933	3.45813	0.000543943	0.0190289	Neonatal
ENSSSCG00000007453	PCG	EYA2	84.2091	-1.33854	0.387548	-3.45386	0.000552618	0.0192121	Neonatal
ENSSSCG00000002040	lncRNA	MRPL52	774.304	1.15499	0.334838	3.44941	0.000561807	0.0193813	Neonatal
ENSSSCG00000014984	PCG	MMP27	21.7343	2.05504	0.595791	3.44926	0.000562132	0.0193813	Neonatal
ENSSSCG00000009380	lncRNA	NEK5	8.1699	3.00187	0.870307	3.44921	0.000562227	0.0193813	Neonatal
ENSSSCG00000039870	lncRNA		14.0355	2.1586	0.625936	3.4486	0.000563491	0.0193813	Neonatal
ENSSSCG00000009182	PCG		23.7933	2.38036	0.69107	3.44445	0.000572219	0.0194497	Neonatal
ENSSSCG00000032551	PCG	FAM240A	18.8152	1.90617	0.55391	3.44129	0.000578937	0.0195863	Neonatal
ENSSSCG00000026087	PCG	GKAP1	472.114	1.1747	0.341551	3.43932	0.000583181	0.0196627	Neonatal
ENSSSCG00000040393	PCG	DCAF16	3.20957	3.48838	1.0148	3.43749	0.000587132	0.0197562	Neonatal
XLOC_044612	PCG		6.32947	3.37577	0.983503	3.4324	0.000598267	0.0199423	Neonatal
ENSSSCG00000002449	PCG		947.31	1.30081	0.379159	3.43078	0.000601847	0.0199706	Neonatal
XLOC_049600	PCG		24.6829	-1.25792	0.366729	-3.43012	0.000603312	0.0199797	Neonatal
XLOC_024467	PCG		1.98991	4.20587	1.22791	3.42523	0.000614278	0.0203027	Neonatal
ENSSSCG00000039704	PCG		9.39107	2.737	0.799415	3.42375	0.00061763	0.0203733	Neonatal
ENSSSCG00000003714	PCG		10.7488	1.67346	0.489154	3.42113	0.000623624	0.0204903	Neonatal
ENSSSCG00000009862	PCG	RNFT2	58.9866	-1.25286	0.366317	-3.42016	0.000625847	0.0205231	Neonatal
ENSSSCG00000038483	PCG		14.7071	1.50229	0.440358	3.41151	0.000646033	0.0210614	Neonatal
ENSSSCG00000033686	PCG		8.05793	-2.12725	0.623685	-3.41078	0.00064778	0.0210774	Neonatal
ENSSSCG00000017262	PCG	SLC16A6	149.226	-1.02993	0.302767	-3.40173	0.000669612	0.0216616	Neonatal
ENSSSCG00000031327	PCG		15.3157	1.25209	0.368282	3.3998	0.000674347	0.0217727	Neonatal
ENSSSCG00000005086	PCG	SIX6	51.0331	1.90657	0.561667	3.39449	0.000687562	0.0220785	Neonatal
ENSSSCG00000015617	PCG	G0S2	327.323	1.52731	0.449948	3.39441	0.000687772	0.0220785	Neonatal
ENSSSCG00000016689	PCG		47.8327	-1.06771	0.31468	-3.393	0.000691306	0.0221075	Neonatal
ENSSSCG00000017498	PCG	PPP1R1B	71.0079	1.81932	0.536308	3.39231	0.00069305	0.0221208	Neonatal
ENSSSCG00000015786	PCG	PRIMPOL	54.6929	1.13056	0.333651	3.38846	0.000702862	0.0223489	Neonatal
ENSSSCG00000032122	PCG		4.67682	-2.7523	0.813295	-3.38413	0.000714033	0.0226611	Neonatal
ENSSSCG00000021706	PCG	KIF21B	60.3237	-1.15106	0.340268	-3.3828	0.000717506	0.0227283	Neonatal
ENSSSCG00000000656	PCG	CLEC2B	43.2186	1.26203	0.373981	3.37457	0.000739307	0.0231996	Neonatal
ENSSSCG00000040822	PCG	RERGL	62.1618	1.07888	0.319835	3.37324	0.000742887	0.0232683	Neonatal
ENSSSCG00000024725	PCG		9.34607	-2.61671	0.776153	-3.37138	0.000747933	0.0233391	Neonatal
ENSSSCG00000010514	PCG	RRP12	1240.96	-1.01003	0.2998	-3.36903	0.000754346	0.0234338	Neonatal
ENSSSCG00000037583	lncRNA	GNB4	177.802	1.02321	0.304104	3.36467	0.000766358	0.0235217	Neonatal
ENSSSCG00000017340	PCG	DCAKD	369.995	-1.22884	0.36527	-3.3642	0.000767663	0.0235217	Neonatal
ENSSSCG00000033827	lncRNA		47.9844	-1.03463	0.307547	-3.36414	0.00076782	0.0235217	Neonatal
ENSSSCG00000007146	PCG	SIGLEC1	110.551	-1.07541	0.320306	-3.35744	0.000786688	0.0239682	Neonatal
ENSSSCG00000039921	PCG		46.1253	1.83178	0.545802	3.35612	0.000790431	0.0240136	Neonatal
ENSSSCG00000008036	PCG	SYNGR3	18.7716	-1.27683	0.380544	-3.35528	0.000792838	0.0240136	Neonatal
ENSSSCG00000027852	PCG		26.9312	-1.61296	0.48076	-3.35503	0.000793569	0.0240136	Neonatal
ENSSSCG00000006711	PCG		21.7691	-1.78	0.530993	-3.35222	0.000801675	0.0242048	Neonatal
ENSSSCG00000026663	PCG	DTD2	90.1344	-1.13413	0.338518	-3.35028	0.000807298	0.0242871	Neonatal
XLOC_038691	lncRNA		6.42978	2.40439	0.717906	3.34917	0.000810529	0.0243406	Neonatal
ENSSSCG00000003949	PCG		6.93691	-2.22811	0.665522	-3.34792	0.000814219	0.024364	Neonatal
XLOC_001190	PCG		520.414	1.0653	0.318272	3.34713	0.000816518	0.0243893	Neonatal
ENSSSCG00000027266	lncRNA	PNPLA3	16.5987	-2.02186	0.604288	-3.34585	0.000820305	0.0244588	Neonatal
ENSSSCG00000031951	PCG		28.8881	-1.48012	0.442608	-3.34409	0.000825518	0.0244949	Neonatal
ENSSSCG00000028674	lncRNA		19.5167	2.02852	0.606668	3.3437	0.000826692	0.0244949	Neonatal
ENSSSCG00000017690	PCG	DHRS11	404.479	-1.12791	0.337755	-3.33945	0.000839452	0.0247653	Neonatal
ENSSSCG00000016599	PCG	GPR37	10.6206	-1.8962	0.568464	-3.33566	0.000850964	0.0250518	Neonatal
ENSSSCG00000014151	PCG	CETN3	362.478	1.15991	0.348147	3.33167	0.000863261	0.0252015	Neonatal
XLOC_038825	PCG		42.0027	-1.62265	0.487211	-3.33049	0.00086692	0.0252643	Neonatal
ENSSSCG00000017358	PCG		14.2162	2.54698	0.765047	3.32918	0.000871012	0.0253395	Neonatal
ENSSSCG00000001881	PCG	MAN2C1	530.672	-1.01179	0.304123	-3.32691	0.000878155	0.0254545	Neonatal
XLOC_040276	PCG		17.7263	-1.85451	0.558138	-3.32268	0.000891558	0.0256562	Neonatal
ENSSSCG00000038956	PCG	HEYL	182.871	-1.00337	0.301991	-3.32251	0.000892108	0.0256562	Neonatal
XLOC_005639	PCG		9.86245	2.55437	0.768844	3.32235	0.000892617	0.0256562	Neonatal
ENSSSCG00000037155	PCG		11.9917	1.94498	0.586931	3.31381	0.000920331	0.0262279	Neonatal
ENSSSCG00000032532	lncRNA	CHRM2	19.1913	1.61293	0.487163	3.31086	0.000930094	0.0264162	Neonatal
ENSSSCG00000037433	lncRNA	C3orf18	56.9383	-1.27539	0.385561	-3.30787	0.000940068	0.0265645	Neonatal
ENSSSCG00000002004	PCG	PSME2	155.014	1.01456	0.30686	3.30625	0.000945539	0.0266741	Neonatal
ENSSSCG00000037399	PCG		123.099	1.10092	0.333434	3.30177	0.00096077	0.0270128	Neonatal
ENSSSCG00000007607	PCG		3.23284	-3.86582	1.17194	-3.29866	0.000971473	0.0271316	Neonatal
ENSSSCG00000034367	lncRNA		7.94754	2.64865	0.805676	3.28749	0.00101087	0.0280448	Neonatal
ENSSSCG00000023320	PCG	CYP3A29	28.199	1.52331	0.463624	3.28565	0.00101748	0.0281351	Neonatal
ENSSSCG00000032145	lncRNA	IRX5	42.5581	-1.44083	0.438772	-3.28378	0.00102427	0.0282762	Neonatal
ENSSSCG00000016451	PCG		14.1789	-1.88431	0.574326	-3.28091	0.00103474	0.0284715	Neonatal
XLOC_006947	lncRNA		13.1956	-2.11277	0.644314	-3.2791	0.0010414	0.0285714	Neonatal
XLOC_040842	PCG		61.7106	-1.5211	0.464566	-3.27423	0.00105951	0.0289054	Neonatal
ENSSSCG00000038300	lncRNA		4.74527	3.45615	1.05581	3.27345	0.00106241	0.0289054	Neonatal
ENSSSCG00000007502	PCG	SPO11	25.0101	1.0362	0.316551	3.27341	0.00106258	0.0289054	Neonatal
ENSSSCG00000021053	PCG		3.10209	-4.30618	1.31737	-3.26876	0.00108019	0.0291468	Neonatal
XLOC_047100	PCG		7.09057	3.65263	1.11755	3.26842	0.0010815	0.0291468	Neonatal
ENSSSCG00000000079	lncRNA		5.52054	-4.28168	1.31159	-3.2645	0.00109658	0.0293962	Neonatal
XLOC_021537	PCG		2.62441	-4.0606	1.24454	-3.26272	0.00110349	0.0294915	Neonatal
ENSSSCG00000022895	PCG	CRYBG3	914.515	1.03857	0.318599	3.25981	0.00111488	0.0297011	Neonatal
XLOC_022887	PCG		10.9761	-3.34399	1.02691	-3.25636	0.00112851	0.0299578	Neonatal
ENSSSCG00000035102	lncRNA	LYPD1	5.65334	-2.62177	0.80531	-3.2556	0.00113154	0.0299578	Neonatal
XLOC_030245	PCG		18.2126	-2.23268	0.685913	-3.25504	0.00113375	0.0299656	Neonatal
ENSSSCG00000034391	PCG		3.96257	-3.59933	1.10603	-3.25428	0.00113679	0.0299987	Neonatal
ENSSSCG00000013661	PCG		5.18187	2.9731	0.915224	3.24849	0.00116019	0.0304253	Neonatal
ENSSSCG00000015785	PCG	CENPU	145.55	2.48385	0.764687	3.24819	0.00116143	0.0304253	Neonatal
XLOC_038715	PCG		21.7753	1.13321	0.349124	3.24586	0.00117096	0.030516	Neonatal
ENSSSCG00000026281	PCG	SCAP	1235.16	-1.10027	0.339472	-3.24112	0.00119062	0.0309803	Neonatal
ENSSSCG00000020970	PCG	IL6	7.43171	2.96658	0.916791	3.23583	0.00121291	0.0314624	Neonatal
ENSSSCG00000004195	lncRNA	ARG1	7.70871	2.44144	0.755363	3.23214	0.00122868	0.0318223	Neonatal
XLOC_026810	lncRNA		824.314	-1.03733	0.321474	-3.2268	0.00125181	0.0321857	Neonatal
ENSSSCG00000007849	PCG	CRYM	72.1098	1.27094	0.393975	3.22594	0.00125559	0.0321857	Neonatal
ENSSSCG00000000399	PCG	TIMELESS	62.5149	1.24585	0.386213	3.22581	0.00125616	0.0321857	Neonatal
ENSSSCG00000011640	PCG	TF	58.7868	1.62882	0.505116	3.22464	0.00126131	0.0322684	Neonatal
ENSSSCG00000007977	lncRNA	HBM	80.707	1.78482	0.554375	3.21952	0.00128407	0.0326641	Neonatal
ENSSSCG00000015583	PCG	SMYD2	1082.06	1.03142	0.320419	3.21897	0.00128653	0.0326641	Neonatal
ENSSSCG00000006620	PCG	TUFT1	18.9832	-1.14044	0.354464	-3.21736	0.00129375	0.0327655	Neonatal
ENSSSCG00000009613	lncRNA	DMTN	44.0223	1.51603	0.471289	3.21678	0.00129638	0.0327655	Neonatal
XLOC_025808	PCG		9.14354	2.02808	0.630811	3.21503	0.0013043	0.0328525	Neonatal
XLOC_041046	PCG		10.3892	2.5329	0.790812	3.20291	0.00136048	0.0338746	Neonatal
ENSSSCG00000031822	PCG		70.8927	-1.45949	0.456023	-3.20049	0.00137196	0.0340328	Neonatal
ENSSSCG00000008984	lncRNA		124.804	2.0221	0.634002	3.18942	0.00142558	0.0350271	Neonatal
ENSSSCG00000022689	PCG	GADD45B	770.167	1.50196	0.471628	3.18462	0.00144944	0.0353975	Neonatal
XLOC_033773	PCG		9.51411	-2.06948	0.650396	-3.18187	0.00146325	0.0353975	Neonatal
ENSSSCG00000032814	PCG		3.5617	3.60103	1.13199	3.18114	0.00146695	0.0353975	Neonatal
ENSSSCG00000036148	PCG		47.0482	1.07888	0.339173	3.18091	0.00146812	0.0353975	Neonatal
XLOC_046839	PCG		2.76768	-4.6575	1.46454	-3.18019	0.00147178	0.0354304	Neonatal
ENSSSCG00000007049	PCG		11.0739	1.81381	0.570463	3.17953	0.00147513	0.0354304	Neonatal
ENSSSCG00000009921	PCG	OASL	9.48044	3.65135	1.14844	3.1794	0.00147583	0.0354304	Neonatal
ENSSSCG00000001689	PCG	GTPBP2	1234.11	-1.24612	0.392707	-3.17315	0.00150796	0.0360469	Neonatal
XLOC_023151	PCG		7.6495	-2.00258	0.63192	-3.16903	0.00152947	0.0363306	Neonatal
ENSSSCG00000032355	PCG	LY86	26.6202	-1.59759	0.504162	-3.16881	0.00153067	0.0363306	Neonatal
ENSSSCG00000039120	PCG		41.925	-1.08919	0.343957	-3.16665	0.00154206	0.0364976	Neonatal
ENSSSCG00000033880	PCG	TSPAN32	25.7817	-1.11674	0.353034	-3.16326	0.00156011	0.0367607	Neonatal
ENSSSCG00000006140	lncRNA	CA2	117.934	1.63541	0.517012	3.16318	0.00156054	0.0367607	Neonatal
ENSSSCG00000034592	PCG		31.2632	1.08011	0.341739	3.16064	0.00157425	0.0369432	Neonatal
ENSSSCG00000038545	PCG	C10orf105	12.9551	-2.26812	0.717931	-3.15925	0.00158177	0.0370192	Neonatal
ENSSSCG00000036042	lncRNA		3.74115	-2.69204	0.853253	-3.15503	0.00160484	0.0375066	Neonatal
ENSSSCG00000028627	PCG		13.2725	1.43603	0.45537	3.15354	0.00161302	0.0375776	Neonatal
ENSSSCG00000036797	PCG		13.3362	1.33598	0.423684	3.15326	0.0016146	0.0375776	Neonatal
ENSSSCG00000023706	PCG		14.1066	1.70622	0.541563	3.15054	0.00162969	0.0377635	Neonatal
ENSSSCG00000040446	PCG		7.03619	-1.94252	0.616634	-3.1502	0.0016316	0.0377635	Neonatal
ENSSSCG00000010143	PCG	MTR	159.234	1.15424	0.36647	3.14963	0.00163479	0.037785	Neonatal
XLOC_049911	PCG		19.3487	1.50188	0.477598	3.14465	0.00166284	0.0379664	Neonatal
ENSSSCG00000031788	PCG	PTAFR	10.7337	-1.68054	0.535017	-3.1411	0.00168317	0.0383741	Neonatal
ENSSSCG00000028814	PCG	SOD3	326.112	-1.04104	0.331689	-3.13859	0.00169765	0.0384426	Neonatal
XLOC_007211	PCG		3.34244	-3.34501	1.06641	-3.13671	0.00170854	0.0386369	Neonatal
ENSSSCG00000024249	PCG		3.35815	3.5159	1.12116	3.13596	0.00171294	0.0386843	Neonatal
ENSSSCG00000033648	PCG		54.2875	1.18029	0.376904	3.13154	0.0017389	0.0390601	Neonatal
ENSSSCG00000040198	lncRNA		23.5675	1.50118	0.479604	3.13003	0.00174787	0.0391565	Neonatal
ENSSSCG00000032531	lncRNA	SMG1	450.068	1.22946	0.393371	3.12545	0.00177536	0.03957	Neonatal
ENSSSCG00000012386	lncRNA	FAM155B	170.239	1.58696	0.507765	3.12538	0.00177577	0.03957	Neonatal
ENSSSCG00000035739	PCG		22.8254	-1.55441	0.497663	-3.12342	0.00178761	0.0397809	Neonatal
ENSSSCG00000023133	PCG	OSBPL6	179.242	1.07364	0.343927	3.12171	0.00179807	0.0398324	Neonatal
ENSSSCG00000027019	PCG		11.2716	1.89866	0.608255	3.12148	0.00179944	0.0398324	Neonatal
ENSSSCG00000016385	PCG		16.5979	1.59403	0.510892	3.12008	0.00180801	0.0399695	Neonatal
ENSSSCG00000021571	PCG	KIF27	26.9427	1.04651	0.335555	3.11873	0.00181631	0.0400471	Neonatal
ENSSSCG00000022925	PCG		364.706	1.01306	0.325004	3.11707	0.00182658	0.0402209	Neonatal
XLOC_005298	PCG		12.2515	1.46878	0.471857	3.11277	0.00185339	0.0407042	Neonatal
XLOC_011833	lncRNA		24.2631	1.21807	0.391565	3.11077	0.00186598	0.040899	Neonatal
XLOC_005756	PCG		14.3061	-2.00614	0.645345	-3.10864	0.00187951	0.0410724	Neonatal
ENSSSCG00000011945	PCG		8.1077	2.38988	0.768991	3.10782	0.00188476	0.0410724	Neonatal
ENSSSCG00000016131	PCG	ADAM23	132.265	1.02331	0.329296	3.10759	0.00188622	0.0410724	Neonatal
ENSSSCG00000029249	PCG	NAV3	263.804	-1.10324	0.355091	-3.10692	0.00189049	0.041088	Neonatal
ENSSSCG00000034858	lncRNA	RAP1GAP2	142.933	-1.2345	0.397401	-3.10642	0.00189368	0.0411042	Neonatal
ENSSSCG00000033844	PCG	CYP1B1	49.3956	1.06161	0.342024	3.1039	0.00190987	0.0412533	Neonatal
ENSSSCG00000040412	PCG		49.3334	1.52086	0.49115	3.09652	0.00195807	0.0419278	Neonatal
ENSSSCG00000034364	PCG	SPECC1	372.212	-1.28307	0.4144	-3.0962	0.00196018	0.0419278	Neonatal
XLOC_037077	PCG		152.335	-1.02681	0.331659	-3.09598	0.00196165	0.0419278	Neonatal
ENSSSCG00000029484	PCG	EMB	11.8004	1.54407	0.499221	3.09296	0.00198168	0.0421409	Neonatal
ENSSSCG00000037646	PCG	DNAJA4	2271.45	-1.18936	0.385342	-3.08651	0.00202522	0.0425804	Neonatal
ENSSSCG00000039823	PCG		14.2421	2.65711	0.861823	3.08312	0.00204839	0.0429061	Neonatal
ENSSSCG00000005225	PCG	RFX3	25.578	1.04456	0.339203	3.07945	0.00207384	0.0433849	Neonatal
XLOC_010391	PCG		15.3636	1.93174	0.627714	3.07741	0.00208806	0.0434949	Neonatal
ENSSSCG00000012283	PCG	ZNF81	38.3918	1.19112	0.387067	3.0773	0.00208882	0.0434949	Neonatal
ENSSSCG00000004584	PCG		27.1666	1.09822	0.357074	3.07561	0.00210074	0.0435669	Neonatal
ENSSSCG00000013331	lncRNA	METTL15	80.3295	-1.00033	0.325599	-3.07226	0.00212444	0.0439497	Neonatal
ENSSSCG00000037621	lncRNA	KIAA1522	48.7755	-1.23725	0.402957	-3.07041	0.00213763	0.0441136	Neonatal
ENSSSCG00000022445	PCG	TEX12	5.44161	-2.28265	0.744124	-3.06756	0.00215812	0.0443395	Neonatal
ENSSSCG00000032170	PCG	DAPK3	949.75	-1.41502	0.461812	-3.06407	0.00218351	0.0446209	Neonatal
ENSSSCG00000032082	PCG		1.66739	-3.93761	1.28632	-3.06114	0.00220497	0.0450046	Neonatal
ENSSSCG00000031526	PCG		13.2467	1.90223	0.621996	3.05826	0.00222623	0.045328	Neonatal
ENSSSCG00000009379	lncRNA	NEK3	78.132	1.55148	0.508277	3.05243	0.00226996	0.0459948	Neonatal
ENSSSCG00000032672	PCG	RAB9B	34.0377	-1.78652	0.585384	-3.05187	0.0022742	0.046025	Neonatal
ENSSSCG00000030033	PCG		16.7265	1.26205	0.413914	3.04907	0.00229548	0.0463438	Neonatal
XLOC_047173	PCG		11.8003	1.85516	0.608748	3.04751	0.00230747	0.0465298	Neonatal
XLOC_049962	PCG		3.00697	-4.78117	1.57145	-3.04253	0.00234599	0.0471365	Neonatal
ENSSSCG00000039522	lncRNA	SHISAL1	17.6763	1.59028	0.523949	3.03519	0.00240387	0.0477898	Neonatal
ENSSSCG00000020988	lncRNA		22.3219	-1.57325	0.518344	-3.03515	0.00240418	0.0477898	Neonatal
ENSSSCG00000034267	PCG		7.82817	-2.27474	0.749656	-3.03437	0.00241037	0.0478561	Neonatal
ENSSSCG00000032422	PCG		40.0012	1.33005	0.438671	3.03199	0.00242949	0.0481788	Neonatal
XLOC_000662	PCG		3.68391	3.70263	1.22147	3.03128	0.00243521	0.048235	Neonatal
ENSSSCG00000013892	PCG	KCNN1	26.2195	-2.39537	0.791241	-3.02736	0.00246697	0.0486915	Neonatal
ENSSSCG00000003655	PCG		20.1127	1.4532	0.480484	3.02446	0.0024908	0.0490463	Neonatal
ENSSSCG00000025980	lncRNA	CHMP4C	5.16034	2.40307	0.795537	3.02069	0.002522	0.0494862	Neonatal
ENSSSCG00000033142	PCG	ENDOU	16.5934	-1.39887	0.463163	-3.02026	0.0025256	0.0494988	Neonatal
XLOC_033081	PCG		4.71953	4.09652	1.3569	3.01904	0.00253579	0.0495825	Neonatal
XLOC_007237	PCG		56.8424	-1.50842	0.499912	-3.01738	0.00254971	0.0497965	Neonatal
ENSSSCG00000033555	lncRNA		222.015	-3.29705	0.29356	-11.2313	2.86e-29	4.85e-25	Adult
ENSSSCG00000011461	PCG	LRTM1	75.0992	-3.87921	0.35616	-10.8918	1.26e-27	1.07e-23	Adult
ENSSSCG00000011218	PCG	SLC4A7	798.329	1.7307	0.162502	10.6503	1.74e-26	9.81e-23	Adult
ENSSSCG00000031306	PCG		60.4158	7.09511	0.677456	10.4732	1.15e-25	4.85e-22	Adult
ENSSSCG00000012427	lncRNA		435.636	4.10697	0.408821	10.0459	9.58e-24	3.24e-20	Adult
XLOC_034053	PCG		34.3444	-7.88661	0.872816	-9.03582	1.63e-19	4.59e-16	Adult
ENSSSCG00000013326	PCG		60.5603	-3.23343	0.359971	-8.98246	2.65e-19	5.94e-16	Adult
ENSSSCG00000039823	lncRNA		95.8045	4.91855	0.547966	8.97601	2.81e-19	5.94e-16	Adult
ENSSSCG00000013514	PCG		101.513	2.27395	0.261801	8.68579	3.76e-18	7.07e-15	Adult
XLOC_021395	PCG		117.082	2.47183	0.288348	8.57239	1.01e-17	1.72e-14	Adult
ENSSSCG00000040767	PCG		42.3409	-3.28871	0.386204	-8.51548	1.66e-17	2.55e-14	Adult
ENSSSCG00000026318	PCG	NETO2	24.0293	4.09803	0.485835	8.43502	3.31e-17	4.67e-14	Adult
ENSSSCG00000032203	PCG		123.131	4.52975	0.544652	8.31678	9.04e-17	1.18e-13	Adult
XLOC_011731	lncRNA		107.802	4.91501	0.595858	8.24863	1.6e-16	1.94e-13	Adult
ENSSSCG00000001823	PCG	UROC1	63.9126	-5.60493	0.694256	-8.07329	6.84e-16	7.25e-13	Adult
ENSSSCG00000029990	PCG	DEFB1	138.287	4.27801	0.529907	8.07312	6.85e-16	7.25e-13	Adult
XLOC_039914	lncRNA		50.4086	-1.98706	0.248847	-7.98504	1.4e-15	1.4e-12	Adult
ENSSSCG00000039921	PCG		60.9607	2.80943	0.352158	7.97775	1.49e-15	1.4e-12	Adult
ENSSSCG00000031855	PCG		187.199	-3.56709	0.463301	-7.69928	1.37e-14	1.22e-11	Adult
ENSSSCG00000008976	PCG	ART3	2493.82	1.85385	0.241496	7.67652	1.63e-14	1.38e-11	Adult
ENSSSCG00000027847	PCG	CSKMT	48.8109	2.07936	0.272206	7.63893	2.19e-14	1.77e-11	Adult
ENSSSCG00000001042	PCG	MAK	51.0446	2.49825	0.328776	7.59863	2.99e-14	2.3e-11	Adult
XLOC_054596	PCG		29.7921	4.12751	0.543957	7.58793	3.25e-14	2.39e-11	Adult
ENSSSCG00000001638	lncRNA	MRPS10	817.732	1.30145	0.17188	7.57187	3.68e-14	2.59e-11	Adult
ENSSSCG00000015105	PCG	SLC37A4	4456.41	-1.60877	0.212776	-7.56086	4e-14	2.71e-11	Adult
XLOC_000522	PCG		17.647	-6.92721	0.919389	-7.53458	4.9e-14	3.19e-11	Adult
ENSSSCG00000015205	PCG	HEPACAM	522.949	-1.6499	0.220177	-7.49352	6.71e-14	4.2e-11	Adult
ENSSSCG00000025631	PCG		271.086	-1.20981	0.161963	-7.46968	8.04e-14	4.86e-11	Adult
ENSSSCG00000016215	PCG		2077.07	2.09568	0.282831	7.40966	1.27e-13	7.39e-11	Adult
ENSSSCG00000039874	PCG	CCL26	92.7058	2.42167	0.330863	7.31926	2.49e-13	1.41e-10	Adult
ENSSSCG00000013340	PCG		22.331	3.76563	0.515383	7.30647	2.74e-13	1.5e-10	Adult
ENSSSCG00000011077	lncRNA	MSRB2	134.887	2.19298	0.301707	7.26856	3.63e-13	1.92e-10	Adult
XLOC_033708	PCG		18.9636	-6.54497	0.904171	-7.23864	4.53e-13	2.32e-10	Adult
ENSSSCG00000038048	lncRNA		162.878	-3.83205	0.531379	-7.21152	5.53e-13	2.75e-10	Adult
ENSSSCG00000040535	PCG		291.089	1.44974	0.202829	7.14758	8.83e-13	4.15e-10	Adult
ENSSSCG00000038837	PCG		16.7604	-6.8579	0.965527	-7.10276	1.22e-12	5.45e-10	Adult
ENSSSCG00000030113	PCG	SHISA2	13186.8	-1.96711	0.279914	-7.02757	2.1e-12	8.47e-10	Adult
ENSSSCG00000007577	PCG	AP5Z1	451.749	-1.44792	0.206945	-6.99668	2.62e-12	1.03e-09	Adult
ENSSSCG00000008689	PCG	ZFYVE28	78.1921	-2.03558	0.292547	-6.95813	3.45e-12	1.33e-09	Adult
ENSSSCG00000014321	lncRNA	KLHL3	194.451	-2.42906	0.349553	-6.94905	3.68e-12	1.38e-09	Adult
XLOC_000771	PCG		38.5213	1.98609	0.287257	6.914	4.71e-12	1.73e-09	Adult
ENSSSCG00000017557	lncRNA	WFIKKN2	344.638	1.5547	0.228425	6.80616	1e-11	3.54e-09	Adult
XLOC_002291	PCG		239.442	-1.43388	0.210675	-6.80611	1e-11	3.54e-09	Adult
ENSSSCG00000032620	PCG		203.465	-2.77575	0.409852	-6.77257	1.27e-11	4.37e-09	Adult
ENSSSCG00000037808	PCG		327.511	-2.67165	0.395826	-6.74956	1.48e-11	5.02e-09	Adult
ENSSSCG00000016453	PCG	TCAF1	922.685	1.50287	0.222764	6.74649	1.51e-11	5.03e-09	Adult
ENSSSCG00000035428	PCG		8.53757	-6.36426	0.949223	-6.7047	2.02e-11	6.45e-09	Adult
ENSSSCG00000012172	PCG	ACOT9	349.029	1.0149	0.151374	6.70457	2.02e-11	6.45e-09	Adult
XLOC_033330	PCG		25.736	5.44567	0.816774	6.66729	2.61e-11	8.17e-09	Adult
ENSSSCG00000040203	PCG		773.178	1.47999	0.222215	6.66016	2.74e-11	8.42e-09	Adult
XLOC_000061	PCG		19.2643	-5.07426	0.76766	-6.61004	3.84e-11	1.16e-08	Adult
ENSSSCG00000012832	PCG		162.709	-2.60495	0.395315	-6.58955	4.41e-11	1.31e-08	Adult
ENSSSCG00000014133	PCG	RPS23	6553.07	1.61213	0.244893	6.58298	4.61e-11	1.35e-08	Adult
ENSSSCG00000034364	PCG	SPECC1	335.93	-2.28869	0.349482	-6.54879	5.8e-11	1.66e-08	Adult
ENSSSCG00000002279	PCG	GPX2	594.033	3.03178	0.463693	6.53834	6.22e-11	1.75e-08	Adult
ENSSSCG00000024043	PCG	ADAMTS2	512.876	-1.44906	0.223543	-6.48223	9.04e-11	2.47e-08	Adult
ENSSSCG00000024614	PCG	ITSN1	1394.84	-1.302	0.201542	-6.46018	1.05e-10	2.81e-08	Adult
ENSSSCG00000010826	PCG	43892	2131.02	-1.17732	0.182965	-6.43467	1.24e-10	3.27e-08	Adult
ENSSSCG00000037347	PCG		42.4556	2.06838	0.321937	6.4248	1.32e-10	3.44e-08	Adult
ENSSSCG00000007757	PCG	TRIM72	10502.1	-1.1485	0.179312	-6.405	1.5e-10	3.86e-08	Adult
ENSSSCG00000016555	PCG	CPA4	26.6186	-3.86803	0.604891	-6.3946	1.61e-10	4.07e-08	Adult
ENSSSCG00000008097	PCG		915.842	-1.06249	0.166332	-6.38775	1.68e-10	4.19e-08	Adult
ENSSSCG00000023562	PCG	SNRPE	541.7	1.68606	0.265027	6.36186	1.99e-10	4.89e-08	Adult
ENSSSCG00000006624	PCG	SELENBP1	1246.51	1.61514	0.254821	6.33832	2.32e-10	5.62e-08	Adult
ENSSSCG00000034853	PCG		159.35	-1.90094	0.30014	-6.33353	2.4e-10	5.71e-08	Adult
ENSSSCG00000015384	PCG	TOMM7	1378.97	1.86234	0.29481	6.3171	2.67e-10	6.26e-08	Adult
ENSSSCG00000040386	PCG	GINS2	527.192	-1.15079	0.182643	-6.30077	2.96e-10	6.73e-08	Adult
ENSSSCG00000004093	lncRNA	IYD	55.0106	3.46843	0.550575	6.29965	2.98e-10	6.73e-08	Adult
ENSSSCG00000026710	PCG	CARHSP1	540.158	-1.67481	0.267022	-6.27217	3.56e-10	7.93e-08	Adult
ENSSSCG00000017311	PCG	MAPT	1648.57	-1.3048	0.208113	-6.26969	3.62e-10	7.95e-08	Adult
ENSSSCG00000009543	PCG		30.7097	-2.74473	0.439103	-6.25077	4.08e-10	8.77e-08	Adult
ENSSSCG00000015923	PCG	NOSTRIN	183.122	1.10665	0.177051	6.25049	4.09e-10	8.77e-08	Adult
ENSSSCG00000031370	PCG		455.013	1.52628	0.246387	6.19467	5.84e-10	1.21e-07	Adult
ENSSSCG00000029449	PCG		32.1445	2.37064	0.382972	6.19011	6.01e-10	1.23e-07	Adult
ENSSSCG00000038399	PCG	ATP5PF	9708.27	1.49233	0.242211	6.16128	7.22e-10	1.45e-07	Adult
ENSSSCG00000032549	PCG	GNA12	434.877	-1.25612	0.203971	-6.15833	7.35e-10	1.46e-07	Adult
XLOC_005256	PCG		25.4078	2.08922	0.339611	6.15179	7.66e-10	1.51e-07	Adult
ENSSSCG00000026167	PCG		145.118	-1.85735	0.302781	-6.13429	8.55e-10	1.66e-07	Adult
ENSSSCG00000005751	PCG	COL5A1	2249.91	-1.66618	0.272988	-6.1035	1.04e-09	1.97e-07	Adult
ENSSSCG00000007556	PCG	PSMG3	189.527	1.08593	0.178132	6.09619	1.09e-09	2.04e-07	Adult
ENSSSCG00000013457	PCG	DOT1L	2773.5	-1.0021	0.165098	-6.06976	1.28e-09	2.38e-07	Adult
ENSSSCG00000021585	PCG	OXTR	675.997	1.21253	0.200502	6.04747	1.47e-09	2.71e-07	Adult
ENSSSCG00000028277	PCG		76.3463	2.10924	0.351033	6.00868	1.87e-09	3.4e-07	Adult
ENSSSCG00000003729	PCG	RNF125	343.984	1.18001	0.196838	5.99484	2.04e-09	3.67e-07	Adult
ENSSSCG00000006413	lncRNA	FCER1A	20.9626	3.04005	0.508687	5.97626	2.28e-09	4.07e-07	Adult
ENSSSCG00000036946	PCG		140.142	-1.81165	0.303302	-5.97308	2.33e-09	4.1e-07	Adult
ENSSSCG00000026180	PCG	NRXN1	126.558	1.69692	0.284194	5.97097	2.36e-09	4.12e-07	Adult
ENSSSCG00000015583	PCG	SMYD2	1973.36	1.35905	0.227727	5.9679	2.4e-09	4.15e-07	Adult
ENSSSCG00000006070	PCG		5953.11	2.21348	0.371803	5.95336	2.63e-09	4.49e-07	Adult
ENSSSCG00000017873	PCG	CAMKK1	277.817	-1.54974	0.260698	-5.94459	2.77e-09	4.69e-07	Adult
ENSSSCG00000023247	lncRNA	OPTN	6793.81	-1.41317	0.238371	-5.92846	3.06e-09	5.12e-07	Adult
ENSSSCG00000039120	PCG		35.6352	-1.7818	0.301091	-5.91782	3.26e-09	5.36e-07	Adult
ENSSSCG00000026229	lncRNA		523.8	1.67945	0.28395	5.91462	3.33e-09	5.41e-07	Adult
XLOC_005664	PCG		63.1878	-1.26377	0.213798	-5.91106	3.4e-09	5.48e-07	Adult
ENSSSCG00000010850	PCG		66.0156	-1.35535	0.229761	-5.89897	3.66e-09	5.76e-07	Adult
ENSSSCG00000001625	PCG		9.9087	-6.59424	1.11804	-5.89804	3.68e-09	5.76e-07	Adult
ENSSSCG00000004434	PCG		20.0742	2.775	0.474012	5.85429	4.79e-09	7.37e-07	Adult
ENSSSCG00000021706	PCG	KIF21B	67.3568	-1.62123	0.277246	-5.84761	4.99e-09	7.58e-07	Adult
ENSSSCG00000030849	PCG		8443.44	1.2411	0.212292	5.84618	5.03e-09	7.58e-07	Adult
XLOC_007243	PCG		95.6561	-1.80886	0.309935	-5.83625	5.34e-09	7.93e-07	Adult
ENSSSCG00000012619	lncRNA	SEPTIN6	903.525	-1.22409	0.210566	-5.81333	6.12e-09	9.01e-07	Adult
XLOC_021877	PCG		58.0796	2.85665	0.491874	5.8077	6.33e-09	9.24e-07	Adult
ENSSSCG00000027358	PCG	RPS17	20621.4	1.42505	0.245988	5.79317	6.91e-09	9.93e-07	Adult
ENSSSCG00000034692	PCG	SH3BP4	190.032	-1.48896	0.257035	-5.79285	6.92e-09	9.93e-07	Adult
ENSSSCG00000018075	PCG	COX1	1.61481e+06	1.1821	0.204564	5.77865	7.53e-09	1.07e-06	Adult
ENSSSCG00000013113	PCG	TMEM132A	350.017	-1.72484	0.298834	-5.77189	7.84e-09	1.1e-06	Adult
ENSSSCG00000005467	PCG	HSDL2	1380.68	1.44535	0.25046	5.77078	7.89e-09	1.1e-06	Adult
ENSSSCG00000015795	PCG		294.564	2.90384	0.50382	5.76365	8.23e-09	1.14e-06	Adult
ENSSSCG00000015342	lncRNA	COL28A1	49.5421	2.13177	0.37027	5.75733	8.55e-09	1.18e-06	Adult
XLOC_033811	PCG		14.8141	-6.18414	1.07591	-5.74782	9.04e-09	1.23e-06	Adult
ENSSSCG00000040782	PCG	MRPS21	1424.47	1.26142	0.219543	5.74566	9.16e-09	1.24e-06	Adult
ENSSSCG00000033790	PCG		71.9363	-2.49911	0.435604	-5.73712	9.63e-09	1.29e-06	Adult
ENSSSCG00000012986	PCG	KCNK7	61.0371	-1.93418	0.337804	-5.72573	1.03e-08	1.37e-06	Adult
ENSSSCG00000034406	PCG	MRPL58	1069.98	1.0107	0.177448	5.69575	1.23e-08	1.62e-06	Adult
ENSSSCG00000003876	PCG	CDKN2C	789.555	-1.09075	0.191753	-5.68829	1.28e-08	1.68e-06	Adult
ENSSSCG00000018078	PCG	COX2	625404	1.30266	0.229103	5.6859	1.3e-08	1.69e-06	Adult
ENSSSCG00000029901	PCG	UBE2O	1229.76	-1.29094	0.227517	-5.67404	1.39e-08	1.8e-06	Adult
XLOC_024928	PCG		108.056	-5.59912	0.988546	-5.664	1.48e-08	1.9e-06	Adult
ENSSSCG00000031525	PCG	43901	6.95614	5.43976	0.964637	5.63917	1.71e-08	2.15e-06	Adult
ENSSSCG00000009554	PCG	GRTP1	471.249	1.04451	0.185231	5.63894	1.71e-08	2.15e-06	Adult
ENSSSCG00000014894	PCG		45.4336	-1.76342	0.312863	-5.63641	1.74e-08	2.16e-06	Adult
ENSSSCG00000040356	lncRNA		4.37894	5.76605	1.02427	5.62942	1.81e-08	2.23e-06	Adult
ENSSSCG00000009927	PCG	FAM222A	73.5069	-1.75537	0.312259	-5.62154	1.89e-08	2.31e-06	Adult
ENSSSCG00000014908	PCG	CCDC89	110.078	1.72152	0.306242	5.62143	1.89e-08	2.31e-06	Adult
ENSSSCG00000021638	lncRNA	NEU3	821.64	-1.8851	0.336927	-5.59498	2.21e-08	2.67e-06	Adult
ENSSSCG00000038945	PCG		91.5354	1.43432	0.257121	5.57841	2.43e-08	2.91e-06	Adult
ENSSSCG00000001780	PCG	FAH	236.624	-1.01113	0.181509	-5.57066	2.54e-08	3.02e-06	Adult
ENSSSCG00000035615	PCG	GSTK1	983.159	1.23922	0.222509	5.5693	2.56e-08	3.03e-06	Adult
ENSSSCG00000009638	PCG		1291.58	-1.54339	0.277365	-5.56447	2.63e-08	3.09e-06	Adult
ENSSSCG00000007664	PCG	AGFG2	244.147	-1.08722	0.195913	-5.54951	2.86e-08	3.32e-06	Adult
XLOC_046332	PCG		15.5105	2.83956	0.511805	5.54812	2.89e-08	3.32e-06	Adult
ENSSSCG00000014011	PCG	RASGEF1C	108.935	-1.98349	0.357578	-5.54703	2.91e-08	3.32e-06	Adult
ENSSSCG00000021702	PCG	XRRA1	110.04	-1.33451	0.240732	-5.54356	2.96e-08	3.37e-06	Adult
XLOC_031306	PCG		8.37804	-5.83414	1.05288	-5.5411	3.01e-08	3.38e-06	Adult
ENSSSCG00000018081	PCG	ATP6	781215	1.36518	0.246741	5.53285	3.15e-08	3.49e-06	Adult
ENSSSCG00000003814	PCG	EFCAB7	207.956	1.45626	0.263214	5.53259	3.16e-08	3.49e-06	Adult
ENSSSCG00000020666	PCG	EHD4	478.39	-1.42452	0.257714	-5.52753	3.25e-08	3.57e-06	Adult
ENSSSCG00000035768	PCG	RPS15A	22917.8	1.08247	0.195908	5.5254	3.29e-08	3.57e-06	Adult
ENSSSCG00000031118	PCG	PREX1	86.6575	-1.77102	0.320542	-5.52509	3.29e-08	3.57e-06	Adult
ENSSSCG00000010610	PCG		14.2081	5.04386	0.915246	5.51093	3.57e-08	3.82e-06	Adult
ENSSSCG00000026079	PCG	TKTL2	12.9412	-3.24517	0.588971	-5.5099	3.59e-08	3.82e-06	Adult
ENSSSCG00000027746	PCG	MRFAP1	7136.75	1.07892	0.196072	5.50269	3.74e-08	3.96e-06	Adult
ENSSSCG00000032165	PCG	ATP5MD	1666.58	1.69649	0.308824	5.49339	3.94e-08	4.14e-06	Adult
ENSSSCG00000014410	PCG	SH3RF2	392.444	-1.35462	0.246628	-5.49256	3.96e-08	4.14e-06	Adult
ENSSSCG00000021026	lncRNA	TMEM51	122.771	-1.54455	0.281301	-5.49072	4e-08	4.16e-06	Adult
ENSSSCG00000022390	PCG	RGN	82.598	1.25861	0.229402	5.48649	4.1e-08	4.21e-06	Adult
ENSSSCG00000032424	PCG	NUDT16	157.216	-1.05291	0.192107	-5.48087	4.23e-08	4.32e-06	Adult
ENSSSCG00000031733	PCG	AKAP12	1025.81	-1.11712	0.204206	-5.47055	4.49e-08	4.54e-06	Adult
ENSSSCG00000014264	PCG	HINT1	3226.42	1.0432	0.190719	5.46982	4.5e-08	4.54e-06	Adult
ENSSSCG00000015785	PCG	CENPU	150.189	3.74686	0.686005	5.46185	4.71e-08	4.71e-06	Adult
ENSSSCG00000033608	PCG	LOXL2	389.995	-1.85887	0.340383	-5.46111	4.73e-08	4.71e-06	Adult
ENSSSCG00000039870	PCG		17.2491	2.96598	0.543588	5.45629	4.86e-08	4.81e-06	Adult
ENSSSCG00000040849	PCG		1552.99	-2.19359	0.402795	-5.44592	5.15e-08	5.07e-06	Adult
XLOC_036402	PCG		104.996	2.40153	0.441136	5.44397	5.21e-08	5.08e-06	Adult
ENSSSCG00000006153	PCG	FABP5	2780.12	1.41294	0.259593	5.44291	5.24e-08	5.08e-06	Adult
ENSSSCG00000006390	PCG	CASQ1	118202	-1.07749	0.197981	-5.44238	5.26e-08	5.08e-06	Adult
ENSSSCG00000009216	lncRNA	SPP1	124.228	-2.65182	0.487717	-5.4372	5.41e-08	5.2e-06	Adult
ENSSSCG00000029199	PCG		5695.22	-1.26556	0.23347	-5.42067	5.94e-08	5.68e-06	Adult
ENSSSCG00000037792	PCG	COX7A1	3983.85	1.40163	0.258893	5.41392	6.17e-08	5.86e-06	Adult
ENSSSCG00000036331	PCG		355.852	1.59117	0.295854	5.37823	7.52e-08	7.07e-06	Adult
ENSSSCG00000029331	PCG	PALLD	2930.98	-1.33107	0.247706	-5.37357	7.72e-08	7.22e-06	Adult
ENSSSCG00000028167	lncRNA	SLIRP	868.865	1.74613	0.325083	5.37135	7.82e-08	7.27e-06	Adult
ENSSSCG00000014840	PCG	P4HA3	58.9038	-1.94232	0.3622	-5.36256	8.21e-08	7.55e-06	Adult
ENSSSCG00000038184	PCG	ACBD7	87.3819	-5.14277	0.959592	-5.35934	8.35e-08	7.64e-06	Adult
ENSSSCG00000008574	PCG	KIF3C	594.236	-1.24701	0.232815	-5.35621	8.5e-08	7.73e-06	Adult
XLOC_021382	PCG		30.8543	2.925	0.548102	5.3366	9.47e-08	8.47e-06	Adult
ENSSSCG00000003088	PCG	APOE	583.67	-2.30232	0.431481	-5.33585	9.51e-08	8.47e-06	Adult
ENSSSCG00000012042	PCG	ATP5PO	11186.1	1.25058	0.234858	5.32483	1.01e-07	8.95e-06	Adult
ENSSSCG00000003157	PCG	LIN7B	358.104	-1.43229	0.269041	-5.32369	1.02e-07	8.96e-06	Adult
ENSSSCG00000014569	PCG		15253.4	1.14611	0.21551	5.31811	1.05e-07	9.15e-06	Adult
XLOC_005640	PCG		29.849	2.02213	0.38086	5.30938	1.1e-07	9.55e-06	Adult
ENSSSCG00000022989	PCG	ZNF704	73.5757	-1.54407	0.291074	-5.30472	1.13e-07	9.74e-06	Adult
ENSSSCG00000008984	lncRNA		31.2793	2.12375	0.40043	5.30368	1.13e-07	9.75e-06	Adult
ENSSSCG00000037194	PCG		4.59224	-5.4929	1.03621	-5.30094	1.15e-07	9.85e-06	Adult
ENSSSCG00000038080	PCG	EMCN	579.467	1.00164	0.189162	5.29513	1.19e-07	1.01e-05	Adult
ENSSSCG00000006729	lncRNA	TENT5C	830.12	-1.53575	0.290303	-5.29015	1.22e-07	1.03e-05	Adult
ENSSSCG00000001231	PCG		28.7749	-3.08443	0.583994	-5.28161	1.28e-07	1.07e-05	Adult
ENSSSCG00000023085	PCG		183.975	-1.2479	0.236745	-5.27108	1.36e-07	1.13e-05	Adult
ENSSSCG00000007317	PCG	DLGAP4	4286.43	-1.19469	0.226779	-5.26808	1.38e-07	1.14e-05	Adult
ENSSSCG00000011511	lncRNA	FRMD4B	396.509	-1.27644	0.242754	-5.25815	1.46e-07	1.19e-05	Adult
ENSSSCG00000007524	PCG		6948.44	1.23243	0.234499	5.25558	1.48e-07	1.2e-05	Adult
XLOC_039621	PCG		56.7257	1.91319	0.364141	5.25399	1.49e-07	1.21e-05	Adult
ENSSSCG00000040834	PCG		47.9971	1.40154	0.266988	5.24944	1.53e-07	1.23e-05	Adult
ENSSSCG00000017640	PCG		41.2561	-2.70579	0.51595	-5.24429	1.57e-07	1.25e-05	Adult
XLOC_039759	PCG		25.9297	2.03687	0.388414	5.24409	1.57e-07	1.25e-05	Adult
ENSSSCG00000015589	PCG	VASH2	208.035	-1.51943	0.29036	-5.23293	1.67e-07	1.33e-05	Adult
ENSSSCG00000027072	lncRNA	ATP5IF1	7000.88	1.3888	0.266103	5.21904	1.8e-07	1.42e-05	Adult
ENSSSCG00000032416	PCG	RGS1	92.7206	-2.25874	0.432949	-5.2171	1.82e-07	1.42e-05	Adult
XLOC_043766	PCG		42.887	1.67024	0.320202	5.2162	1.83e-07	1.42e-05	Adult
ENSSSCG00000002040	PCG	MRPL52	1141.49	1.33408	0.256467	5.20177	1.97e-07	1.52e-05	Adult
ENSSSCG00000012530	PCG		9.05305	3.67726	0.707282	5.19914	2e-07	1.53e-05	Adult
ENSSSCG00000023749	lncRNA		133.813	2.57857	0.496026	5.19846	2.01e-07	1.53e-05	Adult
ENSSSCG00000018094	lncRNA	CYTB	396009	1.2564	0.241985	5.19205	2.08e-07	1.56e-05	Adult
ENSSSCG00000008965	PCG		2243.08	1.31571	0.253411	5.19202	2.08e-07	1.56e-05	Adult
ENSSSCG00000006737	PCG	IGSF3	145.894	-1.39891	0.269556	-5.18968	2.11e-07	1.57e-05	Adult
XLOC_033097	PCG		86.4042	1.35437	0.261738	5.17452	2.29e-07	1.7e-05	Adult
ENSSSCG00000023312	PCG	PIN4	459.645	1.20944	0.233802	5.17291	2.3e-07	1.7e-05	Adult
ENSSSCG00000032241	lncRNA	GPNMB	149.387	-2.46455	0.477388	-5.16257	2.44e-07	1.78e-05	Adult
ENSSSCG00000036570	PCG		482.204	1.88025	0.364544	5.15781	2.5e-07	1.82e-05	Adult
ENSSSCG00000014151	PCG	CETN3	463.535	1.61388	0.313048	5.15537	2.53e-07	1.83e-05	Adult
XLOC_034418	PCG		8.04945	-5.77048	1.11939	-5.15503	2.54e-07	1.83e-05	Adult
ENSSSCG00000035352	PCG		32.333	-1.41887	0.27564	-5.14755	2.64e-07	1.89e-05	Adult
ENSSSCG00000026064	PCG		244.279	1.22203	0.238283	5.12849	2.92e-07	2.08e-05	Adult
ENSSSCG00000014168	PCG	ELL2	708.219	-2.16858	0.423119	-5.12522	2.97e-07	2.1e-05	Adult
ENSSSCG00000007247	PCG	KIF3B	199.356	-1.24492	0.243056	-5.12195	3.02e-07	2.12e-05	Adult
ENSSSCG00000026153	PCG	ACAT1	5307.88	1.21348	0.237333	5.11297	3.17e-07	2.21e-05	Adult
XLOC_054695	PCG		7.58972	4.32841	0.846654	5.11237	3.18e-07	2.21e-05	Adult
ENSSSCG00000035521	PCG	KLHL38	1223.62	1.1857	0.232011	5.11052	3.21e-07	2.22e-05	Adult
ENSSSCG00000015085	PCG	IL10RA	160.629	-2.16726	0.424851	-5.10121	3.37e-07	2.32e-05	Adult
ENSSSCG00000037251	PCG		1301	1.2687	0.249292	5.08924	3.6e-07	2.45e-05	Adult
ENSSSCG00000003849	PCG	MAGOH	379.113	1.28546	0.253131	5.07825	3.81e-07	2.57e-05	Adult
ENSSSCG00000004629	PCG	LYSMD2	245.39	-1.26961	0.250462	-5.06908	4e-07	2.68e-05	Adult
ENSSSCG00000036296	PCG	RPS25	17686.4	1.07001	0.211297	5.064	4.11e-07	2.75e-05	Adult
ENSSSCG00000014979	PCG	CEP126	19.9204	1.91089	0.377798	5.05796	4.24e-07	2.82e-05	Adult
ENSSSCG00000000083	PCG		290.973	1.11407	0.220321	5.05659	4.27e-07	2.83e-05	Adult
ENSSSCG00000024299	PCG	SCN3B	168.025	-1.83018	0.36255	-5.04808	4.46e-07	2.94e-05	Adult
ENSSSCG00000036976	PCG		4732.64	-1.20921	0.239668	-5.04537	4.53e-07	2.97e-05	Adult
ENSSSCG00000002052	PCG	OR6J1	5.56038	-5.22498	1.03596	-5.04361	4.57e-07	2.97e-05	Adult
ENSSSCG00000018082	PCG	COX3	887408	1.22126	0.24259	5.03426	4.8e-07	3.11e-05	Adult
ENSSSCG00000003527	PCG	EPHB2	60.3895	-1.95441	0.38871	-5.02795	4.96e-07	3.2e-05	Adult
ENSSSCG00000006474	PCG	NES	2905.21	-1.38331	0.275231	-5.02599	5.01e-07	3.22e-05	Adult
ENSSSCG00000039258	PCG		24.2035	-1.79772	0.358039	-5.02102	5.14e-07	3.27e-05	Adult
ENSSSCG00000018084	PCG	ND3	162687	1.48071	0.294913	5.02084	5.14e-07	3.27e-05	Adult
ENSSSCG00000012978	PCG	AP5B1	196.656	1.3196	0.262974	5.01798	5.22e-07	3.31e-05	Adult
ENSSSCG00000007170	lncRNA	CPXM1	410.345	-1.57791	0.314701	-5.01399	5.33e-07	3.36e-05	Adult
ENSSSCG00000033497	PCG		3237.03	-1.41322	0.281866	-5.01379	5.34e-07	3.36e-05	Adult
ENSSSCG00000034259	PCG	PMEPA1	1038.27	-1.05665	0.210864	-5.01108	5.41e-07	3.39e-05	Adult
ENSSSCG00000026092	PCG	SREBF2	1133.54	-1.17779	0.235195	-5.00773	5.51e-07	3.44e-05	Adult
ENSSSCG00000012001	lncRNA	ROBO1	102.014	-1.07772	0.215288	-5.00597	5.56e-07	3.46e-05	Adult
ENSSSCG00000022301	lncRNA	EIF4EBP1	6340.54	1.20281	0.240608	4.99905	5.76e-07	3.55e-05	Adult
ENSSSCG00000036114	PCG		248.238	2.07077	0.414874	4.99132	6e-07	3.68e-05	Adult
ENSSSCG00000008215	PCG	SMYD1	14040.1	-1.09271	0.21906	-4.98815	6.1e-07	3.72e-05	Adult
ENSSSCG00000031311	PCG		132.314	1.46496	0.293826	4.9858	6.17e-07	3.76e-05	Adult
XLOC_009223	PCG		35.5438	-1.45741	0.292508	-4.98247	6.28e-07	3.81e-05	Adult
ENSSSCG00000039271	PCG	ST8SIA2	1069.45	-1.39891	0.280999	-4.97835	6.41e-07	3.86e-05	Adult
ENSSSCG00000000735	PCG	TSPAN9	971.675	-1.55063	0.311517	-4.97765	6.44e-07	3.86e-05	Adult
ENSSSCG00000018044	PCG	ALDH3A1	13.7793	-3.98266	0.8009	-4.97274	6.6e-07	3.9e-05	Adult
ENSSSCG00000031192	lncRNA		8.83538	-5.91301	1.1891	-4.97268	6.6e-07	3.9e-05	Adult
XLOC_005297	PCG		28.3659	1.49295	0.300267	4.97209	6.62e-07	3.9e-05	Adult
ENSSSCG00000005358	PCG		248.015	-1.19539	0.240445	-4.97159	6.64e-07	3.9e-05	Adult
ENSSSCG00000009839	PCG	CIT	89.0741	-2.40616	0.484019	-4.97121	6.65e-07	3.9e-05	Adult
ENSSSCG00000031617	PCG	SFT2D2	292.918	-1.37252	0.276675	-4.96076	7.02e-07	4.1e-05	Adult
ENSSSCG00000031875	lncRNA	ZNF469	13.9606	-2.22711	0.449155	-4.95844	7.11e-07	4.11e-05	Adult
ENSSSCG00000009146	PCG	RPL34	7460.22	1.23757	0.249658	4.95705	7.16e-07	4.11e-05	Adult
ENSSSCG00000009926	PCG	TCHP	682.812	1.17344	0.236974	4.95175	7.35e-07	4.21e-05	Adult
ENSSSCG00000012174	lncRNA	APOO	398.673	1.05843	0.214536	4.93356	8.07e-07	4.6e-05	Adult
XLOC_034362	PCG		10.7663	-4.46453	0.905624	-4.92979	8.23e-07	4.68e-05	Adult
ENSSSCG00000003269	PCG	LENG9	61.5408	-1.56128	0.316973	-4.92561	8.41e-07	4.76e-05	Adult
ENSSSCG00000031991	PCG		131.804	1.20015	0.244149	4.91564	8.85e-07	4.99e-05	Adult
ENSSSCG00000005221	PCG	SPATA6L	25.6318	1.62254	0.330236	4.91329	8.96e-07	5.04e-05	Adult
ENSSSCG00000038693	PCG		33.8033	-2.0734	0.422095	-4.91217	9.01e-07	5.05e-05	Adult
XLOC_023146	PCG		30.485	-6.76159	1.37814	-4.90632	9.28e-07	5.18e-05	Adult
ENSSSCG00000002432	PCG	KCNK13	16.16	-3.29236	0.671249	-4.90483	9.35e-07	5.19e-05	Adult
ENSSSCG00000016174	PCG	FN1	3108.82	-1.12146	0.228853	-4.90032	9.57e-07	5.29e-05	Adult
XLOC_055163	PCG		10.9972	2.55989	0.52251	4.89921	9.62e-07	5.3e-05	Adult
ENSSSCG00000027232	PCG		12.2271	-2.65475	0.542633	-4.89236	9.96e-07	5.47e-05	Adult
ENSSSCG00000032970	PCG		35.988	-2.27292	0.464624	-4.89195	9.98e-07	5.47e-05	Adult
ENSSSCG00000021576	PCG		598.678	-1.89669	0.387968	-4.88879	1.01e-06	5.52e-05	Adult
ENSSSCG00000035537	lncRNA	RUNX1	343.938	-2.45356	0.504934	-4.85917	1.18e-06	6.31e-05	Adult
ENSSSCG00000011215	PCG	OXSM	401.054	1.16692	0.240242	4.85728	1.19e-06	6.35e-05	Adult
ENSSSCG00000021355	PCG	SOD1	400.136	1.11591	0.230043	4.85087	1.23e-06	6.54e-05	Adult
ENSSSCG00000013432	lncRNA	MIDN	1348.03	-1.85132	0.382254	-4.84316	1.28e-06	6.78e-05	Adult
ENSSSCG00000039182	PCG		800.597	-2.29694	0.474735	-4.83837	1.31e-06	6.87e-05	Adult
ENSSSCG00000007823	PCG	ZKSCAN2	26.4929	1.68037	0.347333	4.83792	1.31e-06	6.87e-05	Adult
ENSSSCG00000009664	PCG	PTK2B	183.895	-1.94545	0.402536	-4.83298	1.35e-06	7.03e-05	Adult
ENSSSCG00000001804	PCG	HOMER2	2230	-1.10764	0.229258	-4.83138	1.36e-06	7.06e-05	Adult
ENSSSCG00000010791	PCG	FUOM	77.9174	1.06801	0.221149	4.82935	1.37e-06	7.11e-05	Adult
XLOC_023145	PCG		6.57482	-4.97175	1.03047	-4.82472	1.4e-06	7.21e-05	Adult
ENSSSCG00000014441	PCG	CSF1R	453.945	-2.05361	0.426027	-4.82038	1.43e-06	7.35e-05	Adult
ENSSSCG00000021361	PCG	ZNF710	126.844	-1.0657	0.221693	-4.80708	1.53e-06	7.8e-05	Adult
XLOC_025808	PCG		7.51482	3.22667	0.671289	4.80668	1.53e-06	7.8e-05	Adult
ENSSSCG00000035669	PCG		131.817	-1.74295	0.36282	-4.80389	1.56e-06	7.89e-05	Adult
ENSSSCG00000036716	lncRNA		9093.62	1.05701	0.220332	4.79734	1.61e-06	8.12e-05	Adult
ENSSSCG00000005212	PCG	PLGRKT	370.495	1.49739	0.312217	4.79599	1.62e-06	8.13e-05	Adult
ENSSSCG00000015792	PCG	LRP2BP	55.4397	1.18473	0.247028	4.79596	1.62e-06	8.13e-05	Adult
ENSSSCG00000014221	lncRNA	LVRN	130.556	1.29936	0.270977	4.79507	1.63e-06	8.14e-05	Adult
ENSSSCG00000008101	PCG	FBLN7	151.516	-1.87146	0.390364	-4.79413	1.63e-06	8.16e-05	Adult
ENSSSCG00000002039	PCG	MMP14	690.909	-1.25627	0.262508	-4.78563	1.7e-06	8.48e-05	Adult
ENSSSCG00000039442	PCG	BMP2	35.5973	-2.09873	0.438607	-4.78497	1.71e-06	8.49e-05	Adult
ENSSSCG00000007839	PCG	EEF2K	3518.9	-1.15754	0.242128	-4.78068	1.75e-06	8.63e-05	Adult
ENSSSCG00000009357	PCG	SMAD9	71.9864	-1.26506	0.264629	-4.7805	1.75e-06	8.63e-05	Adult
XLOC_049331	PCG		142.207	1.27482	0.267249	4.77017	1.84e-06	9.06e-05	Adult
ENSSSCG00000017804	PCG	ABR	1230.69	-1.08777	0.228119	-4.76844	1.86e-06	9.11e-05	Adult
ENSSSCG00000010312	PCG	PLAU	593.548	-2.44713	0.5135	-4.76558	1.88e-06	9.21e-05	Adult
XLOC_033780	PCG		27.5688	-2.05158	0.431363	-4.75605	1.97e-06	9.57e-05	Adult
ENSSSCG00000031149	PCG	IFN-ALPHA-15	17.1067	2.12462	0.44716	4.75135	2.02e-06	9.74e-05	Adult
ENSSSCG00000011970	lncRNA	CMSS1	78.2398	1.00259	0.211221	4.74665	2.07e-06	9.92e-05	Adult
ENSSSCG00000037170	lncRNA	POMP	2568.63	1.05821	0.223033	4.74465	2.09e-06	9.99e-05	Adult
ENSSSCG00000037292	PCG	PLA2G4E	29.0303	-4.82488	1.01717	-4.74345	2.1e-06	9.99e-05	Adult
ENSSSCG00000036926	PCG	MVB12B	1799.88	-1.13579	0.239472	-4.7429	2.11e-06	9.99e-05	Adult
ENSSSCG00000032166	lncRNA		7338.86	1.32719	0.280065	4.73886	2.15e-06	0.000101347	Adult
ENSSSCG00000007864	PCG	GPRC5B	2359.33	-1.38699	0.292871	-4.73585	2.18e-06	0.000102421	Adult
ENSSSCG00000031868	PCG	XK	1025.96	-1.23484	0.26076	-4.73555	2.18e-06	0.000102421	Adult
ENSSSCG00000016140	PCG	FZD5	29.5959	-1.52022	0.321079	-4.73471	2.19e-06	0.000102562	Adult
ENSSSCG00000008468	lncRNA	PKDCC	1779.63	-1.63973	0.346429	-4.73324	2.21e-06	0.000103023	Adult
XLOC_000037	PCG		51.5431	1.31	0.277044	4.72849	2.26e-06	0.000104884	Adult
ENSSSCG00000036538	PCG		69.2285	4.21934	0.892655	4.72673	2.28e-06	0.000105512	Adult
ENSSSCG00000024776	PCG	SNRPG	399.54	1.09908	0.232865	4.7198	2.36e-06	0.00010887	Adult
ENSSSCG00000008135	PCG	CCDC138	28.7193	1.95567	0.415173	4.71051	2.47e-06	0.00011334	Adult
XLOC_046474	PCG		41.3759	2.64805	0.564236	4.69315	2.69e-06	0.000123061	Adult
ENSSSCG00000015871	PCG	NR4A2	1005.54	-2.30695	0.491856	-4.6903	2.73e-06	0.00012436	Adult
ENSSSCG00000002385	PCG	TGFB3	181.727	-1.38404	0.29511	-4.6899	2.73e-06	0.00012436	Adult
ENSSSCG00000040325	PCG	COX7C	13363	1.43528	0.306787	4.67844	2.89e-06	0.000131162	Adult
XLOC_005699	PCG		3.78173	5.04091	1.0786	4.67355	2.96e-06	0.00013361	Adult
ENSSSCG00000031378	lncRNA	KBTBD6	127.128	-1.97327	0.422466	-4.67084	3e-06	0.000135027	Adult
ENSSSCG00000035867	PCG	GFOD1	1035.45	-1.47106	0.315091	-4.66867	3.03e-06	0.000136097	Adult
ENSSSCG00000002544	PCG	PPP1R13B	213.85	-1.0876	0.233274	-4.66234	3.13e-06	0.000139245	Adult
ENSSSCG00000036609	PCG		4.11997	5.19561	1.11652	4.65341	3.26e-06	0.000144275	Adult
ENSSSCG00000012669	PCG		89.7651	-2.47014	0.531016	-4.65173	3.29e-06	0.000144702	Adult
ENSSSCG00000031856	PCG	DACT1	50.1988	-1.29717	0.27913	-4.6472	3.36e-06	0.000145645	Adult
ENSSSCG00000005313	lncRNA	CCDC107	341.95	1.05177	0.226413	4.64536	3.39e-06	0.000146579	Adult
ENSSSCG00000031951	PCG		20.6612	-2.15754	0.464577	-4.6441	3.42e-06	0.000147101	Adult
ENSSSCG00000032392	lncRNA		8.85188	-2.79031	0.601515	-4.6388	3.5e-06	0.000150538	Adult
XLOC_055077	PCG		54.7749	1.25049	0.26965	4.63746	3.53e-06	0.000151132	Adult
ENSSSCG00000039419	PCG	SLCO4A1	104.033	-4.40245	0.950344	-4.63249	3.61e-06	0.00015442	Adult
ENSSSCG00000016288	PCG	CHRNG	59.7382	-2.78105	0.600636	-4.63018	3.65e-06	0.000155754	Adult
ENSSSCG00000032282	PCG	ACP5	24.5894	-3.28822	0.710821	-4.62594	3.73e-06	0.0001582	Adult
ENSSSCG00000003903	PCG		7218.1	1.27057	0.274664	4.62591	3.73e-06	0.0001582	Adult
ENSSSCG00000012655	PCG	BCORL1	183.817	-1.36292	0.294785	-4.62343	3.77e-06	0.00015931	Adult
XLOC_030502	PCG		15.154	2.76465	0.598207	4.62156	3.81e-06	0.000160354	Adult
ENSSSCG00000022933	PCG	EFR3B	107.115	-1.45567	0.315326	-4.6164	3.9e-06	0.000163978	Adult
XLOC_040994	lncRNA		14.9508	-2.80131	0.607446	-4.61163	4e-06	0.000167379	Adult
ENSSSCG00000010348	PCG	CDHR1	16.8017	-2.51813	0.546225	-4.61005	4.03e-06	0.000167895	Adult
ENSSSCG00000008297	PCG	TPRKB	815.187	1.14603	0.248599	4.60996	4.03e-06	0.000167895	Adult
ENSSSCG00000026940	lncRNA	CASP10	277.567	-1.12435	0.244142	-4.60532	4.12e-06	0.000170003	Adult
ENSSSCG00000039873	PCG	DCXR	1176.12	1.1007	0.239291	4.59984	4.23e-06	0.000173108	Adult
ENSSSCG00000027646	PCG	TIPARP	998.19	-1.74049	0.378405	-4.59953	4.23e-06	0.000173108	Adult
ENSSSCG00000037399	PCG		187.448	1.26679	0.275574	4.59692	4.29e-06	0.00017487	Adult
ENSSSCG00000029371	PCG	C5AR1	152.619	-2.22734	0.484745	-4.59487	4.33e-06	0.000176172	Adult
ENSSSCG00000025652	lncRNA	CDH1	131.436	-1.61026	0.350835	-4.58978	4.44e-06	0.000179231	Adult
XLOC_050636	PCG		55.3593	-2.02674	0.44196	-4.58579	4.52e-06	0.000182106	Adult
ENSSSCG00000031788	PCG	PTAFR	14.1228	-3.43442	0.748979	-4.58546	4.53e-06	0.000182106	Adult
ENSSSCG00000016893	PCG	NDUFS4	2047.36	1.47139	0.320978	4.58409	4.56e-06	0.000182873	Adult
XLOC_000473	PCG		5.60329	-4.76874	1.04133	-4.57948	4.66e-06	0.000186065	Adult
ENSSSCG00000002664	PCG	GSE1	850.432	-1.23752	0.270877	-4.56856	4.91e-06	0.000195109	Adult
ENSSSCG00000015618	PCG	LAMB3	82.2381	2.04629	0.447989	4.56774	4.93e-06	0.000195419	Adult
ENSSSCG00000030368	PCG	HSPA1L	753.712	-1.87462	0.410858	-4.56268	5.05e-06	0.00019925	Adult
ENSSSCG00000036509	PCG	RWDD3	140.557	1.02564	0.224842	4.56161	5.08e-06	0.000199804	Adult
XLOC_044578	PCG		305.903	1.1905	0.261403	4.55426	5.26e-06	0.00020546	Adult
ENSSSCG00000017159	lncRNA	TBC1D16	173.961	-1.90328	0.418565	-4.54716	5.44e-06	0.000210615	Adult
ENSSSCG00000040234	PCG		2.79492	5.1142	1.12471	4.54714	5.44e-06	0.000210615	Adult
ENSSSCG00000006472	PCG	CRABP2	85.2122	-1.82634	0.402597	-4.53639	5.72e-06	0.000218631	Adult
ENSSSCG00000007369	PCG		4892.5	-1.03993	0.229314	-4.53498	5.76e-06	0.000219605	Adult
ENSSSCG00000000207	PCG		165.474	-4.55646	1.00575	-4.53041	5.89e-06	0.000223901	Adult
ENSSSCG00000007564	PCG	AMZ1	11.7515	-2.43939	0.538507	-4.52991	5.9e-06	0.000223934	Adult
ENSSSCG00000008434	PCG	TTC7A	445.835	-1.74294	0.384895	-4.52835	5.94e-06	0.000224304	Adult
ENSSSCG00000037772	PCG	ATP5PB	6795.55	1.01911	0.225071	4.52796	5.96e-06	0.000224304	Adult
ENSSSCG00000033024	PCG		16.8501	2.11362	0.466823	4.52767	5.96e-06	0.000224304	Adult
XLOC_018529	PCG		18.2733	-2.21186	0.488844	-4.52467	6.05e-06	0.000226793	Adult
ENSSSCG00000035965	PCG	AQP4	1667.79	1.4665	0.324131	4.5244	6.06e-06	0.000226793	Adult
ENSSSCG00000034442	PCG		54.0379	-1.48332	0.328659	-4.51323	6.38e-06	0.000237466	Adult
ENSSSCG00000015287	PCG	TMCC2	98.0903	-1.0398	0.230412	-4.51279	6.4e-06	0.000237466	Adult
ENSSSCG00000033291	PCG	PIP4K2B	1593.66	-1.35444	0.300308	-4.51016	6.48e-06	0.000239903	Adult
ENSSSCG00000006328	PCG	RXRG	1403.54	-1.23937	0.275004	-4.50671	6.58e-06	0.000243303	Adult
ENSSSCG00000006682	PCG		270.735	1.01996	0.226523	4.50268	6.71e-06	0.000247424	Adult
ENSSSCG00000027266	PCG	PNPLA3	25.4789	-2.45678	0.546229	-4.49772	6.87e-06	0.000252407	Adult
ENSSSCG00000017986	PCG	NDEL1	1053.23	-1.75883	0.391067	-4.49752	6.88e-06	0.000252407	Adult
ENSSSCG00000038826	PCG	NDUFV2	6977.4	1.1157	0.248175	4.49562	6.94e-06	0.000254127	Adult
ENSSSCG00000036956	PCG	SOCS3	978.725	-4.46518	0.993366	-4.495	6.96e-06	0.000254318	Adult
ENSSSCG00000003214	PCG		24.1939	-1.82794	0.406855	-4.49285	7.03e-06	0.000255788	Adult
ENSSSCG00000031640	PCG		1199.8	-1.4143	0.315004	-4.48978	7.13e-06	0.000258948	Adult
ENSSSCG00000025698	PCG	SERPINE1	568.226	-3.60113	0.802219	-4.48896	7.16e-06	0.000259392	Adult
ENSSSCG00000028889	PCG	VPS37B	328.731	-1.25894	0.280595	-4.48669	7.23e-06	0.000261369	Adult
ENSSSCG00000038970	PCG	BCL2L15	36.8953	-1.38087	0.307853	-4.48548	7.27e-06	0.000261975	Adult
ENSSSCG00000002814	PCG		11.1016	-2.31533	0.516669	-4.48126	7.42e-06	0.000266082	Adult
ENSSSCG00000012773	PCG	PNCK	193.269	-1.76934	0.395079	-4.47845	7.52e-06	0.000269035	Adult
ENSSSCG00000027178	PCG		15.6778	2.08183	0.465017	4.47688	7.57e-06	0.000270444	Adult
ENSSSCG00000035991	PCG	CENPM	29.0743	-2.14595	0.479796	-4.47262	7.73e-06	0.000275318	Adult
ENSSSCG00000009213	lncRNA		13.4392	2.91969	0.652977	4.47135	7.77e-06	0.000276379	Adult
ENSSSCG00000001513	PCG	SYNGAP1	34.0891	-1.47107	0.329258	-4.46784	7.9e-06	0.000280359	Adult
ENSSSCG00000004149	PCG	NHSL1	43.0132	-1.31571	0.294668	-4.46506	8e-06	0.00028236	Adult
ENSSSCG00000013349	lncRNA	HTATIP2	568.574	1.55906	0.349209	4.46456	8.02e-06	0.00028236	Adult
ENSSSCG00000007805	PCG	ATP2A1	195417	-1.08896	0.243914	-4.46453	8.02e-06	0.00028236	Adult
ENSSSCG00000017562	PCG	CACNA1G	26.3561	-1.85738	0.416215	-4.46255	8.1e-06	0.000283796	Adult
ENSSSCG00000016886	PCG		778.686	1.21254	0.27184	4.46049	8.18e-06	0.000285946	Adult
ENSSSCG00000020988	lncRNA		12.1996	-2.23796	0.502288	-4.45553	8.37e-06	0.000291435	Adult
ENSSSCG00000014825	PCG	RELT	39.4082	-2.43684	0.547577	-4.45022	8.58e-06	0.000296294	Adult
XLOC_036639	PCG		72.0748	1.03156	0.231976	4.44686	8.71e-06	0.00029974	Adult
ENSSSCG00000011444	lncRNA	NT5DC2	11.0152	-3.28258	0.73895	-4.44222	8.9e-06	0.000305344	Adult
ENSSSCG00000012842	PCG	RPLP2	10157.6	1.3009	0.292876	4.4418	8.92e-06	0.000305344	Adult
XLOC_021388	PCG		4.86526	5.91071	1.33077	4.44157	8.93e-06	0.000305344	Adult
ENSSSCG00000024001	PCG	PLXNA1	951.722	-1.02192	0.230129	-4.44066	8.97e-06	0.000305417	Adult
ENSSSCG00000000171	PCG	CKAP4	154.265	-1.2025	0.271014	-4.43703	9.12e-06	0.000309982	Adult
ENSSSCG00000011610	lncRNA	NUP210	151.177	-1.07863	0.243121	-4.43658	9.14e-06	0.000310012	Adult
ENSSSCG00000031374	PCG		42.4272	1.4348	0.323893	4.42986	9.43e-06	0.000317908	Adult
ENSSSCG00000039778	PCG		123.608	1.15133	0.260099	4.4265	9.58e-06	0.00032163	Adult
ENSSSCG00000031053	PCG	S100A1	1378.47	-2.20824	0.499058	-4.42481	9.65e-06	0.000322937	Adult
XLOC_019048	PCG		42.0431	1.27441	0.288045	4.42434	9.67e-06	0.000322937	Adult
ENSSSCG00000024399	PCG	EVC2	58.6837	-1.06675	0.241196	-4.42273	9.75e-06	0.000324709	Adult
ENSSSCG00000037430	lncRNA	COL6A6	238.27	-1.04553	0.236423	-4.4223	9.77e-06	0.000324724	Adult
ENSSSCG00000008289	PCG	MTHFD2	228.083	1.58169	0.358178	4.41593	1.01e-05	0.000331818	Adult
ENSSSCG00000038141	PCG		103.523	-1.03703	0.235261	-4.408	1.04e-05	0.00034234	Adult
XLOC_010731	lncRNA		1188.35	1.40004	0.31762	4.40791	1.04e-05	0.00034234	Adult
ENSSSCG00000029743	PCG		5.4976	3.56523	0.809377	4.40491	1.06e-05	0.000345123	Adult
ENSSSCG00000033703	PCG	FAM111A	295.237	-1.40589	0.319541	-4.39972	1.08e-05	0.000352783	Adult
ENSSSCG00000033311	PCG	TMEM186	97.9237	1.11179	0.252866	4.39675	1.1e-05	0.000356355	Adult
ENSSSCG00000008560	PCG	DPYSL5	8.51421	-4.87185	1.10817	-4.39632	1.1e-05	0.000356355	Adult
ENSSSCG00000003449	PCG	LRRC38	30.1333	1.72068	0.391394	4.39629	1.1e-05	0.000356355	Adult
XLOC_055487	PCG		7.37231	3.66803	0.834945	4.39314	1.12e-05	0.00036087	Adult
ENSSSCG00000005934	PCG	TRAPPC9	251.133	-1.03539	0.235753	-4.39182	1.12e-05	0.000362371	Adult
ENSSSCG00000021475	PCG	SLC4A2	266.771	-1.3649	0.310862	-4.3907	1.13e-05	0.000362895	Adult
ENSSSCG00000040282	PCG		26.6773	-1.62776	0.370746	-4.39051	1.13e-05	0.000362895	Adult
ENSSSCG00000016002	PCG		101.58	-1.21796	0.277422	-4.39027	1.13e-05	0.000362895	Adult
ENSSSCG00000009308	PCG	LNX2	183.633	-1.2077	0.275385	-4.38548	1.16e-05	0.00036993	Adult
ENSSSCG00000031536	PCG	MYCT1	481.318	1.07322	0.244733	4.38527	1.16e-05	0.00036993	Adult
ENSSSCG00000001760	PCG		30.407	1.31143	0.299296	4.38171	1.18e-05	0.00037495	Adult
ENSSSCG00000024103	PCG		1771.37	-1.10031	0.251728	-4.37103	1.24e-05	0.00039095	Adult
ENSSSCG00000016573	PCG	IRF5	116.269	-2.06963	0.473638	-4.36964	1.24e-05	0.00039095	Adult
ENSSSCG00000015337	PCG		3721.74	1.33076	0.304739	4.3669	1.26e-05	0.000394993	Adult
ENSSSCG00000007754	PCG	ITGAM	241.809	-1.32601	0.3037	-4.36617	1.26e-05	0.00039557	Adult
ENSSSCG00000030198	PCG		4.51169	-5.46495	1.25195	-4.36514	1.27e-05	0.000395976	Adult
ENSSSCG00000003080	PCG		44.8185	-1.99997	0.458346	-4.36345	1.28e-05	0.000398327	Adult
ENSSSCG00000039685	PCG		33.182	-1.41638	0.324733	-4.36168	1.29e-05	0.000400816	Adult
ENSSSCG00000040178	lncRNA	E2F3	354.739	-1.16916	0.268137	-4.3603	1.3e-05	0.000402626	Adult
ENSSSCG00000016298	lncRNA	INPP5D	112.085	-1.57971	0.362353	-4.35959	1.3e-05	0.000403181	Adult
ENSSSCG00000020790	lncRNA		935.224	1.15522	0.265069	4.3582	1.31e-05	0.000405009	Adult
ENSSSCG00000027487	PCG	LAT2	55.0934	-1.6708	0.383738	-4.35401	1.34e-05	0.000412091	Adult
ENSSSCG00000004687	PCG	B2M	5068.93	1.25125	0.287507	4.35208	1.35e-05	0.00041423	Adult
ENSSSCG00000009379	PCG	NEK3	75.844	2.46456	0.566632	4.34948	1.36e-05	0.00041764	Adult
ENSSSCG00000031346	PCG	CMKLR1	120.852	-1.25491	0.288839	-4.34466	1.39e-05	0.000426155	Adult
ENSSSCG00000028185	PCG	FGD3	36.3023	-2.41056	0.555494	-4.33948	1.43e-05	0.000435006	Adult
ENSSSCG00000032494	PCG	TIMM21	377.592	1.03159	0.23773	4.33935	1.43e-05	0.000435006	Adult
XLOC_047195	lncRNA		12.8673	2.49416	0.574936	4.33815	1.44e-05	0.000436604	Adult
ENSSSCG00000040610	PCG		4.58777	5.84446	1.34803	4.33557	1.45e-05	0.000440973	Adult
XLOC_030746	PCG		64.5455	1.41881	0.327318	4.33467	1.46e-05	0.000441983	Adult
ENSSSCG00000018092	lncRNA	ND6	114254	1.21428	0.280173	4.33402	1.46e-05	0.000442495	Adult
ENSSSCG00000012409	PCG	CITED1	59.6869	1.69309	0.391155	4.32844	1.5e-05	0.00045224	Adult
ENSSSCG00000015099	lncRNA	BCL9L	1868.64	-1.07531	0.24846	-4.32789	1.51e-05	0.000452574	Adult
ENSSSCG00000039046	lncRNA	RPL36A-HNRNPH2	2290.1	1.43992	0.333353	4.31953	1.56e-05	0.000469234	Adult
ENSSSCG00000002351	lncRNA		799.812	1.12041	0.259479	4.31793	1.57e-05	0.000471793	Adult
ENSSSCG00000038483	PCG		33.4497	1.29306	0.300481	4.30331	1.68e-05	0.000497017	Adult
XLOC_039940	PCG		58.3162	-1.27764	0.296939	-4.30272	1.69e-05	0.000497478	Adult
ENSSSCG00000017892	lncRNA		21.0259	-1.56465	0.363734	-4.30165	1.7e-05	0.000499021	Adult
ENSSSCG00000002811	PCG		14.5754	3.22878	0.75171	4.29524	1.75e-05	0.000510984	Adult
XLOC_038690	PCG		60.6081	1.05101	0.244965	4.29043	1.78e-05	0.000519471	Adult
ENSSSCG00000017268	PCG	PRKCA	1904.9	-1.52414	0.355486	-4.28748	1.81e-05	0.000524128	Adult
XLOC_041138	PCG		59.9404	1.22659	0.286097	4.28734	1.81e-05	0.000524128	Adult
XLOC_025851	PCG		13.4017	-2.93668	0.68497	-4.28731	1.81e-05	0.000524128	Adult
XLOC_023159	PCG		36.3071	1.33644	0.312254	4.27997	1.87e-05	0.000535284	Adult
ENSSSCG00000027085	PCG	UQCRFS1	8378.93	1.04802	0.24528	4.27274	1.93e-05	0.000551089	Adult
ENSSSCG00000006359	PCG	ADAMTS4	203.938	-4.45156	1.04198	-4.2722	1.94e-05	0.000551372	Adult
XLOC_036445	PCG		10.7915	-3.47255	0.812885	-4.27188	1.94e-05	0.000551372	Adult
ENSSSCG00000005524	PCG	DAB2IP	1279.88	-1.22825	0.287687	-4.26939	1.96e-05	0.000556474	Adult
ENSSSCG00000034858	PCG	RAP1GAP2	58.5535	-1.50617	0.353193	-4.26445	2e-05	0.000565285	Adult
ENSSSCG00000013079	lncRNA	DAGLA	541.126	-1.07492	0.252176	-4.2626	2.02e-05	0.00056903	Adult
ENSSSCG00000035072	PCG		4.70764	-4.49086	1.05639	-4.25112	2.13e-05	0.000596294	Adult
ENSSSCG00000016156	PCG	ACADL	2056.74	1.03686	0.243908	4.25102	2.13e-05	0.000596294	Adult
ENSSSCG00000035756	PCG		9.96178	-3.07451	0.723603	-4.24889	2.15e-05	0.000599298	Adult
ENSSSCG00000015045	PCG	NCAM1	1078.75	-1.19477	0.281216	-4.24859	2.15e-05	0.000599298	Adult
ENSSSCG00000011764	PCG	NDUFB5	4026.86	1.65915	0.390534	4.24842	2.15e-05	0.000599298	Adult
ENSSSCG00000000138	PCG	PVALB	1589.73	-2.74121	0.645935	-4.24378	2.2e-05	0.000608819	Adult
ENSSSCG00000003107	PCG	ARHGAP35	5495.16	-1.39292	0.328456	-4.2408	2.23e-05	0.00061594	Adult
ENSSSCG00000000801	lncRNA	TMEM117	217.472	-1.11969	0.26421	-4.23789	2.26e-05	0.000621947	Adult
XLOC_034363	lncRNA		4.05083	-5.29852	1.2507	-4.23643	2.27e-05	0.000624527	Adult
ENSSSCG00000011447	PCG	SPCS1	33.9817	2.67619	0.631739	4.23623	2.27e-05	0.000624527	Adult
ENSSSCG00000011443	PCG	STAB1	673.285	-1.23021	0.29043	-4.23582	2.28e-05	0.000624646	Adult
ENSSSCG00000027404	PCG		17.7476	-2.51393	0.594414	-4.22927	2.34e-05	0.000642093	Adult
ENSSSCG00000009903	PCG	COQ5	903.801	1.03099	0.244037	4.22472	2.39e-05	0.00065309	Adult
ENSSSCG00000004624	PCG	MAPK6	3773.01	-1.08674	0.257412	-4.2218	2.42e-05	0.000659467	Adult
ENSSSCG00000040273	PCG		3930.33	1.09695	0.259978	4.21939	2.45e-05	0.000663368	Adult
ENSSSCG00000038095	PCG		25.4113	1.44551	0.342623	4.21896	2.45e-05	0.000663563	Adult
XLOC_005861	PCG		5.56811	3.82981	0.90786	4.2185	2.46e-05	0.000663854	Adult
XLOC_044607	PCG		15.8715	2.77107	0.65758	4.21405	2.51e-05	0.000676015	Adult
ENSSSCG00000038794	PCG		9.20432	3.15462	0.748725	4.21333	2.52e-05	0.000676608	Adult
ENSSSCG00000024827	PCG	ABTB1	294.716	1.05403	0.250199	4.21277	2.52e-05	0.000676608	Adult
ENSSSCG00000015616	PCG	HSD11B1	418.255	1.22625	0.291116	4.21223	2.53e-05	0.000677161	Adult
ENSSSCG00000021041	PCG		348.115	1.39604	0.331504	4.21122	2.54e-05	0.000679115	Adult
ENSSSCG00000006981	lncRNA	MICU3	129.652	1.37915	0.327582	4.2101	2.55e-05	0.000681428	Adult
ENSSSCG00000004971	PCG	TLE3	272.746	-1.11167	0.264173	-4.20811	2.58e-05	0.000685295	Adult
ENSSSCG00000012985	PCG	LTBP3	363.762	-1.37518	0.326837	-4.20754	2.58e-05	0.000685952	Adult
ENSSSCG00000033693	PCG		56.6298	1.02173	0.242948	4.20555	2.6e-05	0.000690921	Adult
ENSSSCG00000004236	PCG	PKIB	120.413	1.26805	0.301606	4.20433	2.62e-05	0.000692475	Adult
ENSSSCG00000040457	PCG	EPN2	1488.23	-1.15643	0.275251	-4.20136	2.65e-05	0.000698852	Adult
ENSSSCG00000033465	PCG		25.0323	-2.0141	0.47941	-4.2012	2.66e-05	0.000698852	Adult
ENSSSCG00000031913	PCG	NDUFB4	4609.14	1.19339	0.284173	4.1995	2.68e-05	0.000701287	Adult
ENSSSCG00000011482	PCG	C3orf67	37.4162	-1.47657	0.351626	-4.19925	2.68e-05	0.000701287	Adult
XLOC_043335	PCG		32.2938	2.18592	0.520579	4.19901	2.68e-05	0.000701287	Adult
ENSSSCG00000022794	PCG		27.2506	-1.41281	0.336656	-4.19659	2.71e-05	0.000705236	Adult
ENSSSCG00000031424	PCG		4.66967	-4.47896	1.0675	-4.19576	2.72e-05	0.000705963	Adult
ENSSSCG00000033212	PCG		840.528	1.05316	0.251264	4.19143	2.77e-05	0.000716864	Adult
ENSSSCG00000039144	PCG		36.4292	-2.27925	0.543886	-4.19068	2.78e-05	0.000716864	Adult
ENSSSCG00000008991	lncRNA	FRAS1	1204.89	-1.01005	0.24116	-4.18829	2.81e-05	0.000722958	Adult
ENSSSCG00000015281	PCG	PLEKHA6	35.6241	-1.34859	0.322205	-4.18549	2.85e-05	0.000730816	Adult
ENSSSCG00000007680	PCG	MYL10	8.05724	3.81039	0.910887	4.18316	2.87e-05	0.000734997	Adult
ENSSSCG00000027371	PCG	PCDHGA4	321.765	-1.04648	0.250204	-4.1825	2.88e-05	0.000736031	Adult
ENSSSCG00000020987	PCG	WDR31	17.9809	1.98566	0.47533	4.17743	2.95e-05	0.000748109	Adult
ENSSSCG00000003371	PCG	GPR153	41.3525	-1.56572	0.375129	-4.17382	3e-05	0.000756671	Adult
ENSSSCG00000000130	PCG	CYTH4	85.0325	-2.12204	0.508459	-4.17348	3e-05	0.000756671	Adult
ENSSSCG00000028274	PCG	FAM131B	10.9678	-2.5764	0.617418	-4.17286	3.01e-05	0.000757302	Adult
ENSSSCG00000038706	PCG	C1QC	928.796	-2.00024	0.479421	-4.17219	3.02e-05	0.000757569	Adult
XLOC_015244	PCG		11.0378	2.98535	0.716556	4.16625	3.1e-05	0.000774897	Adult
ENSSSCG00000028606	PCG	ZBTB7B	1202.49	-1.0188	0.244549	-4.16602	3.1e-05	0.000774897	Adult
ENSSSCG00000024780	PCG	ZFAND1	209.415	1.01682	0.244201	4.16387	3.13e-05	0.00077695	Adult
ENSSSCG00000008722	PCG	SH3TC1	67.2585	-1.91661	0.46031	-4.16374	3.13e-05	0.00077695	Adult
ENSSSCG00000000118	lncRNA	MICALL1	249.533	-1.21658	0.292903	-4.15354	3.27e-05	0.000807674	Adult
ENSSSCG00000039476	PCG		35.9902	1.53244	0.369392	4.14855	3.35e-05	0.000822556	Adult
[truncated: 948 more rows]
