# Supplementary material for: The genome variation and developmental transcriptome maps reveal genetic differentiation of skeletal muscle in pigs
Source: PLoS Genet. 2021 Nov 15;17(11):e1009910. doi: 10.1371/journal.pgen.1009910 (PMC8629385; doi:10.1371/journal.pgen.1009910)
Supplement: S9 Table — (XLSX) [file pgen.1009910.s025.xlsx]

## Sheet: S9 Table
S9 Table. GO enrichment analysis of the Type 1 DEGs between Landrace and Tongcheng pigs at the adult period.
Category	Term	Count	%	PValue	Genes	List Total	Pop Hits	Pop Total	Fold Enrichment	Bonferroni	Benjamini	FDR	Comparison
GOTERM_BP_FAT	GO:0055114~oxidation-reduction process	19	8.33333	1.00756e-06	ENSSSCG00000026153, ENSSSCG00000016714, ENSSSCG00000014250, ENSSSCG00000016156, ENSSSCG00000018078, ENSSSCG00000016100, ENSSSCG00000003903, ENSSSCG00000006717, ENSSSCG00000018075, ENSSSCG00000018094, ENSSSCG00000029438, ENSSSCG00000018084, ENSSSCG00000018092, ENSSSCG00000003776, ENSSSCG00000018082, ENSSSCG00000027763, ENSSSCG00000022797, ENSSSCG00000009203, ENSSSCG00000021355	128	235	6242	3.94275	0.00197689	0.00197884	0.00195164	Landrace < Tongcheng
GOTERM_BP_FAT	GO:1902600~hydrogen ion transmembrane transport	8	3.50877	9.13368e-06	ENSSSCG00000018078, ENSSSCG00000012042, ENSSSCG00000023903, ENSSSCG00000018075, ENSSSCG00000006070, ENSSSCG00000018081, ENSSSCG00000018082, ENSSSCG00000007524	128	38	6242	10.2664	0.0177787	0.00701533	0.00691888	Landrace < Tongcheng
GOTERM_BP_FAT	GO:0022900~electron transport chain	8	3.50877	1.09451e-05	ENSSSCG00000018078, ENSSSCG00000016100, ENSSSCG00000003903, ENSSSCG00000018094, ENSSSCG00000016714, ENSSSCG00000018082, ENSSSCG00000027763, ENSSSCG00000009203	128	39	6242	10.0032	0.0212668	0.00701533	0.00691888	Landrace < Tongcheng
GOTERM_BP_FAT	GO:0046034~ATP metabolic process	11	4.82456	1.64883e-05	ENSSSCG00000018078, ENSSSCG00000012042, ENSSSCG00000003903, ENSSSCG00000023903, ENSSSCG00000018075, ENSSSCG00000018094, ENSSSCG00000018081, ENSSSCG00000016714, ENSSSCG00000007524, ENSSSCG00000017741, ENSSSCG00000009203	128	93	6242	5.76798	0.0318645	0.00701533	0.00691888	Landrace < Tongcheng
GOTERM_BP_FAT	GO:0015992~proton transport	8	3.50877	1.82486e-05	ENSSSCG00000018078, ENSSSCG00000012042, ENSSSCG00000023903, ENSSSCG00000018075, ENSSSCG00000006070, ENSSSCG00000018081, ENSSSCG00000018082, ENSSSCG00000007524	128	42	6242	9.28869	0.0352059	0.00701533	0.00691888	Landrace < Tongcheng
GOTERM_BP_FAT	GO:0006818~hydrogen transport	8	3.50877	2.14318e-05	ENSSSCG00000018078, ENSSSCG00000012042, ENSSSCG00000023903, ENSSSCG00000018075, ENSSSCG00000006070, ENSSSCG00000018081, ENSSSCG00000018082, ENSSSCG00000007524	128	43	6242	9.07267	0.0412188	0.00701533	0.00691888	Landrace < Tongcheng
GOTERM_BP_FAT	GO:0006119~oxidative phosphorylation	7	3.07018	3.7004e-05	ENSSSCG00000018078, ENSSSCG00000003903, ENSSSCG00000018075, ENSSSCG00000018094, ENSSSCG00000016714, ENSSSCG00000017741, ENSSSCG00000009203	128	32	6242	10.6675	0.070099	0.0103823	0.0102395	Landrace < Tongcheng
GOTERM_BP_FAT	GO:0009205~purine ribonucleoside triphosphate metabolic process	11	4.82456	4.40908e-05	ENSSSCG00000018078, ENSSSCG00000012042, ENSSSCG00000003903, ENSSSCG00000023903, ENSSSCG00000018075, ENSSSCG00000018094, ENSSSCG00000018081, ENSSSCG00000016714, ENSSSCG00000007524, ENSSSCG00000017741, ENSSSCG00000009203	128	104	6242	5.1579	0.0829527	0.0108169	0.0106682	Landrace < Tongcheng
GOTERM_BP_FAT	GO:0009199~ribonucleoside triphosphate metabolic process	11	4.82456	5.19906e-05	ENSSSCG00000018078, ENSSSCG00000012042, ENSSSCG00000003903, ENSSSCG00000023903, ENSSSCG00000018075, ENSSSCG00000018094, ENSSSCG00000018081, ENSSSCG00000016714, ENSSSCG00000007524, ENSSSCG00000017741, ENSSSCG00000009203	128	106	6242	5.06058	0.0970717	0.0108169	0.0106682	Landrace < Tongcheng
GOTERM_BP_FAT	GO:0009144~purine nucleoside triphosphate metabolic process	11	4.82456	5.63736e-05	ENSSSCG00000018078, ENSSSCG00000012042, ENSSSCG00000003903, ENSSSCG00000023903, ENSSSCG00000018075, ENSSSCG00000018094, ENSSSCG00000018081, ENSSSCG00000016714, ENSSSCG00000007524, ENSSSCG00000017741, ENSSSCG00000009203	128	107	6242	5.01329	0.104811	0.0108169	0.0106682	Landrace < Tongcheng
GOTERM_BP_FAT	GO:0009167~purine ribonucleoside monophosphate metabolic process	11	4.82456	6.10678e-05	ENSSSCG00000018078, ENSSSCG00000012042, ENSSSCG00000003903, ENSSSCG00000023903, ENSSSCG00000018075, ENSSSCG00000018094, ENSSSCG00000018081, ENSSSCG00000016714, ENSSSCG00000007524, ENSSSCG00000017741, ENSSSCG00000009203	128	108	6242	4.96687	0.113027	0.0108169	0.0106682	Landrace < Tongcheng
GOTERM_BP_FAT	GO:0009126~purine nucleoside monophosphate metabolic process	11	4.82456	6.60911e-05	ENSSSCG00000018078, ENSSSCG00000012042, ENSSSCG00000003903, ENSSSCG00000023903, ENSSSCG00000018075, ENSSSCG00000018094, ENSSSCG00000018081, ENSSSCG00000016714, ENSSSCG00000007524, ENSSSCG00000017741, ENSSSCG00000009203	128	109	6242	4.9213	0.121735	0.0108169	0.0106682	Landrace < Tongcheng
GOTERM_BP_FAT	GO:0022904~respiratory electron transport chain	7	3.07018	7.44085e-05	ENSSSCG00000018078, ENSSSCG00000003903, ENSSSCG00000018094, ENSSSCG00000016714, ENSSSCG00000018082, ENSSSCG00000027763, ENSSSCG00000009203	128	36	6242	9.4822	0.135966	0.01083	0.0106812	Landrace < Tongcheng
GOTERM_BP_FAT	GO:0009161~ribonucleoside monophosphate metabolic process	11	4.82456	7.71999e-05	ENSSSCG00000018078, ENSSSCG00000012042, ENSSSCG00000003903, ENSSSCG00000023903, ENSSSCG00000018075, ENSSSCG00000018094, ENSSSCG00000018081, ENSSSCG00000016714, ENSSSCG00000007524, ENSSSCG00000017741, ENSSSCG00000009203	128	111	6242	4.83263	0.140691	0.01083	0.0106812	Landrace < Tongcheng
GOTERM_BP_FAT	GO:0009123~nucleoside monophosphate metabolic process	11	4.82456	9.6821e-05	ENSSSCG00000018078, ENSSSCG00000012042, ENSSSCG00000003903, ENSSSCG00000023903, ENSSSCG00000018075, ENSSSCG00000018094, ENSSSCG00000018081, ENSSSCG00000016714, ENSSSCG00000007524, ENSSSCG00000017741, ENSSSCG00000009203	128	114	6242	4.70546	0.173178	0.0126771	0.0125028	Landrace < Tongcheng
GOTERM_BP_FAT	GO:0009141~nucleoside triphosphate metabolic process	11	4.82456	0.000104237	ENSSSCG00000018078, ENSSSCG00000012042, ENSSSCG00000003903, ENSSSCG00000023903, ENSSSCG00000018075, ENSSSCG00000018094, ENSSSCG00000018081, ENSSSCG00000016714, ENSSSCG00000007524, ENSSSCG00000017741, ENSSSCG00000009203	128	115	6242	4.66454	0.185134	0.012795	0.0126191	Landrace < Tongcheng
GOTERM_BP_FAT	GO:0006091~generation of precursor metabolites and energy	12	5.26316	0.000125211	ENSSSCG00000018078, ENSSSCG00000016100, ENSSSCG00000003903, ENSSSCG00000018075, ENSSSCG00000018094, ENSSSCG00000016714, ENSSSCG00000003776, ENSSSCG00000018082, ENSSSCG00000027763, ENSSSCG00000017741, ENSSSCG00000022797, ENSSSCG00000009203	128	141	6242	4.15027	0.218023	0.0144656	0.0142667	Landrace < Tongcheng
GOTERM_BP_FAT	GO:0009116~nucleoside metabolic process	12	5.26316	0.000192843	ENSSSCG00000018078, ENSSSCG00000027072, ENSSSCG00000012042, ENSSSCG00000003903, ENSSSCG00000023903, ENSSSCG00000018075, ENSSSCG00000018094, ENSSSCG00000018081, ENSSSCG00000016714, ENSSSCG00000007524, ENSSSCG00000017741, ENSSSCG00000009203	128	148	6242	3.95397	0.315304	0.0202101	0.0199323	Landrace < Tongcheng
GOTERM_BP_FAT	GO:0006631~fatty acid metabolic process	11	4.82456	0.000195516	ENSSSCG00000012536, ENSSSCG00000018078, ENSSSCG00000016156, ENSSSCG00000003825, ENSSSCG00000026153, ENSSSCG00000028943, ENSSSCG00000029438, ENSSSCG00000007857, ENSSSCG00000003776, ENSSSCG00000006413, ENSSSCG00000009203	128	124	6242	4.32598	0.318889	0.0202101	0.0199323	Landrace < Tongcheng
GOTERM_BP_FAT	GO:0006163~purine nucleotide metabolic process	13	5.70175	0.00030283	ENSSSCG00000027072, ENSSSCG00000016714, ENSSSCG00000017741, ENSSSCG00000018078, ENSSSCG00000014264, ENSSSCG00000012042, ENSSSCG00000003903, ENSSSCG00000023903, ENSSSCG00000018075, ENSSSCG00000018094, ENSSSCG00000018081, ENSSSCG00000007524, ENSSSCG00000009203	128	182	6242	3.48326	0.448354	0.0283505	0.0279607	Landrace < Tongcheng
GOTERM_BP_FAT	GO:0046128~purine ribonucleoside metabolic process	11	4.82456	0.000306458	ENSSSCG00000018078, ENSSSCG00000012042, ENSSSCG00000003903, ENSSSCG00000023903, ENSSSCG00000018075, ENSSSCG00000018094, ENSSSCG00000018081, ENSSSCG00000016714, ENSSSCG00000007524, ENSSSCG00000017741, ENSSSCG00000009203	128	131	6242	4.09482	0.452272	0.0283505	0.0279607	Landrace < Tongcheng
GOTERM_BP_FAT	GO:0015980~energy derivation by oxidation of organic compounds	10	4.38596	0.000322194	ENSSSCG00000018078, ENSSSCG00000003903, ENSSSCG00000018075, ENSSSCG00000018094, ENSSSCG00000016714, ENSSSCG00000003776, ENSSSCG00000018082, ENSSSCG00000027763, ENSSSCG00000022797, ENSSSCG00000009203	128	108	6242	4.51534	0.468945	0.0283505	0.0279607	Landrace < Tongcheng
GOTERM_BP_FAT	GO:1901657~glycosyl compound metabolic process	12	5.26316	0.000341603	ENSSSCG00000018078, ENSSSCG00000027072, ENSSSCG00000012042, ENSSSCG00000003903, ENSSSCG00000023903, ENSSSCG00000018075, ENSSSCG00000018094, ENSSSCG00000018081, ENSSSCG00000016714, ENSSSCG00000007524, ENSSSCG00000017741, ENSSSCG00000009203	128	158	6242	3.70372	0.488815	0.0283505	0.0279607	Landrace < Tongcheng
GOTERM_BP_FAT	GO:0042278~purine nucleoside metabolic process	11	4.82456	0.000346442	ENSSSCG00000018078, ENSSSCG00000012042, ENSSSCG00000003903, ENSSSCG00000023903, ENSSSCG00000018075, ENSSSCG00000018094, ENSSSCG00000018081, ENSSSCG00000016714, ENSSSCG00000007524, ENSSSCG00000017741, ENSSSCG00000009203	128	133	6242	4.03325	0.493651	0.0283505	0.0279607	Landrace < Tongcheng
GOTERM_BP_FAT	GO:0009119~ribonucleoside metabolic process	11	4.82456	0.00041453	ENSSSCG00000018078, ENSSSCG00000012042, ENSSSCG00000003903, ENSSSCG00000023903, ENSSSCG00000018075, ENSSSCG00000018094, ENSSSCG00000018081, ENSSSCG00000016714, ENSSSCG00000007524, ENSSSCG00000017741, ENSSSCG00000009203	128	136	6242	3.94428	0.557054	0.0319555	0.0315162	Landrace < Tongcheng
GOTERM_BP_FAT	GO:0045333~cellular respiration	8	3.50877	0.000423036	ENSSSCG00000018078, ENSSSCG00000003903, ENSSSCG00000018075, ENSSSCG00000018094, ENSSSCG00000016714, ENSSSCG00000018082, ENSSSCG00000027763, ENSSSCG00000009203	128	68	6242	5.73713	0.564395	0.0319555	0.0315162	Landrace < Tongcheng
GOTERM_BP_FAT	GO:0072521~purine-containing compound metabolic process	13	5.70175	0.00049391	ENSSSCG00000027072, ENSSSCG00000016714, ENSSSCG00000017741, ENSSSCG00000018078, ENSSSCG00000014264, ENSSSCG00000012042, ENSSSCG00000003903, ENSSSCG00000023903, ENSSSCG00000018075, ENSSSCG00000018094, ENSSSCG00000018081, ENSSSCG00000007524, ENSSSCG00000009203	128	192	6242	3.30184	0.621023	0.0359274	0.0354335	Landrace < Tongcheng
GOTERM_BP_FAT	GO:0009150~purine ribonucleotide metabolic process	12	5.26316	0.000670103	ENSSSCG00000018078, ENSSSCG00000014264, ENSSSCG00000012042, ENSSSCG00000003903, ENSSSCG00000023903, ENSSSCG00000018075, ENSSSCG00000018094, ENSSSCG00000018081, ENSSSCG00000016714, ENSSSCG00000007524, ENSSSCG00000017741, ENSSSCG00000009203	128	171	6242	3.42215	0.731934	0.0470029	0.0463568	Landrace < Tongcheng
GOTERM_BP_FAT	GO:0009605~response to external stimulus	68	13.1528	9.2007e-10	ENSSSCG00000003088, ENSSSCG00000003000, ENSSSCG00000005385, ENSSSCG00000015825, ENSSSCG00000013767, ENSSSCG00000015105, ENSSSCG00000016878, ENSSSCG00000010772, ENSSSCG00000017330, ENSSSCG00000003318, ENSSSCG00000015270, ENSSSCG00000026478, ENSSSCG00000002821, ENSSSCG00000023483, ENSSSCG00000009630, ENSSSCG00000023247, ENSSSCG00000006588, ENSSSCG00000001573, ENSSSCG00000011877, ENSSSCG00000008228,…	312	635	6242	2.14242	3.79988e-06	3.79989e-06	3.67476e-06	Landrace > Tongcheng
GOTERM_BP_FAT	GO:0040011~locomotion	60	11.6054	2.35022e-09	ENSSSCG00000003088, ENSSSCG00000000293, ENSSSCG00000005385, ENSSSCG00000015825, ENSSSCG00000015105, ENSSSCG00000016878, ENSSSCG00000010772, ENSSSCG00000016002, ENSSSCG00000015270, ENSSSCG00000013292, ENSSSCG00000009593, ENSSSCG00000026478, ENSSSCG00000003239, ENSSSCG00000002821, ENSSSCG00000023483, ENSSSCG00000009630, ENSSSCG00000006940, ENSSSCG00000006588, ENSSSCG00000004241, ENSSSCG00000009517,…	312	536	6242	2.23952	9.70635e-06	4.8532e-06	4.69338e-06	Landrace > Tongcheng
GOTERM_BP_FAT	GO:0006928~movement of cell or subcellular component	64	12.3791	1.50738e-08	ENSSSCG00000029199, ENSSSCG00000003088, ENSSSCG00000000293, ENSSSCG00000005385, ENSSSCG00000015825, ENSSSCG00000015105, ENSSSCG00000021706, ENSSSCG00000016878, ENSSSCG00000010772, ENSSSCG00000016002, ENSSSCG00000015270, ENSSSCG00000013292, ENSSSCG00000009593, ENSSSCG00000026478, ENSSSCG00000003239, ENSSSCG00000002821, ENSSSCG00000023483, ENSSSCG00000009630, ENSSSCG00000006940, ENSSSCG00000006588,…	312	620	6242	2.06518	6.22527e-05	2.07515e-05	2.00682e-05	Landrace > Tongcheng
GOTERM_BP_FAT	GO:0043408~regulation of MAPK cascade	35	6.76983	2.57525e-08	ENSSSCG00000006475, ENSSSCG00000003088, ENSSSCG00000029371, ENSSSCG00000004192, ENSSSCG00000014039, ENSSSCG00000013269, ENSSSCG00000023709, ENSSSCG00000016878, ENSSSCG00000011322, ENSSSCG00000010772, ENSSSCG00000010376, ENSSSCG00000017232, ENSSSCG00000017991, ENSSSCG00000005719, ENSSSCG00000001513, ENSSSCG00000016140, ENSSSCG00000004789, ENSSSCG00000002821, ENSSSCG00000009334, ENSSSCG00000003573,…	312	242	6242	2.89349	0.000106352	2.64966e-05	2.56241e-05	Landrace > Tongcheng
GOTERM_BP_FAT	GO:0016477~cell migration	49	9.47776	3.3518e-08	ENSSSCG00000003088, ENSSSCG00000000293, ENSSSCG00000015825, ENSSSCG00000015105, ENSSSCG00000016878, ENSSSCG00000010772, ENSSSCG00000016002, ENSSSCG00000013292, ENSSSCG00000009593, ENSSSCG00000026478, ENSSSCG00000003239, ENSSSCG00000002821, ENSSSCG00000009630, ENSSSCG00000006940, ENSSSCG00000006588, ENSSSCG00000004241, ENSSSCG00000009517, ENSSSCG00000015871, ENSSSCG00000015399, ENSSSCG00000017730,…	312	422	6242	2.32302	0.00013842	2.64966e-05	2.56241e-05	Landrace > Tongcheng
GOTERM_BP_FAT	GO:0051674~localization of cell	52	10.058	4.49095e-08	ENSSSCG00000003088, ENSSSCG00000000293, ENSSSCG00000015825, ENSSSCG00000015105, ENSSSCG00000016878, ENSSSCG00000010772, ENSSSCG00000016002, ENSSSCG00000013292, ENSSSCG00000009593, ENSSSCG00000026478, ENSSSCG00000003239, ENSSSCG00000002821, ENSSSCG00000023483, ENSSSCG00000009630, ENSSSCG00000006940, ENSSSCG00000006588, ENSSSCG00000004241, ENSSSCG00000009517, ENSSSCG00000015871, ENSSSCG00000015399,…	312	467	6242	2.22769	0.000185459	2.64966e-05	2.56241e-05	Landrace > Tongcheng
GOTERM_BP_FAT	GO:0048870~cell motility	52	10.058	4.49095e-08	ENSSSCG00000003088, ENSSSCG00000000293, ENSSSCG00000015825, ENSSSCG00000015105, ENSSSCG00000016878, ENSSSCG00000010772, ENSSSCG00000016002, ENSSSCG00000013292, ENSSSCG00000009593, ENSSSCG00000026478, ENSSSCG00000003239, ENSSSCG00000002821, ENSSSCG00000023483, ENSSSCG00000009630, ENSSSCG00000006940, ENSSSCG00000006588, ENSSSCG00000004241, ENSSSCG00000009517, ENSSSCG00000015871, ENSSSCG00000015399,…	312	467	6242	2.22769	0.000185459	2.64966e-05	2.56241e-05	Landrace > Tongcheng
GOTERM_BP_FAT	GO:0006955~immune response	42	8.12379	1.57583e-07	ENSSSCG00000012656, ENSSSCG00000005385, ENSSSCG00000029371, ENSSSCG00000030042, ENSSSCG00000011727, ENSSSCG00000023709, ENSSSCG00000017488, ENSSSCG00000011322, ENSSSCG00000010772, ENSSSCG00000012652, ENSSSCG00000017006, ENSSSCG00000017330, ENSSSCG00000001912, ENSSSCG00000016140, ENSSSCG00000004789, ENSSSCG00000002821, ENSSSCG00000011806, ENSSSCG00000004744, ENSSSCG00000027487, ENSSSCG00000001231,…	312	349	6242	2.40765	0.000650604	8.1352e-05	7.86731e-05	Landrace > Tongcheng
GOTERM_BP_FAT	GO:0009966~regulation of signal transduction	80	15.4739	2.70339e-07	ENSSSCG00000006475, ENSSSCG00000003088, ENSSSCG00000015825, ENSSSCG00000013767, ENSSSCG00000006472, ENSSSCG00000011461, ENSSSCG00000016835, ENSSSCG00000016878, ENSSSCG00000010772, ENSSSCG00000010376, ENSSSCG00000017330, ENSSSCG00000024614, ENSSSCG00000013292, ENSSSCG00000009593, ENSSSCG00000026478, ENSSSCG00000023362, ENSSSCG00000002821, ENSSSCG00000007757, ENSSSCG00000023247, ENSSSCG00000002385,…	312	918	6242	1.74348	0.00111588	0.000124056	0.000119971	Landrace > Tongcheng
GOTERM_BP_FAT	GO:0035556~intracellular signal transduction	81	15.6673	6.09765e-07	ENSSSCG00000006475, ENSSSCG00000003088, ENSSSCG00000022719, ENSSSCG00000006390, ENSSSCG00000011461, ENSSSCG00000016318, ENSSSCG00000016878, ENSSSCG00000010772, ENSSSCG00000010376, ENSSSCG00000017006, ENSSSCG00000017330, ENSSSCG00000024614, ENSSSCG00000013292, ENSSSCG00000002544, ENSSSCG00000009593, ENSSSCG00000003558, ENSSSCG00000002821, ENSSSCG00000027487, ENSSSCG00000009432, ENSSSCG00000023247,…	312	952	6242	1.70223	0.00251516	0.0002448	0.000236739	Landrace > Tongcheng
GOTERM_BP_FAT	GO:0070887~cellular response to chemical stimulus	71	13.7331	6.5201e-07	ENSSSCG00000006475, ENSSSCG00000005385, ENSSSCG00000015825, ENSSSCG00000013767, ENSSSCG00000015105, ENSSSCG00000011461, ENSSSCG00000016835, ENSSSCG00000016878, ENSSSCG00000017962, ENSSSCG00000010772, ENSSSCG00000010376, ENSSSCG00000002866, ENSSSCG00000009593, ENSSSCG00000026478, ENSSSCG00000003239, ENSSSCG00000002821, ENSSSCG00000028814, ENSSSCG00000007757, ENSSSCG00000009630, ENSSSCG00000003551,…	312	794	6242	1.78899	0.00268918	0.0002448	0.000236739	Landrace > Tongcheng
GOTERM_BP_FAT	GO:0006935~chemotaxis	28	5.41586	7.54381e-07	ENSSSCG00000005385, ENSSSCG00000029371, ENSSSCG00000015105, ENSSSCG00000023709, ENSSSCG00000016878, ENSSSCG00000011322, ENSSSCG00000010772, ENSSSCG00000015270, ENSSSCG00000026478, ENSSSCG00000004789, ENSSSCG00000008560, ENSSSCG00000002821, ENSSSCG00000023483, ENSSSCG00000009630, ENSSSCG00000006588, ENSSSCG00000008842, ENSSSCG00000004241, ENSSSCG00000009517, ENSSSCG00000012001, ENSSSCG00000014441,…	312	192	6242	2.9176	0.00311075	0.000259633	0.000251083	Landrace > Tongcheng
GOTERM_BP_FAT	GO:0042330~taxis	28	5.41586	8.37954e-07	ENSSSCG00000005385, ENSSSCG00000029371, ENSSSCG00000015105, ENSSSCG00000023709, ENSSSCG00000016878, ENSSSCG00000011322, ENSSSCG00000010772, ENSSSCG00000015270, ENSSSCG00000026478, ENSSSCG00000004789, ENSSSCG00000008560, ENSSSCG00000002821, ENSSSCG00000023483, ENSSSCG00000009630, ENSSSCG00000006588, ENSSSCG00000008842, ENSSSCG00000004241, ENSSSCG00000009517, ENSSSCG00000012001, ENSSSCG00000014441,…	312	193	6242	2.90248	0.00345477	0.000261853	0.00025323	Landrace > Tongcheng
GOTERM_BP_FAT	GO:0023051~regulation of signaling	84	16.2476	9.03651e-07	ENSSSCG00000006475, ENSSSCG00000003088, ENSSSCG00000015825, ENSSSCG00000013767, ENSSSCG00000006472, ENSSSCG00000011461, ENSSSCG00000016835, ENSSSCG00000016878, ENSSSCG00000010772, ENSSSCG00000010376, ENSSSCG00000017330, ENSSSCG00000024614, ENSSSCG00000013292, ENSSSCG00000009593, ENSSSCG00000026478, ENSSSCG00000023362, ENSSSCG00000002821, ENSSSCG00000007757, ENSSSCG00000023247, ENSSSCG00000002385,…	312	1010	6242	1.6639	0.00372512	0.000261853	0.00025323	Landrace > Tongcheng
GOTERM_BP_FAT	GO:0000165~MAPK cascade	33	6.38298	9.51039e-07	ENSSSCG00000006475, ENSSSCG00000003088, ENSSSCG00000029371, ENSSSCG00000004192, ENSSSCG00000014039, ENSSSCG00000013269, ENSSSCG00000023709, ENSSSCG00000016878, ENSSSCG00000011322, ENSSSCG00000010772, ENSSSCG00000017232, ENSSSCG00000017991, ENSSSCG00000005719, ENSSSCG00000016140, ENSSSCG00000009593, ENSSSCG00000004789, ENSSSCG00000002821, ENSSSCG00000009334, ENSSSCG00000003573, ENSSSCG00000006940,…	312	255	6242	2.58906	0.00392009	0.000261853	0.00025323	Landrace > Tongcheng
GOTERM_BP_FAT	GO:0023014~signal transduction by protein phosphorylation	33	6.38298	1.14169e-06	ENSSSCG00000006475, ENSSSCG00000003088, ENSSSCG00000029371, ENSSSCG00000004192, ENSSSCG00000014039, ENSSSCG00000013269, ENSSSCG00000023709, ENSSSCG00000016878, ENSSSCG00000011322, ENSSSCG00000010772, ENSSSCG00000017232, ENSSSCG00000017991, ENSSSCG00000005719, ENSSSCG00000016140, ENSSSCG00000009593, ENSSSCG00000004789, ENSSSCG00000002821, ENSSSCG00000009334, ENSSSCG00000003573, ENSSSCG00000006940,…	312	257	6242	2.56892	0.0047041	0.0002947	0.000284995	Landrace > Tongcheng
GOTERM_BP_FAT	GO:0010646~regulation of cell communication	83	16.0542	1.23571e-06	ENSSSCG00000006475, ENSSSCG00000003088, ENSSSCG00000015825, ENSSSCG00000013767, ENSSSCG00000006472, ENSSSCG00000011461, ENSSSCG00000016835, ENSSSCG00000016878, ENSSSCG00000010772, ENSSSCG00000010376, ENSSSCG00000017330, ENSSSCG00000024614, ENSSSCG00000013292, ENSSSCG00000009593, ENSSSCG00000026478, ENSSSCG00000023362, ENSSSCG00000002821, ENSSSCG00000007757, ENSSSCG00000023247, ENSSSCG00000002385,…	312	1001	6242	1.65887	0.00509049	0.000300205	0.000290319	Landrace > Tongcheng
GOTERM_BP_FAT	GO:0030334~regulation of cell migration	32	6.18956	1.41502e-06	ENSSSCG00000003088, ENSSSCG00000006496, ENSSSCG00000015825, ENSSSCG00000029371, ENSSSCG00000023709, ENSSSCG00000016878, ENSSSCG00000017268, ENSSSCG00000010312, ENSSSCG00000011322, ENSSSCG00000010772, ENSSSCG00000017232, ENSSSCG00000013292, ENSSSCG00000026478, ENSSSCG00000009593, ENSSSCG00000004789, ENSSSCG00000023483, ENSSSCG00000003239, ENSSSCG00000005437, ENSSSCG00000006940, ENSSSCG00000004241,…	312	247	6242	2.59192	0.00582698	0.000324668	0.000313976	Landrace > Tongcheng
GOTERM_BP_FAT	GO:0006952~defense response	43	8.31721	1.81485e-06	ENSSSCG00000003088, ENSSSCG00000003000, ENSSSCG00000012656, ENSSSCG00000007463, ENSSSCG00000029371, ENSSSCG00000030042, ENSSSCG00000011727, ENSSSCG00000016657, ENSSSCG00000011322, ENSSSCG00000010772, ENSSSCG00000011563, ENSSSCG00000001912, ENSSSCG00000004789, ENSSSCG00000009330, ENSSSCG00000002821, ENSSSCG00000011806, ENSSSCG00000004744, ENSSSCG00000023247, ENSSSCG00000020970, ENSSSCG00000006588,…	312	396	6242	2.17241	0.00746732	0.000377785	0.000365345	Landrace > Tongcheng
GOTERM_BP_FAT	GO:0007155~cell adhesion	47	9.09091	1.8867e-06	ENSSSCG00000004012, ENSSSCG00000000293, ENSSSCG00000012656, ENSSSCG00000005385, ENSSSCG00000004192, ENSSSCG00000023709, ENSSSCG00000017268, ENSSSCG00000010312, ENSSSCG00000015125, ENSSSCG00000010772, ENSSSCG00000011563, ENSSSCG00000012652, ENSSSCG00000005719, ENSSSCG00000014380, ENSSSCG00000016140, ENSSSCG00000004789, ENSSSCG00000003239, ENSSSCG00000004744, ENSSSCG00000005437, ENSSSCG00000027465,…	312	453	6242	2.07572	0.00776181	0.000377785	0.000365345	Landrace > Tongcheng
GOTERM_BP_FAT	GO:0001932~regulation of protein phosphorylation	49	9.47776	1.92094e-06	ENSSSCG00000006475, ENSSSCG00000003088, ENSSSCG00000000293, ENSSSCG00000002274, ENSSSCG00000011461, ENSSSCG00000016878, ENSSSCG00000010772, ENSSSCG00000010376, ENSSSCG00000017006, ENSSSCG00000007839, ENSSSCG00000013292, ENSSSCG00000003876, ENSSSCG00000002821, ENSSSCG00000002385, ENSSSCG00000000363, ENSSSCG00000006940, ENSSSCG00000004322, ENSSSCG00000011436, ENSSSCG00000012766, ENSSSCG00000009517,…	312	482	6242	2.03385	0.00790211	0.000377785	0.000365345	Landrace > Tongcheng
GOTERM_BP_FAT	GO:0022610~biological adhesion	47	9.09091	2.1687e-06	ENSSSCG00000004012, ENSSSCG00000000293, ENSSSCG00000012656, ENSSSCG00000005385, ENSSSCG00000004192, ENSSSCG00000023709, ENSSSCG00000017268, ENSSSCG00000010312, ENSSSCG00000015125, ENSSSCG00000010772, ENSSSCG00000011563, ENSSSCG00000012652, ENSSSCG00000005719, ENSSSCG00000014380, ENSSSCG00000016140, ENSSSCG00000004789, ENSSSCG00000003239, ENSSSCG00000004744, ENSSSCG00000005437, ENSSSCG00000027465,…	312	455	6242	2.0666	0.00891674	0.000407124	0.000393717	Landrace > Tongcheng
GOTERM_BP_FAT	GO:0006468~protein phosphorylation	58	11.2186	2.73632e-06	ENSSSCG00000006475, ENSSSCG00000003088, ENSSSCG00000000293, ENSSSCG00000002274, ENSSSCG00000011461, ENSSSCG00000016878, ENSSSCG00000010772, ENSSSCG00000010376, ENSSSCG00000017006, ENSSSCG00000007839, ENSSSCG00000013292, ENSSSCG00000009593, ENSSSCG00000003876, ENSSSCG00000002821, ENSSSCG00000002385, ENSSSCG00000009357, ENSSSCG00000000363, ENSSSCG00000006940, ENSSSCG00000004322, ENSSSCG00000001573,…	312	622	6242	1.86555	0.0112374	0.000491348	0.000475168	Landrace > Tongcheng
GOTERM_BP_FAT	GO:0048584~positive regulation of response to stimulus	60	11.6054	3.45675e-06	ENSSSCG00000006475, ENSSSCG00000005385, ENSSSCG00000016835, ENSSSCG00000016878, ENSSSCG00000010772, ENSSSCG00000010376, ENSSSCG00000017006, ENSSSCG00000017330, ENSSSCG00000024614, ENSSSCG00000013292, ENSSSCG00000009593, ENSSSCG00000002821, ENSSSCG00000027487, ENSSSCG00000002385, ENSSSCG00000000363, ENSSSCG00000006940, ENSSSCG00000006588, ENSSSCG00000004322, ENSSSCG00000011877, ENSSSCG00000011436,…	312	657	6242	1.82707	0.014175	0.00059485	0.000575261	Landrace > Tongcheng
GOTERM_BP_FAT	GO:2000145~regulation of cell motility	32	6.18956	4.22524e-06	ENSSSCG00000003088, ENSSSCG00000006496, ENSSSCG00000015825, ENSSSCG00000029371, ENSSSCG00000023709, ENSSSCG00000016878, ENSSSCG00000017268, ENSSSCG00000010312, ENSSSCG00000011322, ENSSSCG00000010772, ENSSSCG00000017232, ENSSSCG00000013292, ENSSSCG00000026478, ENSSSCG00000009593, ENSSSCG00000004789, ENSSSCG00000023483, ENSSSCG00000003239, ENSSSCG00000005437, ENSSSCG00000006940, ENSSSCG00000004241,…	312	260	6242	2.46233	0.0172989	0.000698009	0.000675024	Landrace > Tongcheng
GOTERM_BP_FAT	GO:0001775~cell activation	33	6.38298	6.23902e-06	ENSSSCG00000003088, ENSSSCG00000012656, ENSSSCG00000005385, ENSSSCG00000030042, ENSSSCG00000016878, ENSSSCG00000017268, ENSSSCG00000010772, ENSSSCG00000011563, ENSSSCG00000012652, ENSSSCG00000017006, ENSSSCG00000016140, ENSSSCG00000004789, ENSSSCG00000003558, ENSSSCG00000004744, ENSSSCG00000027487, ENSSSCG00000009630, ENSSSCG00000020970, ENSSSCG00000009412, ENSSSCG00000007797, ENSSSCG00000008842,…	312	278	6242	2.37486	0.0254381	0.000991045	0.00095841	Landrace > Tongcheng
GOTERM_BP_FAT	GO:0007166~cell surface receptor signaling pathway	66	12.766	7.20099e-06	ENSSSCG00000000293, ENSSSCG00000005385, ENSSSCG00000015825, ENSSSCG00000013767, ENSSSCG00000011264, ENSSSCG00000011461, ENSSSCG00000016878, ENSSSCG00000010376, ENSSSCG00000017006, ENSSSCG00000015270, ENSSSCG00000002866, ENSSSCG00000009593, ENSSSCG00000026478, ENSSSCG00000023362, ENSSSCG00000002821, ENSSSCG00000023483, ENSSSCG00000007757, ENSSSCG00000027487, ENSSSCG00000002385, ENSSSCG00000009357,…	312	767	6242	1.72154	0.0293023	0.00110148	0.00106521	Landrace > Tongcheng
GOTERM_BP_FAT	GO:0010033~response to organic substance	67	12.9594	7.53569e-06	ENSSSCG00000006475, ENSSSCG00000005385, ENSSSCG00000015825, ENSSSCG00000013767, ENSSSCG00000011461, ENSSSCG00000016835, ENSSSCG00000016878, ENSSSCG00000010376, ENSSSCG00000016288, ENSSSCG00000002866, ENSSSCG00000009593, ENSSSCG00000026478, ENSSSCG00000003239, ENSSSCG00000002821, ENSSSCG00000007757, ENSSSCG00000009630, ENSSSCG00000003551, ENSSSCG00000002385, ENSSSCG00000009357, ENSSSCG00000027646,…	312	784	6242	1.70973	0.0306432	0.00111151	0.00107491	Landrace > Tongcheng
GOTERM_BP_FAT	GO:0071310~cellular response to organic substance	57	11.0251	8.67728e-06	ENSSSCG00000006475, ENSSSCG00000005385, ENSSSCG00000015825, ENSSSCG00000013767, ENSSSCG00000011461, ENSSSCG00000016835, ENSSSCG00000016878, ENSSSCG00000010376, ENSSSCG00000002866, ENSSSCG00000009593, ENSSSCG00000026478, ENSSSCG00000003239, ENSSSCG00000002821, ENSSSCG00000007757, ENSSSCG00000009630, ENSSSCG00000003551, ENSSSCG00000002385, ENSSSCG00000009357, ENSSSCG00000027646, ENSSSCG00000006940,…	312	630	6242	1.8101	0.0352028	0.00123576	0.00119507	Landrace > Tongcheng
GOTERM_BP_FAT	GO:0040012~regulation of locomotion	32	6.18956	1.00672e-05	ENSSSCG00000003088, ENSSSCG00000006496, ENSSSCG00000015825, ENSSSCG00000029371, ENSSSCG00000023709, ENSSSCG00000016878, ENSSSCG00000017268, ENSSSCG00000010312, ENSSSCG00000011322, ENSSSCG00000010772, ENSSSCG00000017232, ENSSSCG00000013292, ENSSSCG00000026478, ENSSSCG00000009593, ENSSSCG00000004789, ENSSSCG00000023483, ENSSSCG00000003239, ENSSSCG00000005437, ENSSSCG00000006940, ENSSSCG00000004241,…	312	271	6242	2.36238	0.0407251	0.00138591	0.00134028	Landrace > Tongcheng
GOTERM_BP_FAT	GO:0042325~regulation of phosphorylation	50	9.67118	1.04664e-05	ENSSSCG00000006475, ENSSSCG00000003088, ENSSSCG00000000293, ENSSSCG00000002274, ENSSSCG00000011461, ENSSSCG00000016878, ENSSSCG00000010772, ENSSSCG00000010376, ENSSSCG00000017006, ENSSSCG00000007839, ENSSSCG00000013292, ENSSSCG00000003876, ENSSSCG00000002821, ENSSSCG00000002385, ENSSSCG00000000363, ENSSSCG00000006940, ENSSSCG00000004322, ENSSSCG00000028672, ENSSSCG00000011436, ENSSSCG00000012766,…	312	527	6242	1.89814	0.0423053	0.00139439	0.00134847	Landrace > Tongcheng
GOTERM_BP_FAT	GO:0045321~leukocyte activation	29	5.60928	1.18337e-05	ENSSSCG00000012656, ENSSSCG00000005385, ENSSSCG00000030042, ENSSSCG00000016878, ENSSSCG00000010772, ENSSSCG00000011563, ENSSSCG00000012652, ENSSSCG00000017006, ENSSSCG00000016140, ENSSSCG00000004789, ENSSSCG00000004744, ENSSSCG00000027487, ENSSSCG00000009630, ENSSSCG00000020970, ENSSSCG00000009412, ENSSSCG00000007797, ENSSSCG00000008842, ENSSSCG00000011877, ENSSSCG00000011436, ENSSSCG00000009517,…	312	234	6242	2.47943	0.0476985	0.00152729	0.001477	Landrace > Tongcheng
GOTERM_BP_FAT	GO:0016310~phosphorylation	63	12.1857	1.31591e-05	ENSSSCG00000006475, ENSSSCG00000003088, ENSSSCG00000000293, ENSSSCG00000002274, ENSSSCG00000011461, ENSSSCG00000016878, ENSSSCG00000010772, ENSSSCG00000010376, ENSSSCG00000017006, ENSSSCG00000007839, ENSSSCG00000013292, ENSSSCG00000009593, ENSSSCG00000003876, ENSSSCG00000002821, ENSSSCG00000021220, ENSSSCG00000002385, ENSSSCG00000009357, ENSSSCG00000000363, ENSSSCG00000006940, ENSSSCG00000004322,…	312	733	6242	1.71951	0.0528972	0.00164689	0.00159265	Landrace > Tongcheng
GOTERM_BP_FAT	GO:1901342~regulation of vasculature development	17	3.2882	1.499e-05	ENSSSCG00000008842, ENSSSCG00000004012, ENSSSCG00000000293, ENSSSCG00000007463, ENSSSCG00000015825, ENSSSCG00000029371, ENSSSCG00000015589, ENSSSCG00000017268, ENSSSCG00000015399, ENSSSCG00000001912, ENSSSCG00000012480, ENSSSCG00000004789, ENSSSCG00000026422, ENSSSCG00000005437, ENSSSCG00000009004, ENSSSCG00000009664, ENSSSCG00000025698	312	95	6242	3.58009	0.0600317	0.00182084	0.00176088	Landrace > Tongcheng
GOTERM_BP_FAT	GO:0048514~blood vessel morphogenesis	26	5.02901	1.66865e-05	ENSSSCG00000004012, ENSSSCG00000003088, ENSSSCG00000000293, ENSSSCG00000007463, ENSSSCG00000015825, ENSSSCG00000029371, ENSSSCG00000004192, ENSSSCG00000015589, ENSSSCG00000016878, ENSSSCG00000017268, ENSSSCG00000010772, ENSSSCG00000001912, ENSSSCG00000012480, ENSSSCG00000016140, ENSSSCG00000004789, ENSSSCG00000005437, ENSSSCG00000009630, ENSSSCG00000027646, ENSSSCG00000006940, ENSSSCG00000004241,…	312	200	6242	2.60083	0.0665947	0.00196901	0.00190417	Landrace > Tongcheng
GOTERM_BP_FAT	GO:0006954~inflammatory response	23	4.44874	1.78699e-05	ENSSSCG00000008842, ENSSSCG00000012229, ENSSSCG00000011436, ENSSSCG00000003088, ENSSSCG00000007463, ENSSSCG00000029371, ENSSSCG00000014825, ENSSSCG00000016657, ENSSSCG00000011951, ENSSSCG00000011322, ENSSSCG00000010772, ENSSSCG00000017200, ENSSSCG00000004789, ENSSSCG00000024344, ENSSSCG00000009330, ENSSSCG00000026422, ENSSSCG00000002821, ENSSSCG00000004744, ENSSSCG00000009002, ENSSSCG00000005503,…	312	164	6242	2.80578	0.0711455	0.00205007	0.00198256	Landrace > Tongcheng
GOTERM_BP_FAT	GO:0051270~regulation of cellular component movement	32	6.18956	1.95133e-05	ENSSSCG00000003088, ENSSSCG00000006496, ENSSSCG00000015825, ENSSSCG00000029371, ENSSSCG00000023709, ENSSSCG00000016878, ENSSSCG00000017268, ENSSSCG00000010312, ENSSSCG00000011322, ENSSSCG00000010772, ENSSSCG00000017232, ENSSSCG00000013292, ENSSSCG00000026478, ENSSSCG00000009593, ENSSSCG00000004789, ENSSSCG00000023483, ENSSSCG00000003239, ENSSSCG00000005437, ENSSSCG00000006940, ENSSSCG00000004241,…	312	280	6242	2.28645	0.0774289	0.00217811	0.00210638	Landrace > Tongcheng
GOTERM_BP_FAT	GO:0045595~regulation of cell differentiation	50	9.67118	2.13257e-05	ENSSSCG00000003088, ENSSSCG00000015825, ENSSSCG00000006472, ENSSSCG00000016878, ENSSSCG00000017488, ENSSSCG00000010772, ENSSSCG00000010376, ENSSSCG00000015270, ENSSSCG00000002866, ENSSSCG00000023483, ENSSSCG00000007757, ENSSSCG00000009630, ENSSSCG00000002385, ENSSSCG00000000363, ENSSSCG00000006940, ENSSSCG00000004241, ENSSSCG00000013658, ENSSSCG00000015399, ENSSSCG00000013017, ENSSSCG00000017730,…	312	541	6242	1.84902	0.084309	0.00231777	0.00224145	Landrace > Tongcheng
GOTERM_BP_FAT	GO:0001568~blood vessel development	29	5.60928	2.2345e-05	ENSSSCG00000004012, ENSSSCG00000003088, ENSSSCG00000000293, ENSSSCG00000007463, ENSSSCG00000015825, ENSSSCG00000029371, ENSSSCG00000004192, ENSSSCG00000015589, ENSSSCG00000016878, ENSSSCG00000017268, ENSSSCG00000010772, ENSSSCG00000005719, ENSSSCG00000001912, ENSSSCG00000012480, ENSSSCG00000016140, ENSSSCG00000004789, ENSSSCG00000005437, ENSSSCG00000009630, ENSSSCG00000027646, ENSSSCG00000006940,…	312	242	6242	2.39746	0.0881556	0.00235313	0.00227564	Landrace > Tongcheng
GOTERM_BP_FAT	GO:0009967~positive regulation of signal transduction	47	9.09091	2.27906e-05	ENSSSCG00000006475, ENSSSCG00000007463, ENSSSCG00000029371, ENSSSCG00000004192, ENSSSCG00000013269, ENSSSCG00000016835, ENSSSCG00000023709, ENSSSCG00000016878, ENSSSCG00000017268, ENSSSCG00000011322, ENSSSCG00000010772, ENSSSCG00000010376, ENSSSCG00000017232, ENSSSCG00000017991, ENSSSCG00000017330, ENSSSCG00000024614, ENSSSCG00000001912, ENSSSCG00000013292, ENSSSCG00000016140, ENSSSCG00000009593,…	312	497	6242	1.89195	0.089832	0.00235313	0.00227564	Landrace > Tongcheng
GOTERM_BP_FAT	GO:0002684~positive regulation of immune system process	29	5.60928	2.41481e-05	ENSSSCG00000005385, ENSSSCG00000029371, ENSSSCG00000023709, ENSSSCG00000016878, ENSSSCG00000017488, ENSSSCG00000011322, ENSSSCG00000010772, ENSSSCG00000012652, ENSSSCG00000017006, ENSSSCG00000016140, ENSSSCG00000004789, ENSSSCG00000011806, ENSSSCG00000004744, ENSSSCG00000027487, ENSSSCG00000009630, ENSSSCG00000011877, ENSSSCG00000011436, ENSSSCG00000009517, ENSSSCG00000013087, ENSSSCG00000017200,…	312	243	6242	2.3876	0.0949207	0.00243248	0.00235238	Landrace > Tongcheng
GOTERM_BP_FAT	GO:0001944~vasculature development	30	5.80271	2.75799e-05	ENSSSCG00000004012, ENSSSCG00000003088, ENSSSCG00000000293, ENSSSCG00000007463, ENSSSCG00000015825, ENSSSCG00000029371, ENSSSCG00000004192, ENSSSCG00000015589, ENSSSCG00000016878, ENSSSCG00000017268, ENSSSCG00000010772, ENSSSCG00000005719, ENSSSCG00000001912, ENSSSCG00000012480, ENSSSCG00000016140, ENSSSCG00000004789, ENSSSCG00000005437, ENSSSCG00000009630, ENSSSCG00000027646, ENSSSCG00000006940,…	312	258	6242	2.32633	0.107659	0.00271202	0.00262271	Landrace > Tongcheng
GOTERM_BP_FAT	GO:0007167~enzyme linked receptor protein signaling pathway	32	6.18956	2.97122e-05	ENSSSCG00000015825, ENSSSCG00000004192, ENSSSCG00000011264, ENSSSCG00000023709, ENSSSCG00000016878, ENSSSCG00000010376, ENSSSCG00000017006, ENSSSCG00000017232, ENSSSCG00000005719, ENSSSCG00000015099, ENSSSCG00000001912, ENSSSCG00000009593, ENSSSCG00000004789, ENSSSCG00000023362, ENSSSCG00000007757, ENSSSCG00000002385, ENSSSCG00000027646, ENSSSCG00000000363, ENSSSCG00000006940, ENSSSCG00000009357,…	312	286	6242	2.23848	0.115483	0.00285376	0.00275978	Landrace > Tongcheng
GOTERM_BP_FAT	GO:2000026~regulation of multicellular organismal development	54	10.4449	3.47687e-05	ENSSSCG00000004012, ENSSSCG00000006475, ENSSSCG00000003088, ENSSSCG00000000293, ENSSSCG00000015825, ENSSSCG00000006472, ENSSSCG00000015589, ENSSSCG00000011461, ENSSSCG00000016878, ENSSSCG00000017488, ENSSSCG00000010772, ENSSSCG00000015270, ENSSSCG00000012480, ENSSSCG00000009593, ENSSSCG00000023483, ENSSSCG00000009630, ENSSSCG00000002385, ENSSSCG00000006940, ENSSSCG00000004322, ENSSSCG00000004241,…	312	613	6242	1.76239	0.133764	0.00326325	0.00315579	Landrace > Tongcheng
GOTERM_BP_FAT	GO:1902531~regulation of intracellular signal transduction	52	10.058	3.5556e-05	ENSSSCG00000006475, ENSSSCG00000003088, ENSSSCG00000011461, ENSSSCG00000016878, ENSSSCG00000010772, ENSSSCG00000010376, ENSSSCG00000017330, ENSSSCG00000024614, ENSSSCG00000013292, ENSSSCG00000002821, ENSSSCG00000023247, ENSSSCG00000002385, ENSSSCG00000000363, ENSSSCG00000006940, ENSSSCG00000006588, ENSSSCG00000004322, ENSSSCG00000004241, ENSSSCG00000012766, ENSSSCG00000009517, ENSSSCG00000014825,…	312	583	6242	1.78445	0.136576	0.00326325	0.00315579	Landrace > Tongcheng
GOTERM_BP_FAT	GO:0032101~regulation of response to external stimulus	30	5.80271	3.68316e-05	ENSSSCG00000003088, ENSSSCG00000003000, ENSSSCG00000007463, ENSSSCG00000015825, ENSSSCG00000029371, ENSSSCG00000030042, ENSSSCG00000016657, ENSSSCG00000016878, ENSSSCG00000017268, ENSSSCG00000010312, ENSSSCG00000011322, ENSSSCG00000010772, ENSSSCG00000011563, ENSSSCG00000026478, ENSSSCG00000004789, ENSSSCG00000023483, ENSSSCG00000004744, ENSSSCG00000005437, ENSSSCG00000006588, ENSSSCG00000011436,…	312	262	6242	2.29081	0.141112	0.00330683	0.00319794	Landrace > Tongcheng
GOTERM_BP_FAT	GO:0030335~positive regulation of cell migration	20	3.86847	3.80548e-05	ENSSSCG00000004241, ENSSSCG00000015825, ENSSSCG00000029371, ENSSSCG00000016878, ENSSSCG00000014441, ENSSSCG00000017268, ENSSSCG00000015399, ENSSSCG00000010312, ENSSSCG00000011322, ENSSSCG00000010772, ENSSSCG00000022726, ENSSSCG00000016174, ENSSSCG00000009593, ENSSSCG00000004789, ENSSSCG00000026422, ENSSSCG00000010629, ENSSSCG00000002039, ENSSSCG00000009664, ENSSSCG00000006940, ENSSSCG00000025698	312	136	6242	2.94212	0.145441	0.00334396	0.00323385	Landrace > Tongcheng
GOTERM_BP_FAT	GO:0048585~negative regulation of response to stimulus	45	8.70406	4.41588e-05	ENSSSCG00000003088, ENSSSCG00000006496, ENSSSCG00000005385, ENSSSCG00000007463, ENSSSCG00000015825, ENSSSCG00000013767, ENSSSCG00000016657, ENSSSCG00000014039, ENSSSCG00000013269, ENSSSCG00000011461, ENSSSCG00000023709, ENSSSCG00000016878, ENSSSCG00000010312, ENSSSCG00000017232, ENSSSCG00000005719, ENSSSCG00000015099, ENSSSCG00000001513, ENSSSCG00000013270, ENSSSCG00000026478, ENSSSCG00000009593,…	312	480	6242	1.8756	0.166715	0.00379949	0.00367438	Landrace > Tongcheng
GOTERM_BP_FAT	GO:2000147~positive regulation of cell motility	20	3.86847	4.67728e-05	ENSSSCG00000004241, ENSSSCG00000015825, ENSSSCG00000029371, ENSSSCG00000016878, ENSSSCG00000014441, ENSSSCG00000017268, ENSSSCG00000015399, ENSSSCG00000010312, ENSSSCG00000011322, ENSSSCG00000010772, ENSSSCG00000022726, ENSSSCG00000016174, ENSSSCG00000009593, ENSSSCG00000004789, ENSSSCG00000026422, ENSSSCG00000010629, ENSSSCG00000002039, ENSSSCG00000009664, ENSSSCG00000006940, ENSSSCG00000025698	312	138	6242	2.89948	0.175663	0.00394228	0.00381246	Landrace > Tongcheng
GOTERM_BP_FAT	GO:0043067~regulation of programmed cell death	45	8.70406	4.92692e-05	ENSSSCG00000003088, ENSSSCG00000000293, ENSSSCG00000006496, ENSSSCG00000005385, ENSSSCG00000007463, ENSSSCG00000013269, ENSSSCG00000016835, ENSSSCG00000016878, ENSSSCG00000017268, ENSSSCG00000010772, ENSSSCG00000010376, ENSSSCG00000017232, ENSSSCG00000024614, ENSSSCG00000016067, ENSSSCG00000001513, ENSSSCG00000001912, ENSSSCG00000004789, ENSSSCG00000000884, ENSSSCG00000004744, ENSSSCG00000005437,…	312	482	6242	1.86782	0.184119	0.00405777	0.00392414	Landrace > Tongcheng
GOTERM_BP_FAT	GO:0006811~ion transport	36	6.96325	5.0108e-05	ENSSSCG00000029199, ENSSSCG00000003088, ENSSSCG00000002274, ENSSSCG00000015105, ENSSSCG00000006390, ENSSSCG00000012890, ENSSSCG00000011322, ENSSSCG00000014851, ENSSSCG00000017232, ENSSSCG00000016288, ENSSSCG00000000749, ENSSSCG00000001912, ENSSSCG00000001752, ENSSSCG00000024299, ENSSSCG00000004789, ENSSSCG00000002864, ENSSSCG00000012229, ENSSSCG00000004241, ENSSSCG00000012986, ENSSSCG00000023085,…	312	350	6242	2.0578	0.186941	0.00405777	0.00392414	Landrace > Tongcheng
GOTERM_BP_FAT	GO:1902533~positive regulation of intracellular signal transduction	34	6.5764	5.40737e-05	ENSSSCG00000006475, ENSSSCG00000029371, ENSSSCG00000004192, ENSSSCG00000023709, ENSSSCG00000016878, ENSSSCG00000011322, ENSSSCG00000010772, ENSSSCG00000017232, ENSSSCG00000017991, ENSSSCG00000017330, ENSSSCG00000024614, ENSSSCG00000013292, ENSSSCG00000016140, ENSSSCG00000004789, ENSSSCG00000002821, ENSSSCG00000003573, ENSSSCG00000002960, ENSSSCG00000006588, ENSSSCG00000004322, ENSSSCG00000008842,…	312	323	6242	2.10594	0.20015	0.0042947	0.00415328	Landrace > Tongcheng
GOTERM_BP_FAT	GO:0019220~regulation of phosphate metabolic process	52	10.058	5.78262e-05	ENSSSCG00000006475, ENSSSCG00000003088, ENSSSCG00000000293, ENSSSCG00000002274, ENSSSCG00000011461, ENSSSCG00000016878, ENSSSCG00000010772, ENSSSCG00000010376, ENSSSCG00000017006, ENSSSCG00000007839, ENSSSCG00000013292, ENSSSCG00000003876, ENSSSCG00000002821, ENSSSCG00000002385, ENSSSCG00000000363, ENSSSCG00000006940, ENSSSCG00000004322, ENSSSCG00000028672, ENSSSCG00000011436, ENSSSCG00000012766,…	312	593	6242	1.75436	0.212451	0.00442263	0.004277	Landrace > Tongcheng
GOTERM_BP_FAT	GO:0051174~regulation of phosphorus metabolic process	52	10.058	5.78262e-05	ENSSSCG00000006475, ENSSSCG00000003088, ENSSSCG00000000293, ENSSSCG00000002274, ENSSSCG00000011461, ENSSSCG00000016878, ENSSSCG00000010772, ENSSSCG00000010376, ENSSSCG00000017006, ENSSSCG00000007839, ENSSSCG00000013292, ENSSSCG00000003876, ENSSSCG00000002821, ENSSSCG00000002385, ENSSSCG00000000363, ENSSSCG00000006940, ENSSSCG00000004322, ENSSSCG00000028672, ENSSSCG00000011436, ENSSSCG00000012766,…	312	593	6242	1.75436	0.212451	0.00442263	0.004277	Landrace > Tongcheng
GOTERM_BP_FAT	GO:0001816~cytokine production	24	4.64217	6.63554e-05	ENSSSCG00000008842, ENSSSCG00000011436, ENSSSCG00000005385, ENSSSCG00000029371, ENSSSCG00000014869, ENSSSCG00000015105, ENSSSCG00000014441, ENSSSCG00000012985, ENSSSCG00000010772, ENSSSCG00000012652, ENSSSCG00000017006, ENSSSCG00000013087, ENSSSCG00000001986, ENSSSCG00000001912, ENSSSCG00000016174, ENSSSCG00000016140, ENSSSCG00000004789, ENSSSCG00000010629, ENSSSCG00000009002, ENSSSCG00000005437,…	312	191	6242	2.51389	0.239711	0.00491536	0.0047535	Landrace > Tongcheng
GOTERM_BP_FAT	GO:0010647~positive regulation of cell communication	48	9.28433	6.6649e-05	ENSSSCG00000006475, ENSSSCG00000007463, ENSSSCG00000029371, ENSSSCG00000004192, ENSSSCG00000014039, ENSSSCG00000013269, ENSSSCG00000016835, ENSSSCG00000023709, ENSSSCG00000016878, ENSSSCG00000017268, ENSSSCG00000011322, ENSSSCG00000010772, ENSSSCG00000010376, ENSSSCG00000017232, ENSSSCG00000017991, ENSSSCG00000017330, ENSSSCG00000024614, ENSSSCG00000001912, ENSSSCG00000013292, ENSSSCG00000016140,…	312	534	6242	1.79833	0.240633	0.00491536	0.0047535	Landrace > Tongcheng
GOTERM_BP_FAT	GO:0051272~positive regulation of cellular component movement	20	3.86847	6.97031e-05	ENSSSCG00000004241, ENSSSCG00000015825, ENSSSCG00000029371, ENSSSCG00000016878, ENSSSCG00000014441, ENSSSCG00000017268, ENSSSCG00000015399, ENSSSCG00000010312, ENSSSCG00000011322, ENSSSCG00000010772, ENSSSCG00000022726, ENSSSCG00000016174, ENSSSCG00000009593, ENSSSCG00000004789, ENSSSCG00000026422, ENSSSCG00000010629, ENSSSCG00000002039, ENSSSCG00000009664, ENSSSCG00000006940, ENSSSCG00000025698	312	142	6242	2.8178	0.250151	0.00505041	0.00488411	Landrace > Tongcheng
GOTERM_BP_FAT	GO:0002682~regulation of immune system process	39	7.54352	7.16598e-05	ENSSSCG00000003000, ENSSSCG00000005385, ENSSSCG00000029371, ENSSSCG00000023709, ENSSSCG00000016878, ENSSSCG00000017488, ENSSSCG00000011322, ENSSSCG00000010772, ENSSSCG00000011563, ENSSSCG00000012652, ENSSSCG00000017006, ENSSSCG00000016140, ENSSSCG00000026478, ENSSSCG00000004789, ENSSSCG00000011806, ENSSSCG00000004744, ENSSSCG00000027487, ENSSSCG00000009630, ENSSSCG00000002385, ENSSSCG00000008842,…	312	400	6242	1.95063	0.256187	0.00505177	0.00488542	Landrace > Tongcheng
GOTERM_BP_FAT	GO:0001525~angiogenesis	22	4.25532	7.35297e-05	ENSSSCG00000004012, ENSSSCG00000000293, ENSSSCG00000007463, ENSSSCG00000015825, ENSSSCG00000029371, ENSSSCG00000004192, ENSSSCG00000015589, ENSSSCG00000017268, ENSSSCG00000015399, ENSSSCG00000010772, ENSSSCG00000003527, ENSSSCG00000001986, ENSSSCG00000001912, ENSSSCG00000012480, ENSSSCG00000016140, ENSSSCG00000004789, ENSSSCG00000005437, ENSSSCG00000009630, ENSSSCG00000009004, ENSSSCG00000009664,…	312	167	6242	2.63558	0.261909	0.00505177	0.00488542	Landrace > Tongcheng
GOTERM_BP_FAT	GO:0045765~regulation of angiogenesis	15	2.90135	7.57442e-05	ENSSSCG00000004012, ENSSSCG00000000293, ENSSSCG00000007463, ENSSSCG00000015825, ENSSSCG00000029371, ENSSSCG00000015589, ENSSSCG00000017268, ENSSSCG00000015399, ENSSSCG00000001912, ENSSSCG00000012480, ENSSSCG00000004789, ENSSSCG00000005437, ENSSSCG00000009004, ENSSSCG00000009664, ENSSSCG00000025698	312	86	6242	3.48949	0.26863	0.00505177	0.00488542	Landrace > Tongcheng
GOTERM_BP_FAT	GO:0023056~positive regulation of signaling	48	9.28433	7.67902e-05	ENSSSCG00000006475, ENSSSCG00000007463, ENSSSCG00000029371, ENSSSCG00000004192, ENSSSCG00000014039, ENSSSCG00000013269, ENSSSCG00000016835, ENSSSCG00000023709, ENSSSCG00000016878, ENSSSCG00000017268, ENSSSCG00000011322, ENSSSCG00000010772, ENSSSCG00000010376, ENSSSCG00000017232, ENSSSCG00000017991, ENSSSCG00000017330, ENSSSCG00000024614, ENSSSCG00000001912, ENSSSCG00000013292, ENSSSCG00000016140,…	312	537	6242	1.78828	0.271783	0.00505177	0.00488542	Landrace > Tongcheng
GOTERM_BP_FAT	GO:0040017~positive regulation of locomotion	20	3.86847	7.68032e-05	ENSSSCG00000004241, ENSSSCG00000015825, ENSSSCG00000029371, ENSSSCG00000016878, ENSSSCG00000014441, ENSSSCG00000017268, ENSSSCG00000015399, ENSSSCG00000010312, ENSSSCG00000011322, ENSSSCG00000010772, ENSSSCG00000022726, ENSSSCG00000016174, ENSSSCG00000009593, ENSSSCG00000004789, ENSSSCG00000026422, ENSSSCG00000010629, ENSSSCG00000002039, ENSSSCG00000009664, ENSSSCG00000006940, ENSSSCG00000025698	312	143	6242	2.7981	0.271822	0.00505177	0.00488542	Landrace > Tongcheng
GOTERM_BP_FAT	GO:0009719~response to endogenous stimulus	40	7.73694	7.70609e-05	ENSSSCG00000005385, ENSSSCG00000029371, ENSSSCG00000004192, ENSSSCG00000016835, ENSSSCG00000016878, ENSSSCG00000010376, ENSSSCG00000005719, ENSSSCG00000016288, ENSSSCG00000015099, ENSSSCG00000001912, ENSSSCG00000013270, ENSSSCG00000001752, ENSSSCG00000026478, ENSSSCG00000009593, ENSSSCG00000004789, ENSSSCG00000006328, ENSSSCG00000003239, ENSSSCG00000007757, ENSSSCG00000009630, ENSSSCG00000003551,…	312	416	6242	1.92369	0.272596	0.00505177	0.00488542	Landrace > Tongcheng
GOTERM_BP_FAT	GO:0022603~regulation of anatomical structure morphogenesis	38	7.3501	8.03778e-05	ENSSSCG00000004012, ENSSSCG00000003088, ENSSSCG00000000293, ENSSSCG00000007463, ENSSSCG00000015825, ENSSSCG00000029371, ENSSSCG00000006472, ENSSSCG00000015589, ENSSSCG00000016878, ENSSSCG00000017268, ENSSSCG00000017232, ENSSSCG00000015099, ENSSSCG00000015270, ENSSSCG00000001513, ENSSSCG00000001912, ENSSSCG00000012480, ENSSSCG00000009593, ENSSSCG00000004789, ENSSSCG00000023483, ENSSSCG00000005437,…	312	387	6242	1.96445	0.282494	0.00518688	0.00501608	Landrace > Tongcheng
GOTERM_BP_FAT	GO:0042981~regulation of apoptotic process	44	8.51064	8.2243e-05	ENSSSCG00000003088, ENSSSCG00000000293, ENSSSCG00000006496, ENSSSCG00000005385, ENSSSCG00000007463, ENSSSCG00000013269, ENSSSCG00000016835, ENSSSCG00000016878, ENSSSCG00000017268, ENSSSCG00000010772, ENSSSCG00000010376, ENSSSCG00000017232, ENSSSCG00000024614, ENSSSCG00000016067, ENSSSCG00000001513, ENSSSCG00000001912, ENSSSCG00000004789, ENSSSCG00000000884, ENSSSCG00000004744, ENSSSCG00000005437,…	312	477	6242	1.84546	0.288	0.00522559	0.00505351	Landrace > Tongcheng
GOTERM_BP_FAT	GO:0001934~positive regulation of protein phosphorylation	32	6.18956	9.60696e-05	ENSSSCG00000006475, ENSSSCG00000000293, ENSSSCG00000002274, ENSSSCG00000029371, ENSSSCG00000004192, ENSSSCG00000016878, ENSSSCG00000011322, ENSSSCG00000010772, ENSSSCG00000010376, ENSSSCG00000017006, ENSSSCG00000017991, ENSSSCG00000013292, ENSSSCG00000016140, ENSSSCG00000004789, ENSSSCG00000002821, ENSSSCG00000009334, ENSSSCG00000003573, ENSSSCG00000002385, ENSSSCG00000000363, ENSSSCG00000006940,…	312	304	6242	2.10594	0.327522	0.00601163	0.00581367	Landrace > Tongcheng
GOTERM_BP_FAT	GO:0010941~regulation of cell death	46	8.89749	9.99515e-05	ENSSSCG00000003088, ENSSSCG00000000293, ENSSSCG00000006496, ENSSSCG00000005385, ENSSSCG00000007463, ENSSSCG00000004192, ENSSSCG00000013269, ENSSSCG00000016835, ENSSSCG00000016878, ENSSSCG00000017268, ENSSSCG00000010772, ENSSSCG00000010376, ENSSSCG00000017232, ENSSSCG00000024614, ENSSSCG00000016067, ENSSSCG00000001513, ENSSSCG00000001912, ENSSSCG00000004789, ENSSSCG00000000884, ENSSSCG00000004744,…	312	512	6242	1.79745	0.338219	0.00616119	0.0059583	Landrace > Tongcheng
GOTERM_BP_FAT	GO:0009968~negative regulation of signal transduction	37	7.15667	0.000108088	ENSSSCG00000003088, ENSSSCG00000006496, ENSSSCG00000015825, ENSSSCG00000013767, ENSSSCG00000014039, ENSSSCG00000013269, ENSSSCG00000011461, ENSSSCG00000023709, ENSSSCG00000016878, ENSSSCG00000017232, ENSSSCG00000005719, ENSSSCG00000015099, ENSSSCG00000001513, ENSSSCG00000013270, ENSSSCG00000026478, ENSSSCG00000009593, ENSSSCG00000004789, ENSSSCG00000004744, ENSSSCG00000007757, ENSSSCG00000023247,…	312	378	6242	1.9583	0.36009	0.00654851	0.00633287	Landrace > Tongcheng
GOTERM_BP_FAT	GO:0045597~positive regulation of cell differentiation	31	5.99613	0.000109406	ENSSSCG00000003088, ENSSSCG00000006472, ENSSSCG00000004192, ENSSSCG00000017488, ENSSSCG00000011322, ENSSSCG00000010772, ENSSSCG00000012652, ENSSSCG00000005719, ENSSSCG00000015099, ENSSSCG00000002866, ENSSSCG00000004624, ENSSSCG00000009331, ENSSSCG00000009630, ENSSSCG00000002385, ENSSSCG00000006940, ENSSSCG00000008842, ENSSSCG00000004241, ENSSSCG00000013658, ENSSSCG00000012985, ENSSSCG00000013017,…	312	292	6242	2.12397	0.363565	0.00654851	0.00633287	Landrace > Tongcheng
GOTERM_BP_FAT	GO:0043410~positive regulation of MAPK cascade	21	4.0619	0.000118762	ENSSSCG00000008842, ENSSSCG00000006475, ENSSSCG00000029371, ENSSSCG00000009517, ENSSSCG00000014825, ENSSSCG00000004192, ENSSSCG00000016878, ENSSSCG00000014441, ENSSSCG00000011322, ENSSSCG00000010772, ENSSSCG00000017991, ENSSSCG00000022689, ENSSSCG00000012371, ENSSSCG00000016140, ENSSSCG00000004789, ENSSSCG00000026422, ENSSSCG00000010629, ENSSSCG00000002821, ENSSSCG00000003573, ENSSSCG00000009664,…	312	160	6242	2.62584	0.387691	0.00700698	0.00677624	Landrace > Tongcheng
GOTERM_BP_FAT	GO:0051049~regulation of transport	50	9.67118	0.000123328	ENSSSCG00000029199, ENSSSCG00000003088, ENSSSCG00000002274, ENSSSCG00000005385, ENSSSCG00000006390, ENSSSCG00000016878, ENSSSCG00000023362, ENSSSCG00000007557, ENSSSCG00000002385, ENSSSCG00000020970, ENSSSCG00000006588, ENSSSCG00000011436, ENSSSCG00000004241, ENSSSCG00000014869, ENSSSCG00000005094, ENSSSCG00000026092, ENSSSCG00000014387, ENSSSCG00000013017, ENSSSCG00000017730, ENSSSCG00000016174,…	312	579	6242	1.72767	0.399129	0.00717386	0.00693763	Landrace > Tongcheng
GOTERM_BP_FAT	GO:0014070~response to organic cyclic compound	24	4.64217	0.000125342	ENSSSCG00000009216, ENSSSCG00000011436, ENSSSCG00000005385, ENSSSCG00000016835, ENSSSCG00000015871, ENSSSCG00000014387, ENSSSCG00000001804, ENSSSCG00000000978, ENSSSCG00000005719, ENSSSCG00000016288, ENSSSCG00000012371, ENSSSCG00000002866, ENSSSCG00000013270, ENSSSCG00000001752, ENSSSCG00000026478, ENSSSCG00000024344, ENSSSCG00000026422, ENSSSCG00000006328, ENSSSCG00000003551, ENSSSCG00000002385,…	312	199	6242	2.41283	0.404108	0.00718977	0.00695302	Landrace > Tongcheng
GOTERM_BP_FAT	GO:0042327~positive regulation of phosphorylation	33	6.38298	0.000127119	ENSSSCG00000006475, ENSSSCG00000000293, ENSSSCG00000002274, ENSSSCG00000029371, ENSSSCG00000004192, ENSSSCG00000016878, ENSSSCG00000011322, ENSSSCG00000010772, ENSSSCG00000010376, ENSSSCG00000017006, ENSSSCG00000017991, ENSSSCG00000013292, ENSSSCG00000016140, ENSSSCG00000004789, ENSSSCG00000002821, ENSSSCG00000009334, ENSSSCG00000003573, ENSSSCG00000002385, ENSSSCG00000000363, ENSSSCG00000006940,…	312	323	6242	2.044	0.408466	0.00719182	0.006955	Landrace > Tongcheng
GOTERM_BP_FAT	GO:0007169~transmembrane receptor protein tyrosine kinase signaling pathway	22	4.25532	0.000157477	ENSSSCG00000008842, ENSSSCG00000015825, ENSSSCG00000004192, ENSSSCG00000011264, ENSSSCG00000016878, ENSSSCG00000023709, ENSSSCG00000014441, ENSSSCG00000017730, ENSSSCG00000030113, ENSSSCG00000017006, ENSSSCG00000017232, ENSSSCG00000005719, ENSSSCG00000012371, ENSSSCG00000009593, ENSSSCG00000004789, ENSSSCG00000026422, ENSSSCG00000010629, ENSSSCG00000023362, ENSSSCG00000007757, ENSSSCG00000009664,…	312	176	6242	2.5008	0.478179	0.00878891	0.0084995	Landrace > Tongcheng
GOTERM_BP_FAT	GO:0050865~regulation of cell activation	20	3.86847	0.000160834	ENSSSCG00000011877, ENSSSCG00000011436, ENSSSCG00000003088, ENSSSCG00000005385, ENSSSCG00000009517, ENSSSCG00000014869, ENSSSCG00000016878, ENSSSCG00000017268, ENSSSCG00000010772, ENSSSCG00000011563, ENSSSCG00000012652, ENSSSCG00000017200, ENSSSCG00000004789, ENSSSCG00000026422, ENSSSCG00000003558, ENSSSCG00000004744, ENSSSCG00000002039, ENSSSCG00000009630, ENSSSCG00000021576, ENSSSCG00000024687	312	151	6242	2.64986	0.485365	0.00885658	0.00856494	Landrace > Tongcheng
GOTERM_BP_FAT	GO:1904018~positive regulation of vasculature development	11	2.12766	0.000234683	ENSSSCG00000008842, ENSSSCG00000000293, ENSSSCG00000007463, ENSSSCG00000029371, ENSSSCG00000015589, ENSSSCG00000004789, ENSSSCG00000026422, ENSSSCG00000009004, ENSSSCG00000017268, ENSSSCG00000009664, ENSSSCG00000025698	312	53	6242	4.15227	0.620672	0.0127532	0.0123332	Landrace > Tongcheng
GOTERM_BP_FAT	GO:0098609~cell-cell adhesion	30	5.80271	0.000257824	ENSSSCG00000000293, ENSSSCG00000012656, ENSSSCG00000005385, ENSSSCG00000017268, ENSSSCG00000015125, ENSSSCG00000010772, ENSSSCG00000011563, ENSSSCG00000012652, ENSSSCG00000005719, ENSSSCG00000014380, ENSSSCG00000016140, ENSSSCG00000004744, ENSSSCG00000005437, ENSSSCG00000027465, ENSSSCG00000009630, ENSSSCG00000006940, ENSSSCG00000020970, ENSSSCG00000009412, ENSSSCG00000006588, ENSSSCG00000007797,…	312	292	6242	2.05545	0.655255	0.0137964	0.0133421	Landrace > Tongcheng
GOTERM_BP_FAT	GO:0002764~immune response-regulating signaling pathway	14	2.70793	0.000260561	ENSSSCG00000008842, ENSSSCG00000011877, ENSSSCG00000011436, ENSSSCG00000005385, ENSSSCG00000029371, ENSSSCG00000023709, ENSSSCG00000010772, ENSSSCG00000017006, ENSSSCG00000013087, ENSSSCG00000004744, ENSSSCG00000010509, ENSSSCG00000027487, ENSSSCG00000009002, ENSSSCG00000005503	312	85	6242	3.29517	0.659131	0.0137964	0.0133421	Landrace > Tongcheng
GOTERM_BP_FAT	GO:0007267~cell-cell signaling	36	6.96325	0.000275563	ENSSSCG00000029199, ENSSSCG00000010459, ENSSSCG00000004192, ENSSSCG00000014039, ENSSSCG00000016878, ENSSSCG00000011322, ENSSSCG00000005719, ENSSSCG00000016288, ENSSSCG00000000749, ENSSSCG00000015099, ENSSSCG00000001513, ENSSSCG00000013270, ENSSSCG00000016140, ENSSSCG00000001752, ENSSSCG00000009593, ENSSSCG00000005437, ENSSSCG00000004125, ENSSSCG00000009630, ENSSSCG00000009972, ENSSSCG00000006940,…	312	381	6242	1.89037	0.679615	0.014406	0.0139316	Landrace > Tongcheng
GOTERM_BP_FAT	GO:0042060~wound healing	17	3.2882	0.000298708	ENSSSCG00000008601, ENSSSCG00000000293, ENSSSCG00000003088, ENSSSCG00000004241, ENSSSCG00000016878, ENSSSCG00000017268, ENSSSCG00000010312, ENSSSCG00000016174, ENSSSCG00000024310, ENSSSCG00000004789, ENSSSCG00000010629, ENSSSCG00000004744, ENSSSCG00000007757, ENSSSCG00000006940, ENSSSCG00000006588, ENSSSCG00000005751, ENSSSCG00000025698	312	121	6242	2.81082	0.70883	0.0153097	0.0148055	Landrace > Tongcheng
GOTERM_BP_FAT	GO:0010648~negative regulation of cell communication	37	7.15667	0.000303473	ENSSSCG00000003088, ENSSSCG00000006496, ENSSSCG00000015825, ENSSSCG00000013767, ENSSSCG00000014039, ENSSSCG00000013269, ENSSSCG00000011461, ENSSSCG00000023709, ENSSSCG00000016878, ENSSSCG00000017232, ENSSSCG00000005719, ENSSSCG00000015099, ENSSSCG00000001513, ENSSSCG00000013270, ENSSSCG00000026478, ENSSSCG00000009593, ENSSSCG00000004789, ENSSSCG00000004744, ENSSSCG00000007757, ENSSSCG00000023247,…	312	398	6242	1.85989	0.714506	0.0153097	0.0148055	Landrace > Tongcheng
GOTERM_BP_FAT	GO:0008283~cell proliferation	47	9.09091	0.000303969	ENSSSCG00000006475, ENSSSCG00000003088, ENSSSCG00000006496, ENSSSCG00000012656, ENSSSCG00000005385, ENSSSCG00000029371, ENSSSCG00000013901, ENSSSCG00000004192, ENSSSCG00000015589, ENSSSCG00000023709, ENSSSCG00000016878, ENSSSCG00000017268, ENSSSCG00000017488, ENSSSCG00000012652, ENSSSCG00000017232, ENSSSCG00000005719, ENSSSCG00000002866, ENSSSCG00000001912, ENSSSCG00000012480, ENSSSCG00000016140,…	312	553	6242	1.70036	0.71509	0.0153097	0.0148055	Landrace > Tongcheng
GOTERM_BP_FAT	GO:0051240~positive regulation of multicellular organismal process	44	8.51064	0.000307927	ENSSSCG00000006475, ENSSSCG00000003088, ENSSSCG00000000293, ENSSSCG00000005385, ENSSSCG00000007463, ENSSSCG00000015825, ENSSSCG00000029371, ENSSSCG00000006472, ENSSSCG00000015589, ENSSSCG00000011461, ENSSSCG00000016878, ENSSSCG00000017268, ENSSSCG00000017488, ENSSSCG00000011322, ENSSSCG00000010772, ENSSSCG00000012652, ENSSSCG00000005719, ENSSSCG00000015099, ENSSSCG00000002866, ENSSSCG00000016140,…	312	506	6242	1.73969	0.719711	0.0153222	0.0148176	Landrace > Tongcheng
GOTERM_BP_FAT	GO:0042127~regulation of cell proliferation	43	8.31721	0.000342393	ENSSSCG00000006475, ENSSSCG00000003088, ENSSSCG00000006496, ENSSSCG00000005385, ENSSSCG00000029371, ENSSSCG00000013901, ENSSSCG00000015589, ENSSSCG00000023709, ENSSSCG00000016878, ENSSSCG00000017268, ENSSSCG00000017488, ENSSSCG00000010312, ENSSSCG00000012652, ENSSSCG00000017232, ENSSSCG00000005719, ENSSSCG00000002866, ENSSSCG00000001912, ENSSSCG00000012480, ENSSSCG00000016140, ENSSSCG00000009593,…	312	493	6242	1.74498	0.75691	0.0164928	0.0159497	Landrace > Tongcheng
GOTERM_BP_FAT	GO:0001817~regulation of cytokine production	21	4.0619	0.000345139	ENSSSCG00000011436, ENSSSCG00000005385, ENSSSCG00000029371, ENSSSCG00000014869, ENSSSCG00000015105, ENSSSCG00000014441, ENSSSCG00000010772, ENSSSCG00000012652, ENSSSCG00000013087, ENSSSCG00000001986, ENSSSCG00000001912, ENSSSCG00000016174, ENSSSCG00000016140, ENSSSCG00000004789, ENSSSCG00000010629, ENSSSCG00000009002, ENSSSCG00000005437, ENSSSCG00000005503, ENSSSCG00000002385, ENSSSCG00000021576,…	312	173	6242	2.42852	0.759653	0.0164928	0.0159497	Landrace > Tongcheng
GOTERM_BP_FAT	GO:0031399~regulation of protein modification process	51	9.8646	0.000345682	ENSSSCG00000006475, ENSSSCG00000003088, ENSSSCG00000000293, ENSSSCG00000002274, ENSSSCG00000011461, ENSSSCG00000016835, ENSSSCG00000016878, ENSSSCG00000010772, ENSSSCG00000010376, ENSSSCG00000017006, ENSSSCG00000007839, ENSSSCG00000013292, ENSSSCG00000003876, ENSSSCG00000002821, ENSSSCG00000002385, ENSSSCG00000000363, ENSSSCG00000006940, ENSSSCG00000004322, ENSSSCG00000011436, ENSSSCG00000012766,…	312	620	6242	1.64569	0.760191	0.0164928	0.0159497	Landrace > Tongcheng
GOTERM_BP_FAT	GO:0071495~cellular response to endogenous stimulus	34	6.5764	0.000349751	ENSSSCG00000005385, ENSSSCG00000004192, ENSSSCG00000016835, ENSSSCG00000016878, ENSSSCG00000010376, ENSSSCG00000005719, ENSSSCG00000015099, ENSSSCG00000001912, ENSSSCG00000013270, ENSSSCG00000026478, ENSSSCG00000009593, ENSSSCG00000004789, ENSSSCG00000006328, ENSSSCG00000003239, ENSSSCG00000007757, ENSSSCG00000009630, ENSSSCG00000003551, ENSSSCG00000002385, ENSSSCG00000006940, ENSSSCG00000009357,…	312	356	6242	1.91072	0.764189	0.0164928	0.0159497	Landrace > Tongcheng
GOTERM_BP_FAT	GO:0023057~negative regulation of signaling	37	7.15667	0.00035142	ENSSSCG00000003088, ENSSSCG00000006496, ENSSSCG00000015825, ENSSSCG00000013767, ENSSSCG00000014039, ENSSSCG00000013269, ENSSSCG00000011461, ENSSSCG00000023709, ENSSSCG00000016878, ENSSSCG00000017232, ENSSSCG00000005719, ENSSSCG00000015099, ENSSSCG00000001513, ENSSSCG00000013270, ENSSSCG00000026478, ENSSSCG00000009593, ENSSSCG00000004789, ENSSSCG00000004744, ENSSSCG00000007757, ENSSSCG00000023247,…	312	401	6242	1.84598	0.765809	0.0164928	0.0159497	Landrace > Tongcheng
GOTERM_BP_FAT	GO:0043069~negative regulation of programmed cell death	29	5.60928	0.00041641	ENSSSCG00000003088, ENSSSCG00000000293, ENSSSCG00000006496, ENSSSCG00000005385, ENSSSCG00000013269, ENSSSCG00000016878, ENSSSCG00000017268, ENSSSCG00000010772, ENSSSCG00000024614, ENSSSCG00000001513, ENSSSCG00000004789, ENSSSCG00000004744, ENSSSCG00000005437, ENSSSCG00000009630, ENSSSCG00000009334, ENSSSCG00000006940, ENSSSCG00000001573, ENSSSCG00000008842, ENSSSCG00000007453, ENSSSCG00000008948,…	312	286	6242	2.02862	0.820957	0.0193233	0.018687	Landrace > Tongcheng
GOTERM_BP_FAT	GO:0010562~positive regulation of phosphorus metabolic process	34	6.5764	0.000428588	ENSSSCG00000006475, ENSSSCG00000003088, ENSSSCG00000000293, ENSSSCG00000002274, ENSSSCG00000029371, ENSSSCG00000004192, ENSSSCG00000016878, ENSSSCG00000011322, ENSSSCG00000010772, ENSSSCG00000010376, ENSSSCG00000017006, ENSSSCG00000017991, ENSSSCG00000013292, ENSSSCG00000016140, ENSSSCG00000004789, ENSSSCG00000002821, ENSSSCG00000009334, ENSSSCG00000003573, ENSSSCG00000002385, ENSSSCG00000000363,…	312	360	6242	1.88949	0.829743	0.0194513	0.0188108	Landrace > Tongcheng
GOTERM_BP_FAT	GO:0045937~positive regulation of phosphate metabolic process	34	6.5764	0.000428588	ENSSSCG00000006475, ENSSSCG00000003088, ENSSSCG00000000293, ENSSSCG00000002274, ENSSSCG00000029371, ENSSSCG00000004192, ENSSSCG00000016878, ENSSSCG00000011322, ENSSSCG00000010772, ENSSSCG00000010376, ENSSSCG00000017006, ENSSSCG00000017991, ENSSSCG00000013292, ENSSSCG00000016140, ENSSSCG00000004789, ENSSSCG00000002821, ENSSSCG00000009334, ENSSSCG00000003573, ENSSSCG00000002385, ENSSSCG00000000363,…	312	360	6242	1.88949	0.829743	0.0194513	0.0188108	Landrace > Tongcheng
GOTERM_BP_FAT	GO:0002253~activation of immune response	15	2.90135	0.000435213	ENSSSCG00000011877, ENSSSCG00000011436, ENSSSCG00000005385, ENSSSCG00000029371, ENSSSCG00000023709, ENSSSCG00000010772, ENSSSCG00000017006, ENSSSCG00000013087, ENSSSCG00000004744, ENSSSCG00000011806, ENSSSCG00000010509, ENSSSCG00000027487, ENSSSCG00000009002, ENSSSCG00000003524, ENSSSCG00000005503	312	101	6242	2.97125	0.83434	0.0195373	0.0188939	Landrace > Tongcheng
GOTERM_BP_FAT	GO:0072358~cardiovascular system development	36	6.96325	0.000469511	ENSSSCG00000004012, ENSSSCG00000003088, ENSSSCG00000000293, ENSSSCG00000006496, ENSSSCG00000007463, ENSSSCG00000015825, ENSSSCG00000029371, ENSSSCG00000023031, ENSSSCG00000004192, ENSSSCG00000015589, ENSSSCG00000016878, ENSSSCG00000017962, ENSSSCG00000017268, ENSSSCG00000010772, ENSSSCG00000005719, ENSSSCG00000001912, ENSSSCG00000012480, ENSSSCG00000016140, ENSSSCG00000004789, ENSSSCG00000005437,…	312	392	6242	1.83732	0.85623	0.0206285	0.0199492	Landrace > Tongcheng
GOTERM_BP_FAT	GO:0072359~circulatory system development	36	6.96325	0.000469511	ENSSSCG00000004012, ENSSSCG00000003088, ENSSSCG00000000293, ENSSSCG00000006496, ENSSSCG00000007463, ENSSSCG00000015825, ENSSSCG00000029371, ENSSSCG00000023031, ENSSSCG00000004192, ENSSSCG00000015589, ENSSSCG00000016878, ENSSSCG00000017962, ENSSSCG00000017268, ENSSSCG00000010772, ENSSSCG00000005719, ENSSSCG00000001912, ENSSSCG00000012480, ENSSSCG00000016140, ENSSSCG00000004789, ENSSSCG00000005437,…	312	392	6242	1.83732	0.85623	0.0206285	0.0199492	Landrace > Tongcheng
GOTERM_BP_FAT	GO:0045444~fat cell differentiation	13	2.51451	0.00047747	ENSSSCG00000005385, ENSSSCG00000016878, ENSSSCG00000010224, ENSSSCG00000015871, ENSSSCG00000010376, ENSSSCG00000016420, ENSSSCG00000002866, ENSSSCG00000009240, ENSSSCG00000026422, ENSSSCG00000027378, ENSSSCG00000009331, ENSSSCG00000005437, ENSSSCG00000009004	312	79	6242	3.29219	0.860881	0.0207574	0.0200739	Landrace > Tongcheng
GOTERM_BP_FAT	GO:0050727~regulation of inflammatory response	14	2.70793	0.000516467	ENSSSCG00000011436, ENSSSCG00000003088, ENSSSCG00000007463, ENSSSCG00000030042, ENSSSCG00000016657, ENSSSCG00000010772, ENSSSCG00000011563, ENSSSCG00000026422, ENSSSCG00000004744, ENSSSCG00000010509, ENSSSCG00000009002, ENSSSCG00000006588, ENSSSCG00000024687, ENSSSCG00000025698	312	91	6242	3.07791	0.881585	0.0222188	0.0214872	Landrace > Tongcheng
GOTERM_BP_FAT	GO:0030097~hemopoiesis	27	5.22244	0.000574211	ENSSSCG00000030042, ENSSSCG00000015105, ENSSSCG00000017488, ENSSSCG00000011322, ENSSSCG00000010772, ENSSSCG00000011563, ENSSSCG00000012652, ENSSSCG00000002866, ENSSSCG00000001912, ENSSSCG00000016140, ENSSSCG00000004744, ENSSSCG00000005437, ENSSSCG00000009630, ENSSSCG00000027646, ENSSSCG00000020970, ENSSSCG00000008842, ENSSSCG00000009517, ENSSSCG00000002919, ENSSSCG00000014441, ENSSSCG00000016574,…	312	263	6242	2.05389	0.906722	0.0240994	0.0233058	Landrace > Tongcheng
GOTERM_BP_FAT	GO:0060326~cell chemotaxis	14	2.70793	0.000575063	ENSSSCG00000008842, ENSSSCG00000004241, ENSSSCG00000029371, ENSSSCG00000009517, ENSSSCG00000015105, ENSSSCG00000011322, ENSSSCG00000010772, ENSSSCG00000026478, ENSSSCG00000004789, ENSSSCG00000002821, ENSSSCG00000009630, ENSSSCG00000009664, ENSSSCG00000006588, ENSSSCG00000025698	312	92	6242	3.04445	0.90705	0.0240994	0.0233058	Landrace > Tongcheng
GOTERM_BP_FAT	GO:0080134~regulation of response to stress	38	7.3501	0.000577685	ENSSSCG00000003088, ENSSSCG00000003000, ENSSSCG00000005385, ENSSSCG00000007463, ENSSSCG00000030042, ENSSSCG00000004192, ENSSSCG00000016657, ENSSSCG00000013269, ENSSSCG00000016878, ENSSSCG00000017268, ENSSSCG00000010312, ENSSSCG00000010772, ENSSSCG00000011563, ENSSSCG00000001912, ENSSSCG00000016140, ENSSSCG00000004789, ENSSSCG00000004744, ENSSSCG00000005437, ENSSSCG00000009334, ENSSSCG00000006588,…	312	427	6242	1.78043	0.908052	0.0240994	0.0233058	Landrace > Tongcheng
GOTERM_BP_FAT	GO:0048534~hematopoietic or lymphoid organ development	28	5.41586	0.000633099	ENSSSCG00000030042, ENSSSCG00000015105, ENSSSCG00000016878, ENSSSCG00000017488, ENSSSCG00000011322, ENSSSCG00000010772, ENSSSCG00000011563, ENSSSCG00000012652, ENSSSCG00000002866, ENSSSCG00000001912, ENSSSCG00000016140, ENSSSCG00000004744, ENSSSCG00000005437, ENSSSCG00000009630, ENSSSCG00000027646, ENSSSCG00000020970, ENSSSCG00000008842, ENSSSCG00000009517, ENSSSCG00000002919, ENSSSCG00000014441,…	312	279	6242	2.00781	0.926871	0.0260866	0.0252276	Landrace > Tongcheng
GOTERM_BP_FAT	GO:0009611~response to wounding	18	3.48162	0.000637954	ENSSSCG00000008601, ENSSSCG00000000293, ENSSSCG00000003088, ENSSSCG00000004241, ENSSSCG00000016878, ENSSSCG00000017268, ENSSSCG00000010312, ENSSSCG00000016174, ENSSSCG00000024310, ENSSSCG00000004789, ENSSSCG00000010629, ENSSSCG00000004744, ENSSSCG00000007757, ENSSSCG00000005437, ENSSSCG00000006940, ENSSSCG00000006588, ENSSSCG00000005751, ENSSSCG00000025698	312	142	6242	2.53602	0.928324	0.0260866	0.0252276	Landrace > Tongcheng
GOTERM_BP_FAT	GO:0060548~negative regulation of cell death	30	5.80271	0.000664183	ENSSSCG00000003088, ENSSSCG00000000293, ENSSSCG00000006496, ENSSSCG00000005385, ENSSSCG00000004192, ENSSSCG00000013269, ENSSSCG00000016878, ENSSSCG00000017268, ENSSSCG00000010772, ENSSSCG00000024614, ENSSSCG00000001513, ENSSSCG00000004789, ENSSSCG00000004744, ENSSSCG00000005437, ENSSSCG00000009630, ENSSSCG00000009334, ENSSSCG00000006940, ENSSSCG00000001573, ENSSSCG00000008842, ENSSSCG00000007453,…	312	309	6242	1.94237	0.935687	0.0268268	0.0259434	Landrace > Tongcheng
GOTERM_BP_FAT	GO:0043066~negative regulation of apoptotic process	28	5.41586	0.000669941	ENSSSCG00000003088, ENSSSCG00000000293, ENSSSCG00000006496, ENSSSCG00000005385, ENSSSCG00000013269, ENSSSCG00000016878, ENSSSCG00000017268, ENSSSCG00000010772, ENSSSCG00000024614, ENSSSCG00000001513, ENSSSCG00000004789, ENSSSCG00000004744, ENSSSCG00000005437, ENSSSCG00000009630, ENSSSCG00000009334, ENSSSCG00000006940, ENSSSCG00000001573, ENSSSCG00000007453, ENSSSCG00000008948, ENSSSCG00000014441,…	312	280	6242	2.00064	0.937199	0.0268268	0.0259434	Landrace > Tongcheng
GOTERM_BP_FAT	GO:0002757~immune response-activating signal transduction	13	2.51451	0.000675542	ENSSSCG00000011877, ENSSSCG00000011436, ENSSSCG00000005385, ENSSSCG00000029371, ENSSSCG00000023709, ENSSSCG00000010772, ENSSSCG00000017006, ENSSSCG00000013087, ENSSSCG00000004744, ENSSSCG00000010509, ENSSSCG00000027487, ENSSSCG00000009002, ENSSSCG00000005503	312	82	6242	3.17175	0.938636	0.0268268	0.0259434	Landrace > Tongcheng
GOTERM_BP_FAT	GO:0030001~metal ion transport	22	4.25532	0.000691734	ENSSSCG00000029199, ENSSSCG00000002274, ENSSSCG00000012986, ENSSSCG00000023085, ENSSSCG00000006390, ENSSSCG00000010163, ENSSSCG00000014321, ENSSSCG00000014387, ENSSSCG00000011322, ENSSSCG00000017232, ENSSSCG00000017562, ENSSSCG00000000838, ENSSSCG00000001912, ENSSSCG00000007805, ENSSSCG00000024299, ENSSSCG00000024344, ENSSSCG00000026422, ENSSSCG00000024022, ENSSSCG00000010629, ENSSSCG00000009642,…	312	196	6242	2.24562	0.942608	0.0272082	0.0263122	Landrace > Tongcheng
GOTERM_BP_FAT	GO:0051094~positive regulation of developmental process	36	6.96325	0.000718006	ENSSSCG00000006475, ENSSSCG00000003088, ENSSSCG00000000293, ENSSSCG00000006496, ENSSSCG00000007463, ENSSSCG00000029371, ENSSSCG00000006472, ENSSSCG00000015589, ENSSSCG00000011461, ENSSSCG00000016878, ENSSSCG00000017268, ENSSSCG00000017488, ENSSSCG00000011322, ENSSSCG00000010772, ENSSSCG00000012652, ENSSSCG00000005719, ENSSSCG00000015099, ENSSSCG00000004789, ENSSSCG00000004624, ENSSSCG00000009630,…	312	401	6242	1.79609	0.948513	0.0279751	0.0270539	Landrace > Tongcheng
GOTERM_BP_FAT	GO:0046649~lymphocyte activation	22	4.25532	0.000739783	ENSSSCG00000008842, ENSSSCG00000011877, ENSSSCG00000011436, ENSSSCG00000012656, ENSSSCG00000009517, ENSSSCG00000014869, ENSSSCG00000016878, ENSSSCG00000010772, ENSSSCG00000011563, ENSSSCG00000012652, ENSSSCG00000017200, ENSSSCG00000016140, ENSSSCG00000004744, ENSSSCG00000027487, ENSSSCG00000002039, ENSSSCG00000009630, ENSSSCG00000009664, ENSSSCG00000009412, ENSSSCG00000021576, ENSSSCG00000020970,…	312	197	6242	2.23422	0.952945	0.0285543	0.027614	Landrace > Tongcheng
GOTERM_BP_FAT	GO:0012501~programmed cell death	48	9.28433	0.000836031	ENSSSCG00000003088, ENSSSCG00000000293, ENSSSCG00000006496, ENSSSCG00000005385, ENSSSCG00000007463, ENSSSCG00000013269, ENSSSCG00000016835, ENSSSCG00000016878, ENSSSCG00000017268, ENSSSCG00000010772, ENSSSCG00000010376, ENSSSCG00000017232, ENSSSCG00000024614, ENSSSCG00000016067, ENSSSCG00000001513, ENSSSCG00000001912, ENSSSCG00000016140, ENSSSCG00000002544, ENSSSCG00000004789, ENSSSCG00000000884,…	312	595	6242	1.61396	0.968389	0.0319704	0.0309177	Landrace > Tongcheng
GOTERM_BP_FAT	GO:0002367~cytokine production involved in immune response	7	1.35397	0.000914553	ENSSSCG00000008842, ENSSSCG00000011436, ENSSSCG00000005385, ENSSSCG00000016140, ENSSSCG00000009002, ENSSSCG00000002385, ENSSSCG00000012652	312	24	6242	5.8352	0.977151	0.0346523	0.0335112	Landrace > Tongcheng
GOTERM_BP_FAT	GO:0002237~response to molecule of bacterial origin	13	2.51451	0.000938296	ENSSSCG00000011877, ENSSSCG00000011436, ENSSSCG00000013767, ENSSSCG00000029371, ENSSSCG00000030042, ENSSSCG00000014825, ENSSSCG00000017268, ENSSSCG00000016573, ENSSSCG00000016140, ENSSSCG00000024344, ENSSSCG00000009002, ENSSSCG00000005503, ENSSSCG00000025698	312	85	6242	3.0598	0.979287	0.0352288	0.0340687	Landrace > Tongcheng
GOTERM_BP_FAT	GO:0006812~cation transport	25	4.83559	0.000950951	ENSSSCG00000029199, ENSSSCG00000002274, ENSSSCG00000006390, ENSSSCG00000012890, ENSSSCG00000011322, ENSSSCG00000017232, ENSSSCG00000016288, ENSSSCG00000001912, ENSSSCG00000001752, ENSSSCG00000024299, ENSSSCG00000012986, ENSSSCG00000023085, ENSSSCG00000010163, ENSSSCG00000014321, ENSSSCG00000014387, ENSSSCG00000017562, ENSSSCG00000000838, ENSSSCG00000007805, ENSSSCG00000026422, ENSSSCG00000024344,…	312	243	6242	2.05827	0.980342	0.0353822	0.0342171	Landrace > Tongcheng
GOTERM_BP_FAT	GO:0033993~response to lipid	22	4.25532	0.00096204	ENSSSCG00000009216, ENSSSCG00000011877, ENSSSCG00000013767, ENSSSCG00000030042, ENSSSCG00000014825, ENSSSCG00000016835, ENSSSCG00000017268, ENSSSCG00000015871, ENSSSCG00000000978, ENSSSCG00000012371, ENSSSCG00000013270, ENSSSCG00000026478, ENSSSCG00000024344, ENSSSCG00000026422, ENSSSCG00000006328, ENSSSCG00000005437, ENSSSCG00000005503, ENSSSCG00000003551, ENSSSCG00000009664, ENSSSCG00000002385,…	312	201	6242	2.18976	0.981223	0.0354752	0.034307	Landrace > Tongcheng
GOTERM_BP_FAT	GO:0098602~single organism cell adhesion	27	5.22244	0.00101215	ENSSSCG00000000293, ENSSSCG00000012656, ENSSSCG00000005385, ENSSSCG00000017268, ENSSSCG00000010772, ENSSSCG00000011563, ENSSSCG00000012652, ENSSSCG00000005719, ENSSSCG00000016140, ENSSSCG00000004744, ENSSSCG00000005437, ENSSSCG00000027465, ENSSSCG00000009630, ENSSSCG00000007557, ENSSSCG00000006940, ENSSSCG00000020970, ENSSSCG00000009412, ENSSSCG00000006588, ENSSSCG00000007797, ENSSSCG00000008842,…	312	273	6242	1.97866	0.984736	0.0369926	0.0357745	Landrace > Tongcheng
GOTERM_BP_FAT	GO:0051050~positive regulation of transport	29	5.60928	0.00109805	ENSSSCG00000029199, ENSSSCG00000003088, ENSSSCG00000002274, ENSSSCG00000005385, ENSSSCG00000011727, ENSSSCG00000011322, ENSSSCG00000016140, ENSSSCG00000002385, ENSSSCG00000007557, ENSSSCG00000020970, ENSSSCG00000006588, ENSSSCG00000008601, ENSSSCG00000005094, ENSSSCG00000026092, ENSSSCG00000014441, ENSSSCG00000017730, ENSSSCG00000013017, ENSSSCG00000003928, ENSSSCG00000000978, ENSSSCG00000017562,…	312	304	6242	1.90851	0.989299	0.0397801	0.0384702	Landrace > Tongcheng
GOTERM_BP_FAT	GO:0045859~regulation of protein kinase activity	25	4.83559	0.00112984	ENSSSCG00000006475, ENSSSCG00000003088, ENSSSCG00000002274, ENSSSCG00000014039, ENSSSCG00000011461, ENSSSCG00000023709, ENSSSCG00000016878, ENSSSCG00000010772, ENSSSCG00000017006, ENSSSCG00000017232, ENSSSCG00000017991, ENSSSCG00000016140, ENSSSCG00000004789, ENSSSCG00000003876, ENSSSCG00000009334, ENSSSCG00000003573, ENSSSCG00000006940, ENSSSCG00000008842, ENSSSCG00000012766, ENSSSCG00000014441,…	312	246	6242	2.03317	0.990617	0.0405761	0.0392399	Landrace > Tongcheng
GOTERM_BP_FAT	GO:0043405~regulation of MAP kinase activity	14	2.70793	0.00116416	ENSSSCG00000008842, ENSSSCG00000006475, ENSSSCG00000003088, ENSSSCG00000014039, ENSSSCG00000016878, ENSSSCG00000023709, ENSSSCG00000010772, ENSSSCG00000017991, ENSSSCG00000022689, ENSSSCG00000016140, ENSSSCG00000004789, ENSSSCG00000010629, ENSSSCG00000009004, ENSSSCG00000003573	312	99	6242	2.82919	0.991859	0.0408268	0.0394824	Landrace > Tongcheng
GOTERM_BP_FAT	GO:0002521~leukocyte differentiation	19	3.67505	0.00116648	ENSSSCG00000008842, ENSSSCG00000009517, ENSSSCG00000030042, ENSSSCG00000014441, ENSSSCG00000002919, ENSSSCG00000011322, ENSSSCG00000010772, ENSSSCG00000011563, ENSSSCG00000012652, ENSSSCG00000002866, ENSSSCG00000016140, ENSSSCG00000026940, ENSSSCG00000004744, ENSSSCG00000002039, ENSSSCG00000009630, ENSSSCG00000009664, ENSSSCG00000021576, ENSSSCG00000020970, ENSSSCG00000024687	312	163	6242	2.33204	0.991936	0.0408268	0.0394824	Landrace > Tongcheng
GOTERM_BP_FAT	GO:0045087~innate immune response	19	3.67505	0.00116648	ENSSSCG00000011877, ENSSSCG00000012229, ENSSSCG00000011436, ENSSSCG00000012656, ENSSSCG00000011727, ENSSSCG00000017614, ENSSSCG00000010772, ENSSSCG00000013087, ENSSSCG00000017200, ENSSSCG00000001912, ENSSSCG00000002821, ENSSSCG00000004744, ENSSSCG00000011806, ENSSSCG00000010509, ENSSSCG00000009002, ENSSSCG00000003524, ENSSSCG00000005503, ENSSSCG00000009664, ENSSSCG00000006588	312	163	6242	2.33204	0.991936	0.0408268	0.0394824	Landrace > Tongcheng
GOTERM_BP_FAT	GO:0009617~response to bacterium	16	3.09478	0.00118235	ENSSSCG00000011877, ENSSSCG00000008228, ENSSSCG00000011436, ENSSSCG00000013767, ENSSSCG00000029371, ENSSSCG00000030042, ENSSSCG00000014825, ENSSSCG00000017268, ENSSSCG00000016573, ENSSSCG00000009240, ENSSSCG00000016140, ENSSSCG00000024344, ENSSSCG00000009002, ENSSSCG00000005503, ENSSSCG00000023247, ENSSSCG00000025698	312	124	6242	2.58147	0.992448	0.0410346	0.0396834	Landrace > Tongcheng
GOTERM_BP_FAT	GO:0034220~ion transmembrane transport	22	4.25532	0.00123963	ENSSSCG00000029199, ENSSSCG00000002274, ENSSSCG00000004241, ENSSSCG00000012986, ENSSSCG00000023085, ENSSSCG00000015854, ENSSSCG00000006390, ENSSSCG00000010163, ENSSSCG00000012890, ENSSSCG00000014387, ENSSSCG00000017232, ENSSSCG00000017562, ENSSSCG00000016288, ENSSSCG00000001752, ENSSSCG00000006935, ENSSSCG00000004789, ENSSSCG00000024344, ENSSSCG00000026422, ENSSSCG00000024022, ENSSSCG00000010629,…	312	205	6242	2.14703	0.994041	0.042664	0.0412591	Landrace > Tongcheng
GOTERM_BP_FAT	GO:0030595~leukocyte chemotaxis	11	2.12766	0.00126748	ENSSSCG00000008842, ENSSSCG00000009517, ENSSSCG00000029371, ENSSSCG00000026478, ENSSSCG00000015105, ENSSSCG00000002821, ENSSSCG00000009664, ENSSSCG00000011322, ENSSSCG00000006588, ENSSSCG00000025698, ENSSSCG00000010772	312	65	6242	3.3857	0.994689	0.0432621	0.0418374	Landrace > Tongcheng
GOTERM_BP_FAT	GO:0000904~cell morphogenesis involved in differentiation	28	5.41586	0.00133509	ENSSSCG00000003088, ENSSSCG00000005385, ENSSSCG00000006472, ENSSSCG00000017232, ENSSSCG00000015099, ENSSSCG00000015270, ENSSSCG00000001513, ENSSSCG00000012480, ENSSSCG00000008560, ENSSSCG00000023483, ENSSSCG00000004744, ENSSSCG00000002385, ENSSSCG00000007557, ENSSSCG00000011436, ENSSSCG00000012001, ENSSSCG00000014441, ENSSSCG00000010224, ENSSSCG00000017730, ENSSSCG00000015871, ENSSSCG00000015399,…	312	293	6242	1.91188	0.995984	0.045196	0.0437077	Landrace > Tongcheng
GOTERM_BP_FAT	GO:0002694~regulation of leukocyte activation	17	3.2882	0.00139964	ENSSSCG00000011877, ENSSSCG00000011436, ENSSSCG00000005385, ENSSSCG00000009517, ENSSSCG00000014869, ENSSSCG00000016878, ENSSSCG00000010772, ENSSSCG00000011563, ENSSSCG00000012652, ENSSSCG00000017200, ENSSSCG00000004789, ENSSSCG00000026422, ENSSSCG00000004744, ENSSSCG00000002039, ENSSSCG00000009630, ENSSSCG00000021576, ENSSSCG00000024687	312	139	6242	2.44683	0.996925	0.0467119	0.0451737	Landrace > Tongcheng
GOTERM_BP_FAT	GO:0008285~negative regulation of cell proliferation	22	4.25532	0.00140249	ENSSSCG00000003088, ENSSSCG00000006496, ENSSSCG00000013901, ENSSSCG00000014869, ENSSSCG00000016878, ENSSSCG00000023709, ENSSSCG00000014441, ENSSSCG00000017232, ENSSSCG00000005719, ENSSSCG00000012371, ENSSSCG00000002866, ENSSSCG00000001912, ENSSSCG00000012480, ENSSSCG00000016140, ENSSSCG00000003876, ENSSSCG00000009593, ENSSSCG00000004789, ENSSSCG00000026422, ENSSSCG00000005437, ENSSSCG00000009004,…	312	207	6242	2.12629	0.996961	0.0467119	0.0451737	Landrace > Tongcheng
GOTERM_BP_FAT	GO:0070372~regulation of ERK1 and ERK2 cascade	13	2.51451	0.00141628	ENSSSCG00000029371, ENSSSCG00000009517, ENSSSCG00000004192, ENSSSCG00000016878, ENSSSCG00000014441, ENSSSCG00000011322, ENSSSCG00000017232, ENSSSCG00000005719, ENSSSCG00000016174, ENSSSCG00000026422, ENSSSCG00000002821, ENSSSCG00000009664, ENSSSCG00000006940	312	89	6242	2.92228	0.99713	0.046794	0.0452531	Landrace > Tongcheng
GOTERM_BP_FAT	GO:0046903~secretion	28	5.41586	0.00147817	ENSSSCG00000005385, ENSSSCG00000016878, ENSSSCG00000011322, ENSSSCG00000017006, ENSSSCG00000017232, ENSSSCG00000001912, ENSSSCG00000013270, ENSSSCG00000023362, ENSSSCG00000004744, ENSSSCG00000004125, ENSSSCG00000002385, ENSSSCG00000020970, ENSSSCG00000006588, ENSSSCG00000003157, ENSSSCG00000008842, ENSSSCG00000008601, ENSSSCG00000011436, ENSSSCG00000014869, ENSSSCG00000014441, ENSSSCG00000017562,…	312	295	6242	1.89891	0.997778	0.0484511	0.0468556	Landrace > Tongcheng
GOTERM_BP_FAT	GO:0006816~calcium ion transport	14	2.70793	0.00153893	ENSSSCG00000002274, ENSSSCG00000023085, ENSSSCG00000006390, ENSSSCG00000014387, ENSSSCG00000011322, ENSSSCG00000017562, ENSSSCG00000001912, ENSSSCG00000007805, ENSSSCG00000024344, ENSSSCG00000026422, ENSSSCG00000024022, ENSSSCG00000010629, ENSSSCG00000009642, ENSSSCG00000009664	312	102	6242	2.74598	0.998272	0.0500454	0.0483974	Landrace > Tongcheng
GOTERM_BP_FAT	GO:0002520~immune system development	28	5.41586	0.0015552	ENSSSCG00000030042, ENSSSCG00000015105, ENSSSCG00000016878, ENSSSCG00000017488, ENSSSCG00000011322, ENSSSCG00000010772, ENSSSCG00000011563, ENSSSCG00000012652, ENSSSCG00000002866, ENSSSCG00000001912, ENSSSCG00000016140, ENSSSCG00000004744, ENSSSCG00000005437, ENSSSCG00000009630, ENSSSCG00000027646, ENSSSCG00000020970, ENSSSCG00000008842, ENSSSCG00000009517, ENSSSCG00000002919, ENSSSCG00000014441,…	312	296	6242	1.8925	0.998384	0.0501795	0.0485271	Landrace > Tongcheng
GOTERM_BP_FAT	GO:0008219~cell death	49	9.47776	0.00158671	ENSSSCG00000003088, ENSSSCG00000000293, ENSSSCG00000005385, ENSSSCG00000016835, ENSSSCG00000016878, ENSSSCG00000010772, ENSSSCG00000010376, ENSSSCG00000024614, ENSSSCG00000002544, ENSSSCG00000000884, ENSSSCG00000009630, ENSSSCG00000002385, ENSSSCG00000000363, ENSSSCG00000006940, ENSSSCG00000006588, ENSSSCG00000001573, ENSSSCG00000011557, ENSSSCG00000014825, ENSSSCG00000008948, ENSSSCG00000015871,…	312	630	6242	1.55605	0.998582	0.0507288	0.0490583	Landrace > Tongcheng
GOTERM_BP_FAT	GO:0072511~divalent inorganic cation transport	15	2.90135	0.00160907	ENSSSCG00000002274, ENSSSCG00000023085, ENSSSCG00000006390, ENSSSCG00000014387, ENSSSCG00000011322, ENSSSCG00000017562, ENSSSCG00000000838, ENSSSCG00000001912, ENSSSCG00000007805, ENSSSCG00000024344, ENSSSCG00000026422, ENSSSCG00000024022, ENSSSCG00000010629, ENSSSCG00000009642, ENSSSCG00000009664	312	115	6242	2.60953	0.998707	0.0507288	0.0490583	Landrace > Tongcheng
