# Supplementary material for: The genome variation and developmental transcriptome maps reveal genetic differentiation of skeletal muscle in pigs
Source: PLoS Genet. 2021 Nov 15;17(11):e1009910. doi: 10.1371/journal.pgen.1009910 (PMC8629385; doi:10.1371/journal.pgen.1009910)
Supplement: S10 Table — (XLSX) [file pgen.1009910.s026.xlsx]

## Sheet: S10 Table
S10 Table. Type 2 DEGs.
Gene	Gene_type	Symbol	TF_Anno	TF_family	Regression	P value	FDR
XLOC_033708	lncRNA		.	.	0.00270762	7.18e-13	1.17e-08
ENSSSCG00000008153	PCG	SLC9A2	.	.	0.0162838	1.94e-10	1.05e-06
ENSSSCG00000015583	PCG	SMYD2	.	.	-0.05115	1.41e-10	1.05e-06
ENSSSCG00000039823	PCG		.	.	-0.00729385	6.42e-10	2.09e-06
ENSSSCG00000035867	PCG	GFOD1	.	.	0.0139106	5.76e-10	2.09e-06
ENSSSCG00000028277	PCG		.	.	-0.00619331	2.43e-09	6.59e-06
ENSSSCG00000029990	PCG	DEFB1	.	.	-0.0720158	3.59e-09	8.34e-06
ENSSSCG00000004629	PCG	LYSMD2	.	.	0.0162141	1e-08	2.03e-05
XLOC_040994	lncRNA		.	.	0.00254828	1.84e-08	3.33e-05
XLOC_010731	lncRNA		.	.	-0.0832568	3.18e-08	5.17e-05
XLOC_025851	lncRNA		.	.	-0.00506053	4.89e-08	6.63e-05
ENSSSCG00000037251	PCG		.	.	-0.130943	4.85e-08	6.63e-05
ENSSSCG00000015105	PCG	SLC37A4	.	.	0.0784064	7.42e-08	9.27e-05
ENSSSCG00000023247	PCG	OPTN	.	.	0.184713	8.19e-08	9.5e-05
ENSSSCG00000039640	PCG	CDC34	.	.	0.73932	1.16e-07	0.000111261
ENSSSCG00000036331	PCG		.	.	-0.0138468	1.12e-07	0.000111261
ENSSSCG00000006413	PCG	FCER1A	.	.	-0.00190455	1.16e-07	0.000111261
ENSSSCG00000010267	PCG	LRRC20	.	.	0.0145267	1.86e-07	0.000168071
XLOC_021395	lncRNA		.	.	-0.00531056	2.69e-07	0.000230406
ENSSSCG00000017311	PCG	MAPT	.	.	0.0269626	3.57e-07	0.000289717
ENSSSCG00000036948	PCG		.	.	1.52913	4.33e-07	0.000334888
ENSSSCG00000008842	PCG	KIT	.	.	-0.039143	4.66e-07	0.000344011
ENSSSCG00000006070	PCG		.	.	-0.255497	5.02e-07	0.000354361
ENSSSCG00000018003	PCG		.	.	13.8501	5.85e-07	0.000395737
ENSSSCG00000011764	PCG	NDUFB5	.	.	-0.285955	9.07e-07	0.000566528
XLOC_000061	lncRNA		.	.	0.00187605	8.94e-07	0.000566528
XLOC_043363	lncRNA		.	.	-0.00445314	1.04e-06	0.00061848
ENSSSCG00000031868	PCG	XK	.	.	0.0187592	1.07e-06	0.00061848
ENSSSCG00000038399	PCG	ATP5PF	.	.	-0.302101	1.11e-06	0.000622758
ENSSSCG00000037334	PCG	ADSSL1	.	.	0.698978	1.2e-06	0.000650249
ENSSSCG00000015384	PCG	TOMM7	.	.	-0.317629	1.36e-06	0.00071264
ENSSSCG00000032810	PCG		.	.	0.00393615	1.53e-06	0.000779309
XLOC_054596	lncRNA		.	.	-0.00184628	1.6e-06	0.00078984
ENSSSCG00000012517	PCG		.	.	-0.021552	2.12e-06	0.000984472
ENSSSCG00000007805	PCG	ATP2A1	.	.	2.48132	2.12e-06	0.000984472
ENSSSCG00000023320	PCG	CYP3A29	.	.	-0.00223149	2.66e-06	0.00117716
ENSSSCG00000011885	PCG	FBXO40	.	.	0.0741538	2.68e-06	0.00117716
ENSSSCG00000000773	PCG		.	.	0.0404914	2.78e-06	0.00119086
ENSSSCG00000038313	PCG	ZNF219	TF	zf-C2H2	0.0225174	3.18e-06	0.00132596
ENSSSCG00000001527	PCG	ILRUN	.	.	0.156577	3.91e-06	0.00158812
ENSSSCG00000013043	PCG	MACROD1	.	.	0.359442	4.14e-06	0.00163993
ENSSSCG00000033555	PCG		.	.	-0.0286695	4.87e-06	0.00182987
ENSSSCG00000002655	PCG	MAP1LC3B	.	.	-0.0589961	5.18e-06	0.00182987
ENSSSCG00000000853	PCG	NT5DC3	.	.	0.0172797	4.99e-06	0.00182987
ENSSSCG00000013457	PCG	DOT1L	.	.	0.0246807	5.09e-06	0.00182987
ENSSSCG00000030113	PCG	SHISA2	.	.	0.446012	4.85e-06	0.00182987
ENSSSCG00000009856	PCG	NOS1	.	.	0.00729943	5.82e-06	0.0019708
ENSSSCG00000018084	PCG	ND3	.	.	-39.7334	5.81e-06	0.0019708
ENSSSCG00000036832	PCG	STK40	.	.	0.0900485	6.01e-06	0.00199247
XLOC_031306	lncRNA		.	.	0.0022189	6.21e-06	0.00201914
ENSSSCG00000006388	PCG	DCAF8	.	.	0.0402001	6.63e-06	0.00203116
ENSSSCG00000006390	PCG	CASQ1	.	.	1.88726	6.53e-06	0.00203116
ENSSSCG00000018094	PCG	CYTB	.	.	-26.7476	6.67e-06	0.00203116
ENSSSCG00000040457	PCG	EPN2	.	.	0.0236399	6.75e-06	0.00203116
ENSSSCG00000029311	PCG	MYPN	.	.	0.100942	7.67e-06	0.00226667
ENSSSCG00000005364	PCG		.	.	0.018605	8.6e-06	0.00249464
ENSSSCG00000006729	PCG	TENT5C	.	.	0.0166824	8.83e-06	0.00251652
XLOC_002263	lncRNA		.	.	-0.00231236	1.02e-05	0.00286634
ENSSSCG00000006176	PCG	ELOC	.	.	-0.0647423	1.08e-05	0.00292608
ENSSSCG00000025187	PCG	TMEM126A	.	.	-0.0156684	1.08e-05	0.00292608
ENSSSCG00000026990	PCG	FAM162A	.	.	-0.344242	1.14e-05	0.00302156
ENSSSCG00000018078	PCG	COX2	.	.	-70.606	1.15e-05	0.00302156
ENSSSCG00000009051	PCG	IL15	.	.	-0.00560897	1.23e-05	0.00312775
ENSSSCG00000032165	PCG	ATP5MD	.	.	-0.073647	1.23e-05	0.00312775
ENSSSCG00000013148	PCG	GLYATL2	.	.	-0.00194109	1.29e-05	0.003212
ENSSSCG00000028167	PCG	SLIRP	.	.	-0.230047	1.3e-05	0.003212
XLOC_034418	lncRNA		.	.	-0.00307858	1.53e-05	0.00370473
ENSSSCG00000037444	PCG		.	.	-0.017275	1.62e-05	0.00386712
ENSSSCG00000002449	PCG		.	.	-0.315313	1.7e-05	0.00400606
ENSSSCG00000020695	PCG		.	.	-0.0033435	2.04e-05	0.00470915
ENSSSCG00000038453	PCG	SYNPO	.	.	0.211494	2.09e-05	0.00470915
ENSSSCG00000040325	PCG	COX7C	.	.	-0.197984	2.06e-05	0.00470915
ENSSSCG00000004094	PCG	PPP1R14C	.	.	0.0977477	2.28e-05	0.00501401
ENSSSCG00000012773	PCG	PNCK	.	.	0.0118954	2.25e-05	0.00501401
ENSSSCG00000038945	PCG		.	.	-0.00264773	2.32e-05	0.00503274
ENSSSCG00000025007	PCG	NFU1	.	.	-0.0386921	2.4e-05	0.00513242
ENSSSCG00000008608	PCG	RDH14	.	.	-0.016026	2.45e-05	0.0051735
ENSSSCG00000009638	PCG		.	.	0.0305341	2.52e-05	0.00522599
ENSSSCG00000038826	PCG	NDUFV2	.	.	-0.0854939	2.54e-05	0.00522599
ENSSSCG00000004624	PCG	MAPK6	.	.	0.0602332	2.59e-05	0.00525354
ENSSSCG00000015337	PCG		.	.	-0.785403	2.74e-05	0.00547288
ENSSSCG00000006192	PCG	LACTB2	.	.	-0.0268544	2.76e-05	0.00547288
XLOC_021537	lncRNA		.	.	-0.00254561	2.8e-05	0.00547773
ENSSSCG00000037194	PCG		.	.	0.00211498	2.9e-05	0.00561088
ENSSSCG00000038607	PCG	GADL1	.	.	0.190263	3.05e-05	0.00568941
ENSSSCG00000005719	PCG	RAPGEF1	.	.	0.0712254	3e-05	0.00568941
ENSSSCG00000013742	PCG	NFIX	TF	CTF/NFI	0.164569	3.03e-05	0.00568941
XLOC_033935	lncRNA		.	.	0.00222089	3.21e-05	0.00592591
ENSSSCG00000016200	PCG	PRKAG3	.	.	0.0509879	3.27e-05	0.00596609
ENSSSCG00000035072	PCG		.	.	-0.00322889	3.35e-05	0.0060011
ENSSSCG00000014305	PCG	SAR1B	.	.	-0.0628508	3.36e-05	0.0060011
ENSSSCG00000009134	PCG	EGF	.	.	0.0527468	3.44e-05	0.0060702
ENSSSCG00000018081	PCG	ATP6	.	.	-89.8542	3.65e-05	0.0063835
ENSSSCG00000036124	PCG		.	.	-0.0011977	3.74e-05	0.00646248
ENSSSCG00000009853	PCG	WSB2	.	.	0.0573857	3.78e-05	0.00646248
ENSSSCG00000004497	PCG		.	.	0.123331	3.85e-05	0.00651776
ENSSSCG00000036052	PCG		.	.	5.44833	3.9e-05	0.00652589
ENSSSCG00000025224	PCG		.	.	-0.145033	3.96e-05	0.00656647
ENSSSCG00000005072	PCG	PSMA3	.	.	-0.070113	4.16e-05	0.00682598
ENSSSCG00000012768	PCG	ZFP92	TF	zf-C2H2	0.00573457	4.3e-05	0.00698921
ENSSSCG00000026229	PCG		.	.	-0.0890899	4.48e-05	0.00712888
ENSSSCG00000026453	PCG	ACSM5	.	.	-0.0112268	4.46e-05	0.00712888
ENSSSCG00000040782	PCG	MRPS21	.	.	-0.0714874	4.77e-05	0.00752124
ENSSSCG00000001065	PCG	ATXN1	.	.	0.00813159	4.92e-05	0.00768225
ENSSSCG00000010283	PCG	SPOCK2	.	.	0.0168658	5.52e-05	0.00854231
ENSSSCG00000017268	PCG	PRKCA	.	.	0.0247612	5.82e-05	0.00892184
XLOC_000375	lncRNA		.	.	-0.0177719	6.15e-05	0.00933792
XLOC_024928	lncRNA		.	.	0.00958463	6.25e-05	0.00940659
ENSSSCG00000026506	PCG	RALGAPA2	.	.	0.00655176	6.64e-05	0.00980408
ENSSSCG00000026004	PCG	MSRB3	.	.	0.066903	6.6e-05	0.00980408
ENSSSCG00000004148	PCG	CCDC28A	.	.	-0.00722766	6.84e-05	0.010012
ENSSSCG00000011215	PCG	OXSM	.	.	-0.00951339	7.47e-05	0.0107544
ENSSSCG00000033291	PCG	PIP4K2B	.	.	0.0243559	7.48e-05	0.0107544
XLOC_025758	lncRNA		.	.	0.0015607	7.67e-05	0.0109331
ENSSSCG00000012825	PCG	IKBKG	.	.	0.0199164	7.78e-05	0.0109907
ENSSSCG00000006179	PCG	STAU2	.	.	0.0251733	8.29e-05	0.0116146
XLOC_036765	lncRNA		.	.	-0.00141106	8.37e-05	0.0116216
ENSSSCG00000008832	PCG	LRRC66	.	.	0.00718545	8.68e-05	0.0119317
ENSSSCG00000034569	PCG		.	.	0.354346	8.74e-05	0.0119317
ENSSSCG00000038569	PCG	ARMCX1	.	.	-0.0273217	8.98e-05	0.0121241
ENSSSCG00000037153	PCG	FEM1A	.	.	0.268652	9.03e-05	0.0121241
XLOC_046474	lncRNA		.	.	-0.00417668	9.15e-05	0.0121887
ENSSSCG00000013554	PCG	TRIP10	.	.	0.0174476	9.56e-05	0.0126051
ENSSSCG00000030368	PCG	HSPA1L	.	.	0.0295041	9.62e-05	0.0126051
ENSSSCG00000003107	PCG	ARHGAP35	.	.	0.0646028	9.82e-05	0.0127677
ENSSSCG00000006703	PCG	PRKAB2	.	.	0.0734285	0.000100606	0.012872
ENSSSCG00000007744	PCG	PHKG1	.	.	0.0459726	0.000100586	0.012872
ENSSSCG00000036516	PCG		.	.	-0.00930128	0.000102381	0.0129967
ENSSSCG00000032166	PCG		.	.	-0.136657	0.000104436	0.0131549
XLOC_021788	lncRNA		.	.	0.0017457	0.000106092	0.0132607
ENSSSCG00000028036	PCG	MAP3K10	.	.	0.0127754	0.000108911	0.0135091
ENSSSCG00000017278	PCG	TEX2	.	.	0.0316141	0.000112172	0.0138082
ENSSSCG00000012911	PCG	CARNS1	.	.	0.214204	0.0001151	0.0140621
ENSSSCG00000021041	PCG		.	.	-0.016863	0.00011616	0.0140858
XLOC_018667	lncRNA		.	.	-0.00805597	0.000118408	0.0142519
ENSSSCG00000010161	PCG		.	.	-0.0351642	0.000122573	0.0146448
ENSSSCG00000034091	PCG		.	.	0.00183128	0.000125757	0.0148155
ENSSSCG00000014315	PCG	LECT2	.	.	0.00650491	0.000125825	0.0148155
ENSSSCG00000003693	PCG	MYOM1	.	.	0.287373	0.000127184	0.0148677
ENSSSCG00000038323	PCG	ACTN3	.	.	2.4908	0.000132249	0.0152687
ENSSSCG00000015205	PCG	HEPACAM	.	.	0.00977608	0.000132493	0.0152687
ENSSSCG00000012124	PCG	TRAPPC2B	.	.	-0.0282747	0.00013661	0.0156323
XLOC_049962	lncRNA		.	.	-0.0125424	0.00013927	0.0157152
ENSSSCG00000027024	PCG	ASIC3	.	.	-0.00182294	0.000138814	0.0157152
ENSSSCG00000008297	PCG	TPRKB	.	.	-0.0275776	0.000142005	0.015786
ENSSSCG00000012042	PCG	ATP5PO	.	.	-1.13306	0.000141325	0.015786
ENSSSCG00000013349	PCG	HTATIP2	.	.	-0.0256417	0.000143783	0.015786
ENSSSCG00000017900	PCG	KIF1C	.	.	0.173289	0.000143423	0.015786
ENSSSCG00000017510	PCG	CACNB1	.	.	0.0828077	0.000152721	0.0166548
ENSSSCG00000001073	PCG	TPMT	.	.	-0.00602759	0.000158016	0.0168921
ENSSSCG00000000801	PCG	TMEM117	.	.	0.00503327	0.000156154	0.0168921
ENSSSCG00000018082	PCG	COX3	.	.	-82.1136	0.000157214	0.0168921
ENSSSCG00000007839	PCG	EEF2K	.	.	0.0415683	0.000163912	0.0174079
ENSSSCG00000007369	PCG		.	.	0.183762	0.000165967	0.0175117
ENSSSCG00000038220	PCG	RXRA	TF	RXR-like	0.0696026	0.000174878	0.0183329
ENSSSCG00000003080	PCG		.	.	0.00480733	0.00017948	0.0186946
ENSSSCG00000038934	PCG		.	.	-0.0020495	0.000181759	0.0187617
ENSSSCG00000013299	PCG	APIP	.	.	-0.0788396	0.000182432	0.0187617
ENSSSCG00000004150	PCG		.	.	-0.0572161	0.000183699	0.0187731
ENSSSCG00000010954	PCG		.	.	-0.0586897	0.000187401	0.0190317
ENSSSCG00000009584	PCG	SEMA4D	.	.	0.035747	0.000190636	0.01924
ENSSSCG00000017186	PCG	RNF157	.	.	0.0571917	0.000197125	0.0197721
ENSSSCG00000029236	PCG	ZBTB7A	TF	ZBTB	0.0177074	0.00020359	0.0198092
ENSSSCG00000014113	PCG	HOMER1	.	.	0.0653654	0.000201872	0.0198092
ENSSSCG00000026153	PCG	ACAT1	.	.	-0.226049	0.00020033	0.0198092
ENSSSCG00000024453	PCG	RAF1	.	.	0.0612197	0.000201962	0.0198092
ENSSSCG00000013514	PCG		.	.	-0.00391956	0.000203018	0.0198092
ENSSSCG00000004215	PCG	KIAA0408	.	.	-0.0033862	0.000206156	0.0198688
ENSSSCG00000038938	PCG	FIS1	.	.	-0.01144	0.000206648	0.0198688
ENSSSCG00000037416	PCG	CLIC5	.	.	0.0699597	0.000209381	0.0200131
ENSSSCG00000004096	PCG		.	.	-0.00129022	0.00021106	0.0200556
ENSSSCG00000024416	PCG	MYH13	.	.	0.102175	0.000216397	0.0202083
ENSSSCG00000024621	PCG	KAT2B	.	.	0.0516281	0.000214288	0.0202083
ENSSSCG00000028606	PCG	ZBTB7B	TF	ZBTB	0.0252513	0.00021566	0.0202083
ENSSSCG00000005212	PCG	PLGRKT	.	.	-0.0400061	0.000227137	0.0210226
ENSSSCG00000026686	PCG	PDZD9	.	.	0.0176816	0.000227705	0.0210226
ENSSSCG00000032494	PCG	TIMM21	.	.	-0.00427593	0.00024649	0.0226283
ENSSSCG00000023277	PCG	NDUFA1	.	.	-0.2777	0.000250091	0.0228299
ENSSSCG00000009889	PCG	ALDH2	.	.	0.0985252	0.000256558	0.0229056
ENSSSCG00000039903	PCG	SPATS1	.	.	-0.00142307	0.000255523	0.0229056
ENSSSCG00000004602	PCG	TEX9	.	.	-0.0202344	0.000254964	0.0229056
ENSSSCG00000015052	PCG	USP28	.	.	0.115333	0.000254126	0.0229056
ENSSSCG00000035062	PCG		.	.	0.0531049	0.000259867	0.0229831
ENSSSCG00000016893	PCG	NDUFS4	.	.	-0.0525232	0.000260256	0.0229831
ENSSSCG00000037070	PCG	GRID2IP	.	.	0.00426654	0.000262857	0.0230874
ENSSSCG00000040849	PCG		.	.	0.0432027	0.000267724	0.0233884
ENSSSCG00000016519	PCG	AKR1D1	.	.	-0.00122843	0.000277486	0.0238564
ENSSSCG00000015720	PCG	BIN1	.	.	0.22162	0.000275677	0.0238564
ENSSSCG00000040373	PCG	BCL2L13	.	.	0.0204115	0.000276343	0.0238564
ENSSSCG00000008054	PCG	NTN3	.	.	-0.0125231	0.000284176	0.024303
XLOC_018925	lncRNA		.	.	-0.00253568	0.000290324	0.0246989
ENSSSCG00000029199	PCG		.	.	0.0863272	0.000296357	0.0249781
ENSSSCG00000036976	PCG		.	.	0.42822	0.000296681	0.0249781
XLOC_047036	lncRNA		.	.	0.0275665	0.000305674	0.0256026
ENSSSCG00000039639	lncRNA		.	.	-0.0383349	0.000309103	0.0256527
ENSSSCG00000012089	PCG	ADARB1	.	.	0.010994	0.00030943	0.0256527
ENSSSCG00000007395	PCG		.	.	0.0251663	0.000313311	0.0257121
ENSSSCG00000032390	PCG	NDUFB2	.	.	-0.0481099	0.000312605	0.0257121
ENSSSCG00000037964	PCG		.	.	-0.0361803	0.000324216	0.0264733
ENSSSCG00000037292	PCG	PLA2G4E	.	.	0.0012431	0.000327748	0.0266279
ENSSSCG00000003876	PCG	CDKN2C	.	.	0.0192835	0.000329544	0.0266406
ENSSSCG00000021862	PCG	PTGER2	.	.	-0.00128913	0.000333723	0.0267127
ENSSSCG00000037170	PCG	POMP	.	.	-0.1058	0.000333458	0.0267127
ENSSSCG00000023331	PCG	UBL5	.	.	-0.407115	0.000337686	0.0268263
ENSSSCG00000004272	PCG	LMBRD1	.	.	-0.00756416	0.000338445	0.0268263
ENSSSCG00000035538	PCG		.	.	-0.197017	0.000341603	0.0269452
ENSSSCG00000002860	PCG	PDCD5	.	.	-0.204496	0.000346092	0.0271674
ENSSSCG00000001916	PCG	INSYN1	.	.	0.0166729	0.000356133	0.0278212
ENSSSCG00000035984	PCG		.	.	-0.0034523	0.000362507	0.0278328
XLOC_033655	lncRNA		.	.	-0.0024793	0.000360248	0.0278328
ENSSSCG00000024019	PCG		.	.	-0.0836524	0.000360961	0.0278328
ENSSSCG00000026318	PCG	NETO2	.	.	-0.00173079	0.000363134	0.0278328
ENSSSCG00000003104	PCG	STRN4	.	.	0.0793966	0.000371181	0.0283161
ENSSSCG00000015422	PCG	PMPCB	.	.	-0.0426502	0.000379851	0.028575
ENSSSCG00000027711	PCG	SS18L2	.	.	-0.0948847	0.000379594	0.028575
ENSSSCG00000004687	PCG	B2M	.	.	-0.106618	0.000377341	0.028575
XLOC_035859	lncRNA		.	.	-0.00237508	0.000383306	0.028702
ENSSSCG00000025629	PCG	COLEC11	.	.	-0.000949833	0.000394615	0.0294133
ENSSSCG00000039425	PCG	BPGM	.	.	0.0331917	0.000404784	0.0300335
ENSSSCG00000010603	PCG	NEURL1	.	.	0.0911537	0.000421808	0.0311543
XLOC_033936	lncRNA		.	.	0.00284671	0.000433349	0.0314352
ENSSSCG00000015650	PCG	MAPKAPK2	.	.	0.150343	0.00043234	0.0314352
ENSSSCG00000001823	PCG	UROC1	.	.	0.00147742	0.000431186	0.0314352
ENSSSCG00000008833	PCG		.	.	0.108286	0.000430354	0.0314352
ENSSSCG00000014387	PCG	DIAPH1	.	.	0.0561095	0.000447738	0.0323347
ENSSSCG00000002040	PCG	MRPL52	.	.	-0.107152	0.000459974	0.0330713
ENSSSCG00000016100	PCG	NDUFB3	.	.	-0.319841	0.000463441	0.0331738
ENSSSCG00000014264	PCG	HINT1	.	.	-0.0971549	0.000465822	0.033198
ENSSSCG00000007623	PCG	BUD31	.	.	-0.0122794	0.000486828	0.0345436
ENSSSCG00000010359	PCG	LDB3	.	.	1.75757	0.000493709	0.0348794
ENSSSCG00000011884	PCG	HCLS1	.	.	-0.0591559	0.000500583	0.035212
ENSSSCG00000003653	PCG	NDUFS5	.	.	-0.234912	0.000502947	0.0352145
ENSSSCG00000031311	PCG		.	.	-0.00185338	0.000504953	0.0352145
ENSSSCG00000014443	PCG	CAMK2A	.	.	0.151056	0.000528027	0.0366663
ENSSSCG00000000864	PCG	CHPT1	.	.	-0.0151823	0.000547397	0.0378496
ENSSSCG00000008689	PCG	ZFYVE28	.	.	0.00343068	0.000551246	0.0379542
ENSSSCG00000012102	PCG		.	.	-0.00431208	0.000557462	0.0382202
XLOC_054638	lncRNA		.	.	-0.00849271	0.000568353	0.0388033
ENSSSCG00000009794	PCG	MLXIP	TF	bHLH	0.0431453	0.000606112	0.041208
XLOC_025976	lncRNA		.	.	0.00346414	0.000610211	0.0413138
ENSSSCG00000003255	PCG	CACNG8	.	.	0.00172269	0.00061868	0.0417134
ENSSSCG00000039921	PCG		.	.	-0.00560012	0.000624092	0.0419044
ENSSSCG00000036722	PCG	MALSU1	.	.	-0.0194995	0.000631346	0.042217
XLOC_033723	lncRNA		.	.	0.00346951	0.000634416	0.0422484
ENSSSCG00000016726	PCG	ADCY1	.	.	0.00298403	0.000643421	0.0424998
ENSSSCG00000035105	PCG		.	.	0.0453319	0.000642322	0.0424998
ENSSSCG00000031692	PCG		.	.	0.201749	0.000649161	0.0427053
ENSSSCG00000000090	PCG		.	.	0.00637187	0.000663896	0.0430821
ENSSSCG00000023158	PCG	RPS27L	.	.	-0.0286112	0.000658436	0.0430821
ENSSSCG00000014058	PCG	CLTB	.	.	0.0620238	0.00066238	0.0430821
ENSSSCG00000031913	PCG	NDUFB4	.	.	-0.17108	0.000665494	0.0430821
XLOC_023035	lncRNA		.	.	0.00190328	0.000678975	0.0433651
ENSSSCG00000024103	PCG		.	.	0.0693904	0.000677249	0.0433651
ENSSSCG00000033442	PCG	HCN2	.	.	0.00963938	0.000680707	0.0433651
ENSSSCG00000004570	PCG		.	.	4.57022	0.000683209	0.0433651
ENSSSCG00000034318	PCG	MRPS25	.	.	-0.0175076	0.000677101	0.0433651
ENSSSCG00000034442	PCG		.	.	-0.00416145	0.000688149	0.0435087
ENSSSCG00000010691	PCG	PLPP4	.	.	0.00503036	0.000708705	0.0441216
ENSSSCG00000033260	PCG	TNNI2	.	.	9.03347	0.000704701	0.0441216
ENSSSCG00000034773	PCG		.	.	0.101542	0.000708512	0.0441216
ENSSSCG00000001806	PCG	FSD2	.	.	0.0723663	0.000704023	0.0441216
ENSSSCG00000006308	PCG	CREG1	.	.	-0.0152526	0.000723474	0.0446986
ENSSSCG00000038859	PCG	INO80C	.	.	-0.0105465	0.000720918	0.0446986
ENSSSCG00000007524	PCG		.	.	-0.261767	0.000737841	0.0452422
ENSSSCG00000024109	PCG	BDH1	.	.	0.0154129	0.000736202	0.0452422
ENSSSCG00000040495	PCG		.	.	0.00516577	0.000745391	0.0455333
XLOC_040403	lncRNA		.	.	0.00194361	0.000748371	0.0455441
ENSSSCG00000005196	PCG	DMAC1	.	.	-0.0381997	0.000771593	0.0467822
ENSSSCG00000032424	PCG	NUDT16	.	.	-0.0108711	0.000781166	0.0470117
ENSSSCG00000033212	PCG		.	.	-0.0173035	0.000779385	0.0470117
ENSSSCG00000027746	PCG	MRFAP1	.	.	-0.326819	0.000797589	0.0471518
ENSSSCG00000038184	PCG	ACBD7	.	.	0.0103027	0.000792505	0.0471518
ENSSSCG00000007757	PCG	TRIM72	.	.	0.154499	0.000796626	0.0471518
ENSSSCG00000035352	lncRNA		.	.	0.00154412	0.000791953	0.0471518
ENSSSCG00000011022	PCG	SVIL	.	.	0.142251	0.000798003	0.0471518
ENSSSCG00000013786	PCG	ZNF333	TF	zf-C2H2	-0.0077954	0.000813817	0.0478772
XLOC_007056	lncRNA		.	.	0.00138609	0.00081819	0.0478772
ENSSSCG00000012411	PCG	PHKA1	.	.	0.185132	0.000819119	0.0478772
ENSSSCG00000033489	PCG		.	.	0.188691	0.000822587	0.0479076
ENSSSCG00000024476	PCG	CES3	.	.	0.0150475	0.000842866	0.0482244
ENSSSCG00000016451	PCG		.	.	-0.00251286	0.000838026	0.0482244
ENSSSCG00000026663	PCG	DTD2	.	.	-0.011308	0.000842838	0.0482244
ENSSSCG00000014908	PCG	CCDC89	.	.	-0.0100386	0.000842818	0.0482244
XLOC_018853	lncRNA		.	.	-0.0019443	0.000842238	0.0482244
ENSSSCG00000039058	PCG		.	.	-0.0173372	0.000854336	0.0485389
ENSSSCG00000011367	PCG	ARIH2	.	.	0.0358726	0.000853005	0.0485389
ENSSSCG00000033013	PCG	43899	.	.	0.0153329	0.000867366	0.0491074
ENSSSCG00000038739	PCG	MYPOP	.	.	0.00543851	0.000878754	0.0495794
ENSSSCG00000003776	PCG	ACADM	.	.	-0.155699	0.000884239	0.0497163
