# Supplementary material for: The genome variation and developmental transcriptome maps reveal genetic differentiation of skeletal muscle in pigs
Source: PLoS Genet. 2021 Nov 15;17(11):e1009910. doi: 10.1371/journal.pgen.1009910 (PMC8629385; doi:10.1371/journal.pgen.1009910)
Supplement: S11 Table — (XLSX) [file pgen.1009910.s027.xlsx]

## Sheet:  S11 Table
S11 Table. Sample information of whole-genome sequencing data used in the study
Sample	SRR_ID	Reads	Length (bp)	Bases (G)	Breed	Project ID
102M		240249288	125	30.0312	Tongcheng	Not published	Own_data
106M		232574560	125	29.0718	Tongcheng	Not published	Own_data
114M		227214932	125	28.4019	Tongcheng	Not published	Own_data
132M		229102634	125	28.6378	Tongcheng	Not published	Own_data
134M		228157956	125	28.5197	Tongcheng	Not published	Own_data
140M		237280466	125	29.6601	Tongcheng	Not published	Own_data
148M		231914246	125	28.9893	Tongcheng	Not published	Own_data
168M		229773328	125	28.7217	Tongcheng	Not published	Own_data
170M		222050258	125	27.7563	Tongcheng	Not published	Own_data
208M		232120788	125	29.0151	Tongcheng	Not published	Own_data
212M		229469504	125	28.6837	Tongcheng	Not published	Own_data
220M		235878528	125	29.4848	Tongcheng	Not published	Own_data
222M		254676452	125	31.8346	Tongcheng	Not published	Own_data
224M		205814302	125	25.7268	Tongcheng	Not published	Own_data
230M		244242952	125	30.5304	Tongcheng	Not published	Own_data
232M		223557954	125	27.9447	Tongcheng	Not published	Own_data
236M		233542862	125	29.1929	Tongcheng	Not published	Own_data
260M		234422084	125	29.3028	Tongcheng	Not published	Own_data
S10(Landrace)	SRR1581024	345708096	100	34.5708	Landrace	SRP047260
S11(Landrace)	SRR1581025	355525994	100	35.5526	Landrace	SRP047260
S12(Landrace)	SRR1581026	335544768	100	33.5545	Landrace	SRP047260
S13(Landrace)	SRR1581027	323931824	100	32.3932	Landrace	SRP047260
S14(Landrace)	SRR1581028	74714880	100	7.47149	Landrace	SRP047260
S14(Landrace)	SRR1581029	184245138	100	18.4245	Landrace	SRP047260
S14(Landrace)	SRR1581030	79350112	100	7.93501	Landrace	SRP047260
S15(Landrace)	SRR1581031	28622898	100	2.86229	Landrace	SRP047260
S15(Landrace)	SRR1581032	299744882	100	29.9745	Landrace	SRP047260
S17(Landrace)	SRR1581033	299699544	100	29.97	Landrace	SRP047260
S17(Landrace)	SRR1581034	1813974	100	0.181397	Landrace	SRP047260
S18(Landrace)	SRR1581035	297709064	100	29.7709	Landrace	SRP047260
S18(Landrace)	SRR1581036	3613350	100	0.361335	Landrace	SRP047260
S19(Landrace)	SRR1581037	206090474	100	20.609	Landrace	SRP047260
S19(Landrace)	SRR1581038	64486592	100	6.44866	Landrace	SRP047260
S19(Landrace)	SRR1581039	62366410	100	6.23664	Landrace	SRP047260
S20(Landrace)	SRR1581040	322384718	100	32.2385	Landrace	SRP047260
S7(Landrace)	SRR1581041	29013952	100	2.9014	Landrace	SRP047260
S7(Landrace)	SRR1581042	298949290	100	29.8949	Landrace	SRP047260
S8(Landrace)	SRR1581043	326204388	100	32.6204	Landrace	SRP047260
S9(Landrace)	SRR1581044	332203902	100	33.2204	Landrace	SRP047260
S21(Landrace)	SRR3123282	516759956	100	51.68	Landrace	SRP068560
BGI_CWB_NCYZ0010	SRR949641	351930290	100	35.193	CWB	SRP028348
BGI_CWB_NCYZ0010	SRR949642	3.09349e+08	100	30.9349	CWB	SRP028348
BGI_CWB_NCYZ0013	SRR949643	363438946	100	36.3439	CWB	SRP028348
BGI_CWB_NCYZ0013	SRR949644	363396752	100	36.3397	CWB	SRP028348
BGI_CWB_SYWB103	SRR949645	358290272	100	35.829	CWB	SRP028348
BGI_CWB_SYWB103	SRR949646	231192378	100	23.1192	CWB	SRP028348
BGI_CWB_SYWB103	SRR949647	122360992	100	12.2361	CWB	SRP028348
BGI_CWB_SYWB205	SRR949648	238542554	100	23.8543	CWB	SRP028348
BGI_CWB_SYWB205	SRR949649	84839672	100	8.48397	CWB	SRP028348
BGI_CWB_SYWB205	SRR949650	235803476	100	23.5803	CWB	SRP028348
BGI_CWB_ZJWB01	SRR949651	245624322	100	24.5624	CWB	SRP028348
BGI_CWB_ZJWB01	SRR949652	43333504	100	4.33335	CWB	SRP028348
BGI_CWB_ZJWB01	SRR949653	258604532	100	25.8605	CWB	SRP028348
BGI_CWB_ZJWB02	SRR949654	253825086	100	25.3825	CWB	SRP028348
BGI_CWB_ZJWB02	SRR949655	246518456	100	24.6518	CWB	SRP028348
BGI_CWB_ZJWB02	SRR949656	66328430	100	6.63284	CWB	SRP028348
