# Supplementary material for: The genome variation and developmental transcriptome maps reveal genetic differentiation of skeletal muscle in pigs
Source: PLoS Genet. 2021 Nov 15;17(11):e1009910. doi: 10.1371/journal.pgen.1009910 (PMC8629385; doi:10.1371/journal.pgen.1009910)
Supplement: S12 Table — (XLSX) [file pgen.1009910.s028.xlsx]

## Sheet:  S12 Table
S12 Table. Genes that are in genomic regions with putative selective sweep signals in Tongcheng and Landrace pigs.
Gene	Symbol	Breed	log2Pi	Fst	Selective Region
ENSSSCG00000040836	DCC	Landrace	4.725	0.907	1:102690001-102740000
ENSSSCG00000004535	TCF4	Landrace	3.46	0.699	1:104760001-104810000
ENSSSCG00000004543	MTFMT	Landrace	4.86	0.702	1:106990001-107040000
ENSSSCG00000004544	SPG21	Landrace	4.86	0.702	1:106990001-107040000
ENSSSCG00000004565	CA12	Landrace	4.429	0.706	1:108650001-108700000
ENSSSCG00000032949		Landrace	5.645	0.702	1:108710001-108760000
ENSSSCG00000026571	RAB8B	Landrace	5.221	0.726	1:108720001-108770000
ENSSSCG00000038926		Landrace	5.152	0.716	1:108730001-108780000
ENSSSCG00000023158	RPS27L	Landrace	4.071	0.787	1:108890001-108940000
ENSSSCG00000004569	LACTB	Landrace	4.071	0.787	1:108890001-108940000
ENSSSCG00000024088	TLN2	Landrace	4.487	0.704	1:109420001-109470000
ENSSSCG00000012839		Landrace	4.792	0.739	1:109780001-109830000
ENSSSCG00000004572		Landrace	4.792	0.739	1:109780001-109830000
ENSSSCG00000035016		Landrace	4.792	0.739	1:109780001-109830000
ENSSSCG00000004573		Landrace	3.726	0.743	1:109920001-109970000
ENSSSCG00000036431	VPS13C	Landrace	3.933	0.844	1:110100001-110150000
ENSSSCG00000032517	DMXL2	Landrace	5.133	0.734	1:120290001-120340000
ENSSSCG00000004632	GLDN	Landrace	5.133	0.734	1:120290001-120340000
ENSSSCG00000030168	CYP19A1	Landrace	4.551	0.73	1:120520001-120570000
ENSSSCG00000004645	GABPB1	Landrace	4.661	0.7	1:121440001-121490000
ENSSSCG00000004644	HDC	Landrace	4.275	0.716	1:121480001-121530000
ENSSSCG00000004643	SLC27A2	Landrace	4.275	0.716	1:121480001-121530000
ENSSSCG00000004648	FAM227B	Landrace	4.678	0.746	1:122270001-122320000
ENSSSCG00000004651	GALK2	Landrace	4.678	0.746	1:122270001-122320000
ENSSSCG00000004657	CEP152	Landrace	3.636	0.815	1:122960001-123010000
ENSSSCG00000004656	EID1	Landrace	3.569	0.76	1:122790001-122840000
ENSSSCG00000040515		Landrace	3.829	0.789	1:127390001-127440000
ENSSSCG00000035254	DPH6	Landrace	4.816	0.931	1:135790001-135840000
ENSSSCG00000004802	AQR	Landrace	4.818	0.822	1:136140001-136190000
ENSSSCG00000004799	ZNF770	Landrace	4.427	0.813	1:136120001-136170000
ENSSSCG00000036219	GJD2	Landrace	5.887	0.844	1:136300001-136350000
ENSSSCG00000040466		Landrace	4.753	0.795	1:137050001-137100000
ENSSSCG00000038452	ADAMTS17	Landrace	5.051	0.723	1:138690001-138740000
ENSSSCG00000004834	NDN	Landrace	4.407	0.755	1:142410001-142460000
ENSSSCG00000004835	MAGEL2	Landrace	5.035	0.788	1:142420001-142470000
ENSSSCG00000004839		Landrace	3.904	0.721	1:142760001-142810000
ENSSSCG00000004840	OTUD7A	Landrace	4.747	0.739	1:143300001-143350000
ENSSSCG00000026006	KLF13	Landrace	4.004	0.835	1:143450001-143500000
ENSSSCG00000004850		Landrace	4.802	0.715	1:144330001-144380000
ENSSSCG00000005785	PCSK6	Landrace	3.782	0.782	1:145630001-145680000
ENSSSCG00000028977	DOK6	Landrace	4.863	0.731	1:153230001-153280000
ENSSSCG00000032084		Landrace	6.348	0.722	1:153700001-153750000
ENSSSCG00000004884	TMX3	Landrace	6.043	0.796	1:153960001-154010000
ENSSSCG00000037349		Landrace	5.85	0.757	1:154570001-154620000
ENSSSCG00000025744	KDSR	Landrace	3.998	0.742	1:158440001-158490000
ENSSSCG00000004898	TNFRSF11A	Landrace	3.607	0.706	1:159140001-159190000
ENSSSCG00000004901	PIGN	Landrace	5.188	0.708	1:159360001-159410000
ENSSSCG00000036234		Landrace	4.45	0.82	1:160630001-160680000
ENSSSCG00000004904	MC4R	Landrace	5.085	0.725	1:160730001-160780000
ENSSSCG00000034264		Landrace	4.95	0.804	1:161170001-161220000
ENSSSCG00000026454	PMAIP1	Landrace	4.95	0.804	1:161170001-161220000
ENSSSCG00000004911		Landrace	3.984	0.857	1:161860001-161910000
ENSSSCG00000034704	ZNF532	Landrace	4.551	0.883	1:161870001-161920000
ENSSSCG00000035506	UBAP1L	Landrace	3.567	0.705	1:163130001-163180000
ENSSSCG00000004926	PDCD7	Landrace	4.075	0.746	1:163170001-163220000
ENSSSCG00000004927	CLPX	Landrace	4.534	0.711	1:163190001-163240000
ENSSSCG00000004928	CILP	Landrace	4.534	0.711	1:163190001-163240000
ENSSSCG00000004929	PARP16	Landrace	4.478	0.725	1:163260001-163310000
ENSSSCG00000004932	IGDCC3	Landrace	3.887	0.722	1:163380001-163430000
ENSSSCG00000004931	IGDCC4	Landrace	3.887	0.722	1:163380001-163430000
ENSSSCG00000004935	HACD3	Landrace	3.528	0.769	1:163540001-163590000
ENSSSCG00000004936	INTS14	Landrace	3.735	0.752	1:163590001-163640000
ENSSSCG00000004937	SLC24A1	Landrace	3.735	0.752	1:163590001-163640000
ENSSSCG00000034516	CDKL1	Landrace	3.559	0.716	1:180140001-180190000
ENSSSCG00000036634	MAP4K5	Landrace	3.559	0.716	1:180140001-180190000
ENSSSCG00000005023	ABHD12B	Landrace	4.073	0.735	1:180590001-180640000
ENSSSCG00000005024	PYGL	Landrace	4.073	0.735	1:180590001-180640000
ENSSSCG00000005062	TMEM260	Landrace	3.883	0.705	1:185860001-185910000
ENSSSCG00000005066	EXOC5	Landrace	4.203	0.855	1:186400001-186450000
ENSSSCG00000005065	AP5M1	Landrace	4.203	0.855	1:186400001-186450000
ENSSSCG00000005068	SLC35F4	Landrace	4.127	0.701	1:186720001-186770000
ENSSSCG00000037967		Landrace	4.019	0.719	1:186770001-186820000
ENSSSCG00000036551		Landrace	4.542	0.704	1:193220001-193270000
ENSSSCG00000005110	SYNE2	Landrace	4.633	0.757	1:194200001-194250000
ENSSSCG00000026382	PPP2R5E	Landrace	5.427	0.718	1:194580001-194630000
ENSSSCG00000005116	GPHB5	Landrace	4.045	0.726	1:194740001-194790000
ENSSSCG00000022804	RHOJ	Landrace	4.64	0.748	1:194750001-194800000
ENSSSCG00000034726	KCNH5	Landrace	4.352	0.726	1:195040001-195090000
ENSSSCG00000005121		Landrace	4.193	0.778	1:195840001-195890000
ENSSSCG00000005166	MLLT3	Landrace	3.468	0.723	1:202550001-202600000
ENSSSCG00000005167	SLC24A2	Landrace	3.758	0.787	1:203190001-203240000
ENSSSCG00000005173	HAUS6	Landrace	5.286	0.707	1:203760001-203810000
ENSSSCG00000005174	RRAGA	Landrace	5.286	0.707	1:203760001-203810000
ENSSSCG00000005178	CNTLN	Landrace	4.233	0.79	1:205390001-205440000
ENSSSCG00000005191	MPDZ	Landrace	5.135	0.707	1:209290001-209340000
ENSSSCG00000036360	LURAP1L	Landrace	6.374	0.75	1:209570001-209620000
ENSSSCG00000005193	TYRP1	Landrace	6.646	0.709	1:209710001-209760000
ENSSSCG00000005232	SMARCA2	Landrace	4.283	0.812	1:219730001-219780000
ENSSSCG00000034486		Landrace	4.146	0.709	1:219800001-219850000
ENSSSCG00000005235	KANK1	Landrace	5.03	0.763	1:220990001-221040000
ENSSSCG00000005243	PGM5	Landrace	4.431	0.706	1:221810001-221860000
ENSSSCG00000037125	TMEM252	Landrace	4.431	0.706	1:221810001-221860000
ENSSSCG00000027161	PIP5K1B	Landrace	4.386	0.71	1:222300001-222350000
ENSSSCG00000005322	NPR2	Landrace	4.091	0.742	1:236520001-236570000
ENSSSCG00000025842	SPAG8	Landrace	4.091	0.742	1:236520001-236570000
ENSSSCG00000005324	FAM221B	Landrace	4.091	0.742	1:236520001-236570000
ENSSSCG00000005325	TMEM8B	Landrace	4.091	0.742	1:236520001-236570000
ENSSSCG00000005326		Landrace	4.07	0.711	1:236540001-236590000
ENSSSCG00000032981		Landrace	4.024	0.717	1:236580001-236630000
ENSSSCG00000040609		Landrace	4.024	0.717	1:236580001-236630000
ENSSSCG00000037731		Landrace	4.024	0.717	1:236580001-236630000
ENSSSCG00000033771		Landrace	4.024	0.717	1:236580001-236630000
ENSSSCG00000005508		Landrace	4.18	0.702	1:260840001-260890000
ENSSSCG00000005507	PSMD5	Landrace	4.18	0.702	1:260840001-260890000
ENSSSCG00000039972		Landrace	4.18	0.702	1:260840001-260890000
ENSSSCG00000005510	PHF19	Landrace	3.555	0.711	1:260850001-260900000
ENSSSCG00000005575	RC3H2	Landrace	5.212	0.772	1:263760001-263810000
ENSSSCG00000005576	ZBTB6	Landrace	4.757	0.782	1:263780001-263830000
ENSSSCG00000032575	ZBTB26	Landrace	3.927	0.755	1:263790001-263840000
ENSSSCG00000005582	STRBP	Landrace	3.641	0.707	1:264150001-264200000
ENSSSCG00000005587	NEK6	Landrace	4.781	0.815	1:265170001-265220000
ENSSSCG00000005590	PSMB7	Landrace	5.271	0.701	1:265180001-265230000
ENSSSCG00000005589	NR6A1	Landrace	5.868	0.79	1:265540001-265590000
ENSSSCG00000005593	OLFML2A	Landrace	5.868	0.79	1:265540001-265590000
ENSSSCG00000029169	MAPKAP1	Landrace	3.782	0.752	1:266050001-266100000
ENSSSCG00000012926	PC	Landrace	4.148	0.793	2:5580001-5630000
ENSSSCG00000012927	RCE1	Landrace	4.148	0.793	2:5580001-5630000
ENSSSCG00000029902		Landrace	4.148	0.793	2:5580001-5630000
ENSSSCG00000033413	NRTN	Landrace	5.493	0.879	2:73180001-73230000
ENSSSCG00000040968		Landrace	6.187	0.835	2:73200001-73250000
ENSSSCG00000036793	PRR22	Landrace	6.187	0.835	2:73200001-73250000
ENSSSCG00000013527	CATSPERD	Landrace	6.917	0.767	2:73220001-73270000
ENSSSCG00000027128	LONP1	Landrace	6.917	0.767	2:73220001-73270000
ENSSSCG00000036792		Landrace	4.383	0.781	2:75620001-75670000
ENSSSCG00000034545		Landrace	3.985	0.821	2:75720001-75770000
ENSSSCG00000013471		Landrace	3.985	0.821	2:75720001-75770000
ENSSSCG00000039774		Landrace	3.888	0.792	2:75730001-75780000
ENSSSCG00000013467	SGTA	Landrace	3.702	0.744	2:75890001-75940000
ENSSSCG00000033968	SLC39A3	Landrace	3.702	0.744	2:75890001-75940000
ENSSSCG00000038013	DIRAS1	Landrace	3.702	0.744	2:75890001-75940000
ENSSSCG00000040624	REXO1	Landrace	3.561	0.727	2:76700001-76750000
ENSSSCG00000038673		Landrace	3.561	0.727	2:76700001-76750000
ENSSSCG00000013440	ATP8B3	Landrace	3.561	0.727	2:76700001-76750000
ENSSSCG00000013421		Landrace	4.834	0.815	2:77560001-77610000
ENSSSCG00000013425	MISP	Landrace	4.834	0.815	2:77560001-77610000
ENSSSCG00000039575	PALM	Landrace	4.225	0.842	2:77570001-77620000
ENSSSCG00000014094		Landrace	4.399	0.734	2:85870001-85920000
ENSSSCG00000014343		Landrace	4.519	0.724	2:141200001-141250000
ENSSSCG00000026606	PAIP2	Landrace	4.519	0.724	2:141200001-141250000
ENSSSCG00000026423	SLC23A1	Landrace	4.345	0.723	2:141220001-141270000
ENSSSCG00000029239	MZB1	Landrace	3.858	0.716	2:141230001-141280000
ENSSSCG00000029281		Landrace	4.198	0.706	2:142580001-142630000
ENSSSCG00000035984		Landrace	3.838	0.752	3:13580001-13630000
ENSSSCG00000007782	SETD1A	Landrace	4.299	0.714	3:17480001-17530000
ENSSSCG00000007770	ORAI3	Landrace	4.392	0.699	3:17490001-17540000
ENSSSCG00000028186	FBXL19	Landrace	4.423	0.718	3:17500001-17550000
ENSSSCG00000007773		Landrace	4.423	0.718	3:17500001-17550000
ENSSSCG00000007774	CTF1	Landrace	4.423	0.718	3:17500001-17550000
ENSSSCG00000007776	BCL7C	Landrace	4.423	0.718	3:17500001-17550000
ENSSSCG00000036275	NSMCE1	Landrace	4.694	0.713	3:19620001-19670000
ENSSSCG00000007818	KDM8	Landrace	4.694	0.713	3:19620001-19670000
ENSSSCG00000008097	TTL	Landrace	3.595	0.747	3:44020001-44070000
ENSSSCG00000008096	ZC3H6	Landrace	4.155	0.716	3:44080001-44130000
ENSSSCG00000022322	BCL2L11	Landrace	4.338	0.738	3:45200001-45250000
ENSSSCG00000037846	ACOXL	Landrace	4.629	0.718	3:45230001-45280000
ENSSSCG00000008123	ARID5A	Landrace	3.829	0.784	3:46710001-46760000
ENSSSCG00000008124	NEURL3	Landrace	3.829	0.784	3:46710001-46760000
ENSSSCG00000008312	DYSF	Landrace	4.965	0.711	3:71190001-71240000
ENSSSCG00000022708	ZNF638	Landrace	5.321	0.743	3:71420001-71470000
ENSSSCG00000038394		Landrace	5.321	0.743	3:71420001-71470000
ENSSSCG00000008316	NAGK	Landrace	4.699	0.779	3:71460001-71510000
ENSSSCG00000027224	PCBP1	Landrace	5.346	0.704	3:72380001-72430000
ENSSSCG00000033099	ASPRV1	Landrace	5.346	0.704	3:72380001-72430000
ENSSSCG00000008346	APLF	Landrace	4.634	0.76	3:73760001-73810000
ENSSSCG00000008347	FBXO48	Landrace	3.438	0.838	3:73790001-73840000
ENSSSCG00000008349	CNRIP1	Landrace	4.177	0.706	3:73940001-73990000
ENSSSCG00000008578	ADCY3	Landrace	4.48	0.764	3:113980001-114030000
ENSSSCG00000008581	NCOA1	Landrace	5.198	0.824	3:114130001-114180000
ENSSSCG00000029313	ITGB1BP1	Landrace	3.727	0.703	3:126910001-126960000
ENSSSCG00000008642	ASAP2	Landrace	3.727	0.703	3:126910001-126960000
ENSSSCG00000006018	TRPS1	Landrace	3.521	0.762	4:23060001-23110000
ENSSSCG00000006059	NCALD	Landrace	4.731	0.7	4:35100001-35150000
ENSSSCG00000006060	GRHL2	Landrace	3.583	0.712	4:35420001-35470000
ENSSSCG00000006074	STK3	Landrace	5.127	0.702	4:37970001-38020000
ENSSSCG00000006089	PTDSS1	Landrace	4.788	0.721	4:40250001-40300000
ENSSSCG00000006098	DPY19L4	Landrace	4.801	0.768	4:41900001-41950000
ENSSSCG00000006132	MMP16	Landrace	3.721	0.91	4:48550001-48600000
ENSSSCG00000006134	CNGB3	Landrace	4.224	0.699	4:50170001-50220000
ENSSSCG00000006143	CA13	Landrace	4.382	0.748	4:51390001-51440000
ENSSSCG00000038581		Landrace	3.589	0.731	4:51420001-51470000
ENSSSCG00000027870		Landrace	4.94	0.724	4:52180001-52230000
ENSSSCG00000006155	ZBTB10	Landrace	4.061	0.783	4:56100001-56150000
ENSSSCG00000006185		Landrace	4.044	0.761	4:62850001-62900000
ENSSSCG00000006235	TOX	Landrace	4.112	0.799	4:74010001-74060000
ENSSSCG00000006250	LYN	Landrace	7.124	0.719	4:75830001-75880000
ENSSSCG00000006252	TMEM68	Landrace	4.208	0.719	4:75970001-76020000
ENSSSCG00000006290	SLC19A2	Landrace	3.692	0.735	4:81520001-81570000
ENSSSCG00000028804	CCDC181	Landrace	3.692	0.735	4:81520001-81570000
ENSSSCG00000033915		Landrace	3.692	0.735	4:81520001-81570000
ENSSSCG00000035937	DPT	Landrace	6.38	0.703	4:82260001-82310000
ENSSSCG00000031583		Landrace	6.38	0.703	4:82260001-82310000
ENSSSCG00000037962		Landrace	3.513	0.793	4:82440001-82490000
ENSSSCG00000006301	TIPRL	Landrace	3.495	0.929	4:82790001-82840000
ENSSSCG00000006302	GPR161	Landrace	4.731	0.844	4:82830001-82880000
ENSSSCG00000006303	DCAF6	Landrace	4.276	0.909	4:82870001-82920000
ENSSSCG00000006307	RCSD1	Landrace	5.431	0.721	4:83400001-83450000
ENSSSCG00000006309	CD247	Landrace	5.666	0.782	4:83410001-83460000
ENSSSCG00000006308	CREG1	Landrace	5.666	0.782	4:83410001-83460000
ENSSSCG00000006310	POU2F1	Landrace	3.559	0.791	4:83620001-83670000
ENSSSCG00000006318	TADA1	Landrace	4.508	0.733	4:84180001-84230000
ENSSSCG00000006319	POGK	Landrace	4.508	0.733	4:84180001-84230000
ENSSSCG00000039867	UCK2	Landrace	3.894	0.79	4:84880001-84930000
ENSSSCG00000037314	TMCO1	Landrace	4.142	0.738	4:84980001-85030000
ENSSSCG00000039698		Landrace	4.142	0.738	4:84980001-85030000
ENSSSCG00000006324		Landrace	4.142	0.738	4:84980001-85030000
ENSSSCG00000006328	RXRG	Landrace	4.681	0.705	4:85250001-85300000
ENSSSCG00000031298		Landrace	4.157	0.89	5:39190001-39240000
ENSSSCG00000000522	NAP1L1	Landrace	4.632	0.727	5:39360001-39410000
ENSSSCG00000000530	FGD4	Landrace	4.104	0.747	5:41740001-41790000
ENSSSCG00000000531	BICD1	Landrace	4.528	0.778	5:42080001-42130000
ENSSSCG00000030616	KIAA1551	Landrace	5.905	0.699	5:42290001-42340000
ENSSSCG00000036499	LMO3	Landrace	3.787	0.801	5:55970001-56020000
ENSSSCG00000000600	EPS8	Landrace	4.54	0.712	5:56820001-56870000
ENSSSCG00000000610	SMCO3	Landrace	3.786	0.784	5:57740001-57790000
ENSSSCG00000000611		Landrace	4.035	0.847	5:57750001-57800000
ENSSSCG00000039307	H2AFJ	Landrace	4.035	0.847	5:57750001-57800000
ENSSSCG00000026724	PLBD1	Landrace	4.035	0.847	5:57750001-57800000
ENSSSCG00000000918	EPYC	Landrace	4.451	0.721	5:91860001-91910000
ENSSSCG00000039400	CCER1	Landrace	4.451	0.721	5:91860001-91910000
ENSSSCG00000027898	ATP2B1	Landrace	4.392	0.707	5:92900001-92950000
ENSSSCG00000002633	GAS8	Landrace	3.918	0.72	6:80001-130000
ENSSSCG00000029761		Landrace	3.918	0.72	6:80001-130000
ENSSSCG00000002637		Landrace	3.918	0.72	6:80001-130000
ENSSSCG00000040913		Landrace	3.661	0.753	6:140001-190000
ENSSSCG00000002640	DEF8	Landrace	3.661	0.753	6:140001-190000
ENSSSCG00000002639		Landrace	3.661	0.753	6:140001-190000
ENSSSCG00000020924	MC1R	Landrace	3.661	0.753	6:140001-190000
ENSSSCG00000036102	TCF25	Landrace	3.661	0.753	6:140001-190000
ENSSSCG00000002642	CDH15	Landrace	3.727	0.759	6:640001-690000
ENSSSCG00000023866	ACSF3	Landrace	3.727	0.759	6:640001-690000
ENSSSCG00000002716	MLKL	Landrace	5.162	0.717	6:12940001-12990000
ENSSSCG00000002715	RFWD3	Landrace	5.162	0.717	6:12940001-12990000
ENSSSCG00000030420	GLG1	Landrace	4.189	0.749	6:13120001-13170000
ENSSSCG00000002724	PDPR	Landrace	3.686	0.705	6:13150001-13200000
ENSSSCG00000039905	C1orf109	Landrace	3.647	0.863	6:93740001-93790000
ENSSSCG00000032909	CDCA8	Landrace	3.647	0.863	6:93740001-93790000
ENSSSCG00000038675	EPHA10	Landrace	3.647	0.863	6:93740001-93790000
ENSSSCG00000023754		Landrace	6.137	0.732	6:143020001-143070000
ENSSSCG00000003835	C8A	Landrace	3.786	0.744	6:155530001-155580000
ENSSSCG00000038041	FYB2	Landrace	3.786	0.744	6:155530001-155580000
ENSSSCG00000036145	PRKAA2	Landrace	4.512	0.797	6:155700001-155750000
ENSSSCG00000003838		Landrace	4.512	0.797	6:155700001-155750000
ENSSSCG00000031188	C1orf185	Landrace	3.776	0.782	6:160980001-161030000
ENSSSCG00000033381	IRF4	Landrace	3.964	0.821	7:140001-190000
ENSSSCG00000000985	EXOC2	Landrace	3.744	0.926	7:230001-280000
ENSSSCG00000000991	FOXQ1	Landrace	3.967	0.728	7:640001-690000
ENSSSCG00000000999	CDYL	Landrace	4.366	0.715	7:2890001-2940000
ENSSSCG00000001048	ADTRP	Landrace	5.805	0.723	7:8280001-8330000
ENSSSCG00000001061	JARID2	Landrace	4.848	0.7	7:11590001-11640000
ENSSSCG00000001062	DTNBP1	Landrace	4.848	0.7	7:11590001-11640000
ENSSSCG00000001068	CAP2	Landrace	4.444	0.788	7:13220001-13270000
ENSSSCG00000020858	KIF13A	Landrace	4.432	0.721	7:13670001-13720000
ENSSSCG00000001073	TPMT	Landrace	4.32	0.718	7:13840001-13890000
ENSSSCG00000001074	KDM1B	Landrace	4.32	0.718	7:13840001-13890000
ENSSSCG00000033647		Landrace	4.32	0.718	7:13840001-13890000
ENSSSCG00000001835	ABHD2	Landrace	5.115	0.81	7:54710001-54760000
ENSSSCG00000001836	RLBP1	Landrace	5.285	0.701	7:54850001-54900000
ENSSSCG00000001837	FANCI	Landrace	5.285	0.701	7:54850001-54900000
ENSSSCG00000001838	POLG	Landrace	5.285	0.701	7:54850001-54900000
ENSSSCG00000001849	ANPEP	Landrace	3.519	0.722	7:55370001-55420000
ENSSSCG00000030174	AP3S2	Landrace	4.024	0.723	7:55380001-55430000
ENSSSCG00000038098		Landrace	4.024	0.723	7:55380001-55430000
ENSSSCG00000001850		Landrace	3.517	0.821	7:55420001-55470000
ENSSSCG00000002410	CEP128	Landrace	5.733	0.756	7:103450001-103500000
ENSSSCG00000002461	BTBD7	Landrace	3.876	0.702	7:114660001-114710000
ENSSSCG00000026232	FAM184B	Landrace	6.853	0.71	8:12740001-12790000
ENSSSCG00000040393	DCAF16	Landrace	6.853	0.71	8:12740001-12790000
ENSSSCG00000032553		Landrace	6.853	0.71	8:12740001-12790000
ENSSSCG00000008747	NCAPG	Landrace	6.853	0.71	8:12740001-12790000
ENSSSCG00000035621	GABRB1	Landrace	3.822	0.773	8:37350001-37400000
ENSSSCG00000033373	COMMD8	Landrace	4.486	0.761	8:37370001-37420000
ENSSSCG00000033264		Landrace	4.021	0.767	8:37360001-37410000
ENSSSCG00000008812	ATP10D	Landrace	4.486	0.761	8:37370001-37420000
ENSSSCG00000008841	PDGFRA	Landrace	4.015	0.701	8:40960001-41010000
ENSSSCG00000008892		Landrace	4.935	0.764	8:42300001-42350000
ENSSSCG00000033612		Landrace	3.971	0.722	8:42220001-42270000
ENSSSCG00000035177		Landrace	4.558	0.718	8:42320001-42370000
ENSSSCG00000040360		Landrace	3.843	0.722	8:42380001-42430000
ENSSSCG00000038981		Landrace	3.648	0.711	8:42430001-42480000
ENSSSCG00000008866	GUCY1A1	Landrace	3.689	0.769	8:44460001-44510000
ENSSSCG00000008870	GUCY1B1	Landrace	3.621	0.731	8:44540001-44590000
ENSSSCG00000024960	PDGFC	Landrace	4.821	0.762	8:45530001-45580000
ENSSSCG00000008874	TMEM144	Landrace	3.552	0.715	8:47210001-47260000
ENSSSCG00000037538		Landrace	4.942	0.77	8:47260001-47310000
ENSSSCG00000008875	RXFP1	Landrace	3.917	0.776	8:47440001-47490000
ENSSSCG00000008878	PPID	Landrace	3.957	0.71	8:47700001-47750000
ENSSSCG00000031175	FNIP2	Landrace	4.174	0.771	8:47750001-47800000
ENSSSCG00000027183	FSTL5	Landrace	5.938	0.805	8:50900001-50950000
ENSSSCG00000038548		Landrace	3.841	0.827	8:51070001-51120000
ENSSSCG00000008898		Landrace	4.49	0.716	8:55890001-55940000
ENSSSCG00000038107		Landrace	3.74	0.732	8:55960001-56010000
ENSSSCG00000023357	REST	Landrace	4.259	0.734	8:56170001-56220000
ENSSSCG00000025792	NOA1	Landrace	4.113	0.752	4:61360001-61410000
ENSSSCG00000022955	POLR2B	Landrace	4.113	0.752	4:61360001-61410000
ENSSSCG00000037908		Landrace	4.113	0.752	4:61360001-61410000
ENSSSCG00000008924	UBA6	Landrace	3.468	0.705	8:65380001-65430000
ENSSSCG00000038616		Landrace	3.869	0.733	8:65830001-65880000
ENSSSCG00000008932	TMPRSS11B	Landrace	3.791	0.807	8:65860001-65910000
ENSSSCG00000039276	UGT2B31	Landrace	4.617	0.733	8:66370001-66420000
ENSSSCG00000037521		Landrace	4.617	0.733	8:66370001-66420000
ENSSSCG00000022724		Landrace	4.617	0.733	8:66370001-66420000
ENSSSCG00000034442		Landrace	4.814	0.771	8:66640001-66690000
ENSSSCG00000031919		Landrace	4.389	0.721	8:66390001-66440000
ENSSSCG00000034976		Landrace	4.978	0.781	8:66650001-66700000
ENSSSCG00000008943	SLC4A4	Landrace	4.368	0.816	8:67890001-67940000
ENSSSCG00000034708	PITX2	Landrace	4.351	0.707	8:111660001-111710000
ENSSSCG00000015047	TTC12	Landrace	3.703	0.7	9:41010001-41060000
ENSSSCG00000023850		Landrace	3.577	0.76	9:76730001-76780000
ENSSSCG00000015402	CACNA2D1	Landrace	5.093	0.764	9:97760001-97810000
ENSSSCG00000015403	HGF	Landrace	4.463	0.731	9:98410001-98460000
ENSSSCG00000023784	SEMA3C	Landrace	3.788	0.7	9:99300001-99350000
ENSSSCG00000015405		Landrace	5.243	0.765	9:99750001-99800000
ENSSSCG00000015406	GNAT3	Landrace	4.987	0.796	9:99820001-99870000
ENSSSCG00000037822	FBXL13	Landrace	4.934	0.717	9:103170001-103220000
ENSSSCG00000028444	ARMC10	Landrace	4.934	0.717	9:103170001-103220000
ENSSSCG00000022903	NAPEPLD	Landrace	4.934	0.717	9:103170001-103220000
ENSSSCG00000024977	NOBOX	Landrace	3.971	0.711	9:113350001-113400000
ENSSSCG00000022525	ARHGEF5	Landrace	4.35	0.725	9:113390001-113440000
ENSSSCG00000031784		Landrace	4.35	0.725	9:113390001-113440000
ENSSSCG00000039428		Landrace	4.35	0.725	9:113390001-113440000
ENSSSCG00000038696		Landrace	5.104	0.702	9:113470001-113520000
ENSSSCG00000035625		Landrace	5.104	0.702	9:113470001-113520000
ENSSSCG00000034513		Landrace	4.697	0.722	9:113540001-113590000
ENSSSCG00000032373		Landrace	4.697	0.722	9:113540001-113590000
ENSSSCG00000032045		Landrace	5.319	0.774	9:113660001-113710000
ENSSSCG00000015473	TMEM183A	Landrace	4.498	0.816	9:113670001-113720000
ENSSSCG00000015474	PPFIA4	Landrace	5.678	0.7	9:113750001-113800000
ENSSSCG00000034654	MYOG	Landrace	5.678	0.7	9:113750001-113800000
ENSSSCG00000015509	COP1	Landrace	5.77	0.802	9:117980001-118030000
ENSSSCG00000015512	PAPPA2	Landrace	5.993	0.733	9:118500001-118550000
ENSSSCG00000015513	ASTN1	Landrace	3.929	0.704	9:118880001-118930000
ENSSSCG00000039517		Landrace	3.519	0.737	9:120090001-120140000
ENSSSCG00000015519	RASAL2	Landrace	3.519	0.737	9:120090001-120140000
ENSSSCG00000015603	LPGAT1	Landrace	4.107	0.818	9:131430001-131480000
ENSSSCG00000039946	CD34	Landrace	4.165	0.739	9:134890001-134940000
ENSSSCG00000015631	GRB10	Landrace	4.305	0.733	9:136670001-136720000
ENSSSCG00000010831	DUSP10	Landrace	5.479	0.775	10:10830001-10880000
ENSSSCG00000023775	TFB2M	Landrace	4.538	0.726	10:19040001-19090000
ENSSSCG00000010882	CNST	Landrace	4.61	0.704	10:19050001-19100000
ENSSSCG00000009477	EDNRB	Landrace	4.382	0.79	11:50100001-50150000
ENSSSCG00000017417		Landrace	3.95	0.708	12:20660001-20710000
ENSSSCG00000028051	ZNF385C	Landrace	3.95	0.708	12:20660001-20710000
ENSSSCG00000017418	NKIRAS2	Landrace	3.936	0.708	12:20690001-20740000
ENSSSCG00000017419		Landrace	3.936	0.708	12:20690001-20740000
ENSSSCG00000017420	CNP	Landrace	3.617	0.815	12:20730001-20780000
ENSSSCG00000017415	TTC25	Landrace	3.617	0.815	12:20730001-20780000
ENSSSCG00000017986	NDEL1	Landrace	4.746	0.727	12:53630001-53680000
ENSSSCG00000017987		Landrace	4.746	0.727	12:53630001-53680000
ENSSSCG00000038144		Landrace	3.465	0.716	12:53680001-53730000
ENSSSCG00000027019	CACNA2D3	Landrace	4.122	0.768	13:36360001-36410000
ENSSSCG00000024417	ERC2	Landrace	4.332	0.814	13:37730001-37780000
ENSSSCG00000030359	ARHGEF3	Landrace	4.839	0.742	13:38920001-38970000
ENSSSCG00000011463	IL17RD	Landrace	4.839	0.742	13:38920001-38970000
ENSSSCG00000035452	HTD2	Landrace	5.51	0.73	13:40070001-40120000
ENSSSCG00000011474	PXK	Landrace	5.51	0.73	13:40070001-40120000
ENSSSCG00000011788	VPS8	Landrace	3.75	0.716	13:122920001-122970000
ENSSSCG00000038724	C3orf70	Landrace	3.75	0.716	13:122920001-122970000
ENSSSCG00000011811	LPP	Landrace	3.561	0.7	13:126370001-126420000
ENSSSCG00000011812	TPRG1	Landrace	3.62	0.713	13:126800001-126850000
ENSSSCG00000025592	TP63	Landrace	5.535	0.723	13:127240001-127290000
ENSSSCG00000011813	P3H2	Landrace	4.969	0.741	13:127470001-127520000
ENSSSCG00000040904	CLDN1	Landrace	6.348	0.745	13:127680001-127730000
ENSSSCG00000024788	CLDN16	Landrace	4.977	0.798	13:127830001-127880000
ENSSSCG00000022341	TMEM207	Landrace	5.236	0.776	13:127870001-127920000
ENSSSCG00000021206	IL1RAP	Landrace	6.929	0.716	13:127940001-127990000
ENSSSCG00000039249		Landrace	3.996	0.702	13:132450001-132500000
ENSSSCG00000011831	APOD	Landrace	3.937	0.781	13:132480001-132530000
ENSSSCG00000011848	TFRC	Landrace	4.758	0.719	13:133900001-133950000
ENSSSCG00000028717		Landrace	3.767	0.725	13:136360001-136410000
ENSSSCG00000036766	DIRC2	Landrace	5.026	0.721	13:137730001-137780000
ENSSSCG00000011873	HSPBAP1	Landrace	5.026	0.721	13:137730001-137780000
ENSSSCG00000011889	GSK3B	Landrace	3.913	0.705	13:140120001-140170000
ENSSSCG00000027941	LSAMP	Landrace	3.927	0.7	13:143650001-143700000
ENSSSCG00000011943	BBX	Landrace	4.645	0.715	13:151750001-151800000
ENSSSCG00000023078	WDR4	Landrace	6.072	0.765	13:206070001-206120000
ENSSSCG00000021991	NDUFV3	Landrace	6.072	0.765	13:206070001-206120000
ENSSSCG00000037663	PKNOX1	Landrace	5.373	0.762	13:206100001-206150000
ENSSSCG00000022988	TSPEAR	Landrace	4.21	0.701	13:207390001-207440000
ENSSSCG00000037222		Landrace	4.21	0.701	13:207390001-207440000
ENSSSCG00000029038		Landrace	4.21	0.701	13:207390001-207440000
ENSSSCG00000025793		Landrace	4.21	0.701	13:207390001-207440000
ENSSSCG00000034308	LRMDA	Landrace	5.359	0.725	14:78990001-79040000
ENSSSCG00000026268	DLG5	Landrace	5.459	0.726	14:80310001-80360000
ENSSSCG00000010648	CCDC186	Landrace	5.558	0.709	14:124440001-124490000
ENSSSCG00000010655	GFRA1	Landrace	4.658	0.701	14:126470001-126520000
ENSSSCG00000010656	CCDC172	Landrace	4.378	0.7	14:126590001-126640000
ENSSSCG00000010683	GRK5	Landrace	4.215	0.705	14:129120001-129170000
ENSSSCG00000015711	DPP10	Landrace	5.672	0.75	15:21850001-21900000
ENSSSCG00000015770	VEGFC	Landrace	4.325	0.743	15:39100001-39150000
ENSSSCG00000015775	DCTD	Landrace	4.22	0.705	15:44470001-44520000
ENSSSCG00000021731	WWC2	Landrace	5.116	0.737	15:44600001-44650000
ENSSSCG00000038933	PURG	Landrace	3.641	0.79	15:54170001-54220000
ENSSSCG00000033634	ERI1	Landrace	5.146	0.743	15:56120001-56170000
ENSSSCG00000015854	OCA2	Landrace	3.672	0.7	15:56730001-56780000
ENSSSCG00000022671	GALNT13	Landrace	6.165	0.71	15:61520001-61570000
ENSSSCG00000015871	NR4A2	Landrace	3.835	0.78	15:63460001-63510000
ENSSSCG00000015872	GPD2	Landrace	4.629	0.795	15:63700001-63750000
ENSSSCG00000015876	CCDC148	Landrace	5.986	0.734	15:65270001-65320000
ENSSSCG00000015878	PKP4	Landrace	5.144	0.729	15:65550001-65600000
ENSSSCG00000038605		Landrace	3.783	0.705	15:65760001-65810000
ENSSSCG00000015879	DAPL1	Landrace	3.783	0.705	15:65760001-65810000
ENSSSCG00000015880	TANC1	Landrace	4.071	0.705	15:66000001-66050000
ENSSSCG00000034917		Landrace	3.914	0.722	15:66030001-66080000
ENSSSCG00000015882	BAZ2B	Landrace	3.65	0.738	15:66430001-66480000
ENSSSCG00000015888	RBMS1	Landrace	3.743	0.742	15:67290001-67340000
ENSSSCG00000015893	SLC4A10	Landrace	3.584	0.703	15:68620001-68670000
ENSSSCG00000015894	DPP4	Landrace	4.639	0.755	15:68740001-68790000
ENSSSCG00000015895	GCG	Landrace	4.397	0.72	15:68800001-68850000
ENSSSCG00000015896	FAP	Landrace	4.841	0.699	15:68820001-68870000
ENSSSCG00000015898	KCNH7	Landrace	5.271	0.708	15:69170001-69220000
ENSSSCG00000015911	SCN3A	Landrace	4.23	0.737	15:71780001-71830000
ENSSSCG00000034544		Landrace	3.752	0.774	15:71700001-71750000
ENSSSCG00000033662		Landrace	4.019	0.704	15:71800001-71850000
ENSSSCG00000015917	XIRP2	Landrace	3.987	0.759	15:73660001-73710000
ENSSSCG00000015926	ABCB11	Landrace	3.857	0.761	15:75500001-75550000
ENSSSCG00000015930	DHRS9	Landrace	3.857	0.761	15:75500001-75550000
ENSSSCG00000015931	BBS5	Landrace	3.923	0.74	15:75830001-75880000
ENSSSCG00000033049	KLHL41	Landrace	3.923	0.74	15:75830001-75880000
ENSSSCG00000015935	CCDC173	Landrace	3.789	0.727	15:76000001-76050000
ENSSSCG00000015936	PHOSPHO2	Landrace	3.789	0.727	15:76000001-76050000
ENSSSCG00000015937	KLHL23	Landrace	3.789	0.727	15:76000001-76050000
ENSSSCG00000032177	MYO3B	Landrace	3.817	0.709	15:76810001-76860000
ENSSSCG00000015960	MAP3K20	Landrace	3.622	0.842	15:79290001-79340000
ENSSSCG00000034677		Landrace	4.315	0.776	15:84360001-84410000
ENSSSCG00000038561		Landrace	3.945	0.78	15:84380001-84430000
ENSSSCG00000016002		Landrace	3.757	0.726	15:84600001-84650000
ENSSSCG00000016005	SESTD1	Landrace	3.611	0.724	15:84760001-84810000
ENSSSCG00000016009	ITGA4	Landrace	3.871	0.746	15:87010001-87060000
ENSSSCG00000016010	CERKL	Landrace	3.963	0.702	15:87030001-87080000
ENSSSCG00000036674	PPP1R1C	Landrace	3.803	0.726	15:87540001-87590000
ENSSSCG00000016017	DNAJC10	Landrace	3.506	0.713	15:88200001-88250000
ENSSSCG00000016022	ZNF804A	Landrace	4.727	0.734	15:90060001-90110000
ENSSSCG00000016031	CALCRL	Landrace	4.727	0.807	15:92290001-92340000
ENSSSCG00000016032	TFPI	Landrace	4.636	0.774	15:92350001-92400000
ENSSSCG00000016033	GULP1	Landrace	4.883	0.741	15:93120001-93170000
ENSSSCG00000016034	COL3A1	Landrace	4.368	0.817	15:93510001-93560000
ENSSSCG00000016053		Landrace	5.898	0.699	15:95140001-95190000
ENSSSCG00000032814	DNAH7	Landrace	3.887	0.735	15:99780001-99830000
ENSSSCG00000016068	HECW2	Landrace	4.185	0.711	15:100220001-100270000
ENSSSCG00000016073	PGAP1	Landrace	4.558	0.794	15:100800001-100850000
ENSSSCG00000016074	ANKRD44	Landrace	5.42	0.762	15:100960001-101010000
ENSSSCG00000016083	PLCL1	Landrace	4.803	0.804	15:101920001-101970000
ENSSSCG00000021657	SATB2	Landrace	4.345	0.798	15:103080001-103130000
ENSSSCG00000016086	C2orf69	Landrace	4.413	0.724	15:103550001-103600000
ENSSSCG00000016087	TYW5	Landrace	4.413	0.724	15:103550001-103600000
ENSSSCG00000036676	MAIP1	Landrace	4.413	0.724	15:103550001-103600000
ENSSSCG00000029606	AOX1	Landrace	4.007	0.704	15:104210001-104260000
ENSSSCG00000016095	CLK1	Landrace	5.833	0.775	15:104560001-104610000
ENSSSCG00000016096		Landrace	5.971	0.766	15:104570001-104620000
ENSSSCG00000039654	NIF3L1	Landrace	5.971	0.766	15:104570001-104620000
ENSSSCG00000016098	ORC2	Landrace	5.971	0.766	15:104570001-104620000
ENSSSCG00000036339	FAM126B	Landrace	5.511	0.732	15:104620001-104670000
ENSSSCG00000016100		Landrace	4.6	0.725	15:104700001-104750000
ENSSSCG00000016101	CFLAR	Landrace	5.941	0.722	15:104850001-104900000
ENSSSCG00000026940	CASP10	Landrace	6.083	0.774	15:104880001-104930000
ENSSSCG00000028157	CASP8	Landrace	6.382	0.806	15:104900001-104950000
ENSSSCG00000031271	STRADB	Landrace	6.462	0.763	15:105260001-105310000
ENSSSCG00000016107		Landrace	6.069	0.782	15:105250001-105300000
ENSSSCG00000035161	TMEM237	Landrace	6.462	0.763	15:105260001-105310000
ENSSSCG00000026184	MPP4	Landrace	6.462	0.763	15:105260001-105310000
ENSSSCG00000016109	ALS2	Landrace	6.078	0.744	15:105280001-105330000
ENSSSCG00000022296	CDK15	Landrace	4.376	0.702	15:105490001-105540000
ENSSSCG00000016141	PLEKHM3	Landrace	5.367	0.708	15:111020001-111070000
ENSSSCG00000016160	ERBB4	Landrace	4.338	0.759	15:114390001-114440000
ENSSSCG00000017008	DOCK2	Landrace	5.193	0.821	16:53920001-53970000
ENSSSCG00000017010	INSYN2B	Landrace	5.193	0.821	16:53920001-53970000
ENSSSCG00000031350		Landrace	4.814	0.819	16:53930001-53980000
ENSSSCG00000025965	SPDL1	Landrace	6.454	0.721	16:54300001-54350000
ENSSSCG00000017057	FAM71B	Landrace	5.186	0.703	16:66090001-66140000
ENSSSCG00000017058	MED7	Landrace	5.186	0.703	16:66090001-66140000
ENSSSCG00000028875	HAVCR2	Landrace	5.186	0.703	16:66090001-66140000
ENSSSCG00000032090	PDCD6	Landrace	3.453	0.733	16:79820001-79870000
ENSSSCG00000033034		Landrace	3.453	0.733	16:79820001-79870000
ENSSSCG00000020686	SDHA	Landrace	3.687	0.7	16:79850001-79900000
ENSSSCG00000036783	CCDC127	Landrace	3.687	0.7	16:79850001-79900000
ENSSSCG00000033375	LRRC14B	Landrace	3.687	0.7	16:79850001-79900000
ENSSSCG00000039089		Landrace	3.687	0.7	16:79850001-79900000
ENSSSCG00000007360	CHD6	Landrace	4.407	0.719	17:44110001-44160000
ENSSSCG00000016509		Landrace	4.142	0.79	18:10320001-10370000
ENSSSCG00000038700	FMC1	Landrace	4.424	0.77	18:10340001-10390000
ENSSSCG00000016510	UBN2	Landrace	4.424	0.77	18:10340001-10390000
ENSSSCG00000016518	TRIM24	Landrace	3.801	0.711	18:11150001-11200000
ENSSSCG00000016519	AKR1D1	Landrace	6.206	0.699	18:11430001-11480000
ENSSSCG00000016585	IMPDH1	Landrace	4.125	0.75	18:19960001-20010000
ENSSSCG00000037087	PRRT4	Landrace	3.759	0.797	18:19970001-20020000
ENSSSCG00000016590	SND1	Landrace	5.212	0.808	18:20350001-20400000
ENSSSCG00000016625	CTTNBP2	Landrace	5.404	0.706	18:28410001-28460000
ENSSSCG00000016664	NPSR1	Landrace	3.888	0.741	18:39150001-39200000
ENSSSCG00000016679		Landrace	4.039	0.774	18:42390001-42440000
ENSSSCG00000016678	NOD1	Landrace	4.039	0.774	18:42390001-42440000
ENSSSCG00000016763	GLI3	Landrace	5.011	0.724	18:52560001-52610000
XLOC_000538		Landrace	5.648	0.856	1:136290001-136340000
XLOC_000540		Landrace	5.099	0.838	1:136320001-136370000
XLOC_000690		Landrace	3.559	0.716	1:180140001-180190000
XLOC_000816		Landrace	3.951	0.731	1:208970001-209020000
XLOC_001802		Landrace	4.474	0.711	1:172970001-173020000
XLOC_001852		Landrace	3.654	0.804	1:186430001-186480000
XLOC_001937		Landrace	3.953	0.811	1:208990001-209040000
XLOC_001937		Landrace	3.934	0.844	1:209010001-209060000
XLOC_001969		Landrace	3.804	0.706	1:219820001-219870000
XLOC_001970		Landrace	3.968	0.718	1:219830001-219880000
XLOC_008964		Landrace	3.465	0.716	12:53680001-53730000
XLOC_011209		Landrace	5.85	0.759	13:206090001-206140000
XLOC_011792		Landrace	5.447	0.788	13:126930001-126980000
XLOC_015556		Landrace	5.032	0.741	14:124480001-124530000
XLOC_018179		Landrace	3.842	0.717	15:74020001-74070000
XLOC_018845		Landrace	3.843	0.717	15:95190001-95240000
XLOC_018853		Landrace	5.238	0.759	15:96940001-96990000
XLOC_021574		Landrace	5.186	0.703	16:66090001-66140000
XLOC_021789		Landrace	3.572	0.849	16:50790001-50840000
XLOC_024434		Landrace	4.04	0.787	18:10330001-10380000
XLOC_025718		Landrace	3.757	0.736	2:5480001-5530000
XLOC_026435		Landrace	4.834	0.815	2:77560001-77610000
XLOC_026436		Landrace	4.834	0.815	2:77560001-77610000
XLOC_030210		Landrace	4.961	0.769	3:71430001-71480000
XLOC_030222		Landrace	4.17	0.799	3:72340001-72390000
XLOC_033194		Landrace	4.607	0.808	4:43210001-43260000
XLOC_033330		Landrace	3.773	0.805	4:82120001-82170000
XLOC_033936		Landrace	3.526	0.89	4:48530001-48580000
XLOC_034019		Landrace	4.25	0.791	4:75370001-75420000
XLOC_034067		Landrace	3.673	0.732	4:83790001-83840000
XLOC_036096		Landrace	3.7	0.699	5:39040001-39090000
XLOC_036103		Landrace	5.026	0.742	5:42270001-42320000
XLOC_036163		Landrace	3.514	0.73	5:58990001-59040000
XLOC_036765		Landrace	5.675	0.777	5:39240001-39290000
XLOC_043764		Landrace	3.737	0.753	7:103290001-103340000
XLOC_046431		Landrace	4.183	0.708	8:57920001-57970000
XLOC_046781		Landrace	6.853	0.71	8:12740001-12790000
XLOC_047099		Landrace	4	0.721	8:111110001-111160000
XLOC_050704		Landrace	4.991	0.819	9:118310001-118360000
ENSSSCG00000004421	FYN	Tongcheng	-2.05	0.703	1:77570001-77620000
ENSSSCG00000004497	PSTPIP2	Tongcheng	-0.854	0.734	1:95690001-95740000
ENSSSCG00000004499	ATP5F1A	Tongcheng	-0.854	0.734	1:95690001-95740000
ENSSSCG00000004535	TCF4	Tongcheng	-0.864	0.823	1:104970001-105020000
ENSSSCG00000004545	ANKDD1A	Tongcheng	-1.427	0.858	1:107060001-107110000
ENSSSCG00000037998		Tongcheng	-1.427	0.858	1:107060001-107110000
ENSSSCG00000004547	PLEKHO2	Tongcheng	-0.972	0.946	1:107190001-107240000
ENSSSCG00000004548	PIF1	Tongcheng	-0.972	0.946	1:107190001-107240000
ENSSSCG00000021588	DAPK2	Tongcheng	-4.644	0.766	1:108130001-108180000
ENSSSCG00000004561	HERC1	Tongcheng	-0.972	0.736	1:108250001-108300000
ENSSSCG00000038786		Tongcheng	-1.126	0.699	1:108380001-108430000
ENSSSCG00000028737	USP3	Tongcheng	-1.126	0.699	1:108380001-108430000
ENSSSCG00000040895		Tongcheng	-1.126	0.699	1:108380001-108430000
ENSSSCG00000025578	ALDH1A2	Tongcheng	-0.734	0.819	1:113880001-113930000
ENSSSCG00000004659	SLC12A1	Tongcheng	-0.697	0.781	1:123570001-123620000
ENSSSCG00000040204	CTXN2	Tongcheng	-0.697	0.781	1:123570001-123620000
ENSSSCG00000004661	MYEF2	Tongcheng	-0.697	0.781	1:123570001-123620000
ENSSSCG00000004662	SLC24A5	Tongcheng	-0.721	0.75	1:123590001-123640000
ENSSSCG00000004729		Tongcheng	-0.954	0.745	1:129080001-129130000
ENSSSCG00000004730	TMEM87A	Tongcheng	-0.954	0.745	1:129080001-129130000
ENSSSCG00000033472		Tongcheng	-1.778	0.757	1:129090001-129140000
ENSSSCG00000004731	VPS39	Tongcheng	-1.905	0.732	1:129110001-129160000
ENSSSCG00000004791	RASGRP1	Tongcheng	-1.033	0.85	1:132750001-132800000
ENSSSCG00000004792	FAM98B	Tongcheng	-1.033	0.85	1:132750001-132800000
ENSSSCG00000039393	SPRED1	Tongcheng	-1.108	0.884	1:133000001-133050000
ENSSSCG00000004794	TMCO5A	Tongcheng	-1.093	0.947	1:133290001-133340000
ENSSSCG00000004830	ATP10A	Tongcheng	-0.708	0.922	1:141650001-141700000
ENSSSCG00000004854		Tongcheng	-1.466	0.714	1:145160001-145210000
ENSSSCG00000033540		Tongcheng	-1.466	0.714	1:145160001-145210000
ENSSSCG00000004861	TSHZ1	Tongcheng	-3.434	0.738	1:148900001-148950000
ENSSSCG00000032488	ZADH2	Tongcheng	-3.975	0.715	1:148940001-148990000
ENSSSCG00000033971	ZNF407	Tongcheng	-0.927	0.726	1:149490001-149540000
ENSSSCG00000004869	CNDP1	Tongcheng	-0.927	0.726	1:149490001-149540000
ENSSSCG00000039486	FAM69C	Tongcheng	-1.561	0.704	1:149630001-149680000
ENSSSCG00000004874	C18orf63	Tongcheng	-1.573	0.705	1:149640001-149690000
ENSSSCG00000004875	CYB5A	Tongcheng	-1.705	0.712	1:149690001-149740000
ENSSSCG00000032494	TIMM21	Tongcheng	-1.437	0.737	1:149840001-149890000
ENSSSCG00000004873	FBXO15	Tongcheng	-0.712	0.895	1:149880001-149930000
ENSSSCG00000004969		Tongcheng	-1.801	0.707	1:167270001-167320000
ENSSSCG00000004970		Tongcheng	-1.801	0.707	1:167270001-167320000
ENSSSCG00000005078	DAAM1	Tongcheng	-0.732	0.721	1:188410001-188460000
ENSSSCG00000036551		Tongcheng	-1.339	0.755	1:192720001-192770000
ENSSSCG00000040366	ADAMTSL1	Tongcheng	-0.81	0.844	1:204370001-204420000
ENSSSCG00000005191	MPDZ	Tongcheng	-0.739	0.932	1:209150001-209200000
ENSSSCG00000005194	PTPRD	Tongcheng	-0.9	0.741	1:214000001-214050000
ENSSSCG00000034133		Tongcheng	-0.9	0.741	1:214000001-214050000
ENSSSCG00000005207	ERMP1	Tongcheng	-0.865	0.893	1:216390001-216440000
ENSSSCG00000005208	RIC1	Tongcheng	-0.865	0.893	1:216390001-216440000
ENSSSCG00000005209		Tongcheng	-1.007	0.877	1:216480001-216530000
ENSSSCG00000032561	PDCD1LG2	Tongcheng	-1.196	0.891	1:216500001-216550000
ENSSSCG00000005268	RORB	Tongcheng	-1.872	0.699	1:227570001-227620000
ENSSSCG00000005273	OSTF1	Tongcheng	-0.947	0.917	1:228170001-228220000
ENSSSCG00000005291	TLE1	Tongcheng	-0.877	0.868	1:234290001-234340000
ENSSSCG00000037497		Tongcheng	-0.938	0.802	1:234430001-234480000
ENSSSCG00000005296	PHF24	Tongcheng	-1.246	0.714	1:235780001-235830000
ENSSSCG00000005297	DNAJB5	Tongcheng	-1.196	0.707	1:235790001-235840000
ENSSSCG00000005300	VCP	Tongcheng	-0.823	0.702	1:235800001-235850000
ENSSSCG00000005298	C9orf131	Tongcheng	-0.823	0.702	1:235800001-235850000
ENSSSCG00000005376	TBC1D2	Tongcheng	-0.8	0.724	1:240040001-240090000
ENSSSCG00000005701	ASS1	Tongcheng	-0.756	0.891	1:270580001-270630000
ENSSSCG00000013331	METTL15	Tongcheng	-0.688	0.854	2:32210001-32260000
ENSSSCG00000013332	KIF18A	Tongcheng	-0.688	0.854	2:32210001-32260000
ENSSSCG00000038265		Tongcheng	-2.883	0.735	2:56230001-56280000
ENSSSCG00000013919		Tongcheng	-0.872	0.742	2:58920001-58970000
ENSSSCG00000025329	DDX49	Tongcheng	-0.872	0.742	2:58920001-58970000
ENSSSCG00000027840		Tongcheng	-0.872	0.742	2:58920001-58970000
ENSSSCG00000013922		Tongcheng	-0.872	0.742	2:58920001-58970000
ENSSSCG00000013928		Tongcheng	-0.872	0.742	2:58920001-58970000
ENSSSCG00000039301	UPF1	Tongcheng	-1.161	0.718	2:58930001-58980000
ENSSSCG00000013893	ARRDC2	Tongcheng	-3.251	0.714	2:59750001-59800000
ENSSSCG00000013892	KCNN1	Tongcheng	-3.251	0.714	2:59750001-59800000
ENSSSCG00000013839	RASAL3	Tongcheng	-1.095	0.712	2:62150001-62200000
ENSSSCG00000013836		Tongcheng	-1.095	0.712	2:62150001-62200000
ENSSSCG00000031409		Tongcheng	-1.095	0.712	2:62150001-62200000
ENSSSCG00000013838	AKAP8L	Tongcheng	-1.095	0.712	2:62150001-62200000
ENSSSCG00000013837	AKAP8	Tongcheng	-1.294	0.809	2:62240001-62290000
ENSSSCG00000022227	BRD4	Tongcheng	-1.131	0.797	2:62250001-62300000
ENSSSCG00000028144	EPHX3	Tongcheng	-1.546	0.702	2:62340001-62390000
ENSSSCG00000025176	NOTCH3	Tongcheng	-1.546	0.702	2:62340001-62390000
ENSSSCG00000037526		Tongcheng	-1.546	0.702	2:62340001-62390000
ENSSSCG00000014057	FAF2	Tongcheng	-1.661	0.706	2:81460001-81510000
ENSSSCG00000014058	CLTB	Tongcheng	-0.968	0.77	2:81480001-81530000
ENSSSCG00000032389		Tongcheng	-0.968	0.77	2:81480001-81530000
ENSSSCG00000029179	HIGD2A	Tongcheng	-0.968	0.77	2:81480001-81530000
ENSSSCG00000029577		Tongcheng	-0.968	0.77	2:81480001-81530000
ENSSSCG00000029985	ARL10	Tongcheng	-0.968	0.77	2:81480001-81530000
ENSSSCG00000014060		Tongcheng	-0.968	0.77	2:81480001-81530000
ENSSSCG00000014136	VCAN	Tongcheng	-0.79	0.716	2:91740001-91790000
ENSSSCG00000039760	PRR16	Tongcheng	-1.146	0.723	2:124370001-124420000
ENSSSCG00000007950	ADCY9	Tongcheng	-1.234	0.833	3:38200001-38250000
ENSSSCG00000007954	SLX4	Tongcheng	-2.156	0.748	3:38660001-38710000
ENSSSCG00000007956	NLRC3	Tongcheng	-2.156	0.748	3:38660001-38710000
ENSSSCG00000007955	CLUAP1	Tongcheng	-1.504	0.841	3:38750001-38800000
ENSSSCG00000007957	C16orf90	Tongcheng	-1.504	0.841	3:38750001-38800000
ENSSSCG00000021065	NAA60	Tongcheng	-1.504	0.841	3:38750001-38800000
ENSSSCG00000033390		Tongcheng	-1.504	0.841	3:38750001-38800000
ENSSSCG00000007958	ZNF174	Tongcheng	-1.634	0.848	3:38760001-38810000
ENSSSCG00000007959	OR2C1	Tongcheng	-1.78	0.892	3:38830001-38880000
ENSSSCG00000029285		Tongcheng	-1.133	0.911	3:38850001-38900000
ENSSSCG00000037309	TIGD7	Tongcheng	-1.133	0.911	3:38850001-38900000
ENSSSCG00000007963	ZNF263	Tongcheng	-1.156	0.874	3:38870001-38920000
ENSSSCG00000007964		Tongcheng	-1.128	0.874	3:38950001-39000000
ENSSSCG00000007965	ZNF200	Tongcheng	-0.913	0.889	3:38970001-39020000
ENSSSCG00000007961		Tongcheng	-0.828	0.897	3:38980001-39030000
ENSSSCG00000034150		Tongcheng	-0.828	0.897	3:38980001-39030000
ENSSSCG00000029375	ZNF205	Tongcheng	-2.84	0.912	3:39120001-39170000
ENSSSCG00000021569	MMP25	Tongcheng	-1.527	0.92	3:39140001-39190000
ENSSSCG00000020895	BICDL2	Tongcheng	-1.527	0.92	3:39140001-39190000
ENSSSCG00000023315	THOC6	Tongcheng	-1.527	0.92	3:39140001-39190000
ENSSSCG00000027252	HCFC1R1	Tongcheng	-1.527	0.92	3:39140001-39190000
ENSSSCG00000027130	TNFRSF12A	Tongcheng	-1.527	0.92	3:39140001-39190000
ENSSSCG00000023743	CLDN6	Tongcheng	-1.527	0.92	3:39140001-39190000
ENSSSCG00000021536	CLDN9	Tongcheng	-1.527	0.92	3:39140001-39190000
ENSSSCG00000032932	MSRB1	Tongcheng	-1.518	0.957	3:40120001-40170000
ENSSSCG00000025711	MEIOB	Tongcheng	-1.518	0.957	3:40120001-40170000
ENSSSCG00000008012	HAGH	Tongcheng	-1.518	0.957	3:40120001-40170000
ENSSSCG00000039715	FAHD1	Tongcheng	-1.518	0.957	3:40120001-40170000
ENSSSCG00000008018	MAPK8IP3	Tongcheng	-2.156	0.935	3:40220001-40270000
ENSSSCG00000008019	JPT2	Tongcheng	-2.156	0.935	3:40220001-40270000
ENSSSCG00000008026	CRAMP1	Tongcheng	-2.156	0.935	3:40220001-40270000
ENSSSCG00000008066	ZNF484	Tongcheng	-1.436	0.936	3:41880001-41930000
ENSSSCG00000036752		Tongcheng	-1.047	0.95	3:41940001-41990000
ENSSSCG00000008068	IARS	Tongcheng	-1.047	0.95	3:41940001-41990000
ENSSSCG00000008069	NOL8	Tongcheng	-1.604	0.933	3:41980001-42030000
ENSSSCG00000008070		Tongcheng	-1.176	0.753	3:42090001-42140000
ENSSSCG00000034607	OGN	Tongcheng	-1.093	0.707	3:42110001-42160000
ENSSSCG00000008073	OMD	Tongcheng	-1.093	0.707	3:42110001-42160000
ENSSSCG00000008072	ASPN	Tongcheng	-1.192	0.897	3:42190001-42240000
ENSSSCG00000028549	ECM2	Tongcheng	-0.96	0.939	3:42200001-42250000
ENSSSCG00000027166	BICD2	Tongcheng	-0.845	0.892	3:42410001-42460000
ENSSSCG00000028185	FGD3	Tongcheng	-1.266	0.896	3:42590001-42640000
ENSSSCG00000022237	SUSD3	Tongcheng	-1.266	0.896	3:42590001-42640000
ENSSSCG00000008077	CARD19	Tongcheng	-0.906	0.801	3:42630001-42680000
ENSSSCG00000040061	NINJ1	Tongcheng	-0.906	0.801	3:42630001-42680000
ENSSSCG00000034154	WNK2	Tongcheng	-0.722	0.938	3:42780001-42830000
ENSSSCG00000008080	PHF2	Tongcheng	-0.692	0.852	3:43030001-43080000
ENSSSCG00000036243		Tongcheng	-0.709	0.82	3:43110001-43160000
ENSSSCG00000036115		Tongcheng	-1.27	0.728	3:73990001-74040000
ENSSSCG00000036418	SLC8A1	Tongcheng	-0.873	0.862	3:100240001-100290000
ENSSSCG00000006080	ERICH5	Tongcheng	-1.142	0.758	4:38690001-38740000
ENSSSCG00000006081	RPL30	Tongcheng	-1.142	0.758	4:38690001-38740000
ENSSSCG00000006082	MATN2	Tongcheng	-1.2	0.736	4:38720001-38770000
ENSSSCG00000037733	TRIQK	Tongcheng	-0.728	0.849	4:43680001-43730000
ENSSSCG00000006116	SLC26A7	Tongcheng	-0.787	0.93	4:45590001-45640000
ENSSSCG00000031281		Tongcheng	-0.787	0.93	4:45590001-45640000
ENSSSCG00000040239		Tongcheng	-1.352	0.796	4:45530001-45580000
ENSSSCG00000032555		Tongcheng	-2.703	0.71	4:45660001-45710000
ENSSSCG00000034243		Tongcheng	-2.703	0.71	4:45660001-45710000
ENSSSCG00000039660	LRRC69	Tongcheng	-2.703	0.71	4:45660001-45710000
ENSSSCG00000006277	SPIDR	Tongcheng	-0.939	0.829	4:79940001-79990000
ENSSSCG00000006299	TBX19	Tongcheng	-0.964	0.919	4:82620001-82670000
ENSSSCG00000006321	FAM78B	Tongcheng	-0.747	0.81	4:84610001-84660000
ENSSSCG00000006771	SLC16A1	Tongcheng	-0.717	0.754	4:107500001-107550000
ENSSSCG00000000233	ACVR1B	Tongcheng	-2.093	0.7	5:17290001-17340000
ENSSSCG00000000234	GRASP	Tongcheng	-3.115	0.748	5:17360001-17410000
ENSSSCG00000031321	NR4A1	Tongcheng	-1.946	0.782	5:17390001-17440000
ENSSSCG00000033687	ATG101	Tongcheng	-1.946	0.782	5:17390001-17440000
ENSSSCG00000035962		Tongcheng	-1.946	0.782	5:17390001-17440000
ENSSSCG00000030998	WIF1	Tongcheng	-1.392	0.73	5:29430001-29480000
ENSSSCG00000000469	LEMD3	Tongcheng	-1.156	0.699	5:29570001-29620000
ENSSSCG00000038031	CPSF6	Tongcheng	-0.984	0.75	5:33510001-33560000
ENSSSCG00000000493	FRS2	Tongcheng	-0.71	0.753	5:33740001-33790000
ENSSSCG00000000502	CNOT2	Tongcheng	-0.921	0.732	5:34390001-34440000
ENSSSCG00000000948	SYT1	Tongcheng	-0.799	0.706	5:101830001-101880000
ENSSSCG00000036102	TCF25	Tongcheng	-0.857	0.982	6:190001-240000
ENSSSCG00000002635	SPIRE2	Tongcheng	-0.839	0.984	6:210001-260000
ENSSSCG00000024687	FANCA	Tongcheng	-0.839	0.984	6:210001-260000
ENSSSCG00000029228	ZNF276	Tongcheng	-0.953	0.946	6:280001-330000
ENSSSCG00000022310	VPS9D1	Tongcheng	-0.953	0.946	6:280001-330000
ENSSSCG00000029339	SPATA2L	Tongcheng	-0.953	0.946	6:280001-330000
ENSSSCG00000039142		Tongcheng	-1.696	0.711	6:15330001-15380000
ENSSSCG00000032407	LRFN1	Tongcheng	-1.504	0.818	6:47960001-48010000
ENSSSCG00000040981	GMFG	Tongcheng	-1.504	0.818	6:47960001-48010000
ENSSSCG00000010706		Tongcheng	-0.834	0.793	6:48010001-48060000
ENSSSCG00000022442	PAF1	Tongcheng	-0.834	0.793	6:48010001-48060000
ENSSSCG00000028056	ZFP36	Tongcheng	-0.834	0.793	6:48010001-48060000
ENSSSCG00000030048	PLEKHG2	Tongcheng	-1.015	0.8	6:48070001-48120000
ENSSSCG00000020817	RPS16	Tongcheng	-1.015	0.8	6:48070001-48120000
ENSSSCG00000039211		Tongcheng	-1.015	0.8	6:48070001-48120000
ENSSSCG00000023556	SUPT5H	Tongcheng	-0.997	0.805	6:48100001-48150000
ENSSSCG00000026612	TIMM50	Tongcheng	-0.997	0.805	6:48100001-48150000
ENSSSCG00000002987	DLL3	Tongcheng	-0.997	0.805	6:48100001-48150000
ENSSSCG00000002986	SELENOV	Tongcheng	-1.468	0.816	6:48120001-48170000
ENSSSCG00000024773	EID2	Tongcheng	-1.997	0.804	6:48140001-48190000
ENSSSCG00000002983	LGALS13	Tongcheng	-2.697	0.767	6:48160001-48210000
ENSSSCG00000033760	LTBP4	Tongcheng	-0.769	0.896	6:48850001-48900000
ENSSSCG00000023228	NUMBL	Tongcheng	-0.769	0.896	6:48850001-48900000
ENSSSCG00000026331	COQ8B	Tongcheng	-0.935	0.885	6:48870001-48920000
ENSSSCG00000002998	SNRPA	Tongcheng	-0.692	0.874	6:48980001-49030000
ENSSSCG00000002997		Tongcheng	-0.692	0.874	6:48980001-49030000
ENSSSCG00000002996		Tongcheng	-0.692	0.874	6:48980001-49030000
ENSSSCG00000002995	EGLN2	Tongcheng	-0.692	0.874	6:48980001-49030000
ENSSSCG00000002994	CYP2F1	Tongcheng	-0.692	0.874	6:48980001-49030000
ENSSSCG00000002993	CYP2A19	Tongcheng	-1.075	0.843	6:49060001-49110000
ENSSSCG00000028627		Tongcheng	-1.075	0.843	6:49060001-49110000
ENSSSCG00000030049		Tongcheng	-0.853	0.818	6:49310001-49360000
ENSSSCG00000003016	CCDC97	Tongcheng	-0.806	0.822	6:49320001-49370000
ENSSSCG00000003017	TGFB1	Tongcheng	-0.784	0.824	6:49330001-49380000
ENSSSCG00000003013	B9D2	Tongcheng	-0.784	0.824	6:49330001-49380000
ENSSSCG00000028794		Tongcheng	-0.784	0.824	6:49330001-49380000
ENSSSCG00000003015	EXOSC5	Tongcheng	-0.784	0.824	6:49330001-49380000
ENSSSCG00000032536	B3GNT8	Tongcheng	-1.088	0.807	6:49350001-49400000
ENSSSCG00000032711	DMAC2	Tongcheng	-1.256	0.749	6:49360001-49410000
ENSSSCG00000040022	ERICH4	Tongcheng	-1.418	0.735	6:49370001-49420000
ENSSSCG00000003021	MEGF8	Tongcheng	-3.265	0.709	6:49600001-49650000
ENSSSCG00000003022	TMEM145	Tongcheng	-3.265	0.709	6:49600001-49650000
ENSSSCG00000003024	PRR19	Tongcheng	-3.265	0.709	6:49600001-49650000
ENSSSCG00000034412		Tongcheng	-3.265	0.709	6:49600001-49650000
ENSSSCG00000029070	PAFAH1B3	Tongcheng	-3.265	0.709	6:49600001-49650000
ENSSSCG00000003030	CIC	Tongcheng	-3.265	0.709	6:49600001-49650000
ENSSSCG00000032154	ERF	Tongcheng	-3.309	0.71	6:49680001-49730000
ENSSSCG00000003035		Tongcheng	-2.937	0.705	6:49690001-49740000
ENSSSCG00000028054	ZNF526	Tongcheng	-2.937	0.705	6:49690001-49740000
ENSSSCG00000030182	DEDD2	Tongcheng	-2.937	0.705	6:49690001-49740000
ENSSSCG00000003076	ZNF226	Tongcheng	-1.344	0.705	6:50790001-50840000
ENSSSCG00000033420	ZNF227	Tongcheng	-1.344	0.705	6:50790001-50840000
ENSSSCG00000022434	ZNF235	Tongcheng	-1.7	0.72	6:50880001-50930000
ENSSSCG00000003077		Tongcheng	-1.7	0.72	6:50880001-50930000
ENSSSCG00000039929	ERCC2	Tongcheng	-3.098	0.715	6:51760001-51810000
ENSSSCG00000039864	KLC3	Tongcheng	-4.074	0.701	6:51720001-51770000
ENSSSCG00000036542	PPP1R13L	Tongcheng	-3.098	0.715	6:51760001-51810000
ENSSSCG00000036455	ERCC1	Tongcheng	-3.098	0.715	6:51760001-51810000
ENSSSCG00000020754	CD3EAP	Tongcheng	-3.098	0.715	6:51760001-51810000
ENSSSCG00000038229	EML2	Tongcheng	-0.896	0.921	6:51990001-52040000
ENSSSCG00000021053	GIPR	Tongcheng	-0.896	0.921	6:51990001-52040000
ENSSSCG00000033500		Tongcheng	-0.896	0.921	6:51990001-52040000
ENSSSCG00000032819	QPCTL	Tongcheng	-1.255	0.894	6:52020001-52070000
ENSSSCG00000038367	FBXO46	Tongcheng	-1.255	0.894	6:52020001-52070000
ENSSSCG00000039916	BHMG1	Tongcheng	-1.362	0.867	6:52040001-52090000
ENSSSCG00000035791	SIX5	Tongcheng	-1.776	0.865	6:52060001-52110000
ENSSSCG00000038969		Tongcheng	-1.776	0.865	6:52060001-52110000
ENSSSCG00000038738	DMWD	Tongcheng	-2.058	0.832	6:52070001-52120000
ENSSSCG00000040714	RSPH6A	Tongcheng	-2.058	0.832	6:52070001-52120000
ENSSSCG00000033207	SULT2A1	Tongcheng	-1.894	0.717	6:53530001-53580000
ENSSSCG00000038052		Tongcheng	-1.894	0.717	6:53530001-53580000
ENSSSCG00000003123		Tongcheng	-1.894	0.717	6:53530001-53580000
ENSSSCG00000035788		Tongcheng	-3.413	0.714	6:58010001-58060000
ENSSSCG00000027056		Tongcheng	-3.292	0.71	6:58020001-58070000
ENSSSCG00000040419		Tongcheng	-3.292	0.71	6:58020001-58070000
ENSSSCG00000031883		Tongcheng	-3.292	0.71	6:58020001-58070000
ENSSSCG00000003241	ZNF614	Tongcheng	-3.583	0.727	6:58130001-58180000
ENSSSCG00000036656		Tongcheng	-3.583	0.727	6:58130001-58180000
ENSSSCG00000003243		Tongcheng	-3.583	0.727	6:58130001-58180000
ENSSSCG00000032585	ZNF613	Tongcheng	-3.583	0.727	6:58130001-58180000
ENSSSCG00000032969		Tongcheng	-3.681	0.753	6:58140001-58190000
ENSSSCG00000040097	TFAP2E	Tongcheng	-0.793	0.733	6:91770001-91820000
ENSSSCG00000035914	PSMB2	Tongcheng	-0.793	0.733	6:91770001-91820000
ENSSSCG00000035186	ADCYAP1	Tongcheng	-2.694	0.738	6:105380001-105430000
ENSSSCG00000040699		Tongcheng	-2.989	0.828	6:105450001-105500000
ENSSSCG00000031942	YES1	Tongcheng	-2.481	0.845	6:105470001-105520000
ENSSSCG00000027169	ENOSF1	Tongcheng	-2.261	0.918	6:105620001-105670000
ENSSSCG00000040678	TYMS	Tongcheng	-2.261	0.918	6:105620001-105670000
ENSSSCG00000039398	CLUL1	Tongcheng	-2.532	0.893	6:105630001-105680000
ENSSSCG00000028613	CETN1	Tongcheng	-3.578	0.839	6:105740001-105790000
ENSSSCG00000040397	COLEC12	Tongcheng	-1.032	0.823	6:105780001-105830000
ENSSSCG00000025653	THOC1	Tongcheng	-0.692	0.825	6:106020001-106070000
ENSSSCG00000022559	USP14	Tongcheng	-0.781	0.853	6:106040001-106090000
ENSSSCG00000021893	ROCK1	Tongcheng	-0.969	0.808	6:106170001-106220000
ENSSSCG00000037947		Tongcheng	-1.408	0.702	6:106230001-106280000
ENSSSCG00000003709	LAMA3	Tongcheng	-0.711	0.866	6:108580001-108630000
ENSSSCG00000040911		Tongcheng	-1.017	0.884	6:108590001-108640000
ENSSSCG00000003737	NOL4	Tongcheng	-0.706	0.711	6:117970001-118020000
ENSSSCG00000003738	MAPRE2	Tongcheng	-0.873	0.798	6:118870001-118920000
ENSSSCG00000039133		Tongcheng	-0.873	0.798	6:118870001-118920000
ENSSSCG00000003743	GALNT1	Tongcheng	-0.798	0.754	6:119400001-119450000
ENSSSCG00000040355	TICRR	Tongcheng	-0.78	0.858	7:55180001-55230000
ENSSSCG00000001840	KIF7	Tongcheng	-0.78	0.858	7:55180001-55230000
ENSSSCG00000036100		Tongcheng	-0.78	0.858	7:55180001-55230000
ENSSSCG00000001844	PLIN1	Tongcheng	-0.954	0.86	7:55190001-55240000
ENSSSCG00000027052	PEX11A	Tongcheng	-1.625	0.758	7:55260001-55310000
ENSSSCG00000001846	WDR93	Tongcheng	-0.89	0.755	7:55270001-55320000
ENSSSCG00000030174	AP3S2	Tongcheng	-1.051	0.942	7:55460001-55510000
ENSSSCG00000001850		Tongcheng	-1.051	0.942	7:55460001-55510000
ENSSSCG00000021361	ZNF710	Tongcheng	-0.746	0.854	7:55550001-55600000
ENSSSCG00000001859		Tongcheng	-0.764	0.761	7:55800001-55850000
ENSSSCG00000031810	NGRN	Tongcheng	-0.764	0.761	7:55800001-55850000
ENSSSCG00000035202		Tongcheng	-0.764	0.761	7:55800001-55850000
ENSSSCG00000033954		Tongcheng	-0.764	0.761	7:55800001-55850000
ENSSSCG00000001860	NRG4	Tongcheng	-1.464	0.699	7:56260001-56310000
ENSSSCG00000037940		Tongcheng	-1.57	0.702	7:56220001-56270000
ENSSSCG00000001863	TMEM266	Tongcheng	-0.968	0.74	7:56310001-56360000
ENSSSCG00000001865	SCAPER	Tongcheng	-1.938	0.74	7:56940001-56990000
ENSSSCG00000001866	RCN2	Tongcheng	-3.991	0.79	7:57000001-57050000
ENSSSCG00000001867	PSTPIP1	Tongcheng	-1.344	0.724	7:57120001-57170000
ENSSSCG00000035350		Tongcheng	-1.344	0.724	7:57120001-57170000
ENSSSCG00000001868	TSPAN3	Tongcheng	-1.344	0.724	7:57120001-57170000
ENSSSCG00000023188	ARIH1	Tongcheng	-0.816	0.764	7:60780001-60830000
ENSSSCG00000040041		Tongcheng	-0.877	0.761	7:60740001-60790000
ENSSSCG00000001926		Tongcheng	-0.738	0.72	7:60860001-60910000
ENSSSCG00000001927		Tongcheng	-0.738	0.72	7:60860001-60910000
ENSSSCG00000001928		Tongcheng	-0.973	0.745	7:60890001-60940000
ENSSSCG00000032377	RALGAPA1	Tongcheng	-0.789	0.847	7:64330001-64380000
ENSSSCG00000001949	INSM2	Tongcheng	-0.789	0.847	7:64330001-64380000
ENSSSCG00000021289	GAK	Tongcheng	-0.711	0.884	8:240001-290000
ENSSSCG00000038234	TMEM175	Tongcheng	-0.819	0.86	8:290001-340000
ENSSSCG00000027286	DGKQ	Tongcheng	-0.819	0.86	8:290001-340000
ENSSSCG00000032262	IDUA	Tongcheng	-0.819	0.86	8:290001-340000
ENSSSCG00000035739	SLC26A1	Tongcheng	-0.819	0.86	8:290001-340000
ENSSSCG00000032304	MAEA	Tongcheng	-0.717	0.804	8:560001-610000
ENSSSCG00000037035	UVSSA	Tongcheng	-0.717	0.804	8:560001-610000
ENSSSCG00000038573	NKX1-1	Tongcheng	-0.717	0.804	8:560001-610000
ENSSSCG00000008678	TMEM129	Tongcheng	-1.206	0.703	8:820001-870000
ENSSSCG00000008677		Tongcheng	-1.206	0.703	8:820001-870000
ENSSSCG00000008826	FRYL	Tongcheng	-0.928	0.745	8:38590001-38640000
ENSSSCG00000008854	CPE	Tongcheng	-2.599	0.867	8:43590001-43640000
ENSSSCG00000008855		Tongcheng	-2.599	0.867	8:43590001-43640000
ENSSSCG00000024960	PDGFC	Tongcheng	-0.842	0.966	8:45780001-45830000
ENSSSCG00000032722	GLRB	Tongcheng	-0.711	0.894	8:45900001-45950000
ENSSSCG00000024685	GRIA2	Tongcheng	-1.173	0.88	8:46120001-46170000
ENSSSCG00000008873	FAM198B	Tongcheng	-0.779	0.897	8:47010001-47060000
ENSSSCG00000032414		Tongcheng	-2.711	0.728	8:66760001-66810000
ENSSSCG00000039518		Tongcheng	-2.315	0.791	8:66780001-66830000
ENSSSCG00000039341		Tongcheng	-0.688	0.864	8:66810001-66860000
ENSSSCG00000036508		Tongcheng	-1.05	0.868	8:66830001-66880000
ENSSSCG00000009262	CSN1S1	Tongcheng	-1.07	0.928	8:66860001-66910000
ENSSSCG00000009261	CSN2	Tongcheng	-1.192	0.933	8:66870001-66920000
ENSSSCG00000038155		Tongcheng	-1.976	0.744	8:66910001-66960000
ENSSSCG00000023797	STATH	Tongcheng	-1.976	0.744	8:66910001-66960000
ENSSSCG00000009263		Tongcheng	-3.249	0.883	8:67000001-67050000
ENSSSCG00000009266	ODAM	Tongcheng	-0.939	0.944	8:67040001-67090000
ENSSSCG00000009267	CSN3	Tongcheng	-1.951	0.901	8:67050001-67100000
ENSSSCG00000039238	CABS1	Tongcheng	-1.781	0.882	8:67120001-67170000
ENSSSCG00000036999		Tongcheng	-0.812	0.874	8:67230001-67280000
ENSSSCG00000008936	AMTN	Tongcheng	-2.033	0.871	8:67310001-67360000
ENSSSCG00000008937	AMBN	Tongcheng	-3.016	0.928	8:67390001-67440000
ENSSSCG00000008938	ENAM	Tongcheng	-1.489	0.956	8:67430001-67480000
ENSSSCG00000035379	JCHAIN	Tongcheng	-0.937	0.934	8:67450001-67500000
ENSSSCG00000040525		Tongcheng	-0.937	0.934	8:67450001-67500000
ENSSSCG00000028466	UTP3	Tongcheng	-0.937	0.934	8:67450001-67500000
ENSSSCG00000025514	RUFY3	Tongcheng	-0.937	0.934	8:67450001-67500000
ENSSSCG00000031777		Tongcheng	-3.058	0.704	8:67550001-67600000
ENSSSCG00000008940	GRSF1	Tongcheng	-3.058	0.704	8:67550001-67600000
ENSSSCG00000008942	DCK	Tongcheng	-0.915	0.936	8:67640001-67690000
ENSSSCG00000008943	SLC4A4	Tongcheng	-0.955	0.938	8:67690001-67740000
ENSSSCG00000008948	ALB	Tongcheng	-3.332	0.722	8:69600001-69650000
ENSSSCG00000008994	RBM46	Tongcheng	-0.767	0.71	8:74370001-74420000
ENSSSCG00000008995	LRAT	Tongcheng	-0.767	0.71	8:74370001-74420000
ENSSSCG00000009021	LRBA	Tongcheng	-0.987	0.704	8:78480001-78530000
ENSSSCG00000040070	FREM3	Tongcheng	-1.21	0.804	8:84170001-84220000
ENSSSCG00000009047	SMARCA5	Tongcheng	-1.21	0.804	8:84170001-84220000
ENSSSCG00000032723	ACER3	Tongcheng	-0.784	0.713	9:11040001-11090000
ENSSSCG00000037208		Tongcheng	-0.869	0.704	9:11080001-11130000
ENSSSCG00000015310	AKAP9	Tongcheng	-1.235	0.702	9:71960001-72010000
ENSSSCG00000015314	ANKIB1	Tongcheng	-0.831	0.722	9:72210001-72260000
ENSSSCG00000027356		Tongcheng	-1.272	0.735	9:72290001-72340000
ENSSSCG00000015336	SLC25A13	Tongcheng	-0.822	0.701	9:75830001-75880000
ENSSSCG00000034042		Tongcheng	-1.107	0.74	9:80410001-80460000
ENSSSCG00000024313		Tongcheng	-0.916	0.702	9:80610001-80660000
ENSSSCG00000026722	PHF14	Tongcheng	-0.829	0.743	9:80730001-80780000
ENSSSCG00000015399	SEMA3E	Tongcheng	-1.112	0.703	9:96700001-96750000
ENSSSCG00000015407	GNAI1	Tongcheng	-0.972	0.722	9:100200001-100250000
ENSSSCG00000010925	PPP1R12B	Tongcheng	-0.836	0.739	10:24530001-24580000
ENSSSCG00000040707	RASEF	Tongcheng	-0.916	0.83	10:31930001-31980000
ENSSSCG00000035455	FAM219A	Tongcheng	-1.001	0.766	10:32320001-32370000
ENSSSCG00000040513	AQP3	Tongcheng	-1.212	0.85	10:33040001-33090000
ENSSSCG00000010992		Tongcheng	-0.909	0.854	10:33070001-33120000
ENSSSCG00000011013	WAC	Tongcheng	-0.748	0.75	10:39980001-40030000
ENSSSCG00000011079	PIP4K2A	Tongcheng	-0.835	0.76	10:52370001-52420000
ENSSSCG00000038842	PCDH9	Tongcheng	-3.299	0.7	11:39310001-39360000
ENSSSCG00000009477	EDNRB	Tongcheng	-0.963	0.89	11:50070001-50120000
ENSSSCG00000033995		Tongcheng	-0.764	0.841	11:57410001-57460000
ENSSSCG00000040510	KIF9	Tongcheng	-0.812	0.754	13:30030001-30080000
ENSSSCG00000024513	KLHL18	Tongcheng	-0.812	0.754	13:30030001-30080000
ENSSSCG00000024832		Tongcheng	-0.812	0.754	13:30030001-30080000
ENSSSCG00000036910	UCN2	Tongcheng	-1.538	0.726	13:31260001-31310000
ENSSSCG00000011355		Tongcheng	-1.538	0.726	13:31260001-31310000
ENSSSCG00000011356	UQCRC1	Tongcheng	-1.538	0.726	13:31260001-31310000
ENSSSCG00000011362	TMEM89	Tongcheng	-2.022	0.768	13:31270001-31320000
ENSSSCG00000011361	SLC26A6	Tongcheng	-2.022	0.768	13:31270001-31320000
ENSSSCG00000027019	CACNA2D3	Tongcheng	-0.69	0.82	13:36550001-36600000
ENSSSCG00000035859	WNT5A	Tongcheng	-1.236	0.737	13:37340001-37390000
ENSSSCG00000024417	ERC2	Tongcheng	-0.92	0.74	13:37500001-37550000
ENSSSCG00000011496	ADAMTS9	Tongcheng	-0.701	0.726	13:46100001-46150000
ENSSSCG00000011497	MAGI1	Tongcheng	-1.09	0.772	13:47090001-47140000
ENSSSCG00000011514	MITF	Tongcheng	-1.926	0.711	13:51330001-51380000
ENSSSCG00000011518	SHQ1	Tongcheng	-1.288	0.732	13:54140001-54190000
ENSSSCG00000031396		Tongcheng	-1.442	0.765	13:63420001-63470000
ENSSSCG00000024134	MGLL	Tongcheng	-0.691	0.795	13:72530001-72580000
ENSSSCG00000024827	ABTB1	Tongcheng	-0.691	0.795	13:72530001-72580000
ENSSSCG00000021397	PODXL2	Tongcheng	-0.691	0.795	13:72530001-72580000
ENSSSCG00000011641	SLCO2A1	Tongcheng	-0.965	0.773	13:75190001-75240000
ENSSSCG00000011652	STAG1	Tongcheng	-0.875	0.704	13:77420001-77470000
ENSSSCG00000027459	RNF13	Tongcheng	-0.872	0.762	13:90030001-90080000
ENSSSCG00000011735	SI	Tongcheng	-3.12	0.728	13:104230001-104280000
ENSSSCG00000035525		Tongcheng	-0.728	0.754	13:107680001-107730000
ENSSSCG00000030467	PHC3	Tongcheng	-0.777	0.766	13:108890001-108940000
ENSSSCG00000011745	PRKCI	Tongcheng	-0.777	0.766	13:108890001-108940000
ENSSSCG00000040946	EIF5A2	Tongcheng	-1.226	0.742	13:109530001-109580000
ENSSSCG00000020927	SLC2A2	Tongcheng	-1.697	0.769	13:109540001-109590000
ENSSSCG00000038032		Tongcheng	-1.868	0.739	13:109590001-109640000
ENSSSCG00000028905	TNIK	Tongcheng	-1.719	0.706	13:109610001-109660000
ENSSSCG00000011752	FNDC3B	Tongcheng	-0.752	0.831	13:110640001-110690000
ENSSSCG00000023871		Tongcheng	-0.833	0.83	13:114100001-114150000
ENSSSCG00000030225	TRA2B	Tongcheng	-1.829	0.727	13:123720001-123770000
ENSSSCG00000009971	ZNRF3	Tongcheng	-1.271	0.722	14:46120001-46170000
ENSSSCG00000010169	SIPA1L2	Tongcheng	-2.534	0.701	14:58250001-58300000
ENSSSCG00000031360	ADO	Tongcheng	-1.169	0.819	14:66270001-66320000
ENSSSCG00000010224	EGR2	Tongcheng	-1.169	0.819	14:66270001-66320000
ENSSSCG00000010351	CCSER2	Tongcheng	-0.774	0.736	14:85620001-85670000
ENSSSCG00000010473	EXOC6	Tongcheng	-0.701	0.773	14:104330001-104380000
ENSSSCG00000010674		Tongcheng	-1.509	0.71	14:128380001-128430000
ENSSSCG00000029753	CYTIP	Tongcheng	-1.102	0.757	15:64400001-64450000
ENSSSCG00000015873	ACVR1C	Tongcheng	-0.771	0.802	15:64490001-64540000
ENSSSCG00000015876	CCDC148	Tongcheng	-0.957	0.743	15:65150001-65200000
ENSSSCG00000022496	STK39	Tongcheng	-1.25	0.752	15:74720001-74770000
ENSSSCG00000015959	RAPGEF4	Tongcheng	-0.722	0.773	15:79070001-79120000
ENSSSCG00000023983	AGPS	Tongcheng	-0.72	0.721	15:83240001-83290000
ENSSSCG00000016035	COL5A2	Tongcheng	-0.687	0.752	15:93740001-93790000
ENSSSCG00000027157	SLC40A1	Tongcheng	-1.058	0.853	15:94100001-94150000
ENSSSCG00000016041	ASNSD1	Tongcheng	-1.661	0.933	15:94250001-94300000
ENSSSCG00000016042	ANKAR	Tongcheng	-1.071	0.848	15:94310001-94360000
ENSSSCG00000016043	OSGEPL1	Tongcheng	-1.071	0.848	15:94310001-94360000
ENSSSCG00000016045	PMS1	Tongcheng	-0.69	0.955	15:94430001-94480000
ENSSSCG00000016044		Tongcheng	-1.071	0.848	15:94310001-94360000
ENSSSCG00000016047	MSTN	Tongcheng	-1.781	0.778	15:94580001-94630000
ENSSSCG00000033941	C2orf88	Tongcheng	-1.838	0.73	15:94730001-94780000
ENSSSCG00000031214		Tongcheng	-1.838	0.73	15:94730001-94780000
ENSSSCG00000016125	INO80D	Tongcheng	-0.907	0.725	15:109300001-109350000
ENSSSCG00000035501	SMARCAL1	Tongcheng	-1.184	0.7	15:118680001-118730000
ENSSSCG00000036716		Tongcheng	-0.822	0.729	15:118690001-118740000
ENSSSCG00000016857	DAB2	Tongcheng	-0.699	0.701	16:24630001-24680000
ENSSSCG00000007073	ISM1	Tongcheng	-0.756	0.808	17:22020001-22070000
ENSSSCG00000007074	TASP1	Tongcheng	-0.756	0.808	17:22020001-22070000
ENSSSCG00000007080		Tongcheng	-1.239	0.799	17:24950001-25000000
ENSSSCG00000007282	PIGU	Tongcheng	-0.836	0.718	17:38000001-38050000
ENSSSCG00000032235	ARFGAP1	Tongcheng	-0.882	0.792	17:62390001-62440000
ENSSSCG00000037260		Tongcheng	-0.861	0.789	17:62400001-62450000
ENSSSCG00000039677	CHRNA4	Tongcheng	-0.861	0.789	17:62400001-62450000
ENSSSCG00000016435	SMARCD3	Tongcheng	-0.887	0.795	18:5960001-6010000
ENSSSCG00000016436	CHPF2	Tongcheng	-0.887	0.795	18:5960001-6010000
ENSSSCG00000016441		Tongcheng	-0.887	0.795	18:5960001-6010000
ENSSSCG00000016564	UBE2H	Tongcheng	-0.697	0.705	18:18900001-18950000
ENSSSCG00000016614	PTPRZ1	Tongcheng	-1.501	0.741	18:25140001-25190000
ENSSSCG00000016653	DNAJB9	Tongcheng	-1.197	0.706	18:36540001-36590000
ENSSSCG00000038158	THAP5	Tongcheng	-1.197	0.706	18:36540001-36590000
XLOC_000806		Tongcheng	-0.81	0.844	1:204370001-204420000
XLOC_000816		Tongcheng	-0.86	0.937	1:209140001-209190000
XLOC_002009		Tongcheng	-0.888	0.87	1:234260001-234310000
XLOC_010844		Tongcheng	-0.728	0.754	13:107680001-107730000
XLOC_011627		Tongcheng	-1.893	0.755	13:87640001-87690000
XLOC_026164		Tongcheng	-3.251	0.714	2:59750001-59800000
XLOC_030043		Tongcheng	-0.845	0.892	3:42410001-42460000
XLOC_030044		Tongcheng	-0.889	0.855	3:42460001-42510000
XLOC_030801		Tongcheng	-2.84	0.912	3:39120001-39170000
XLOC_030805		Tongcheng	-1.527	0.92	3:39140001-39190000
XLOC_030806		Tongcheng	-1.527	0.92	3:39140001-39190000
XLOC_030807		Tongcheng	-1.527	0.92	3:39140001-39190000
XLOC_038990		Tongcheng	-1.256	0.749	6:49360001-49410000
XLOC_039639		Tongcheng	-3.005	0.822	6:104630001-104680000
XLOC_039914		Tongcheng	-1.1	0.981	6:200001-250000
XLOC_040222		Tongcheng	-1.448	0.75	6:48230001-48280000
XLOC_040235		Tongcheng	-0.769	0.896	6:48850001-48900000
XLOC_040855		Tongcheng	-2.975	0.816	6:104640001-104690000
