# Supplementary material for: The genome variation and developmental transcriptome maps reveal genetic differentiation of skeletal muscle in pigs
Source: PLoS Genet. 2021 Nov 15;17(11):e1009910. doi: 10.1371/journal.pgen.1009910 (PMC8629385; doi:10.1371/journal.pgen.1009910)
Supplement: S13 Table — (XLSX) [file pgen.1009910.s029.xlsx]

## Sheet: S13 Table
S13 Table. GO enrichment analysis of the selected genes in Landrace and Tongcheng pigs.
Category	Term	Count	%	PValue	Genes	List Total	Pop Hits	Pop Total	Fold Enrichment	Bonferroni	Benjamini	FDR	Breed
GOTERM_BP_FAT	GO:0031214~biomineral formation	6	2.01342	0.000350905	ODAM, AMBN, AMTN, ENAM, STATH, ERCC2	227	37	13528	9.66401	0.431871	0.431871	0.586452	Tongcheng
GOTERM_BP_FAT	GO:0015711~organic anion transport	5	1.67785	0.00610278	SLC26A6, SLC16A1, SLC25A13, SLC26A7, SLC26A1	227	44	13528	6.77213	0.999948	0.99278	9.75019	Tongcheng
GOTERM_BP_FAT	GO:0006820~anion transport	8	2.68456	0.0101916	SLC26A6, GLRB, SLC16A1, SLC12A1, SLC25A13, SLC26A7, SLC26A1, SLC4A4	227	143	13528	3.33397	1	0.995917	15.7748	Tongcheng
GOTERM_BP_FAT	GO:0042476~odontogenesis	5	1.67785	0.0124961	ODAM, AMBN, AMTN, ENAM, TGFB1	227	54	13528	5.51803	1	0.993683	19.0015	Tongcheng
GOTERM_BP_FAT	GO:0001503~ossification	7	2.34899	0.0126668	AMBN, OSTF1, ENAM, STATH, COL5A2, TGFB1, ERCC2	227	115	13528	3.6275	1	0.983548	19.2358	Tongcheng
GOTERM_BP_FAT	GO:0060348~bone development	7	2.34899	0.0171587	AMBN, OSTF1, ENAM, STATH, COL5A2, TGFB1, ERCC2	227	123	13528	3.39157	1	0.990411	25.1778	Tongcheng
GOTERM_BP_FAT	GO:0009743~response to carbohydrate stimulus	5	1.67785	0.0178391	SLC8A1, SI, COLEC12, TGFB1, ACVR1C	227	60	13528	4.96623	1	0.984119	26.0411	Tongcheng
GOTERM_BP_FAT	GO:0006821~chloride transport	5	1.67785	0.0188479	SLC26A6, GLRB, SLC12A1, SLC26A7, SLC26A1	227	61	13528	4.88481	1	0.978328	27.3039	Tongcheng
GOTERM_BP_FAT	GO:0022604~regulation of cell morphogenesis	7	2.34899	0.0226424	TNFRSF12A, FYN, ATP10A, FGD3, RUFY3, TGFB1, NUMBL	227	131	13528	3.18445	1	0.98342	31.8748	Tongcheng
GOTERM_BP_FAT	GO:0001654~eye development	7	2.34899	0.0234018	ALDH1A2, MITF, PRKCI, RORB, SIX5, COL5A2, FRS2	227	132	13528	3.16033	1	0.977959	32.7564	Tongcheng
GOTERM_BP_FAT	GO:0008272~sulfate transport	3	1.00671	0.0252858	SLC26A6, SLC26A7, SLC26A1	227	15	13528	11.9189	1	0.976502	34.8977	Tongcheng
GOTERM_BP_FAT	GO:0031099~regeneration	5	1.67785	0.028189	NOTCH3, MSTN, NINJ1, VCAN, TGFB1	227	69	13528	4.31846	1	0.978479	38.0722	Tongcheng
GOTERM_BP_FAT	GO:0030282~bone mineralization	3	1.00671	0.0285847	AMBN, ENAM, ERCC2	227	16	13528	11.174	1	0.97251	38.4934	Tongcheng
GOTERM_BP_FAT	GO:0007423~sensory organ development	9	3.02013	0.0386625	ALDH1A2, TSHZ1, MITF, PRKCI, RORB, SIX5, COL5A2, FRS2, TGFB1	227	229	13528	2.34215	1	0.989297	48.356	Tongcheng
GOTERM_BP_FAT	GO:0030900~forebrain development	7	2.34899	0.0423132	NOTCH3, ALDH1A2, FYN, MAPK8IP3, FRS2, TBX19, NUMBL	227	152	13528	2.74449	1	0.990375	51.5462	Tongcheng
GOTERM_BP_FAT	GO:0019048~virus-host interaction	3	1.00671	0.0433342	THOC6, TGFB1, THOC1	227	20	13528	8.93921	1	0.988444	52.4046	Tongcheng
GOTERM_BP_FAT	GO:0034284~response to monosaccharide stimulus	4	1.34228	0.0435764	SLC8A1, SI, TGFB1, ACVR1C	227	47	13528	5.07189	1	0.985333	52.6062	Tongcheng
GOTERM_BP_FAT	GO:0009746~response to hexose stimulus	4	1.34228	0.0435764	SLC8A1, SI, TGFB1, ACVR1C	227	47	13528	5.07189	1	0.985333	52.6062	Tongcheng
GOTERM_BP_FAT	GO:0019532~oxalate transport	2	0.671141	0.0492892	SLC26A7, SLC26A1	227	3	13528	39.7298	1	0.989152	57.1336	Tongcheng
GOTERM_BP_FAT	GO:0048870~cell motility	17	5.05952	0.000262594	DCC, SATB2, NRTN, NDN, ASTN1, NR4A2, ITGA4, GAS8, DNAH7, CTTNBP2, EDNRB, VEGFC, DOCK2, NDEL1, CD34, ITGB1BP1, SEMA3C	258	307	13528	2.90352	0.345155	0.345155	0.439199	Landrace
GOTERM_BP_FAT	GO:0051674~localization of cell	17	5.05952	0.000262594	DCC, SATB2, NRTN, NDN, ASTN1, NR4A2, ITGA4, GAS8, DNAH7, CTTNBP2, EDNRB, VEGFC, DOCK2, NDEL1, CD34, ITGB1BP1, SEMA3C	258	307	13528	2.90352	0.345155	0.345155	0.439199	Landrace
GOTERM_BP_FAT	GO:0016477~cell migration	15	4.46429	0.000822982	DCC, SATB2, NRTN, NDN, ASTN1, NR4A2, ITGA4, EDNRB, VEGFC, CTTNBP2, DOCK2, NDEL1, CD34, ITGB1BP1, SEMA3C	258	276	13528	2.84968	0.73478	0.485004	1.37041	Landrace
GOTERM_BP_FAT	GO:0006928~cell motion	19	5.65476	0.00424784	DCC, PALM, SATB2, NRTN, NDN, ASTN1, NR4A2, ITGA4, GAS8, DNAH7, CTTNBP2, EDNRB, VEGFC, DOCK2, NDEL1, CD34, ITGB1BP1, SEMA3C, STRBP	258	475	13528	2.09736	0.998953	0.898466	6.886	Landrace
GOTERM_BP_FAT	GO:0001764~neuron migration	6	1.78571	0.00729299	DCC, CTTNBP2, SATB2, NDEL1, NDN, NR4A2	258	64	13528	4.9157	0.999992	0.947652	11.5452	Landrace
GOTERM_BP_FAT	GO:0006468~protein amino acid phosphorylation	22	6.54762	0.0158553	ERBB4, LYN, MYO3B, EPHA10, NPR2, TRIM24, CLK1, STRADB, HGF, PXK, STK3, CTTNBP2, MAP4K5, CDKL1, GSK3B, PDGFRA, MLKL, PRKAA2, GRK5, CDK15, NEK6, FGD4	258	667	13528	1.72946	1	0.994216	23.4988	Landrace
GOTERM_BP_FAT	GO:0016310~phosphorylation	25	7.44048	0.0177699	ERBB4, PIP5K1B, EPHA10, PXK, CLK1, GALK2, CTTNBP2, MLKL, PRKAA2, CDK15, FGD4, LYN, MYO3B, NPR2, STRADB, HGF, TRIM24, STK3, NDUFV3, MAP4K5, CDKL1, GSK3B, PDGFRA, GRK5, NEK6	258	800	13528	1.63857	1	0.99191	25.9554	Landrace
GOTERM_BP_FAT	GO:0042476~odontogenesis	5	1.4881	0.0191565	ERBB4, PDGFRA, TP63, GLI3, BCL2L11	258	54	13528	4.85501	1	0.988371	27.6879	Landrace
GOTERM_BP_FAT	GO:0008624~induction of apoptosis by extracellular signals	7	2.08333	0.019949	CASP10, ARHGEF3, CFLAR, CASP8, PDCD6, BCL2L11, FGD4	258	112	13528	3.27713	1	0.982757	28.6609	Landrace
GOTERM_BP_FAT	GO:0050953~sensory perception of light stimulus	10	2.97619	0.0224049	GJD2, BBS5, CERKL, SLC24A2, SLC24A1, MYO3B, RLBP1, IMPDH1, CNGB3, DTNBP1	258	216	13528	2.42751	1	0.982727	31.5987	Landrace
GOTERM_BP_FAT	GO:0007601~visual perception	10	2.97619	0.0224049	GJD2, BBS5, CERKL, SLC24A2, SLC24A1, MYO3B, RLBP1, IMPDH1, CNGB3, DTNBP1	258	216	13528	2.42751	1	0.982727	31.5987	Landrace
GOTERM_BP_FAT	GO:0007169~transmembrane receptor protein tyrosine kinase signaling pathway	10	2.97619	0.0274912	VEGFC, NRTN, GRB10, ERBB4, EPS8, NDN, PDGFRA, PDGFC, EPHA10, HGF	258	224	13528	2.34081	1	0.98882	37.325	Landrace
GOTERM_BP_FAT	GO:0030318~melanocyte differentiation	3	0.892857	0.0281468	EDNRB, TYRP1, OCA2	258	14	13528	11.2359	1	0.984762	38.0293	Landrace
GOTERM_BP_FAT	GO:0030879~mammary gland development	5	1.4881	0.0316503	CTTNBP2, ERBB4, RXFP1, GLI3, BCL2L11	258	63	13528	4.16144	1	0.986706	41.6691	Landrace
GOTERM_BP_FAT	GO:0021955~central nervous system neuron axonogenesis	3	0.892857	0.0320766	DCC, NDEL1, NR4A2	258	15	13528	10.4868	1	0.98245	42.0979	Landrace
GOTERM_BP_FAT	GO:0050931~pigment cell differentiation	3	0.892857	0.0320766	EDNRB, TYRP1, OCA2	258	15	13528	10.4868	1	0.98245	42.0979	Landrace
GOTERM_BP_FAT	GO:0016265~death	22	6.54762	0.0345794	ALS2, DCC, CFLAR, ARHGEF3, GULP1, NR4A2, RRAGA, TP63, PMAIP1, STK3, BCL2L11, C8A, CASP10, DAPL1, NOD1, CASP8, SPG21, PDCD6, NEK6, PDCD7, BCL7C, FGD4	258	724	13528	1.5933	1	0.982613	44.5568	Landrace
GOTERM_BP_FAT	GO:0042475~odontogenesis of dentine-containing tooth	4	1.19048	0.0374857	PDGFRA, TP63, GLI3, BCL2L11	258	39	13528	5.37786	1	0.983525	47.2887	Landrace
GOTERM_BP_FAT	GO:0045892~negative regulation of transcription, DNA-dependent	13	3.86905	0.0398032	EID1, SATB2, JARID2, TRPS1, ARID5A, NR6A1, POU2F1, TP63, TRIM24, REST, TCF4, TCF25, SMARCA2	258	356	13528	1.91473	1	0.983297	49.376	Landrace
GOTERM_BP_FAT	GO:0043085~positive regulation of catalytic activity	17	5.05952	0.0398458	ADCY3, ALS2, CAP2, NR4A2, STRADB, HGF, PMAIP1, EDNRB, MAP4K5, PSMB7, NOD1, CERKL, NDEL1, PDGFC, CALCRL, PSMD5, FGD4	258	520	13528	1.71419	1	0.97884	49.4136	Landrace
GOTERM_BP_FAT	GO:0006917~induction of apoptosis	12	3.57143	0.0421361	DCC, CASP10, ARHGEF3, CFLAR, NOD1, CASP8, TP63, PMAIP1, PDCD6, PDCD7, BCL2L11, FGD4	258	320	13528	1.96628	1	0.978833	51.3984	Landrace
GOTERM_BP_FAT	GO:0012502~induction of programmed cell death	12	3.57143	0.0430174	DCC, CASP10, ARHGEF3, CFLAR, NOD1, CASP8, TP63, PMAIP1, PDCD6, PDCD7, BCL2L11, FGD4	258	321	13528	1.96015	1	0.976019	52.1425	Landrace
GOTERM_BP_FAT	GO:0051253~negative regulation of RNA metabolic process	13	3.86905	0.0437082	EID1, SATB2, JARID2, TRPS1, ARID5A, NR6A1, POU2F1, TP63, TRIM24, REST, TCF4, TCF25, SMARCA2	258	362	13528	1.88299	1	0.972736	52.7181	Landrace
GOTERM_BP_FAT	GO:0006793~phosphorus metabolic process	27	8.03571	0.0487803	ERBB4, DUSP10, PIP5K1B, EPHA10, CLK1, PXK, GALK2, CTTNBP2, MLKL, PRKAA2, CDK15, FGD4, GPD2, LYN, MYO3B, NPR2, TRIM24, STRADB, HGF, STK3, NDUFV3, MAP4K5, CDKL1, GSK3B, PDGFRA, GRK5, NEK6	258	973	13528	1.45501	1	0.978482	56.7501	Landrace
GOTERM_BP_FAT	GO:0006796~phosphate metabolic process	27	8.03571	0.0487803	ERBB4, DUSP10, PIP5K1B, EPHA10, CLK1, PXK, GALK2, CTTNBP2, MLKL, PRKAA2, CDK15, FGD4, GPD2, LYN, MYO3B, NPR2, TRIM24, STRADB, HGF, STK3, NDUFV3, MAP4K5, CDKL1, GSK3B, PDGFRA, GRK5, NEK6	258	973	13528	1.45501	1	0.978482	56.7501	Landrace
