# Supplementary material for: The genome variation and developmental transcriptome maps reveal genetic differentiation of skeletal muscle in pigs
Source: PLoS Genet. 2021 Nov 15;17(11):e1009910. doi: 10.1371/journal.pgen.1009910 (PMC8629385; doi:10.1371/journal.pgen.1009910)
Supplement: S14 Table — (XLSX) [file pgen.1009910.s030.xlsx]

## Sheet: S14 Table
S14 Table. DEGs between Landrace and Tongcheng pigs that are in genomic regions with strong selective sweep signals.
Gene_ID	Gene_type	Gene_Symbol	Selective breed	DEG_type
ENSSSCG00000006290	PCG	SLC19A2	Landrace	Type 1
ENSSSCG00000006328	PCG	RXRG	Landrace	Type 1
ENSSSCG00000015854	PCG		Landrace	Type 1
ENSSSCG00000015871	PCG	NR4A2	Landrace	Type 1
ENSSSCG00000016002	PCG	CCDC141	Landrace	Type 1
ENSSSCG00000017986	PCG	NDEL1	Landrace	Type 1
ENSSSCG00000021657	PCG	SATB2	Landrace	Type 1
ENSSSCG00000026940	PCG	CASP10	Landrace	Type 1
ENSSSCG00000031583	PCG		Landrace	Type 1
ENSSSCG00000034442	PCG		Landrace	Type 1
XLOC_043764	lncRNA		Landrace	Type 1
ENSSSCG00000016519	PCG	AKR1D1	Landrace	Type 1
ENSSSCG00000037349	PCG		Landrace	Type 1
XLOC_036765	lncRNA		Landrace	Type 1
XLOC_047099	lncRNA		Landrace	Type 1
ENSSSCG00000016519	PCG	AKR1D1	Landrace	Type 1
ENSSSCG00000022296	PCG	CDK15	Landrace	Type 1
XLOC_036765	lncRNA		Landrace	Type 1
XLOC_047099	lncRNA		Landrace	Type 1
ENSSSCG00000003709	PCG	LAMA3	Tongcheng	Type 1
ENSSSCG00000032969	PCG		Tongcheng	Type 1
ENSSSCG00000003022	PCG	TMEM145	Tongcheng	Type 1
ENSSSCG00000024313	PCG		Tongcheng	Type 1
ENSSSCG00000024827	PCG	ABTB1	Tongcheng	Type 1
ENSSSCG00000032494	PCG	TIMM21	Tongcheng	Type 1
ENSSSCG00000032969	PCG		Tongcheng	Type 1
ENSSSCG00000034133	PCG		Tongcheng	Type 1
XLOC_026164	lncRNA		Tongcheng	Type 1
ENSSSCG00000000948	PCG	SYT1	Tongcheng	Type 1
XLOC_040235	lncRNA		Tongcheng	Type 1
ENSSSCG00000004497	PCG	PSTPIP2	Tongcheng	Type 2
ENSSSCG00000032494	PCG	TIMM21	Tongcheng	Type 2
ENSSSCG00000014058	PCG	CLTB	Tongcheng	Type 2
XLOC_018853	lncRNA		Landrace	Type 2
XLOC_033936	lncRNA		Landrace	Type 2
XLOC_036765	lncRNA		Landrace	Type 2
ENSSSCG00000023158	PCG	RPS27L	Landrace	Type 2
ENSSSCG00000035984	PCG		Landrace	Type 2
ENSSSCG00000006308	PCG	CREG1	Landrace	Type 2
ENSSSCG00000001073	PCG	TPMT	Landrace	Type 2
ENSSSCG00000034442	PCG		Landrace	Type 2
ENSSSCG00000016100	PCG		Landrace	Type 2
ENSSSCG00000016519	PCG	AKR1D1	Landrace	Type 2
