# Supplementary material for: The genome variation and developmental transcriptome maps reveal genetic differentiation of skeletal muscle in pigs
Source: PLoS Genet. 2021 Nov 15;17(11):e1009910. doi: 10.1371/journal.pgen.1009910 (PMC8629385; doi:10.1371/journal.pgen.1009910)
Supplement: S15 Table — (XLSX) [file pgen.1009910.s031.xlsx]

## Sheet: S15 Table
S15 Table. Primer information used in the study
Gene	Forward	Reverse	Species	Usage
RPS27L	GCCTTTGGCTAGAGATTTACT	TGCTTTCTTCTAAATGAACATC	pig	qRT-PCR
N-RAS	CGGAGCTTGAGGTTCTTGCT	TGTCCAACAGGCAGGTTTCA	pig	qRT-PCR
Ki67	AGCCCGTATCTGGTGCAAAA	CCTGCATCTGTGTAAGGGCA	pig	qRT-PCR
PCNA	AAGTCAAATCTGGTCTTGTTAGCC	CACTGTCCTGGGATGCTTGAA	pig	qRT-PCR
Cyclin D1	AAGTGCGTGCAGAAGGAAA	AGGAAGCGCTCCAGGTAGTT	pig	qRT-PCR
CDK4	TGGTTACAAGTGGTGGGACA	CTGGAGCACGGTACCAGAGT	pig	qRT-PCR
CDK2	AAATTCATGGATGCCTCTGC	GGTTTAAGGTCTCGGTGCAA	pig	qRT-PCR
Cyclin A	GCAGCAGCCTTTCATTTAGC	GGTGAAGGTCCAGGAGACAA	pig	qRT-PCR
GAPDH	TGGTGAAGGTCGGAGTGAAC	GGAAGATGGTGATGGGATTTC	pig	qRT-PCR
XLOC_036765	GCTGGATCCAAGGCACATCT	AAGAACCCAGCGTAGCATCC	pig	qRT-PCR
ASO-XLOC_036765-1	CTATACACCAGCTGTCTAAA		pig	ASO
ASO-XLOC_036765-2	GCCATCCATTCTCTTTGCTT		pig	ASO
